# Supplementary material for: A chromosome‐scale assembly of allotetraploid Brassica juncea (AABB) elucidates comparative architecture of the A and B genomes
Source: Plant Biotechnol J. 2020 Dec 30;19(3):602–14. doi: 10.1111/pbi.13492 (PMC7955877; doi:10.1111/pbi.13492)
Supplement: Supplementary file 3 — Table S6. Description of the components of the Brassica juncea VH (Varuna x Heera) genetic map. Table S7. Characteristics of the linkage map of Brassica juncea developed using Tumida × Varuna (TuV) F1DH mapping population. [file PBI-19-602-s003.xlsx]

## Sheet: Sheet1
Table S6 | Linkage map of B. juncea VH (Varuna x Heera) population developed from an F1-DH population using GBS, SNP and IP markers.
A total of 3,780 genetic markers (2,947 GBS, 833 SNP and IP markers) present on the linkage map have been described. Linkage groups are named A1–A10 and B1–B8, following Panjabi et al., (2006).
Column A – Serial number, B ­– Name of the genetic marker, C – cM position of the marker, D –Linkage group the marker belongs to, and column E – the sequence of the genetic marker described in the column B.
GBS markers have been prefixed with a “U”, SNP markers have the prefix BJ_VH_ (Paritosh et al. 2014), and IP markers bear the name of the A. thaliana gene id from which these were developed (Panjabi et al. 2008).
S. No.	Genetic Marker	Position (cM)	Linkage group	Marker Sequence
1	USuper-Scaffold_29_1050715	0	A01	ATATCAACTTTATTTAGGAGGGACGTCAGGGTAAACGTCAGTTGAAGAGAAAAAAAATACTTTTTACCATGAAACAATCTAGGGGGCTCGTCAGGGTATGGTTGACTCTGGCGTGCGCAATGGTTATTTGAAGAACTCTTCCCACTTTGGTGCTCAAGACGGAATGAGAATTCCATCCTATGGAGAAAATGGAATTGGTCAGC
2	USuper-Scaffold_29_1050736	0	A01	GACGTCAGGGTAAACGTCAGTTGAAGAGAAAAAAAATACTTTTTACCATGAAACAATCTAGGGGGCTCGTCAGGGTATGGTTGACTCTGGCGTGCGCAATGGTTATTTGAAGAACTCTTCCCACTTTGGTGCTCAAGACGGAATGAGAATTCCATCCTATGGAGAAAATGGAATTGGTCAGCGAAATTGACAAAGACAAAGCA
3	USuper-Scaffold_29_1050806	0.330944	A01	CAGGGTATGGTTGACTCTGGCGTGCGCAATGGTTATTTGAAGAACTCTTCCCACTTTGGTGCTCAAGACGGAATGAGAATTCCATCCTATGGAGAAAATGGAATTGGTCAGCGAAATTGACAAAGACAAAGCAATAAAATAAAGAAAATAGAAATGTTTATTAGAATGATTATGCGCACAATTTTCCTAAGTTTAAACTATTA
4	BJ_VH_0643	3.53613	A01	GGGCCAGTCACAGCTGCGAAaaCcATaTAcGAAGATGACaAAGGGTatTT[A/G]ATAATcGTcAGCCTGCCAcTAGTTGATCCgGAaAGGGTGAAAGTGACATG
5	USuper-Scaffold_29_1525990	3.53613	A01	TTTTAAAGGATAATAGAGTATTTATTTGGTCACTAGTAGAGATTCGGACTTTGTACCTAGCTAAAGGAACACTAATTAGTGATAAGTAGATAAACTAGATCTAGGCAGTTGCATCTGGTCACATGGGATCTCACTATTGATTCCACTATGAGTTACCATTCTGCGTCTGGTACAGCATACTACTACTCAGTGTAGCTCTATAT
6	USuper-Scaffold_29_1552892	3.53613	A01	GACAAGGAATCATCCACACAGCAGAAGGCAAAGAAAATATTCAGCCTCACAGAACTAACATACCCTTATGTCAAGACCATTTAGCTGGTTTCTTCGTATTTTGCCTCTATCACAGACAAAATATAGCAAGCAGCTGAGAGCAGATGCCCAAACGGATTCTTCCTTTTCCTCAACCTACGAAAACAATTTTGAAGGTATAAAAT
7	USuper-Scaffold_29_1867684	3.53613	A01	AGTCCAAGCAAGCTAGTTAAGTACGGGACGAGCTTCGTACCAGAGAAGGAGAAGGCCATTGAGTGGAAAGATTATGTGAGCATGCTTTACACCAATGACGACGAGGCTCTTCAACACTGGCCTCTACAATGCAGGTATAAATAAAAACTTATACTCATTTTCTAATAAAAATAGAGTGATTTATATTTAATCTATTAAAATAT
8	USuper-Scaffold_29_1587357	4.86069	A01	AGGAATAAACACCAAAGCTAACTAAGAAACCAAACAAAGCGCCTGCAATGACTTCAACTTCAGTATGTCCTATTGACTCTTTCAACGGAAGTTTCACTTCCTCACTGATCTCATCTGACTCCAAAGTCTCACCTTCCTTGCCCTTTAAACTTATCTCCTCTTCATCTCTCCGAGCATTAGCCGTTAGTTTGTTCAACACTCTC
9	USuper-Scaffold_29_1587521	4.86069	A01	TCTCTCCGAGCATTAGCCGTTAGTTTGTTCAACACTCTCGCATGCTTTCCAACTTCTCTCCTCACACCCTACAACGGTATAACAATTCATGACCATTTTATTGTAATGCAAAACGTTAACCAGAGAAAGCAAAGATTTGAACTTTCTCAAAAGGGTCAAGTTACCTGAGCATCATACATGATCAGAGCAGCGTAAACCACAGT
10	USuper-Scaffold_29_2561236	7.03689	A01	AGAGTAAACACAAAATCTCAGTCTCAAGTCATAATCTATTCCCATATCAAATCCTACTCTTATGCAAGATTCCAAGTCTCCAAGAGAACCATGTAATATAATAGGAGATGTTGTTGTGAAAAATCTATTCTTGCATGCGGTGGATATTTGTGTGCTTAAAGCTATTGAGGTGACTGGTTTGGTTCTTATGACTGATTGTATCG
11	USuper-Scaffold_29_2561358	7.03689	A01	ATCTATTCTTGCATGCGGTGGATATTTGTGTGCTTAAAGCTATTGAGGTGACTGGTTTGGTTCTTATGACTGATTGTATCGTTTTCTCCCAAAAGGGTCATAGGTAAACACTTTTTTTTTTATCTCTATTGTGATTGTTTTGAGAATTATTATTTGCTGTTGGTTTGAATATCCTTTTCGTTTGATTGCATAGGTCATATTCA
12	USuper-Scaffold_29_2561361	7.03689	A01	TATTCTTGCATGCGGTGGATATTTGTGTGCTTAAAGCTATTGAGGTGACTGGTTTGGTTCTTATGACTGATTGTATCGTTTTCTCCCAAAAGGGTCATAGGTAAACACTTTTTTTTTTATCTCTATTGTGATTGTTTTGAGAATTATTATTTGCTGTTGGTTTGAATATCCTTTTCGTTTGATTGCATAGGTCATATTCAGAC
13	USuper-Scaffold_29_2571398	7.03689	A01	TGAGATCTAGTCTTTTGTTATATGTGACTATGTGAGCAATGCGCCACTAACAAGGACGTCAAAATATTGACGAACAAATCCAACAGACGTAAACAAAGTGCGTAACATATTGAAGATATCCTCCTCGTCCAGCATGCATGTGAATCCCACTTACTGCGACGTTCTTCTCTACGTAGGCTTCGAATGGTAACATCCGTCCCGCA
14	USuper-Scaffold_29_2628896	7.03689	A01	GCCCTAACGATTCTTTTTCCTTTCTCTTAACAGAATGTCCTCAGAAATGGTAGCTTGCATTGCAGTTGAATCACTATCCATCCTTGAAAAGATGCATGCAAAAGGGTTTGTAAACTTTTTGTTTCTGTTTTTGTATTTATCCAAGTTGACTAAGGTTCCTTCTTACATCTGTTTGAGCATTTACACCTCTAATTTATTATGTT
15	USuper-Scaffold_29_2628959	7.30011	A01	AGTTGAATCACTATCCATCCTTGAAAAGATGCATGCAAAAGGGTTTGTAAACTTTTTGTTTCTGTTTTTGTATTTATCCAAGTTGACTAAGGTTCCTTCTTACATCTGTTTGAGCATTTACACCTCTAATTTATTATGTTATATCTTTTGTTAACTACCCTAACAAGTCATGGTTTGCTTCCGTTCCAGTTACGTGCATGGAG
16	USuper-Scaffold_29_2628853	8.58194	A01	CAAATGCGACATTAAAACTCCATCACTGATTGTAAATGTGACTGCCCTAACGATTCTTTTTCCTTTCTCTTAACAGAATGTCCTCAGAAATGGTAGCTTGCATTGCAGTTGAATCACTATCCATCCTTGAAAAGATGCATGCAAAAGGGTTTGTAAACTTTTTGTTTCTGTTTTTGTATTTATCCAAGTTGACTAAGGTTCCT
17	USuper-Scaffold_29_2628885	8.58194	A01	TAAATGTGACTGCCCTAACGATTCTTTTTCCTTTCTCTTAACAGAATGTCCTCAGAAATGGTAGCTTGCATTGCAGTTGAATCACTATCCATCCTTGAAAAGATGCATGCAAAAGGGTTTGTAAACTTTTTGTTTCTGTTTTTGTATTTATCCAAGTTGACTAAGGTTCCTTCTTACATCTGTTTGAGCATTTACACCTCTAA
18	USuper-Scaffold_29_3196210	14.8712	A01	GTATCCGGTCCGTTCGTTTCTTCTTCAGACACTGATGGATGGATGTGAAATGCTTCTTCTTGATTTGATGCATCCATGCTCTTCCTTTTCTTTTACGTGTCTTCTTTGTTCCTTGTAATAAAGTTTTATCTTGAAGATACTAACGCGTATTGAATTATTCGTAACAAGAATCTTATTCATGGTGAAGTTCAGACTGTTTCAGT
19	BJ_VH_0638	17.2328	A01	GAGCTGGYTCTGTattAGGcGCAGCTATAATCAAATACGGCAGCGTWTTG[C/T]TCCCAGAGATCACAaCACCTAACCTCACGCAAGCaCTCTTCATTATATTT
20	BJ_VH_0639	17.2328	A01	AAACATGCTGAGTTGATGGAACTRGAGTTGGACGAAGATGAAAGCGAAGA[A/G]GAAAAAGTAGACAATGTTAGGCAGAGGAAAGCGACcTCAGCACAACTTAA
21	BJ_VH_0640	17.2328	A01	AGCCAGATCGAGTCtGGtAAcTTCGGGACTTTCGTcGGtGTcTACGAcGG[C/T]CACGGCGGcCCcGAAGCTGCYCGcTAcGTCTGTGAcAATCTCTTCAACCG
22	USuper-Scaffold_29_4067692	17.2328	A01	CCATTCTACTAAGCAACTTAAAAGTCTAATTTGATATGCTACTGAATACTAATTCAAACATGTGACAAGAAATCAACAAAAGCAATAGACTTTTTCAACGTATGATTAAATATAAAATAGAACTAATCAATGTGTTACACTTTCTTAGTGAGATTAGCAAACACAAGATCACACATCATCAAAAGCAATAATTCTTACCAAAC
23	USuper-Scaffold_29_4353418	23.8564	A01	AATAAGTTATGTGTGCCTAAAGACAATGGTGGACTAGGTTTTAAGGATTTTATGGATTTTAACACGGTGATGCTTGTAAAGCAACTGTGGAAGCTGATCGAAAAGCCAAATACTCTTTTTGCTAGAGTTTTCAAAAGACAGTACTATAGGAATGCTTCACCTCTAGAACCGATCCGCTCTTACTCCCCGTGATATGGCTAGAT
24	USuper-Scaffold_62_40420	24.277	A01	ATTTTTCTTAGATACAATGAGAAGAAGTGGGTGTCACCGGGAGGGATTCAACCTTCTCCTATAGCTAGCCAGCTAAGCTGCAAAGTTAGTCACTTGGTAGAGAGCGGATATAAGCCTGCAACTCCAAAGAAAGCAAGAACTCTTTCCCTTGATGAAGACCTCCTTCTTAAGCATGCTCTTCAAGTAACACCTCCAGAAACAAG
25	USuper-Scaffold_62_167948	25.6031	A01	CAGTGTATCTATTTTCGTTTACTCATGTGTTTTTCCCATGAGCATGCTTAAATTTTACTAACATTTAGGATTTGTTTGATTCAAAGTCCAAAGATGTTACCTTAGGCTACAAGGTTTGTTTATGGAAACCTGATGTGACAAACCATAATCTCAGCAATAAAAAAATACTCGGTTTGCCGCCATAAGAGGAGGCTCAAAATCAA
26	USuper-Scaffold_62_40437	25.6031	A01	TGAGAAGAAGTGGGTGTCACCGGGAGGGATTCAACCTTCTCCTATAGCTAGCCAGCTAAGCTGCAAAGTTAGTCACTTGGTAGAGAGCGGATATAAGCCTGCAACTCCAAAGAAAGCAAGAACTCTTTCCCTTGATGAAGACCTCCTTCTTAAGCATGCTCTTCAAGTAACACCTCCAGAAACAAGAATTCGAGCGGTATGGT
27	USuper-Scaffold_62_40527	25.6031	A01	ATATAAGCCTGCAACTCCAAAGAAAGCAAGAACTCTTTCCCTTGATGAAGACCTCCTTCTTAAGCATGCTCTTCAAGTAACACCTCCAGAAACAAGAATTCGAGCGGTATGGTAGTTTAGTCAAATGTCATGTGGCAAGAACCAATAATGCTTTCTTAGTAGGATCATGAACCATTTTGATAAAACTGTTTCTGCAATGCAGG
28	USuper-Scaffold_62_735435	27.1741	A01	GTATGAAACAAGAGTCTGCAGAATAGTTTAAAAAGAGAAAAAAAAATGCTTACCAGGATCAGCGTTCTTCTTCTTCCTCCTCTCTCTTTTTAGGAACTTTTGGGGTTGGTGTTGTCTCTTCAGCTGGTAAAGAAAGGAAAAATCAAGCATCAATCTTTACTAGTAGGCATGCGGGTTCGGGTAGTTCGGGTTATTTGGTTAGT
29	USuper-Scaffold_62_735403	27.812	A01	AAAAAGGTATCTTCTCATGAGAATCAATCTATGTATGAAACAAGAGTCTGCAGAATAGTTTAAAAAGAGAAAAAAAAATGCTTACCAGGATCAGCGTTCTTCTTCTTCCTCCTCTCTCTTTTTAGGAACTTTTGGGGTTGGTGTTGTCTCTTCAGCTGGTAAAGAAAGGAAAAATCAAGCATCAATCTTTACTAGTAGGCATG
30	USuper-Scaffold_62_764259	27.812	A01	GATCTATGTACATGTTTGTATATACTTGTTCTAGATACGAGCATGCAAAAGAAAGGTTGTACGTAAGATTTTTCTAATATATATTTTTTTTTTGTAAATGGCTTTCATCTAATATATATTTTGTTTAATAAATTATTAAAAATATCATATCGGCAGTTTTATAATTTATATTTTAGATGCTGATTATGATGGTTTTTTGTAAC
31	USuper-Scaffold_62_735411	28.4736	A01	ATCTTCTCATGAGAATCAATCTATGTATGAAACAAGAGTCTGCAGAATAGTTTAAAAAGAGAAAAAAAAATGCTTACCAGGATCAGCGTTCTTCTTCTTCCTCCTCTCTCTTTTTAGGAACTTTTGGGGTTGGTGTTGTCTCTTCAGCTGGTAAAGAAAGGAAAAATCAAGCATCAATCTTTACTAGTAGGCATGCGGGTTCG
32	USuper-Scaffold_62_353617	30.1464	A01	CACTAAGTCAGCATATCTCTGAACTGGAGAAAACAATAGAGCAAATGCAGAACGAACTTGTAAGTGGTCTCGCTTCCTCAACTGTGGATCTCCAATCTAATACACTTTCACAACGCATGCATGTGCGGCTCTGTTACTTCATTCACGAATTGATTCTTGCAGACTGCGAAAAACCCGTCATACAATGAATCCGAATGGGAGAA
33	USuper-Scaffold_62_353583	30.6839	A01	CTTATGGAAACTTCTATGTGACGACTGTTGCAGGCACTAAGTCAGCATATCTCTGAACTGGAGAAAACAATAGAGCAAATGCAGAACGAACTTGTAAGTGGTCTCGCTTCCTCAACTGTGGATCTCCAATCTAATACACTTTCACAACGCATGCATGTGCGGCTCTGTTACTTCATTCACGAATTGATTCTTGCAGACTGCGA
34	USuper-Scaffold_62_353604	30.6839	A01	CGACTGTTGCAGGCACTAAGTCAGCATATCTCTGAACTGGAGAAAACAATAGAGCAAATGCAGAACGAACTTGTAAGTGGTCTCGCTTCCTCAACTGTGGATCTCCAATCTAATACACTTTCACAACGCATGCATGTGCGGCTCTGTTACTTCATTCACGAATTGATTCTTGCAGACTGCGAAAAACCCGTCATACAATGAAT
35	USuper-Scaffold_62_353621	30.6839	A01	AAGTCAGCATATCTCTGAACTGGAGAAAACAATAGAGCAAATGCAGAACGAACTTGTAAGTGGTCTCGCTTCCTCAACTGTGGATCTCCAATCTAATACACTTTCACAACGCATGCATGTGCGGCTCTGTTACTTCATTCACGAATTGATTCTTGCAGACTGCGAAAAACCCGTCATACAATGAATCCGAATGGGAGAATGAT
36	USuper-Scaffold_62_2675123	33.5563	A01	TACGATGACGTCTTGTTTTAATCCATAACACCCATCTATAATATAAGCCAAACACTTTCTATTCTGTAATAGATTATATATCTTCGTATATTAGTTTCTTCAGTACAATGAACTAAAGAGAAGAGTCACCATAGATCATAATTCATATGGCACGACTTAAAACAACTTATGACATGATAAGGACATATAGACAGACGGGACCA
37	USuper-Scaffold_62_2675074	34.8417	A01	ACTCTTTTTTCCGTATTCTTCCTAAATATTTATATACATATCGACTGACTACGATGACGTCTTGTTTTAATCCATAACACCCATCTATAATATAAGCCAAACACTTTCTATTCTGTAATAGATTATATATCTTCGTATATTAGTTTCTTCAGTACAATGAACTAAAGAGAAGAGTCACCATAGATCATAATTCATATGGCACG
38	USuper-Scaffold_62_2945549	34.8417	A01	ATTTTGTTTGCAAAAGCAGTTCAAGCAGGATATCTGCATGCAGTTCAATATTTTTTGTCTCTTTGTGGAAAAAGCTCGAGATCTGCATGCAGATCTCACCCGCCAACATTTGGTGGTGTTGATCTGTTTTTTTTTGTTTGGTCAATAAATAACCTTGTTACAACACATAACTTTTAAAATATATTTATCTAGTTTTAATAATA
39	USuper-Scaffold_62_3941253	37.545	A01	CAAAAGCTAAAATCCAGATCTATTCAAAATCTGTCGGGTTTTAGGTTTGTTTCAAGGTTAGGGGTTCCGGATTTGATAGATCAATGGTGTGGTGTTGTGTCTCCTAAGCTGCATGCTCCTTCTCTTCTGTGTTGGTATCTTTGGCTACGCTCCGTCTCGATCCGTAATCCGTCTGATTTTGGATGGTGTGTTGAGATTCGCTC
40	USuper-Scaffold_62_3941274	37.545	A01	ATTCAAAATCTGTCGGGTTTTAGGTTTGTTTCAAGGTTAGGGGTTCCGGATTTGATAGATCAATGGTGTGGTGTTGTGTCTCCTAAGCTGCATGCTCCTTCTCTTCTGTGTTGGTATCTTTGGCTACGCTCCGTCTCGATCCGTAATCCGTCTGATTTTGGATGGTGTGTTGAGATTCGCTCCATGTCCTTTCTCTAGAGGTA
41	USuper-Scaffold_62_3010751	41.4313	A01	AATAGTTAAAATAAAAATAAACACTTCCCCTGAAATCTCCCAAACCCATATTTTCCTACAAGTTATGCATGCTTTTGTTTTTTTTTCAAAAAAATATACATTGCAACATGGCCAGAGCACTGAGTACTATTATAAATACTAACTGCACAAGATATTTTGATTAAACATATTCATATACTAGTCCACCACATCAAATACTCCAA
42	BJ_VH_0641	42.4613	A01	GGAAGGGACTAAACTgGAGTGGaGGTGGAAaTGTAAACCATCACaTGAgA[G/A]CAAGAaGATCACTGTTGGGATCTTGaATTTTCTTATGGAGGCTAACATaA
43	USuper-Scaffold_62_2006222	42.4613	A01	GGATGTTAGGGTTAAGTGTATGATTCTTTAGAAGCACATCTGGATGCCAGTGTCTTTATTACACTGTTACATGCAAATTGAGTTTTTGAAGGCGAAGTGTGTCTTTAGCTCTCACTGCTGCATCCACATTGATCATTTGTCTGTTGTTGTCTTCTCGTTTTCCGGCGTAAGATTCGTATGTATATGTGGAATATTTCTTACAT
44	USuper-Scaffold_62_2889025	42.4613	A01	AGAGATAATCCGAAACTTGAGAGGATTTGCGTGGAGGATCTTAGGGTTTTATATGGCGGGAGTCGGAACTGAACCGCACGCAAAATTCCGTTGAATTTTGAAATCATTTGAAATCCGGATTCTGTTTTTGTTTTCAGTCACGGGTACGATGACGCCACGTCAGATTGACTAACAACTTATCGACGGCCAGAGAGGATAACTTG
45	USuper-Scaffold_62_2945465	42.4613	A01	CTGCTTTTCCATTCACACACTTAGTGTCCGAATGGAGGAGCGGAACAAGTGCAGTTCTCCCGCACTGCATTCACCATTCATCCTATTTTGTTTGCAAAAGCAGTTCAAGCAGGATATCTGCATGCAGTTCAATATTTTTTGTCTCTTTGTGGAAAAAGCTCGAGATCTGCATGCAGATCTCACCCGCCAACATTTGGTGGTGT
46	USuper-Scaffold_62_2945584	42.4613	A01	GCATGCAGTTCAATATTTTTTGTCTCTTTGTGGAAAAAGCTCGAGATCTGCATGCAGATCTCACCCGCCAACATTTGGTGGTGTTGATCTGTTTTTTTTTGTTTGGTCAATAAATAACCTTGTTACAACACATAACTTTTAAAATATATTTATCTAGTTTTAATAATATAATATTTTTATTTTATTTTATTTATAACTTTAAC
47	USuper-Scaffold_62_3010850	42.4613	A01	ATTGCAACATGGCCAGAGCACTGAGTACTATTATAAATACTAACTGCACAAGATATTTTGATTAAACATATTCATATACTAGTCCACCACATCAAATACTCCAAAGATATAAATAGTTTTCTAAGATACGTATAAAAATGGACTAGTTAATATGATATCATCGTCATATGCATATGCGAAATTTTTTCCATTTTAATATAATC
48	USuper-Scaffold_62_2268647	44.1559	A01	TATCTTTTTACCAAAAAAAAAAACCCCATCGTATTAGTCTCCATAATGGCGATGTCCATGGCTAGGTTTGAATTTTCCATGACGTTGATATTATAAGAACGTTACTTTTGAATTTTCTAACACTTTGTTTGTATACATGCATTATATTCTCTATCTAGATGTTGACAAGTGAACTTTGAACGCTTACGGGTCTTACTTTGTTA
49	USuper-Scaffold_62_2268665	44.1559	A01	AAAAACCCCATCGTATTAGTCTCCATAATGGCGATGTCCATGGCTAGGTTTGAATTTTCCATGACGTTGATATTATAAGAACGTTACTTTTGAATTTTCTAACACTTTGTTTGTATACATGCATTATATTCTCTATCTAGATGTTGACAAGTGAACTTTGAACGCTTACGGGTCTTACTTTGTTACTATTCTAGTTTGCGTAA
50	USuper-Scaffold_62_2268670	44.1559	A01	CCCCATCGTATTAGTCTCCATAATGGCGATGTCCATGGCTAGGTTTGAATTTTCCATGACGTTGATATTATAAGAACGTTACTTTTGAATTTTCTAACACTTTGTTTGTATACATGCATTATATTCTCTATCTAGATGTTGACAAGTGAACTTTGAACGCTTACGGGTCTTACTTTGTTACTATTCTAGTTTGCGTAATTGAG
51	USuper-Scaffold_62_2889052	45.8099	A01	TGCGTGGAGGATCTTAGGGTTTTATATGGCGGGAGTCGGAACTGAACCGCACGCAAAATTCCGTTGAATTTTGAAATCATTTGAAATCCGGATTCTGTTTTTGTTTTCAGTCACGGGTACGATGACGCCACGTCAGATTGACTAACAACTTATCGACGGCCAGAGAGGATAACTTGTTTGAAAAATATCTACCCCTTGCGCGG
52	USuper-Scaffold_62_4910010	49.7225	A01	AGTTGAACCGGGTTAAACCGTGACTCTTTGCATATTTTAATGGTTGGTTTTTTTTTTTTAAAGTCCAGTCCAGAATGACATGGCATAATGGTTGGTTTTGATTATTTTGTTCATGTGGCAAAACTTAGGAAGCTAGGATTTAGCTCCTTTTATATAGTAGGATAGTCAAAAGGTGTTATGTGCTAGTTCGTAAAGTGTTACAA
53	USuper-Scaffold_62_4910132	50.2008	A01	ACTTAGGAAGCTAGGATTTAGCTCCTTTTATATAGTAGGATAGTCAAAAGGTGTTATGTGCTAGTTCGTAAAGTGTTACAAGAATTAATTCAAGACTTATGTCAAGAAGTTAAGAGGTAAAGTTGTTTACAAGAAGTCTGTCTACTCTGATTAATGTGCGCGTATAAATTGGTTTTGGAAAGAGAAAGAGAATATGTGGTTGA
54	USuper-Scaffold_62_4893229	51.6639	A01	AGTTTTTGAGAAAGTGATAGATTCCTTTCCTGAATCAGAAGAGTCCTTCCCAGTATCACCATGCAATATGAAAGACTTATCCCTGCTTGTCCAGTAGATGTTGCATTGACTTTAGATGTACTTCGTGATCCTGGCTTATCAGCAACAGTTGAATTTCCACCTGTGGCTTTGAAAAACGAGAGAATATTAGACCAAATTTAATC
55	USuper-Scaffold_62_8908048	55.5289	A01	GCTCATGGAAGACTATACTCGAGCTCAAGCTAATCGCACTCGGCTTCTGAAAGGTGAGTGTAAATAGATAATTAAAAGAGTTATGAATTAGCCTTGAAAATGTTGATGATTGATAGGCTTTGTCTCTTGATCAATATTTAATTGGTGAGGTGTTTACTTAGTGTAAACACTTAATAAATATTTATGAATGTTCATAGAGGTTT
56	USuper-Scaffold_62_8907920	56.2707	A01	TGTTGTAGTGCTTTGCATGAGTTCCAGTCATGCAGCCTGACATCTGGGAGGAGTGGTGGCGGCCTGCATGAGTCCTGGCCATGCTGAAGGAGAGCCCTAAGTCTTAGCTATTTCATTTTTAAGCTCAAGCTCATGGAAGACTATACTCGAGCTCAAGCTAATCGCACTCGGCTTCTGAAAGGTGAGTGTAAATAGATAATTAA
57	USuper-Scaffold_62_8907978	56.2707	A01	GCGGCCTGCATGAGTCCTGGCCATGCTGAAGGAGAGCCCTAAGTCTTAGCTATTTCATTTTTAAGCTCAAGCTCATGGAAGACTATACTCGAGCTCAAGCTAATCGCACTCGGCTTCTGAAAGGTGAGTGTAAATAGATAATTAAAAGAGTTATGAATTAGCCTTGAAAATGTTGATGATTGATAGGCTTTGTCTCTTGATCA
58	USuper-Scaffold_22_15557778	60.0036	A01	TATGTCTTTCGAGTGTGTTATGTCTCTCTCTCGGTTAGGTTGGTTTAATTTGTTTTTAAATTGTGAATGTGTCCGTTGAACTCGTTAGAATATTTAGACCAGATTAAATCCATGTGAATGAGTTGTCTCTGATTGTCTTAGCAATCTATAGTTTGTGTTATCTCTTATTAAGAAGACCAACTAGCGTTTTATCTGATATGGTT
59	USuper-Scaffold_62_6284316	61.1333	A01	CCGCCAATCAAATTTCATCAAAATCTCAAAATCTTTCCATTTCCAATTTTCTCACACATCTCTTAAAGATTTCCTCCATCCAATCAAAACATTTAAAACTTGAACCAAACCGGACCCAAACTGTTCCAATCAACGATCTCCTCCTTCCTCTGCTCGATTCCTTACCAGGCAAAGAGAGATCTGAGATTTGGGTTTCTATGGCG
60	USuper-Scaffold_22_16459977	61.4521	A01	GGACTAAGATCTTCAAGCATATAAAGGTCTCCTTTGGTTGCTCCTTGCCCAGTCAACTTACTGCTCTTAATATCCTGAAACTTAACATCATTAGGACTAAAGATAACATTGAAGATTAGTAGTGCATCTTTTGACAGATAAAAGATTATAAGTAAACTCAGGAATGAAAAACGCTTTAGAATCCTTATTAAACAATTTCAGTT
61	USuper-Scaffold_22_15592411	62.6365	A01	TTTTTCTGTACCCTGTTGCTCTTGCTTGCTTGTTTTTGTCTAGCTTGCTTTGTCACCTTTTCCTTTGTCTTACTTTTGCATGCTTATAGATTCTTTCACTGTGATCGGGAAGGTATCTGATTATAGGAACATAGATGGATCTCTTGCCATTGATTTCTATATTTTCATTCAAGCCATTGTAAATCCTAGCTTTACTGTATTAT
62	USuper-Scaffold_62_7967415	62.6365	A01	TCGTATATCTAAAATATCTTCCCTTGAGGACCCTGGCCAGAAGTGACTCCGGATGATGGAGGAGTCGCCATAGTTGCTTCGCAAGTAATGCAAGATTGAATTTCTTTAAGTCTCTGAAACCAAGGCCACCCTTATCAGCCGGTTTACATAGTTTGTCCCAGGCCATCCAATAAAAACCCCTATTATTTTGCTTCGTACTCCAC
63	USuper-Scaffold_62_5833789	63.873	A01	TATATAAGAGGATAGTAAAAAATTTGATGGAGAATAAAAATTTTGGCACTTGATTTTATTACATTCTTGGTTTACTAATATATAAATCTAATCATGCAGAGATTTGGATATGGTTGTTCGAAAGATGAAGCTGAGTTTATTGGGTAAGAAAATTTTAATAGGCTTGTCACTCTTTCTAATTAAATGAAATGTAAACTTACAAA
64	USuper-Scaffold_62_5645935	64.3922	A01	TTTCCGACAGTGGGAGAGGTGTAGATGGCAGTGAAGAAGATGTTGGCCATCTCCGTCAGGTGAAGAAACTTAAAACCTCTGACGACAATATGGAAGTTGATCTCACCCAAATCCCAACTGTTGAAGCTAGTGATCGTGCGAAGAAGGTAGCCAAGATGCATGCCATTATATCGTAATTCACAGAGGATCAAATGAGCAGATAT
65	BJ_EJ_0070	65.1288	A01	#N/A
66	BJ_VH_0425	65.1288	A01	GAAGAAAGCCTTTCCTCTKGGGGCAAgAtGGACCAGTTAGGcGAgTGAAg[A/G]GCTCTGAGCCACAAGAAATCATCAACATTGGCCCAGCTCTCcGTSTCCTC
67	BJ_VH_0632	65.1288	A01	TCCCGAtATCCAtCAaACGGGTCcCTGAAGAACCTATaCCAGAGAAAGTgC[A/G]GAAAATATTGGATGAAGCAAAGGCtGGTGGGGACCATGACCACGcCCAT
68	BJ_VH_0633	65.1288	A01	AACAGTGGGaTGCAGgGTTGTTGAGAAcGATGGTAAGAGaCATGGACTTAC[G/T]TTaACTGTTAGTGATTACAAGAGAAGGAGAGGTCTTCTCTGA
69	BJ_VH_0644	65.1288	A01	AACTATCTGGTgATGGATGTTGATGACATACCTAGGATCGTtCAAGAaGC[T/A]TTCTTTCTAGCTACTTCCGGTAGACCCGGACCGGTTTTgGTTGAcGTTCC
70	USuper-Scaffold_22_13903722	65.1288	A01	AAGTCGGGCTAACAACAGTATGCATTGCGAAAAAAATGTTATTGAAGTAAATCTTAGAAGAGCATGCATGCATGAAATGACCCCTTCCTTATTTACATTGATTACATCACATGGCCTGATGGCATACGTATGAGTAAATACATAATTTGTAAAACTAATTACAAGATCATCACTTTTAAAGAGAGCAGACCCCAAATTTATAA
71	USuper-Scaffold_22_14456150	65.1288	A01	CTGGGTGGTGTAATAGGTCCGCATAAGTCGCCATGAACAAGTTCAAATACCTTTTTTGCCCGATAAGATGTTGATTGTGGAAACGGTCTCCTTGATTGCTTACCAAGCAAACATGATTCACAAGTTTCTCTTCGACTTTCAACTTTGGTATGCCGGTCACAAGTTCTTTCCCTATCATTGCTTTCATCGTATCCACTCCAATG
72	USuper-Scaffold_22_14930918	65.1288	A01	TTAAGTCTTATGTTCCAGTTTTCACATGCGAACAAGGATGAGTGTCAATCAATACTATTGAGTGTCGATCGATACTTTCTTAGGCAAACATTAACACCCTAATCGATATGTTCACTAGATGTTCAGATCAGCTCTCGCATGCGCCTAACAACCTAGCTTAGCAGAATTATTATCAGGTAAAGAATGCACTTACGTAGTTGTCT
73	USuper-Scaffold_22_14938873	65.1288	A01	AGGCGGATGCCATGTCGAGTACATAAAAATAGACGAATCAACGACAATCAAAAGAATGAAGATATTTTGTCAAGCAATCGTGGTTATAAATCCATTGCAGTATATACAGTCACCAACATCTAATGATGTTTCTAGACTTCTTCACATTGGTGAAAAGCGGAGTTTTTGTGGAATGCTTGGTAGCTTGGACTGCATGCATTGGC
74	USuper-Scaffold_22_15294025	65.1288	A01	TGTTTCACAGATGGTTCTTGGAAAGAGAATGATATTTTCTCCGGATAGGGTTGACTCAGTACTCTAGAAGGATTTGATGGGCTGTTAGAGGTAAGGAATGTTCGGGCTAGTCTTTCACCTCTTCATGCGGAGATGGAAGCACTACTATGGGCATGCAATGGAATGCATGAAAAATTTACGTCAATTTCAGGTCACGTTTGCAA
75	USuper-Scaffold_22_15294055	65.1288	A01	GATATTTTCTCCGGATAGGGTTGACTCAGTACTCTAGAAGGATTTGATGGGCTGTTAGAGGTAAGGAATGTTCGGGCTAGTCTTTCACCTCTTCATGCGGAGATGGAAGCACTACTATGGGCATGCAATGGAATGCATGAAAAATTTACGTCAATTTCAGGTCACGTTTGCAACGGATTGCTCTCAATTGGTGAAGATGGTTT
76	USuper-Scaffold_22_15391170	65.1288	A01	TACTAATATCTACCTTAGCTTTTTTTCTTGACACCATATCTATCACTGCTTCTGCGTGCCTGCAGGATGATCTTTCCTTTAAGCTCGATTATGTACATCCATATCTGGACGGTGTTTACAATCCTCGTAACCGTACATTCAAAACGAGCTGCTTCAACAGCCGCAAACTTAGCCCTGTGTTCACTGGAGGACCAGGTGTTGAC
77	USuper-Scaffold_22_15391191	65.1288	A01	TTTTTCTTGACACCATATCTATCACTGCTTCTGCGTGCCTGCAGGATGATCTTTCCTTTAAGCTCGATTATGTACATCCATATCTGGACGGTGTTTACAATCCTCGTAACCGTACATTCAAAACGAGCTGCTTCAACAGCCGCAAACTTAGCCCTGTGTTCACTGGAGGACCAGGTGTTGACGAAGTACCACCAATTTGGGTT
78	USuper-Scaffold_22_16035448	65.1288	A01	GAACTTCTACCACGTAATCGTAAACGCCAACCTAACAAACGGAGAGCTTGCGTTGTTATTGAACAAACTACGCAAGTATAGGAAAGCCCTCAAATACTATCTCGAGGATATTCCTGGTATCTCGCCAGATATGTGCATGCACTGAATTCACTTAGAAGACGATTCCAAATCGTTAGTAGAACAGCAAAGGAGGCTAAACCCGA
79	USuper-Scaffold_22_16111945	65.1288	A01	AAAGAGCCTCGCGATAAAATCTTGTTCAAATCACGATAATCGAATACCGGCTGTCCCAAGGCAACAGACACGTATCTAAACCAGCCACAGACGAGCTTGAGTATGGCGATCGGACCACGGACAAGCCAAGCAAGATCGCTACTCAGCGACCAAGCATGCACACTGCTCGGTCGCTACGTAGCGACCGAGCACGTGCACGTTTT
80	USuper-Scaffold_22_16140783	65.1288	A01	TTTGCTCACTCACAAAACATGCCTTTGTTTTGTAGAGCTCTCGCATGTTACAATGCAGTACTGGGCAGCATCTGCAAGCTGCTGCGCCATACTTATATATCTCTCTGTAGTTATGTCTCAAGCCAAGAGAACTGAGTCTTTGTCCTCGTCGCTTTGGCTTACGAGGGTTAGTTTAACTGGCACGGTCTTTTATGGGGTGGCAT
81	USuper-Scaffold_22_16140913	65.1288	A01	ACTGAGTCTTTGTCCTCGTCGCTTTGGCTTACGAGGGTTAGTTTAACTGGCACGGTCTTTTATGGGGTGGCATGCTTTGTTTCACTTTCCATGATATCACACACTGGTAACTCTTAACATCCTCTTTTGGCTTTTGCTTGGTGTGTTCCACTGGTGACCTCTTTATCTCGACAGGCTTGAACACTTCATTAAAAATGTTGTGG
82	USuper-Scaffold_22_16141015	65.1288	A01	ACTGGTAACTCTTAACATCCTCTTTTGGCTTTTGCTTGGTGTGTTCCACTGGTGACCTCTTTATCTCGACAGGCTTGAACACTTCATTAAAAATGTTGTGGATGTTATTTCACGGCCTTGCAGCTGTCAAGTTAATTCGACATTTGCTTTGCACTTTCCCTTCCTGTGCCTCCATCGGTACTTCTATTCACGTCTTGGATTAA
83	USuper-Scaffold_22_16141036	65.1288	A01	CTTTTGGCTTTTGCTTGGTGTGTTCCACTGGTGACCTCTTTATCTCGACAGGCTTGAACACTTCATTAAAAATGTTGTGGATGTTATTTCACGGCCTTGCAGCTGTCAAGTTAATTCGACATTTGCTTTGCACTTTCCCTTCCTGTGCCTCCATCGGTACTTCTATTCACGTCTTGGATTAACATTCATGAGATGGATTAGAT
84	USuper-Scaffold_22_16141307	65.1288	A01	CTTGGCATGCACAATTGCAAAGGTTTTAGTTTTCCAGTCTTTGTTGCTCACAAGAATGACTGAACGGTTTCGTTGCTGTAACTTTGGTACATCGACTGTTACAGATCTGCGAGAATATGATACCTGTGGATCTCGTCTCAATAAGCTATGGAATAAAGAGAACTGAAACCGGCATAATCGTCCAGGTGGTAAACCAAGATTAA
85	USuper-Scaffold_62_5302740	65.1288	A01	GAAAGACCAGTTTCAACAATATGACGGTGTCGTCTTTCAGACAATCCGTTATGTTCTGGTGTGTGAGGAAGTGTGGTGCGATGAGAGATACCAGTTTCAGAGAGAAAGGAGCGTAAAGCAATAAACTCTCCTCCATTATCAGAGAAGAGAGTACCAATTTTGGTTTGAAATTTGTTTTCTGTAAGGGCTTTAAAACGAATAAA
86	USuper-Scaffold_62_5592672	65.1288	A01	GAACTTAACTGGCATGCCAAGTTGACTGTGAAAGTCGAGAGTTATAAGGGAAACTCGGGTTAGACGTAGAAAGATTCCGAACATAAGATGCATGCGTTGAAACCTAACTCATTAAGTTATCGATAGATTCCTTACGTAATTGTTAGTTTCATGAACCGTAAGTGATCGTGGAAAGGAACTGGCTTAGCCGTGAAGACTCGAAG
87	USuper-Scaffold_62_5833697	65.1288	A01	AAACTCTTACCCGCTTATGTACGTCGTCACTCATTCCCTACAAAACAACATAATATATATGATCTTGAGAGATAGAAAAATGACGAAGCAAATATATAAGAGGATAGTAAAAAATTTGATGGAGAATAAAAATTTTGGCACTTGATTTTATTACATTCTTGGTTTACTAATATATAAATCTAATCATGCAGAGATTTGGATAT
88	USuper-Scaffold_62_5968196	65.1288	A01	TCCTCCAAATGATTAGAGAACAAGCCCAAGTCTATAAACTCAGGCCTGCTATGCTTTCCACCAAAGATTTTTTTTTTTTTGGTCAACAACATTGACCCTCTAAACCAATCTGGGAGATGTTGATCCATGTGAACGACGAAAGACAGTTGTATCCTGACACTGCATGCTAGTTTATCCGCCTTTGTATTTTGCGTTCTTGGCAC
89	USuper-Scaffold_62_6011219	65.1288	A01	GTAAATAAACATAAAGATGTAGAATAAAAAAGAGACAGATACCTCAAAAGTGTAAATCGAATGTATGTACATGGGGAAGAAGTATCCTAATGCTTGCCTCTCCACAATTTAACTTATAAGTGGAGCTATAAAAATGGCGTTCAAAGCAAAACACAAACGTAAAATGATCATTAGAAAACACCTTAAGAGGTACATTTCTACAT
90	USuper-Scaffold_62_6243747	65.1288	A01	TGTGTGTCCTGAGATGTTGTTGGTAACACGTCCTTTTCGAGAAAGAAGGAGACGGGGGTGTCACATTTTGATCCGCATGCTTCCCCTCCAGACTTAAAATTTAGAAGCGCCGTCGCGGCATTACATGAAGCAGCTGAGGCTTATCTGGTTGGCCTGTTCGAAGACACGAACCTCTGTGCCATTCATGCCAGGAGGGTTACGTT
91	USuper-Scaffold_62_6430293	65.1288	A01	CTTTTAGTTTGCTGTAAAATTGCTAACGTGTGTTGAAACTCCTATGTTAAATGTTGGTGAAACTTTATGCTTTTAACTTTTTCAATTTTCCAACTTTGTTAAAATTAGACAAACTTGTGTTCGTTTCACTTCACTTTCTCAAATGTCCAACATCGTACTAATTTTAGAAACTTTTTCAATATATCAAACTTCATAATCGTTCA
92	USuper-Scaffold_62_8003778	65.1288	A01	CGACAATAACAAAGCGTTGAGTGGGATGCAACCCACTATTAGGTATTTGCTTTTAAAATTCAGTTTTATAGTTATTTATTTTCGTTTTTAATACTCTTGAAGGTCATTAAAAAAAAGAAACCATGGAGCGATTACTTACCATCGATCGACGAGATCCAATCGACAGCACAACACCAGAAACGATTGATAGACACTTCCCTCTG
93	USuper-Scaffold_62_8021045	65.1288	A01	ACTTTTTTTGCATGCTTATTTATATTACCAATCGAAGTGACAATTTGACATATTGAAACTGGATTCTTATGCTTTCTTAATAAAATATTATAAAAGTAAAACATTAACTTGACCAACTTTCATTTTCTTATTAGTATGTATTTGAATAGGATAGTTTCTCAAACAATCAACCACTTAAATTAATGGTAATAATATATCCGATA
94	USuper-Scaffold_62_8838030	65.1288	A01	ATCCACGAAGTCTTCAAAAATCTGCAACCTGAACATGAATGAGGACTATCATTGTTTATGATGTGTATGTAAAATGTAGTACAAGCTTATCTATGTGGAGGAATGATCTCTAACTCCAAGTTTCATAGTTTTGTTTATGGTTTGTATGTGTAATCTTTTTGTTATGGATTCTTTTGTAAATTTGAAGAGATGTCAATGAAAAG
95	USuper-Scaffold_62_8907747	65.1288	A01	GCTTGGTGTGAATGTTCAGAACGTGGTGTCAACTGCCCAACAAGCTGAGTGTCTATAGAAGCTAGAGGTGTCACCGTGCATGGAAGCAGTACATGCAGCCTGACATGTAGAAGCACGAGGTGGATCGACCAAGAACGAGGTGTCGCCGCGCATGCGTCCAGCCATGTGTGAGCTGTTGTAGTGCTTTGCATGAGTTCCAGTCA
96	USuper-Scaffold_62_8907778	65.1288	A01	ACTGCCCAACAAGCTGAGTGTCTATAGAAGCTAGAGGTGTCACCGTGCATGGAAGCAGTACATGCAGCCTGACATGTAGAAGCACGAGGTGGATCGACCAAGAACGAGGTGTCGCCGCGCATGCGTCCAGCCATGTGTGAGCTGTTGTAGTGCTTTGCATGAGTTCCAGTCATGCAGCCTGACATCTGGGAGGAGTGGTGGCG
97	USuper-Scaffold_1000001164_143094	65.7958	A01	GACAATACCCCATGCTAAAGTTGTGTGTTTCTCTTGCTTATGATATGTCGACGATGAATCTGTTTTTGTTTCAGAGGGTCAATAACAACATGGATTCTTTTCTTATAAAGGTACAACACTCGCATGCTTCTTCTTTTTCCTGTATTCATTTTTTTTTGGCTTGATACCATGAACTTAGATAGAGAGGTCAGCTCTCTCTTCTC
98	USuper-Scaffold_22_16056312	67.4417	A01	TTGGAGGTAGCCACCATCAATGTTGGGATGACCTTGCGTCGTGCTTTCATTGAACCCAGAGGATCCTAGGCATGCTCTCCCAAAATCTGGAGGTCTAGAGATAGATCTTTCTGAAACCCATAGGTGTGGGAACCGAAATTCACACTGTCGATTTCCGTTTAAATAAGAAAACTAGGAAATCCCTAATTTTCCAGAGGACCCGG
99	USuper-Scaffold_62_7823361	67.4417	A01	TGTTAGAGCTCAACCGCTTAACTCAGTGATCAGCTGTCGCATGTTTTACTGGTTAATAAGCTAGATCTCGTGTCTCAACGGTTAGTATGTTGACAATGAAAGAGTGTCGATCGATGGTCCTATTGGGACATCGACCGATACACCTTTGCCTACGTCGACCGATAGTCAGTTGAGGACATCGACCGATACACCTGGGTTCTAAC
100	USuper-Scaffold_22_16004680	78.944	A01	GTAGGAACAGTGACGATGATGAAGTTCATGACAGGGATTATGACCTTGCCGGTTTAGCTAATAACTTGAACCATTTTAGATACAACATGCAAGAGAACAATGGCGCTGGGAAGGTAATTGTTAATCTCTCTTGTTAGTATTTGTTAAAAGGGAAAATCGCATAAAAAACCTTGAAAGTGTCACTTACTACCACTTTAAACCTT
101	USuper-Scaffold_22_16004777	78.944	A01	CAATGGCGCTGGGAAGGTAATTGTTAATCTCTCTTGTTAGTATTTGTTAAAAGGGAAAATCGCATAAAAAACCTTGAAAGTGTCACTTACTACCACTTTAAACCTTGAAGTTTTTTCACTAACACTTTTAACATTCAAATTGACATTTTTATCATTAAAAACTTCCAAAGAAGAAAAATGACCGGCTGAACAGGTTAAAAACA
102	USuper-Scaffold_22_12562154	92.4652	A01	CGATTCCCAAGCAATAACTAATCATGCTATCAGCTCAATCAACCAAACCACGACTATTAACTAATCAAACCGTTACGCAGTTAGACCCGGCCTCCTGCCATGATCCAACTTCCAAGTAACGGAAACCTGCATGAAAACAAGTCAGCAATTGACTCACAGTGTTTGGTTCGTTATGGCTTTGACCCTTGCCCGAATCCTCGACC
103	USuper-Scaffold_22_12562276	92.4652	A01	AAACCTGCATGAAAACAAGTCAGCAATTGACTCACAGTGTTTGGTTCGTTATGGCTTTGACCCTTGCCCGAATCCTCGACCAAAACCCTTTCTTGTTCGTCTCAAGTAGCCTCCTCTCCCAACTGACCTCAAAGGCGTGCCTAACCCTGAATGTCCTCCCTTGAACAACTCTCAACTCAAACAGAAATTCCTCTAGGCGACGA
104	USuper-Scaffold_22_11376218	99.0302	A01	TATGATACTCTCGTTCTTGTGGCTTCGCACATGTGATCATAACTCTGTTCGTGCTTGTGGCTGTGAATTTTGAGGATCATATGTTAGATTGGCTGCTTTAGAGTTACACATCGAGAATTGAATTTCATATCTACTTGTTTGTTTGCAGGTACCATTTCAGGTTCCTCTAGAAGTGAATATAGTCCTTGTTGGTATGAATGGGG
105	BJ_VH_0461	100.137	A01	ATCAGTGAGAGAAAGAAACCAGAACTCAAAGGTTTGTCCGCTTTGGTCAA[A/G]AGCAGAGAGATAATATAACCATTTTTGCAAGGCGTTATCTTTTGATTCGT
106	USuper-Scaffold_22_13028129	100.137	A01	TGCAGAGTTTTCCAAATCATCTTCATAGGATGGAGCATGCCTTCTGCGCTTTGCTCTTTTTCTTCTTCTGCTTAGGAGGTTGCAACACCACTCGTATGGCCGCGTCAAACACTGCCTTCACATTCTGCACTCAAAAACATTTATAAAATTAACTTTATAGTGATCAAGACTAGAAACCTGTCATGGAAACCCTAACCAAAAAA
107	BJ_VH_0404	101.24	A01	CCTGAGACAGTGGACAAAGTGTGTGAAGTcGTCAAAAAGCAACTCTCACT[C/T]AAAGcaGGcGAgCAAGTTACGGCTGCCACCAAATTTGCTGAtCTTGGTGC
108	BJ_VH_0433	101.24	A01	AGGGAGAGGAGGCTGCAGCAGATGAAGAAgATGGCGGAGAAgAGGAAaCG[C/T]TGGATGAGTCATGGACACGGaGAGTACACMGAGATCCCTTCCGAGAAaGA
109	BJ_VH_0436	101.24	A01	GAAGAAGGCAACGGCCCCAACTCTAGCTGGAAAATTTGGAAAAACAACC[G/C]AGTCAAATCGGTTTATATCATTGGTTGGCAAACTTAACTCCCTTCTCAAT
110	BJ_VH_0438	101.24	A01	GATYGCTGCCTCGAGTCCGTTGAATCCACAAARGAAGGTATGGCGTCGAA[A/G]GGCAACGATGATTTGTATGCTGTTCTGGGTTTGAAGAAGGAATGTAGCAC
111	BJ_VH_0439	101.24	A01	GCATTGGGTGGAATMTGAGACATGCTCTCAAGCCTACATATGAAACTCAT[C/T]AGCTATACTAGGGATGTGGCTTAGTCAGTCCTGCTACTTTAGAGCTTAAG
112	BJ_VH_0443	101.24	A01	TAAAGCCTCTTCCACTCATCAAGAACCATTGGGCTAGGWGGTAGCAMATC[G/A]AGAGGATTCTTGGCTTTGGGCTTTGGTGCTTCCTCCTCCTCAGCAAACTT
113	BJ_VH_0458	101.24	A01	GCTGCTTGTGTTGTCTGAAGAAGCTGTTCTAATGGGACTACGAGGCTGAC[C/A]GCTTGATTCCGCCATGGAGGTTSTCGTKAGATTGCATGGTTATAAATAGA
114	USuper-Scaffold_22_11376200	101.24	A01	GCTAGAAGAAGGAATCATTATGATACTCTCGTTCTTGTGGCTTCGCACATGTGATCATAACTCTGTTCGTGCTTGTGGCTGTGAATTTTGAGGATCATATGTTAGATTGGCTGCTTTAGAGTTACACATCGAGAATTGAATTTCATATCTACTTGTTTGTTTGCAGGTACCATTTCAGGTTCCTCTAGAAGTGAATATAGTCC
115	USuper-Scaffold_22_11449025	101.24	A01	ATCGGTCGATTTGCACGATTTTGGCCCTTCTGGTGAATTTTCGTCCCGCGATCAATCCCGAATATTTTTACGCTCTCGTTCTAATGCTCTAAATATTTTTAATAGACTTCCGATGAATTCTGATATCCCTTAAAAATATTTCCCGATCCTCCAGCCTCTTCGAAGAATATTACAGAATACCAAAATTAGGGTTTCGTCCAATT
116	USuper-Scaffold_22_11580110	101.24	A01	ATGAGTACAATGTAGGAAACCCTACTTCTAGTTGCATGCTTATATAGTCGAAAGTGAATAATAGCGATCCCACTCTTCTAGGGTGTAAGATTTTTTTTTTTTTTGGAAAATTGTTTATTTAGAGCAAAAAAAATGATAACTATGTCCCTTTAGACTAATCTCATATACTTTATGTTCCATTAGGCTAATTATTTTCAAAATGG
117	USuper-Scaffold_22_11667096	101.24	A01	CAGGGCTAATCCATAATCACAATCACACTTGTCTGGAGCTTGGCGAGTACGAAGGAACAGGCGATACAAAGGAGAAACTCTCTGAATCCACCTTTCAGAATCATCCTGAAGAATTATCCTCCGATAATTCTGTACAGCTGATAAGTGGGAGAGTGAAGGAAAGAATTGAGAAGACGAAGCTCTTGAAAGAAAAAATCCAGAAG
118	USuper-Scaffold_22_11667155	101.24	A01	GGCGATACAAAGGAGAAACTCTCTGAATCCACCTTTCAGAATCATCCTGAAGAATTATCCTCCGATAATTCTGTACAGCTGATAAGTGGGAGAGTGAAGGAAAGAATTGAGAAGACGAAGCTCTTGAAAGAAAAAATCCAGAAGATTATAAAAGGAATTGATCTTTGCAACGAAGATTCAGCTGTTACTGAAGTTGAGTCTCA
119	USuper-Scaffold_22_11929934	101.24	A01	GATGGCGGATGTGAGTGAAGAGGAAGGATATAAAGCTTTGCGGATTTTGAGCACATTCCAAGCAGTACCGGCTGCGTGGCCAACCGTGTCTAGCACATCTCTCGTGGCTTCCCCAGCGCTCTCACCCAACCTGATCCATGTTATAATGTGAGATATTCTACTCAACATTGAAGGAGGATGCATGCACTCATATAAACAATGAC
120	USuper-Scaffold_22_12561708	101.24	A01	GCCAAGCCGCGTAGGGACATGCTTACGTAACTTTCCTTGCCGCGTATCATCCTAGCATTGCTGATCAGACAAGCTATCGGCACAGCTCGACAATAACACTAGTACCAAGAATCCAGCCTATATGGCCTAGGACCCTTAGTACAACACTAACTAGGAATTCGGCCTATATGGCCTAAATCCTCTACTAACTCAACCATAATAAT
121	USuper-Scaffold_22_12561719	101.24	A01	TAGGGACATGCTTACGTAACTTTCCTTGCCGCGTATCATCCTAGCATTGCTGATCAGACAAGCTATCGGCACAGCTCGACAATAACACTAGTACCAAGAATCCAGCCTATATGGCCTAGGACCCTTAGTACAACACTAACTAGGAATTCGGCCTATATGGCCTAAATCCTCTACTAACTCAACCATAATAATGCGTACTTGAA
122	USuper-Scaffold_22_12561751	101.24	A01	GTATCATCCTAGCATTGCTGATCAGACAAGCTATCGGCACAGCTCGACAATAACACTAGTACCAAGAATCCAGCCTATATGGCCTAGGACCCTTAGTACAACACTAACTAGGAATTCGGCCTATATGGCCTAAATCCTCTACTAACTCAACCATAATAATGCGTACTTGAAATTCAGTTTACAATAACTAAATTCCATAGTAC
123	USuper-Scaffold_22_12914596	101.24	A01	CCAGCAGCAGCAGCAGCACCAGATGAACTAGAAGATTCCGATTCATAAGCCATTTGACCATCTTGGAAATGGTTGGCAGCAGAAGCATGCGACCTATGGAACCTTACGTAGGGAACAACATCAGGCCTCTGGCCACTTCCATGTCGGTGTAGCATGTTTGAGAAGAACTTACGAAGCTCAAAACTTATGTCTTCTTCTGACTG
124	BJ_VH_0295	103.394	A01	CGCcACGCAgAATCTCTGCTCTAAATGTTTtAGAGATCTAAAGCACGAAcA[C/G]GAGAACTCCTCCACcGCCAAAAACGcCCTTaAGcAGACTCTCGCCGCCtgt
125	BJ_VH_0459	103.394	A01	CTAACGACCWGCACACATAACATTCAGCCAYACTACCAATGACGAGTCAA[A/G]CGACCCTTCACCRGCACTGGGATGGTACTGAACCCAAGAGAGACACCGC
126	BJ_VH_0466	103.394	A01	CTTCAAACCCAAACCCATCTCCCAATCCTTCCTCACCTCACCAAACCCC[C/T]CACCWCCACCACAAGAACCAAACCCGTCTCCATCAGATGCGYTTCCACCG
127	BJ_VH_0852	103.394	A01	TCCTCAGGTgACAGCACAGAAGATTGCAGCTTTGGCGAGGCAAAGAGCAC[A/G]GGACAAgAACAGACAgACTCCATTCTCTACgGCAGCgCAAGATGCTGGAT
128	USuper-Scaffold_22_10751461	103.394	A01	TGGTGGATCTCCGGGCGGTCTCCCATGCTCCCCGATCTCTTCCATATTCTCATCCTGCACTTCCTCACCCAAAACCCTAAAATCACCCCCCAAAGCCCTAGCCGTCATTATTCTACTCGTTAAGTGTACTTTGTTTTCACTTTTCCAACATTTTACATTTTACATTGTCAGCAGTTCTGTTTTCGCGTATTTTCCCAAATTTC
129	USuper-Scaffold_22_10751473	103.394	A01	GGGCGGTCTCCCATGCTCCCCGATCTCTTCCATATTCTCATCCTGCACTTCCTCACCCAAAACCCTAAAATCACCCCCCAAAGCCCTAGCCGTCATTATTCTACTCGTTAAGTGTACTTTGTTTTCACTTTTCCAACATTTTACATTTTACATTGTCAGCAGTTCTGTTTTCGCGTATTTTCCCAAATTTCATGAACCTAGAA
130	USuper-Scaffold_22_10814589	103.394	A01	CCTCTTCAGCCGCCGGAACTACGACGGAGGCGGATCAAGCAATAACGACCACAAACCTGATCATAACAATACTAATCCGCATGCCTACGTTCCTAAGCTTCTTGAAGTATCCTCTGTTTTCAACGTGGGTCACGAGAGTGAATCTGATCCGTCCGATGAATCCTCCGGCGATCCCCGTAAGATTCAGACATGGAGGAACAAGT
131	USuper-Scaffold_22_10814619	103.394	A01	CGGATCAAGCAATAACGACCACAAACCTGATCATAACAATACTAATCCGCATGCCTACGTTCCTAAGCTTCTTGAAGTATCCTCTGTTTTCAACGTGGGTCACGAGAGTGAATCTGATCCGTCCGATGAATCCTCCGGCGATCCCCGTAAGATTCAGACATGGAGGAACAAGTACCACATGAAAAGTCCCGAGGTTGTTCTTT
132	USuper-Scaffold_22_11077214	103.394	A01	TTCTCCAGTGCTAAAAGAAGAGTGTGTAATCTCATGTGCCTTCTTCAGATTGTACAAGATGTTAGTACAAGTATGAGCAGCATGCAAATTAACCTTTTCTCCTTTAGATATGAATACACCTGCTCCTGGAGTAAACCAAACACACTGTTTCCAATGATCACACCAGTCCCTAGCACCTGTATTATGGATAAAAGAAACGAAAA
133	USuper-Scaffold_22_11077241	103.394	A01	AATCTCATGTGCCTTCTTCAGATTGTACAAGATGTTAGTACAAGTATGAGCAGCATGCAAATTAACCTTTTCTCCTTTAGATATGAATACACCTGCTCCTGGAGTAAACCAAACACACTGTTTCCAATGATCACACCAGTCCCTAGCACCTGTATTATGGATAAAAGAAACGAAAATTCGTCAAATGAGATGAATGGGCAAAT
134	USuper-Scaffold_22_11085743	103.394	A01	CTTTTTCTTTCAACCATAAGTGAAATGATAGTCCAAAACAATGTATTTTGTTACTTATCTTCATAATTGCTTTTTTTAATGTTAAATAGTTATACTTCATGCCATCATTCAATAATAATTTTATCTACCGATCATGTCTTCTTGCTCTGTACTATAAAAAGAGTCGACCTCTTCTTCAAATTCAAAAGCAGAGTCATACAGAT
135	USuper-Scaffold_22_11027619	105.662	A01	CGATATCCTAACGATCTGAAAAACCCGAACCAAAATCCGAAATGAATTAACAAAATATCCGAATAGATATTGAATTAGGAGAACACGAATATATATCCGAAGATAACCGAACATATGTATACTTAATCGTATATTTCTAATTTACTTCTATCATTTTATTAAAAATATTTATATTGATGTTACATATAACTAAGAACAAAAAT
136	USuper-Scaffold_22_11027519	105.87	A01	TATTGACACGCTCCAAAGATTCCACAACCTCAATCTTACGGTTTAGCTTTAATGTACAAATAAACAATATTCAGGACACAGTACTTCACAATAGTGGACACGATATCCTAACGATCTGAAAAACCCGAACCAAAATCCGAAATGAATTAACAAAATATCCGAATAGATATTGAATTAGGAGAACACGAATATATATCCGAAGA
137	BJ_VH_0352	109.331	A01	ACCTCTTCTCTTCCCTaCCTYCKWCSCCTCCACCATCGGACTCACCGTCA[C/A]GATCtTTCCGTCCYaCTCCaCCgATTCCgATaCCGAAGTACTCACCATCC
138	BJ_VH_0353	109.331	A01	CGAGCAAGAAGTTTCTTCAGATGaTTGGgGGTGgGAGTCGTGTGAGTGAT[G/C]tTAAAGGTAAGGAtctTaGACGCGAgggAGTTCTTCATCAAGGTCGTTAT
139	BJ_VH_0355	109.331	A01	GTGACaAGAMaGcAATTgtTTCTGAATcAAAGAAGAAAAAGAAACATAAG[T/A]CAAGCAAAGAATCACGGTACAGTTCAtTGTTTGATGAACCtGTT
140	BJ_VH_0357	109.331	A01	CTCAAATCAACCGGCGTTGCTAgCCAACTcTACGGCCAGCTCAACAACTC[C/A]GACAACGGAATCACcATCTTCGCgCCRAGCGACTCCTCCTTCTCMAGtCT
141	BJ_VH_0360	109.331	A01	AGGAAGMcGAGgAGTGCCACTCTCTTCTCcGCtGCtTCcACCGATAAAGC[C/T]ATCACcACTGCTCAGTCTGTCTCacCCACTGCATGTGAcAGAGTaAGGAG
142	BJ_VH_1138	109.331	A01	CCTCCtGGAGCTATCAAYGTGGAGATGTACAGAYTGATAaGGGAATGGAC[C/G]CCRTGGGACATAGCTCGtCGTCTtGGcTTTGCATTCTTCGGTATCTTCTC
143	USuper-Scaffold_22_10014763	109.331	A01	GTGGTCTTTCTTTATTTTGTCGCTATTGATGTTATCCCTTTGTCTAAAGCACATGATATTGGTTAATCAAATTGTTCTTCATTATTAGCTTTTAGGCACAAATTAAACTATAGGTGATAGGAGCGTATGGTTAACATATTAGCGTTTGATTGTGAACTAATTTGCAGGCAATGCAGCTATGCCTGGATGCTTGTTCAAAACTT
144	USuper-Scaffold_22_10688976	109.331	A01	TAATGCTAATATGACCATTATGCTCATTGGGAATAAGTGTGATCTTGCCCACCGAAGGGCTGTCACCACTGAGGAAGGTGAGCAGTTTGCAAAGGAGCACGGTCTTATCTTCATGGAAGCCTCTGCCAAGACTGCTCAGAATGTCGAAGAGGTACACTAACATCCATGCATTCCCCCCATGTTATCGCTCGTATCCTTTCTCT
145	USuper-Scaffold_22_9744385	109.331	A01	CTTAGTTGAGACCTAGTCATTTTGTTCTATCATCCAAATCAATCAGTTTTGCTTTATCAATTATCAGTGACATAAGTTATTGATTGACACATGTGAACAATTGTCAAGTTTTGTTGTATCAATGATAATTGTTACCAAGTGATTTCCATATAAAGTTAAAAAGAGTATAGCAACTAAAAGCTCCCAGCTAATTTTCTCCGAAT
146	USuper-Scaffold_22_9744056	114.96	A01	CAATCTCTGTGTTGTGGAATAAGCAGTCCTCCCGAGGCTACACCAGACTGGAGATGGTAACGATTCCTCTGTTGTTCAGTCACTTTGTAAAGCTTTGTTCATCATTTCCAAAGCTTGACACTATTTCTTATCCGCAGGTCTTATCATCAAGCATGGAAGGATCTTTCATCCGAACCGGCCACAGATCTGCAAAAGATCGATGA
147	USuper-Scaffold_22_9744200	114.96	A01	CATCAAGCATGGAAGGATCTTTCATCCGAACCGGCCACAGATCTGCAAAAGATCGATGAACGTCATGCATGCCAACACCTTCTGCTGATATTCTCTGATATGCTTAGAGTAGAGCCGGGGAAATCTCAAATGGTGTTGCTTCATAAAAGTTTTGACATGTCTAGTGTATTTGATTGGGAAAGAGGCTTAGTTGAGACCTAGTC
148	BJ_VH_0361	120.981	A01	ACAAGTTcTGGAGTGGGTTACTTGAAGACTACTACTTACCAAGAGCGACA[C/T]TGTATTTCaATGAACTGgTGAAAAGCTTAGAGGATAAGAAGAAAtTTaAG
149	BJ_VH_0262	123.201	A01	GGGATTCAAAGGGATGATAATGGACGCCGTATcTGGCGGAGGAGAACACT[G/C]ACAAAGAAGGAtGATATGTTGCGTTACAAACTGCAacGAGTTCCGTTTGT
150	BJ_VH_0266	123.201	A01	TCTCTgGAttCTatctGtGaGGCGcTCCCggAaTGCcTATCTACMAgAGA[C/T]tcAATGATGAAACACATTGAAGAGGAGCATcAggACACtGCaGCATCGGT
151	USuper-Scaffold_22_9218283	123.201	A01	AAACGGACGAGTAGACTTCTAATATTTGTAAAACTCTTAATTTAAAAAAAAAAATAGATATATAAATTAGAGTTTGAACTTTTAAAATTTAATTATACTTCTAAATTTAGAGTCTATAATGACAAAAATATATAGATATAACTATTAACTTTAAAATTATACCATTTCTTGAACAAGGATAATTTGAGACAGCGCGGGCTCTA
152	USuper-Scaffold_22_9218289	123.201	A01	ACGAGTAGACTTCTAATATTTGTAAAACTCTTAATTTAAAAAAAAAAATAGATATATAAATTAGAGTTTGAACTTTTAAAATTTAATTATACTTCTAAATTTAGAGTCTATAATGACAAAAATATATAGATATAACTATTAACTTTAAAATTATACCATTTCTTGAACAAGGATAATTTGAGACAGCGCGGGCTCTAATGATA
153	BJ_VH_0259	127.367	A01	AGGTCGTGTTCTCAGAGAAAGTCTCTGtCTTTAcCTCGATgCCATTCAAA[A/G]GAGACACCTTTCAAAcccAAAgggtCTCtcgcgATCACGCG
154	USuper-Scaffold_22_8404164	127.367	A01	AATATTCTCTCTCGTTCATCCATTTCATGCTGCAACCGAAAAGACCAAAGGGAATGAATGGGTGTGTTTTAATTACATGACGTAACGCCAAGTATTTAGAGATTGCTTGTAAATTTATAAGTACTATATACAAATACTCGGTAGATTCTAACTCCCGAATGAAAGACTTTGTATCTATCTTCTTAATGGCACATGAATATAGT
155	USuper-Scaffold_22_7467178	133.766	A01	AAACCTCAGTTGGATTCAGCTCCTCCACCGCCTTCCCAAGAAGCTGGTCTGAATATTCACTTCCCTTTGATTACATGTTTCAACACAACTTTTCTTGTGAGAGATTCAAGACTTGCATGCTAGAACAAGCGTTCATATGTAATCTGACTCTTTTGTCATAATCATATGTTTTCTTTTTCTTTTTTTCTTTTTTTTTTTTGTGA
156	USuper-Scaffold_22_7467241	134.608	A01	CCTTTGATTACATGTTTCAACACAACTTTTCTTGTGAGAGATTCAAGACTTGCATGCTAGAACAAGCGTTCATATGTAATCTGACTCTTTTGTCATAATCATATGTTTTCTTTTTCTTTTTTTCTTTTTTTTTTTTGTGAATACAGGAAAAGGCAGAAACTCATCTGTCATAGCAATCGCTGTTGTTGTTCCAATCACAGTCA
157	USuper-Scaffold_22_7796849	137.198	A01	ATGTTTTCTAGGGGCACAACCTATTTAAGAGTTTATAACACATATAGGCAGTTGTTTGAGTTTTTATTACATAAAAGAGCAGTTGTTGCTACTAGGACACTTTATGTTGGTTAAAGTCGTCTTTGTCCTTAATAAAGGCAAACCAGGCGTGGACATATTTGTAATAGAACATTTGTTTTTGGTTACTCTGGTTTGGGAGTTTA
158	USuper-Scaffold_22_7263337	139.36	A01	GCATATATTTAACATCAAGCATATTATTTTTACAAACCATTTCATATCTTATAAGAACTCATTGTCAATGTATCTTTTTATTTGATATAGTAAAATATATTTTAGTTATATAGTCAAACAGAAGATATTTTCAACGCATATAATTATCAAGTTGTCAAGTTTGCTTATTGGGTTAACGTTAAGGGTGTAACTGGTAACAACTA
159	BJ_VH_0252	139.473	A01	GGAtaTtCTTAACCGGGTCTTATCCAgGTtgCTCCAAGACCCGAAAACCC[G/A]gAAAGTTTCTTCAGAGTTcTACGAGAAAGCcAAgGAGAACTCAGAGYTGA
160	BJ_VH_0254	139.473	A01	TgCTCCAgGAGCTCCGaagAAAttGGCCATTGAGtCTTCTACTAACTCTT[T/G]TaGCTCTatTAGCCGGTTTAGCCTCTGTACACTtTTTCAGCTTGGCTCAT
161	BJ_VH_0255	139.473	A01	GGATCaTCATCACCGAGCAATGTGACTCTTCCCAgAAacaagagaTCGTC[C/G]TCCGTAaTTGTTGCCGCTGTCGGTGATGTCTCTTCTGACGGAACCaTATA
162	BJ_VH_0256	139.473	A01	AAGAacTTGATgATagAGAAcGGAAAAGAGTTGGGATTGCCTCCGtTATC[A/T]TCAGAGAACGAATCAGTaGCTCTTCTCTACGAGACAATACAATCTCAGTT
163	USuper-Scaffold_22_6508744	139.473	A01	CGGTTTCCATGTCTCTGAGAGTGAATGTCCGTGGAGGAAACTAATAAAGGAGGGATTAAGAGTCTTCATATTCGAACTAATTATTGTTTGCATTTCTTAGGTTGCTTTGTCGAAAGACCTCTGTCGCCTGGTGGTAATGTGCACAGGAGAACTTAGGGATTGTGATATCGAGCCAAAGGAAGAACTAAATGTTGATCTGCATG
164	USuper-Scaffold_22_6508802	139.473	A01	AGAGTCTTCATATTCGAACTAATTATTGTTTGCATTTCTTAGGTTGCTTTGTCGAAAGACCTCTGTCGCCTGGTGGTAATGTGCACAGGAGAACTTAGGGATTGTGATATCGAGCCAAAGGAAGAACTAAATGTTGATCTGCATGGTTTACATTGCCTTGCAATGGACACATCTATATTTTGGAAGAGGTAAGCCTTCTGCAA
165	USuper-Scaffold_22_6902657	139.473	A01	CTCTTAGTCCAGCGATCTTAGATGGTTCTACTCGTTGCTGGCAAACGGTGCTACTAGAGCCAGTCAGTACCAAAGCCGGAACGATTGTGGCAGCTCTGTTCTTTGTGGGACGACCGGGGGGTTGCATATCATCCAGGTTACTAGCTCCACCACGGCGGCCTGCATGCTTTTGAGGCTGAGAAGCTGAAACACCTGCTAGATCA
166	USuper-Scaffold_22_6902739	139.473	A01	GATTGTGGCAGCTCTGTTCTTTGTGGGACGACCGGGGGGTTGCATATCATCCAGGTTACTAGCTCCACCACGGCGGCCTGCATGCTTTTGAGGCTGAGAAGCTGAAACACCTGCTAGATCAGGAGTATGTTGGTCGTTGGTGGTGGCAAGAATCCTAGACCTAGGAACTTCCAGACATGCATCAGGAGAAGCAGCGAACTTGT
167	USuper-Scaffold_22_6052400	150.033	A01	CAGCATGCCATGAGGCGACCCATGATCAGGACATATATCACAACTCTGAGAGGTTCTCTCTCGCCTTTCTTTCTTTATATCTGATGTTTAATATAATACTAGATCTTGACCCGTAGTGAGTTTTTTTTTATTTTTATACTTAAATATTTTAGTTTATATTATTTCTTGATACAAATAGATGATGTTTAAAGTTGTTCACACAT
168	BJ_VH_0249	150.914	A01	GGTGCACACATGGTGGCCACgGTCCTCGCcGCCATATTCCAAGGGGCaGT[C/T]TCTGTTCTGATATTCACGAGAACAGGGGATTTCCTSAGGGTTCTGAAATC
169	BJ_VH_0245	155.945	A01	TACAAGATAGGAAGTCaAACAATGGTGGTgATATCATCaGCTGAGCTAAC[A/C]AAAGAGCTTCTCAAGACGCAAGATGcCAACTTCGCGaACCGGCCTCaGCA
170	BJ_VH_0190	164.143	A01	CGGAGAACGTCTCTCATGCTaTTCGCaGGCGGGGGAGGAACCTCCTCcAC[C/G]CCGAATATCCGCCGGAGCATCCGGCTAGAGTGtACcAACGtGACCGAAAC
171	BJ_VH_0191	165.365	A01	GGgTCGAGGACaCGTGGGTACGTGTTtTACGGGTTCGGTTACGATTCGGT[C/T]AACGAaGATTACAAAGTCGTGAGGATGATTCAGTGYAAAGGAGGCGCaGC
172	USuper-Scaffold_22_3435713	165.365	A01	CTGCTATTGTCAACATCATCTTCATTGTAGCCCTCATGATTGTCTATGCTATGGCATGTTGCGCCGCCAGAAACTACTAAGAAAGACAAAAATACCTATGCGTCGTTCTAAAGACTGGGAGTTTGATTTTTCTTTTTATTAGAGTAAAAATCTTTCAAATAATTCTAGAATCAGAAGAAATAAAATATTCTTGAATCAGTTTA
173	USuper-Scaffold_22_3435787	165.365	A01	TACTAAGAAAGACAAAAATACCTATGCGTCGTTCTAAAGACTGGGAGTTTGATTTTTCTTTTTATTAGAGTAAAAATCTTTCAAATAATTCTAGAATCAGAAGAAATAAAATATTCTTGAATCAGTTTAGTTGTTGATGTTTTGGATTTCTTCAGTTGATTTATGTTTGGACAGAAGGGGATTCTCTAAATCTTTATTACAGT
174	BJ_VH_0197	177.596	A01	ACCGCAGCTTTGGATCCTGGCCTAATCTTTGAtACTAGTTTTGAAGACTA[C/T]ATGtCATTtCTYTGTGGGATCAACGGATCAGCTCCAGtgSTATTCAACTAC
175	BJ_VH_0198	177.596	A01	TCCAAAGCACGAGCAGCCTTTCCAAGAGCATCTGATGCGGGyTGTGCCCT[A/T]CCACACTCAACATACAGCTCAGACGCCTTTCKgTAAAAATCAGCAACTTC
176	BJ_VH_0203	182.558	A01	CMRCCACCAAGGACtAGtAACRTTTCCRTTTCGGCACCACCTGARGAtTT[A/T]AAAGCAGATGGTGAGGATGATGGTTCGCTGTtgtTTAGCACcAAgTTTGC
177	USuper-Scaffold_22_1369713	182.712	A01	TGTAAGAAGATCTAAAGCACAAACCCTAGACTGGATCTAGTTTATTTAACTTGTCTGACAAGCTACATGAACTAGCATGCAGGTAGCAAAGTCTCGTCTACCAAATAAAGTATATATAAAATCAAAATTTTATCCCAAAAGAATAATAAAAAAAGGAAGGAATTACCAAGAAATTGTGGTAAAGGAAAGCTCTAGGTTTCATT
178	BJ_VH_0204	185.323	A01	CtaaTGGATGTgTCAATGGTTGGAAtAATAAAACaGCTGAGATGACGGGG[C/T]TGGgAGCTgGTGAAGCtATGGGGAAGTCgCTTGYcGATGAGATTGTTCaG
179	BJ_VH_0205	185.323	A01	GACAAGGTgGGTGTtACTCCTGATCATCCGTTGCCAAAGTCATTTCCgAA[A/G]GACGAAGAGGCTTTCTGTGGATGCCTTAAGGATCCYACAGCTGCTTGTTA
180	BJ_VH_0206	186.906	A01	GGGATGCCaCCTTtTGTTGGTTaTGGAcTAGGCCCCATGGAcATGTATGG[G/C]GGTATGTTGCATCaAGATCCtTTTGCTGCAgcACAGGGCTTTGGGTTCC
181	USuper-Scaffold_22_1175023	186.906	A01	GAATGCCACGTCACACAAATGGGCCTTTGGAGGTAATAAGCTAAGACGCAAGATGATCGATCAACTAAATAAAACTCGTGATGATATTTTGTTTTGGTATTGTATTTTGCAGCAATCGCTGAGCTACTTGATAATGCTGTTGATGAGGTAATTGCTTCTGTTTTGTTCATTGTGATTGTGAGTGAATTGTATCTTATGGCATT
182	USuper-Scaffold_22_1175126	186.906	A01	ATTTTGCAGCAATCGCTGAGCTACTTGATAATGCTGTTGATGAGGTAATTGCTTCTGTTTTGTTCATTGTGATTGTGAGTGAATTGTATCTTATGGCATTGCTTTTTGTTCATTGATTCTTACTCAGATACAGAACGGTGCTACTTTTGTCAAGATCGATAAGATTGACATTGCTAAAGATAACTCACCAGCTTTGGTTTTCC
183	USuper-Scaffold_22_1242839	186.906	A01	TCTCTTTGTACCCCTTTTTACATATTTTCTTTAGTTCTTTAGCTTTTCGGGTTGACCGATCTGCATGCATAATCTGTCGATCTTGGTTATTAACGTTTATGTATGTCAATTATATATAAAACTTCAGGTATATTTACTTCTCAGCTCTTAATTAGGTCTTGTTAATTTGTCTTAGGTGAGTTTTTTCTCTTTTGTTTTTGAAA
184	BJ_VH_0208	188.453	A01	TCCAAACCTTCCTACTTAACCAAAACAtCTAAACcMGATACTMATCCTGG[G/T]AACCTCACcTGTATGATGAAGAAGCTCATGGACATGAAGAAATCTAATCC
185	BJ_VH_0209	190.646	A01	TTCGTCCCATCCTTCATCCTCTCCTGTATCGTCTCCATAgCCGTCATCAC[G/A]TCAACTTCCTTCTCRCACCAGGGCCTGAACCCATCTCTTGAAaTCtTCaTT
186	USuper-Scaffold_22_1056083	190.646	A01	CCTTGTTTTCCTTGTGTTTCTTCAGGCGACTAGGCATGCTCGCAGAGTATATGTTGGTGGCCTTTCCCCTCAAGCAAATGAACATGTTAATTACATCCACTCTCTTTTTTTCGCTATGTTCCAGCATTTGATACTGACATTGACTTACTCTCCCGCGTTGCAGTCAGTGGCTACTTTTTTTAGTCAAGTTATGGCTGCTGTTG
187	USuper-Scaffold_22_953145	191.125	A01	CTAAAGTACGTTTATATCAATAATACTAACGAAGATAACATGGCAAAAGCCTTGATCAAAACGGATAGTAACGTAACTATAAACATGTACTCCTATACATTACGACGATCATTTTTACTGCTCATCATCGATTATATGCTTATCAGAAAAATATGTTTTAAAATACTAAAGTATTGATAAATGGTTTAATCTTTCTTCTATTA
188	USuper-Scaffold_22_1059697	192.51	A01	TCATTTTTTCTATGCTACATATATATGCAAATGAAATGTTACATATATGATTACTTTACCAAGAGTTTTGTAAAACACATGCACATGTGTGTGCCTATTTACTTGACTAACCAAAACATATATGGCTTTTCGCATGATTCAAAGTCTAATCAATCAAAACCCCTTTTAGAATTTCTTAAATCCAAATAGCCACCTAACTTTTC
189	USuper-Scaffold_22_1059708	192.899	A01	ATGCTACATATATATGCAAATGAAATGTTACATATATGATTACTTTACCAAGAGTTTTGTAAAACACATGCACATGTGTGTGCCTATTTACTTGACTAACCAAAACATATATGGCTTTTCGCATGATTCAAAGTCTAATCAATCAAAACCCCTTTTAGAATTTCTTAAATCCAAATAGCCACCTAACTTTTCCATTAAAATAA
190	USuper-Scaffold_22_932029	196.154	A01	CTTTTTTTATGTCCGTCCGTTAGATTCCTTGTGGTTAGACATATTACATGCATGCTATGGTGTGTTCCGGAATATTTTCTTTTGGTTATAGGAACATTATTTCGAAAAGTTAAATGCTAGTATTAAACTGGTAGATATTCGTGTATGGCTATTGGCTAGTAAGAAAAAGCGTCGAAAAAGTTGGTTTGCGTCGTGGGATCTTT
191	USuper-Scaffold_22_932066	197.357	A01	GACATATTACATGCATGCTATGGTGTGTTCCGGAATATTTTCTTTTGGTTATAGGAACATTATTTCGAAAAGTTAAATGCTAGTATTAAACTGGTAGATATTCGTGTATGGCTATTGGCTAGTAAGAAAAAGCGTCGAAAAAGTTGGTTTGCGTCGTGGGATCTTTTCATTTTACATTGGATTATGCGAAAGATCCTTTTTGT
192	BJ_VH_0213	197.816	A01	CCACGCCGGCGAcgcTGCTCCaATCCCAACCATCGACCTCTCTaWCTCCG[A/G]TTCCGCaAaagAATCcATCGgCGAaGCTTGCCGcAACTGGGGAGCCTTCCAC
193	BJ_VH_0215	197.816	A01	AGAGAYGGAGACAATCCGTTAAAGAACCCTCGTGTTCCaGGGAAACAACA[G/A]TCTGTTATaTCCTTCACCAAGAAACTGACTCCTGGgATCAAtGTCCCTGG
194	USuper-Scaffold_22_724698	200.292	A01	GTATTGAGACAAAGAAGAATACTCTAGCTAAGGCCTTTGATAGTGGTCGTGAAAGAACATGTGAGACATAACGACTAAAACAATCAAGTACAACCAGACAGAATAATACTCTAGCTCTTGTACCGAGTGTATTGCATCTCCCAACGGAATTCATAACATTAAAATTATATGAAAAAAAAGAAGAAAGAGGGTTAAAATATCAT
195	USuper-Scaffold_22_724835	200.292	A01	CTCCCAACGGAATTCATAACATTAAAATTATATGAAAAAAAAGAAGAAAGAGGGTTAAAATATCATTTGTAGTACTGTTAGATACCCCCACAAAATTTTGTTTTATGTGTTTAAGTGGTTTTGGTTTTCTAAAAGCATTAAAATCAGTTCAAATATTTGAATTTTTAAAATACTAGTAGTAATATTTATTAGCTTAAATACAC
196	USuper-Scaffold_22_443539	204.015	A01	AGGTTAGACCTTCGACAAGTACAGTCAAACCTGCAGAAAAGTACATCCAGGTAATCTCTGTTGATGACCATGAGTTGTGGTTCATTGGGTTTTTAAACTAGGGTAGCGCTGTTACATCTTTGCAAAATGCATGCATTGCAAGCCGGCGCCTTACAGTCTGCGTGATATATATATACCTTCGTGCATTATTGATCATAGTATCA
197	USuper-Scaffold_22_169132	204.541	A01	TGGTTTAAAAAAATGTTGTATTAAAAGTATATATAATCCCAAACCCAATACTCATTTTAGTCGATTCGGTCTCTCAACTGCATGCTCTGAGTCTATTATGTAATGGGAGCTCAACAGTCAGGATCCATTATCCGGGTGGGTCAACAAGGTCTCTGAGCTGAATATCGCACGATCGTGTTCTTTGGGGGTGGAGAAGGGCATCA
198	BJ_VH_0218	205.073	A01	TTAAAGCCGACgTCATCATACTTAGAGAAcGGAGGAACGATTGAGATtCC[A/G]CATCCTCTWGAaTCACTcCATCATGAGGTGGAGCTcGCTGTAGTGATGGG
199	BJ_VH_1139	205.073	A01	ACAGTgGCGTAGTACTCaATCCTCGTGGCGTCTGCGTCCAGAGGCGTtAt[A/C]GAGAGAATCGTGGCaGCTAAAAGGCCTAAACCCAcTCCGAAAACGtTCTT
200	USuper-Scaffold_22_169193	205.073	A01	CGATTCGGTCTCTCAACTGCATGCTCTGAGTCTATTATGTAATGGGAGCTCAACAGTCAGGATCCATTATCCGGGTGGGTCAACAAGGTCTCTGAGCTGAATATCGCACGATCGTGTTCTTTGGGGGTGGAGAAGGGCATCATGAATACAGGTGGTCGACTCATTGCAGGGTCTCACAACAGGAACGAGTTCGTTCTCATCAA
201	USuper-Scaffold_22_288496	205.073	A01	ACCACGTGGTGGTTGTGGTGGTCGAAGAAGGCTGAGATGGATTGATCACCGGCGCGAGAATCGTATTCTTCTCCTCCTCCTCCTCCTCCGCTTGAAGATTGCATGCTACTACTATTACCAGACTCCATCTTCTTCTGGCCAAACAAAAATTACAAAACTCTTTAGGTATGAATTTAGTGAGAGAAAACGTAAGAAGTGATTCC
202	USuper-Scaffold_22_319591	205.073	A01	ATATTTCAATGTTTTTTTTGCCGTGAAGCACCGTCTTTATGTGCTGAAATAGTGTTTAGAAACCCGACCCGGATCCACGGTCGAACGGTAAACCATGTGACCCGGTATGTAATCTTGGTTGTGTTTTAAGATTCGAATAATGTAATTAAAAAGTCTAAAAAATAAAAATTAAGTAATTTTTATTTATTATTTTTAGACTTTTT
203	USuper-Scaffold_48_18965393	0	A02	AAGCTTATGTACTTTATTTAACTCAGTGAGCAACACACAGAACAGCTTCACCGAAAAAAAACGAATCTAACACATCCCACCAATAAGGAAGAAAGCATAGTTGAGGCATAGCTACATTTTCAAACATTGGAGACAAAGAGTCCAGCTTGTTATGGAAATTACCTTGATGATAGGAGAAGACAAGGTAAACCGCTTGAGCACTC
204	USuper-Scaffold_48_18893902	0	A02	ATGTGAAAGCCATTTATGTTCATTTGATGTTGGTATGTATGCATGCGTTTACAAATTACAACATGTCTGGGTGGAATATCTATATATCCGCCCAAATCATTTTGATTCTTATATATAATTATATATCCAAAAGTAACTATTATACGGCGAATCCTGCTAGATCTGGAGAAGATAAAATGTAAATCAAAGAGAAGATAAACGTG
205	USuper-Scaffold_48_18782574	1.3773	A02	CCTCTTTATGCAAATAATCACAATCAACTAACTGATTAGTGATAATGATACTCCTTCTCTCTTAAGTGCCGCCTCTTCTACGTAATCACCTCACTCTCTCTCCCTCTCACTCACTCTTCTCTCTCTCCTCTCTTTTGCATGCGATTCGGCTTTTAGCGGCTGCGGCGGAGGCGATGATGATGCTACATTGATTCAATCTCTCT
206	USuper-Scaffold_48_18782701	1.3773	A02	CTCTCTTTTGCATGCGATTCGGCTTTTAGCGGCTGCGGCGGAGGCGATGATGATGCTACATTGATTCAATCTCTCTCGAAAGAGGTGAACCATTTTTTTCTTTCTCTCTGGCGTTATTCGTCTCTTGTGTGTTGGAGTTTTCTCTAGTGGCCGTTTATTTTGTTTTATCTGTGGAAAAAAATAAAATCGACCTAACTTTGCAT
207	USuper-Scaffold_48_18628273	3.6394	A02	ACCCATCTCTTTTGACCATTCAAACTAGTGAAAAATGGGGGTACTCAGAAAGAAACACAATAAAAAATCCAGAAGGCCGTCGTTTAAGAGTGTTTTAACCTCAATATTAGCTACACAAGCCGCAATATTCCTCTTATTGCTCGCCGGTGTTTCCCTCGCTGGCACAGCCGTCGCATTTATCGCTAGCATGCCACTATTCGTAG
208	USuper-Scaffold_48_18628313	3.6394	A02	GTACTCAGAAAGAAACACAATAAAAAATCCAGAAGGCCGTCGTTTAAGAGTGTTTTAACCTCAATATTAGCTACACAAGCCGCAATATTCCTCTTATTGCTCGCCGGTGTTTCCCTCGCTGGCACAGCCGTCGCATTTATCGCTAGCATGCCACTATTCGTAGTATTCAGTCCGATTCTCGTACCAGCGGGTGTTGCCACTGG
209	USuper-Scaffold_48_18628316	3.6394	A02	CTCAGAAAGAAACACAATAAAAAATCCAGAAGGCCGTCGTTTAAGAGTGTTTTAACCTCAATATTAGCTACACAAGCCGCAATATTCCTCTTATTGCTCGCCGGTGTTTCCCTCGCTGGCACAGCCGTCGCATTTATCGCTAGCATGCCACTATTCGTAGTATTCAGTCCGATTCTCGTACCAGCGGGTGTTGCCACTGGCTT
210	USuper-Scaffold_48_18628390	3.6394	A02	AGCCGCAATATTCCTCTTATTGCTCGCCGGTGTTTCCCTCGCTGGCACAGCCGTCGCATTTATCGCTAGCATGCCACTATTCGTAGTATTCAGTCCGATTCTCGTACCAGCGGGTGTTGCCACTGGCTTACTGGCCACGGGTTTAGCAGCCGCCGGTAGCTCCGGTGCAATGGCTGTCTCCCTCATCCTTTGGGTCATCAAGT
211	USuper-Scaffold_48_18628414	3.6394	A02	CGCCGGTGTTTCCCTCGCTGGCACAGCCGTCGCATTTATCGCTAGCATGCCACTATTCGTAGTATTCAGTCCGATTCTCGTACCAGCGGGTGTTGCCACTGGCTTACTGGCCACGGGTTTAGCAGCCGCCGGTAGCTCCGGTGCAATGGCTGTCTCCCTCATCCTTTGGGTCATCAAGTACACTAACAAAATATATTACTATT
212	USuper-Scaffold_48_18628586	3.6394	A02	ATCAAGTACACTAACAAAATATATTACTATTATATTTTAGAAAACTCGTTACACTAGTGGAAAATTTATTTATACAAATTTTAAGTCATATATTGGGTGGGAGACTGACGGATTATAATTAACGCATAAGTTGATGATTACTGCACTTTGTTATTTACTCCTTCCATTTCAAAAAGATAAAAAAAGTTGAAAAAATATTTCAC
213	USuper-Scaffold_48_18694676	3.97916	A02	TGAGGAATAAGAATCAATAAAATTGTTTATTAATTAAATAATAAAAAAAGAGTTACGGGCGTCAGTACGTGTAAGTAGGATTTTTTTTTCTGAAGTAGAAGATTCTTTTCTTTTTTTTTTTGCTAACAAAGATTTTTTTTTTTTTTTTTTGGGACAACATTCTTTTTTTTGTTTCCTAAAAATACTTTGGATAGAGACTGAAA
214	BJ_VH_0682	5.59726	A02	ATAAACcTTCTTCTCTCTTTTGaCTTTACCTTTCgCCAAGCTaGCTGCTG[T/C]AGATGTTGTtGCTGTGGATTTMACCGAGcTWACAgCGTTCTTGRGCTTTG
215	USuper-Scaffold_48_17959340	5.59726	A02	CAACAATATTTCTCGTTTTCTAAGTTCTTATCCTTTATGCCTTGTGGGTGGGTTTCCTACCGTTACACGTACAACCAGGCCTGCATGCAACTTGTACACGTTTCTTTCCCAAACGAAACTCGAAGGCTTGTACTAATCGAATATGTGAAACGAAACATTTTTATAGTTTCCCAAGTTCTTATATACTCACTCACTATACTATA
216	USuper-Scaffold_48_18125955	5.59726	A02	GCTTCCATCATCCTCTGGTTTTGTTATTTTTTTAGTTACTTAAAATTGATTTTGAATTATTGAGAGTAGAAATGTCCTTTGGATTCTTTGTATATTATCAAAAGTTCTTGATAATTGCATTTGCAGAGAGATGTAATTGCGGCATTCATATCTTTCAATATTTTTTTGGTTTTTTTTTTTCAATTGAATTTACTAATATAATG
217	USuper-Scaffold_48_18125956	5.59726	A02	CTTCCATCATCCTCTGGTTTTGTTATTTTTTTAGTTACTTAAAATTGATTTTGAATTATTGAGAGTAGAAATGTCCTTTGGATTCTTTGTATATTATCAAAAGTTCTTGATAATTGCATTTGCAGAGAGATGTAATTGCGGCATTCATATCTTTCAATATTTTTTTGGTTTTTTTTTTTCAATTGAATTTACTAATATAATGT
218	USuper-Scaffold_48_18125957	5.59726	A02	TTCCATCATCCTCTGGTTTTGTTATTTTTTTAGTTACTTAAAATTGATTTTGAATTATTGAGAGTAGAAATGTCCTTTGGATTCTTTGTATATTATCAAAAGTTCTTGATAATTGCATTTGCAGAGAGATGTAATTGCGGCATTCATATCTTTCAATATTTTTTTGGTTTTTTTTTTTCAATTGAATTTACTAATATAATGTC
219	USuper-Scaffold_48_17807089	9.57553	A02	GCAGGTCGCAACTGTTTTTGCTGGTGAGAGAAAATTCAGGTACGAATGCGATGATCAGGAGGAAGAGTGCATTTGGGTGGTGAAGAGAGAAGGGTTATATATAAGGAAGATCACAAGGGATGATAAAGGCCAAAGGCTTTACGAAGACGCATTGAAACTGGCTTGGATTGGTGGTACTAACTACTTCCCGATTTATGAGGATC
220	USuper-Scaffold_48_17699714	13.0003	A02	TAGCTGCTTGCCATTAGGGATGAGCTTTTTGATACTTTCCGGAAAAGGCACAAGGGTGTTATGGAAACTGAAGAAGTGCAGCTGACGCAAGACTCACTGCACAGGTCGATATACATTTCCTTGATGCTTTTCATCCTGGTTGCACTTACTTGTTATCATATATGTGCATGCATAGTTCCCTTTTCATTATAGCAATTCACTTG
221	USuper-Scaffold_48_17699749	13.0003	A02	TTTCCGGAAAAGGCACAAGGGTGTTATGGAAACTGAAGAAGTGCAGCTGACGCAAGACTCACTGCACAGGTCGATATACATTTCCTTGATGCTTTTCATCCTGGTTGCACTTACTTGTTATCATATATGTGCATGCATAGTTCCCTTTTCATTATAGCAATTCACTTGTTATATTCTTATATAGTTCACCTATCTAGGGTTTC
222	BJ_VH_0329	14.2356	A02	GTAGTGAAgAAGAATTTCAGTGATCATCTTATCCTTGGTGAGGAAGGAGG[G/T]ATtATCGGCGATTCgTCTTCTGATTACCTCTGGTGCATCGAtCCTCTAGA
223	BJ_VH_0684	14.2356	A02	AACTGcCAACCAGCCAAATCtTGGCAAATGCTTTACCTcTACACGGTTCT[C/T]TACATaACCGGATTcGGTGCTGCTGGtATAAGgCCATGTGTTTCCTCATT
224	USuper-Scaffold_48_16930267	16.656	A02	GCAGCGACTTCACGGAGCAGCAGCACACACCTAAACAAAGGGTATAGACTTTACTCCCCTAACGCAAATTCACTTCTCAAGTTATTCACTAATACATGTTTCATCTGTTTTATCAATGCAGAGTCCAGAATTGGGAATGAGGTCATTGCCAAAACCTCTGAAAGTTACGGTAGAGCAGCCAAGCCCCGTTTCAGTTCTTGATG
225	USuper-Scaffold_48_16951913	16.656	A02	TCAGGTAGAAGAAATGAGCCGTGAAGGAGAGGTTCAAGTGCTTCCTTATGTACTTCTTTTGCATGCTTTCTGTCTGGTGGATCCTGGGCTGTGTACACCGTCTTCAGACCCTACTAAGTTTGTTATCACCCTACAACCATATCTGAAGAGTCAGGTTATATATAGCTAATCTGCTCAAGATTCTCTTAAGTTTTGTAAAGGAA
226	USuper-Scaffold_48_16922227	16.656	A02	GACCATAACATTAATAATGTGCATAATAATAGTAATGGCTTGGTTCAACTTCCAACCAATGCACATTGATAACATCTGTAAGTAAATACTTCATTTCCAGTATTATTTCCTTTATCAAATGGACACTAGCCAAAAACAACAAATTATATTGTTATATACCATGTCAAGATTTATAACATTGAGAAAGATTTATAACATTGAAG
227	USuper-Scaffold_48_16930169	16.656	A02	TGAAAGCAGTGACTTGAGAAGTCTAAGATCTGACAGCAACGTAAGCTCAGCTTCTAACCTTGACAGTGAGGTTACAAGCAGATATAGATACGAAAGGAGCAGCGACTTCACGGAGCAGCAGCACACACCTAAACAAAGGGTATAGACTTTACTCCCCTAACGCAAATTCACTTCTCAAGTTATTCACTAATACATGTTTCATC
228	USuper-Scaffold_48_17139020	16.656	A02	TACGTTATTCCCTTTTATATTCGCATAATCGTTTCTAGGGTTTTCTATCCCTTTTTGTTATCTTATGGTTATGGTGTCATCAAGCATGCACACTATCTCCCCACTACTATATTGTAGAGTGTTTGGTACGCGTGCTTAACTGCTTTCATATCCTTTTATATATGTACAATTTATTTTCGGTGGCTAAAAAAAATTAATAATTG
229	USuper-Scaffold_48_16807417	18.1354	A02	AGATCTTGATGGTAGTCACGTGAGTTGGGACACAAAATCTAGGAATGGGGTCTAATGAAAGATTTTTTCATGAAATATTGATAGCATATGATTGATTATACATTTTTGTGCTTTCTCTGACTATACTCATGTGTACCATGTTTCATATACTGTGAATGAATTCGAATCTTAAAATGAATCCTGTAGCATAATGTATAGAAAAC
230	USuper-Scaffold_48_16891682	18.1354	A02	CCTCTGTTGCAGGGTTGTTAGCCAAGTAGAGTACCCATCGCTGGTCGATTTGAGGGGTCTTCTTCTTGACTTGGTTGCTCAGCTCTTGGGTGCACTATCCCGTATTAGGTATTTCATTTTGTAATGTTAGTTGTTAACGGTCCTCCAAGCATGCTAAAGTATAAATGAAAAAAAGTTGGAACCTCGACCATTCTAATCCTTTA
231	USuper-Scaffold_48_15557655	27.3932	A02	CTGCGTACCAAACCCGCATGCTGCCACCATCCTAAAACAATAATGGACTGAAGATAAATTATATTGCAAGGGTGATATTGGTGATTAGTCCACTGAGAGATTCTGATGTATAGAAACACGAAAAGTTCTGTGCACACAATTAAGGTGGCACTTTATTCTATCAATTGATATTGTCTTTCAGTGCCCGTGACTCTCTCTTATTT
232	USuper-Scaffold_48_15616719	27.3932	A02	GAAAAGTTAGAAACATAAAGCAGCAGAAACATATTACATCAACAGATTTATTTAGAAACTTTGATAATACAAAGGAAAATGTTGGTGACTTAAGCATGATTCCAGAGTTTAAAACTTGGCATAACAATCTCAACACAGCATAAAACTATCAAATTACTGCGTAGGAAGTACTGGTAGAAATCTATGTTTCAGAAGTATGTAAT
233	USuper-Scaffold_48_16065206	27.7014	A02	AGAAAACATAACAGAATCAGAAACGCATACTCATTAGATCTCTCACATACACACATATTCATAGATACATACACGCATACATACATACATTTATTCAAACACGTAGAAAGCAGACACAAACTCTCATCATCTTTCTCGTTTCATTATGCCTTGCAATCATGATATTTTGGTCTCTTAACCCGCATGCTCCTCCTTCTCTACAT
234	USuper-Scaffold_48_15486563	29.1965	A02	ATCGATCTCATCCATGAAGATGATTGATGGTGCATGCTCCCTGGAAAACAATAAGCCATCACCAATAGTAAGCTAAGCCAGCATGCAAAAGTATTCACAAGCACTGTTTACCATGCTTGAGATTTCAGATCAAGGGTCAAGCATATACAAACCTTGCCATCACAAAGAGTTCTCTGACCATTCTAGAACCTTCTCCAATGTAC
235	USuper-Scaffold_48_15490127	29.6324	A02	CACTCCTGTTGGTTTGGTTTGTTTGCTTGTTACTATCTGTGGTGGTGTTGGTTATCAGCAGTCTGTGACCGTGGTTAAGAAACCGACCAGTGGTCCGGGTAAAGGAGATACTGATGCATGAGTTGTTTATTTACACCAACTAAGTTATAAATCCTTCATAAAAGCATGATATGTACACATTAAATTTTGTTATTTATATCACA
236	USuper-Scaffold_48_15490148	29.6324	A02	TTTGCTTGTTACTATCTGTGGTGGTGTTGGTTATCAGCAGTCTGTGACCGTGGTTAAGAAACCGACCAGTGGTCCGGGTAAAGGAGATACTGATGCATGAGTTGTTTATTTACACCAACTAAGTTATAAATCCTTCATAAAAGCATGATATGTACACATTAAATTTTGTTATTTATATCACACAACTAAGATAGCTTATTTAG
237	USuper-Scaffold_48_15508380	29.6324	A02	ATTTTCTTCAATATACAATTATCTTTATTTCGGTATTATTTTCTTCTAAGTAGTTATCACTAATTATGCATGTACATTTTTCATTACAAAGGAGCTCACACCTTTGGACAAGCAAAATGTGATGTCTTCAGCAATAGGCTGTTCAACTTTGACGGTGCAGGATCTCCGGACGCAACACTTGAGACAACACTCTTGTCTGATCT
238	USuper-Scaffold_48_14967070	33.3965	A02	TGGACATCTCGATCTCTGGAAAGATTTGATTGCCGTTGTTGATCGGAGGAGTGGACGTGACGAGAGACATATCTTGTTGGTGAGTGGACATGGAAGGAAGGAGATCAAACTCTGTGTAGTTGTTGTAGGAAGGAAACGGGTGATTGTGGTTCTCTCTTATAAATTCAAAACGTTTATCTAACCATTTTAATATTACTTACTTT
239	USuper-Scaffold_48_15224491	35.3078	A02	GCTGTCACAGATCAAAGGTCGCTGCATGTGCTAAGCATTTTGTGGGAGATGGAGGTACAGTGAGAGGAATAGATGAGAACAACACGGTGACCGACAAGAATGGACTATTCGGAATCCACATGCCTGGGTATTACAACGCTGTAAACAAGGGTGTTGCAACGGTTATGGTGTCTTACTCCGCCTTGAACGGTTTGAGAATGCAT
240	USuper-Scaffold_48_15224618	35.3078	A02	GTATTACAACGCTGTAAACAAGGGTGTTGCAACGGTTATGGTGTCTTACTCCGCCTTGAACGGTTTGAGAATGCATGCTAACAAGGAACTCGTCACTGGTTTCCTCAAGAACAAGTTGAAGTTCAGAGTAAGACATGATACACTTGATAGTCGTCTGTGCTGTTCTTTGGTCCTAAAAGCAATTCTTTATGTTTCCTTTGCAG
241	USuper-Scaffold_48_14967089	36.2023	A02	AAAGATTTGATTGCCGTTGTTGATCGGAGGAGTGGACGTGACGAGAGACATATCTTGTTGGTGAGTGGACATGGAAGGAAGGAGATCAAACTCTGTGTAGTTGTTGTAGGAAGGAAACGGGTGATTGTGGTTCTCTCTTATAAATTCAAAACGTTTATCTAACCATTTTAATATTACTTACTTTAGTTTCATTTGTTTTGTAT
242	BJ_VH_0679	36.4768	A02	CTTGGTATAACAGCGATCACAATGGCgAATACCATCGCCGGTGAAGAGAC[G/T]GTTCACAAGCTTGCTTCCCTTTTGCTTGTGATYCTCGGTGGAAGCTATG
243	USuper-Scaffold_48_15052583	36.4768	A02	TTGAATGTTTACTAGGGTTTATGCATGCTTCCATTCCTAATCTTTGGTTTGCTGCAGCATTGTGCTCTTTGGTAGTCGAATTCTCGAGAAGGGATAATGGTGAGTTGAAATTTCATTCGTTATGATTCTCCAGAAGATCGTGGCTCTGATTTTATTCTACTTGAGTTTGTAATCTATTGTACTTTTGGAAAATTGCAGTCGGA
244	BJ_VH_0305	36.4768	A02	CAAGTaGAGGAGCCTGCgCGGGTCAGGACtGCTGCATCCGATGGTCAGGC[T/C]ACTAGTGTCCTTGAAGGTGAAACCAGTGAGggTAAgCCCAGAGAtAAAGA
245	USuper-Scaffold_48_14328293	38.7886	A02	GGTCAATAAAGAGCATTCAGGTATGGATTCACATAACCATTCCAACACACGAATTACTCGTCACCATGTACTCGTGCGCATGGATTACATATATTCAACATACACATATGTTCATATAAATTATTCAATCAAGTATACACACGTTTTAACAAATGGACGACGACATGTATAAATATAAAATTCAAGATATATTTTGTAATAAA
246	USuper-Scaffold_48_14303026	38.7886	A02	AAACAAGTGGTTTAGGGTAGGATCCATCAACATGTCATTTTTCCACCAATGCCGATTCAGACCTGCTTAAAAGAGAGAAGATCCACATACAGCATTCATATCAAAACCTTAAGATAGCAGATCATTATTTCAGGTCATGGACTCAGTCTAACAGAGGCAACATCTGATAAACTATGAATATCAATTATTTTGCTAACGTTAGT
247	USuper-Scaffold_48_14303182	38.7886	A02	GCAACATCTGATAAACTATGAATATCAATTATTTTGCTAACGTTAGTAGTGAACTAACGGTAAATCATTTGAAGATGTCTCTAAAAACAAGTGGTCTTTGGTGGAGTATAAGTTCAACAGGTTATTTGGTTAGACCCATGAATGCTGTAGACAGTTATTGACTACAAGATAATTCGATTGCACACATTTTATTATTATTTTTC
248	USuper-Scaffold_48_14382953	38.7886	A02	AGCATATTACAGGAGGTCCATATGTGATGCATGCATGAAAATGAGTAATTCTCGTTTTACGCTCGACTGTGAAGATTGCCGGTTCAATTTGTGTTTTTTTTGTGCTACTTTGCCTTTAAGGACATGGCATAGGACGGATGAGCATCCTCTCATTTTATGTTGTGACAAAAAAGCGGGTGGTCAAAGCTGGTGTGACATTTGTG
249	USuper-Scaffold_48_13756330	41.0795	A02	ATGTCGGTCTCCTTAATCACTTAATTAAAAAAAAGCTTAGTTATGTGGAGATACATAGATACGAGCTGTCGATTATAGCTTGTTTAAACATATATATTTCACTCCAAAGTAACAGCAGCAGCAACATAATCCCTCCCTTTTCAACACTGTTCGTTGATATACCTTCTCTTTTTTTTCGATTTTGATTTCTGATAAACGTCGTT
250	USuper-Scaffold_48_13124382	41.0795	A02	CCTAGTGATATGACACATCACATGATATATTCGATTACATCACTAGAGTTGATTTATTGAAGCAACTTATCATGTTTTAATAAAGTACAAATCATCTTTACCATACTTTTTTTTCTTTACCATACTTCTTTTCTCACTTTCTCCACTGAAATATATAAAGCAACATATATGAAAAGCATGCAAGTGCAACGTTCAACTCCATA
251	BJ_VH_0626	41.0795	A02	TAACTGGGAGGTtCCCAGGACAAGGTCAATGTCTAGACGCGACGGGCCtGG[A/G]CCTcTGCATTCTCCAGCAATGGGCAAGTCCACcTCAATGAACACGAGGC
252	BJ_VH_0697	41.0795	A02	ACTTCTTGATGAAGCTATGCAGTGTTTGGtGGACCTTGCGTCgCCTTCWTA[C/T]CACGCAGAGTTTGTGAAtGAAGCAATtACTCTaGCCCTtGAGAAAAGCC
253	USuper-Scaffold_48_13124392	41.0795	A02	TGACACATCACATGATATATTCGATTACATCACTAGAGTTGATTTATTGAAGCAACTTATCATGTTTTAATAAAGTACAAATCATCTTTACCATACTTTTTTTTCTTTACCATACTTCTTTTCTCACTTTCTCCACTGAAATATATAAAGCAACATATATGAAAAGCATGCAAGTGCAACGTTCAACTCCATAATTATAATCA
254	USuper-Scaffold_48_13124395	41.0795	A02	CACATCACATGATATATTCGATTACATCACTAGAGTTGATTTATTGAAGCAACTTATCATGTTTTAATAAAGTACAAATCATCTTTACCATACTTTTTTTTCTTTACCATACTTCTTTTCTCACTTTCTCCACTGAAATATATAAAGCAACATATATGAAAAGCATGCAAGTGCAACGTTCAACTCCATAATTATAATCAATC
255	USuper-Scaffold_48_13124400	41.0795	A02	CACATGATATATTCGATTACATCACTAGAGTTGATTTATTGAAGCAACTTATCATGTTTTAATAAAGTACAAATCATCTTTACCATACTTTTTTTTCTTTACCATACTTCTTTTCTCACTTTCTCCACTGAAATATATAAAGCAACATATATGAAAAGCATGCAAGTGCAACGTTCAACTCCATAATTATAATCAATCATCTT
256	USuper-Scaffold_48_13213760	41.0795	A02	TTGGAGGTTTGGGTGGATAATCGGGAATCCACAGATTTTTCTGCATGCTTATAAATGAACCATCGCTTCCATTCACAAGAAAAATTATTTTTCTGCACTGCTATAACATATTAACCTCTGGAGATATCTACATTTAAGAATCCGGGACATGCGGCATGTTGGATGTTGAAGTATCCTCCAGAATTTCTTTCCAAGTAAAGCTA
257	USuper-Scaffold_48_13213798	41.0795	A02	TTCTGCATGCTTATAAATGAACCATCGCTTCCATTCACAAGAAAAATTATTTTTCTGCACTGCTATAACATATTAACCTCTGGAGATATCTACATTTAAGAATCCGGGACATGCGGCATGTTGGATGTTGAAGTATCCTCCAGAATTTCTTTCCAAGTAAAGCTAGGTTAAAACTTTATAATTCTCTGAACCCAGCCCACTAT
258	USuper-Scaffold_48_13814260	41.0795	A02	CAGAGATCTCACAGCGAAAAAGGAAGAAGAACATTAATCAATCTCTTTCTTCTTCCCCTTGTTTTCCTCCTTGTGTTTCTTCACAAGGGAAAAGAAACGAAGAAGAAGAGGTCGTCAAACACAAAGAGGTTAATTAACGTGTTAAAGAAAAAAGTTAACTCTCTAATCCCATTTTATGGCCATTTACTTACTATTTTTATCTC
259	USuper-Scaffold_48_13921052	41.0795	A02	TTATCATTTTGTAAGTTGACATTATTGGAGTAATTCATGGAAAAATGGTAAGCATAAAGCATTTTTCCTTTTTAATTACTCAAAAAGAAGAGGAGACGTACATTGACGAAACAATCATGGAAGAACAAACGGAGGAGAGAAGCAGCCATGCGGCGCTCTTTGGCCACCGCCCGTTGCATCACCCGTCTCACGGCAGGGAATAG
260	USuper-Scaffold_48_13921055	41.0795	A02	TCATTTTGTAAGTTGACATTATTGGAGTAATTCATGGAAAAATGGTAAGCATAAAGCATTTTTCCTTTTTAATTACTCAAAAAGAAGAGGAGACGTACATTGACGAAACAATCATGGAAGAACAAACGGAGGAGAGAAGCAGCCATGCGGCGCTCTTTGGCCACCGCCCGTTGCATCACCCGTCTCACGGCAGGGAATAGTGA
261	USuper-Scaffold_48_13627852	42.1764	A02	AACCCATAATAATGCATCAATTAATGTAGTCAACACAACTCACCAGCTCGTATCTTTTACCGTTGCACTCTAACTGCCTGTAATGGGTTCTTCTCCCATTTCCTCTACCCGTAATTTTAACCGGCTCACCAACCGGTTTCACGACATCGGGCTTCACTTCCTTCGGTGGCGTTTCCTCGTCATCTTTTTTTCTCTTTCTCTCT
262	BJ_VH_0628	43.2891	A02	AAACGCAgTCACTCCTCRTAACGATCTTCAAtTgAAaAACAAatctcctCa[A/G]AAAGTGTTTCCCTCAgCTCTCCCCGAAGAACATACTCAGATTCTCAAAK
263	BJ_VH_0702	43.2891	A02	TCAAGCTCATAGTCAGAAGCACTCTTaGTCACATCGACCATGACCTGAAC[G/A]AGCTCAGTCTTGCGAGTGCTKGCCATGAGCAGATCATACTCGGTGGGGAT
264	USuper-Scaffold_48_12034185	43.2891	A02	ATGGTGTCAGTATGAGCAAATAGTGGGAACTAGACATGGAGTTTGTTAGAATATTGTGATCTGGAACTCGAGTGTAATGGTATCAGAAGATAGATTACAGAAGCTAATAGACAGGGGCTTCAAGCAAATTGTTGCCTAGGACCTTTGGTGGGCTTCTCAGGTACATACCTCCCTCCTTCAGAGCTGGATAGTATAATTGCCAT
265	USuper-Scaffold_48_12034253	43.2891	A02	CGAGTGTAATGGTATCAGAAGATAGATTACAGAAGCTAATAGACAGGGGCTTCAAGCAAATTGTTGCCTAGGACCTTTGGTGGGCTTCTCAGGTACATACCTCCCTCCTTCAGAGCTGGATAGTATAATTGCCATTAAACAATGCAAGAAGGAGCTGCATTTTATTGGCCAACAGTTTTTAAAATTTAGTGTGATGAGAATGT
266	USuper-Scaffold_48_11634401	43.2891	A02	GGATAGCAACGTGACCAAAATGAACTGTTCCAACTTTTCAAATAATAATTTTCTTACAAAAATAAATGTAACGTGGAAAGAGTCAACTATACCAATACTAACACTTCAAACGTGTACAAGTTCTAGGAATGTTTAAAATTATAGATAAGGGTTATATATTGCAAATATTTTGCATTTCTGTTGTTATCTACTATTTAGTCTCA
267	USuper-Scaffold_48_11553306	44.381	A02	ATATTCCTAATCTTCCCAAAACTTCAACACTCTGATTCTGGAGTAACTGAAACGTATGTGGAGAGTTTGAATTCGGACCGGATCTACGAGAGATGTCTGCCCAGTTTCCTTCTCCATGAGTGTCGATATAGCTTCGAAGTATCATGTCTTCTTCAGGTTTCCACAACCCTCTTTTAACATGAGTCTTCCTTCCTTCTTCCCTT
268	USuper-Scaffold_48_11553330	44.381	A02	CAACACTCTGATTCTGGAGTAACTGAAACGTATGTGGAGAGTTTGAATTCGGACCGGATCTACGAGAGATGTCTGCCCAGTTTCCTTCTCCATGAGTGTCGATATAGCTTCGAAGTATCATGTCTTCTTCAGGTTTCCACAACCCTCTTTTAACATGAGTCTTCCTTCCTTCTTCCCTTTTCTCCATCCTTCTTCTTTGCCCT
269	USuper-Scaffold_48_11554067	44.381	A02	TTCTTTATCACTCAAAAAGATAATGACATGCAGTTTCATTGTTTTGCTCAAAATGGTTGTTCGGCCGTGCATGCCCTAGATTAGTGCATACTATTGTATAACAAAATTAATATCCAACATACAAAGAGAAAAGAAACAATATTTTCGAAGTTTACCAAAAAAAAAAATATTCAACATATTAATTAACCAAAAGAGACTGAATT
270	USuper-Scaffold_48_11293311	45.4719	A02	CATGAGCTTTGGTGATGGTGACTTCCACCAACAATCGATTGTAACTCTGGCAACGACGATGCGAACTCCGAAGATTCTTCCTTGTTTCCCTTCGTCTTGGATCTACAGGCATGCAACAAAACTCACGAACAACAAGAAACTACAAAACACAAAACGTACTGATCATGTTCTTTTAGCTTGTGCAAGCAATGGAAGATCAGACG
271	BJ_VH_0700	45.4719	A02	GTTTGgTAGACTTCAAAAGCAAGTGGAGaAgGAGAACgAgGAGATACTaCG[C/G]TTGCAGAgTGAGCTTGARGtTGAGAGGAAcGCTTTATCCATAGCCAGGg
272	USuper-Scaffold_48_11293367	45.4719	A02	CGATGCGAACTCCGAAGATTCTTCCTTGTTTCCCTTCGTCTTGGATCTACAGGCATGCAACAAAACTCACGAACAACAAGAAACTACAAAACACAAAACGTACTGATCATGTTCTTTTAGCTTGTGCAAGCAATGGAAGATCAGACGTTCCGCCAGGGGCGGATCTAAAAAATGAATTAACATGGGCCACAATATATACTATA
273	USuper-Scaffold_48_11293373	45.4719	A02	GAACTCCGAAGATTCTTCCTTGTTTCCCTTCGTCTTGGATCTACAGGCATGCAACAAAACTCACGAACAACAAGAAACTACAAAACACAAAACGTACTGATCATGTTCTTTTAGCTTGTGCAAGCAATGGAAGATCAGACGTTCCGCCAGGGGCGGATCTAAAAAATGAATTAACATGGGCCACAATATATACTATATCATTT
274	USuper-Scaffold_48_11293382	45.4719	A02	AGATTCTTCCTTGTTTCCCTTCGTCTTGGATCTACAGGCATGCAACAAAACTCACGAACAACAAGAAACTACAAAACACAAAACGTACTGATCATGTTCTTTTAGCTTGTGCAAGCAATGGAAGATCAGACGTTCCGCCAGGGGCGGATCTAAAAAATGAATTAACATGGGCCACAATATATACTATATCATTTACGAAAGTA
275	USuper-Scaffold_48_11357043	45.4719	A02	CTTCCGACCGGGAAAAAAAAGATAAGAAGAAGAAAAAGACATTTTCCATGGAATCATCTGTAACTCCAGAGACTATCTTCTTCATGATTCTCCGGAGCCGGATCTGTCATCCTCGGTGGACTCATCAACATCCCATGCGCCATCTCCGTCAACAAATTCGGCATATTCAGCATCGCTTCCTCGTCCATAAACTCCAACGAAGA
276	USuper-Scaffold_48_11542312	45.4719	A02	GCCTTTTTATATGGCAGATTACGCATGGAAACTTGGTGGGTATGAGTAATCTTAAGCTCTACAATATGTGATGTGATAATCATTGTCCTTGATGTGGGGGCTATGTATGAATCTATAAACCATGTGATCTTCAAATGGCCTCCATCTCGTCAAACTTTGAACTTAGGAACTAGACAAACCTGCCATCAATTTTCAGAGATCGA
277	BJ_VH_0667	47.6472	A02	CTTGGAAAGTTTCCAGGgGCTTTGGTTGGGAACCCGGAaCTTTGTGTGGAA[A/T]CTTCAGGgAACAAGTGTGATCCTGCAAACATTGATGCAtCAcAAGAGGA
278	USuper-Scaffold_48_10246085	47.6472	A02	TTAAAAAAAATATAGTTCCTGGGATTACTGAACGTGTGTGTTATTCACTTATTTTGGAGTGATTGTCTCAACCCTTTGTATATTGATCAGAAAGTTTCCCTCTTTATTCAAGATCTTGAGATCCATTTGAGTCCATCTCCCAATTTTATAGATTGAGACTAGATATGAACATTCTTAAGATTCAGGTTTTTTTTGAAATTAGA
279	BJ_VH_0669	48.7344	A02	CGGCGTAACTTCCGGCGAAAGCTTCGACCAaGGcTCTTGGTCCGCCGACGA[A/G]CTCTTCCGCAACGGtAAAATCTTaCCGACCGAAATCAAGAAGAAGAAAC
280	USuper-Scaffold_48_10260717	48.7344	A02	ACCAGTGTGCTTAAGTATTTTAGCCCAAAAAGTATTCCAGTATGTTTGTGCAAATTAGATTGTGTAGATGATGAAAAACATATATCTTGAAATGTTTGTAAAGGAAATACTAAGAGTCGTTTGTTTCATTTTTCTTGTAGAAGAAGGGAAAGGAACGTGCATGATCATCGTCCACGAGCAATTTTCCGCATGAGACATAATCT
281	USuper-Scaffold_48_9969478	48.7344	A02	CGGGAAAAGAATAGTGTTTGGTTATGATTCAGAGGATCTCCATCTCAGTCTATTGTACTTGGCATGCAAGTTCCAAAATTAATGGAATTGGCGATCTCTTCGAGATTAAGGAAGTTAGGGAAGGCTGTATGGATTGTGGTGAAAAGGAAGTTAAGGAAGGCTAAAATGGGGTGAGCAAGGAAAATGTGGTCTTAAATCCTTGT
282	USuper-Scaffold_48_10246086	48.7344	A02	TAAAAAAAATATAGTTCCTGGGATTACTGAACGTGTGTGTTATTCACTTATTTTGGAGTGATTGTCTCAACCCTTTGTATATTGATCAGAAAGTTTCCCTCTTTATTCAAGATCTTGAGATCCATTTGAGTCCATCTCCCAATTTTATAGATTGAGACTAGATATGAACATTCTTAAGATTCAGGTTTTTTTTGAAATTAGAC
283	USuper-Scaffold_48_9808027	49.8238	A02	CGTCTTGTAGGGTGAACGGGTTTACACTTTGGTTCTAGGTTAAGATCTCTCAGTACTAACCTGAGGGATCAATTTCAGCCTTTTACAAATCATTATTTTAGTTTGTGAAAACTTTGCGAAATATTTTGATACATCAACCATATGTCATGTGTATGCTTATACTTATGTTTCTGATAGGATCCTTTTACTTACAGGATGTCTTC
284	BJ_VH_0668	50.9133	A02	CCAAGCAGTGCCTTTCCTTGTCCATATtCTTCAAGGGgAAGCTGAAAACCA[A/G]TGCAAGCTCGATGCTCTYCACGCcATCTACAACCTGTCCACATATCCtC
285	USuper-Scaffold_48_9807909	50.9133	A02	TAGTAGGATTGATGGATATGGTTGGATTTGTGGACTTAAACAATAGGGAACACATCTGGGTATTCTGGGACAGATGGCGGAACATAGTGGCTTGCCTAATGGTATAGACGCGTGTCTCCGTCTTGTAGGGTGAACGGGTTTACACTTTGGTTCTAGGTTAAGATCTCTCAGTACTAACCTGAGGGATCAATTTCAGCCTTTTA
286	USuper-Scaffold_48_9353888	52.1334	A02	GATGTGGGTATAAAATATGTGACTTGTTTAGGAAGAAGAAGTTGATGTTATACTATGCTTCCGGTGTTATGTTGTAATCTAAAACTATTACATATGATATAGTGTTCATAAAAAAAAACACAAATTAAAAAATCCTATAATTGGTCAAAAAAATTTATAGATCTTGATTTTCGAGTTCATAATCAATCCATGGAAATTGGCCA
287	USuper-Scaffold_48_9353855	52.4406	A02	ATTGATGTTTTGTTTGGGTATATATATGATGGAGATGTGGGTATAAAATATGTGACTTGTTTAGGAAGAAGAAGTTGATGTTATACTATGCTTCCGGTGTTATGTTGTAATCTAAAACTATTACATATGATATAGTGTTCATAAAAAAAAACACAAATTAAAAAATCCTATAATTGGTCAAAAAAATTTATAGATCTTGATTT
288	USuper-Scaffold_48_9353972	52.6761	A02	CTATTACATATGATATAGTGTTCATAAAAAAAAACACAAATTAAAAAATCCTATAATTGGTCAAAAAAATTTATAGATCTTGATTTTCGAGTTCATAATCAATCCATGGAAATTGGCCAGATTGATAAAATTTGGTTTCCAAAAGTGGGAGCAAAAATAACCAATCTATCTAGGTTCAGTATGATGAAATTTTAATAAGCTCA
289	BJ_VH_0670	55.2065	A02	AGCCGAtCAGCTCAACGTCTCCGAaTTCGTggCCGAGACGGCGAAGAAGTC[C/G]AAGGAGTTtGCaGCtGAGGTGTCaACGAAGGCGGATCAGCTCAAgGTCG
290	USuper-Scaffold_48_8676868	55.2065	A02	TGCAGGTGACTTTGGAGTTGCGGCTCAACTTACGCGGACTATGTCGAAGCGAAACACGGTAAAGACCTAACGAGTAAAGTTTGCTTTGGTTTATTCATCAAGATGCCTTTGATCGATTGGGAAATTACCCTAAGAGATTTTTGTGCCTGATGGTGGGATTCTTTAATGTTTCTCTTGCTTAAAGTTCATTGGGACTCCGCATT
291	USuper-Scaffold_48_8679308	55.2065	A02	ATGATTATGTTTCTCGAAACTGTTCTACAAACCTTAGCATGTTATGTAGTAATCTACAAGTTGGCAATTTGCATTTCCTAACCATCATGAAAATTGTTGAGTGCATTTTCTTGGCGATGTATAGTAAACTCTGAGAGGTTGATGCTTTGATGACTCTTCATCAGCCTTGTTTGCACACAGCTTGGATATGCTATTGTTAATTT
292	USuper-Scaffold_48_8679317	55.2065	A02	TTTCTCGAAACTGTTCTACAAACCTTAGCATGTTATGTAGTAATCTACAAGTTGGCAATTTGCATTTCCTAACCATCATGAAAATTGTTGAGTGCATTTTCTTGGCGATGTATAGTAAACTCTGAGAGGTTGATGCTTTGATGACTCTTCATCAGCCTTGTTTGCACACAGCTTGGATATGCTATTGTTAATTTTTTTCCATC
293	USuper-Scaffold_48_8897898	55.2065	A02	CGGGTTTCTTGAGAGAAAATAACACAACCAAAAGGATCAGGGGGTTTAGGACTCATGTATATACAATTATTTAATACGGCTTTATTGGCAAAACTACCGTAGAAAATGTAAAACTAATCCTAATTGCTTGCTTTCAAGAGTTCTCATAGGGAAGTATTGCCAAAATGCCAGCTTTCTTCGGATTGAACCGTCTAAATCAATAT
294	BJ_VH_0656	57.0714	A02	GTCTTCTACGCgCACAAGAGCCTCGCTAGCTTCAGGATCAACCTCGGCCTC[G/T]tGCTCTTCGCCGTCTCCTTGCTCGTGATCCCTGTCTTGGATCTcGTCTA
295	BJ_VH_0658	57.0714	A02	GTGATGAAGAaTATGGGGACGGTTAAGTATATGGGAGGAGCGGGGAGtGG[G/A]CAGAKCTGtAARATCGGGAACCAGATCTGCGCtGGgAGCAACTTGGTGGG
296	USuper-Scaffold_48_7059113	57.0714	A02	TTTTTTAAAATCATAAAGACATATCAAAACCTCACTTTTGTTGTTAACCAGATTAGCAAATGTTTAGGGGAACGTATGAACCATATAAACGACACATTCGATACAATAATGGCTATTTAAGTGGTCCCTAATCCATTTTATAACTATGCAAATGGTAATAACGCGTATTGCATGCGTGTATGAGTGAAGTCGCCACAAACACT
297	USuper-Scaffold_48_7146102	57.0714	A02	TCATCATAATATGGGAGCCTTTTGCTGCTGAAGTTTGGATTTCTCCTCCGGCTGATCTACACTCTGTTGCAGCATGGATCAATCAACCTCGCATCAACGCAGATGCGCATGCTACTCCACTCATCAAGCTCTACTTTCAGTCAGCCATCTACTTGCTGTGGAAAGAGTGTAATGCTCGTGTGTTCACAGCTGTCTCCTCACCT
298	USuper-Scaffold_48_7284648	57.0714	A02	ATTTTATTTTTTTACTGCAAACTTCGTTCATATAAGACTAGAAGTGGTGTCTTTTCTTATTTGTAAGAACTCTTGCTCGCCCTCCTCGGGCTCGGATGAGACATGCATGTTACATCAACCATAGAAAGCACGTCGTACCATTCTTATTTATAAGAAAATATAGTACTGTACTACACATAGATATATACACTGTTCATGAGCAT
299	USuper-Scaffold_48_7284653	57.0714	A02	ATTTTTTTACTGCAAACTTCGTTCATATAAGACTAGAAGTGGTGTCTTTTCTTATTTGTAAGAACTCTTGCTCGCCCTCCTCGGGCTCGGATGAGACATGCATGTTACATCAACCATAGAAAGCACGTCGTACCATTCTTATTTATAAGAAAATATAGTACTGTACTACACATAGATATATACACTGTTCATGAGCATGCACA
300	USuper-Scaffold_48_7291543	57.0714	A02	GACGCCTTGCTTTGTGAAGAAAGTCATGTATTGCGCGTAAGGTATAGCGTAGGTGAGAGTTGTAAGCCACACTGGGATAAGCCTAACAAGAGCTGTGGCATCTTCTACATCACTAGCACGGCATGCACTTGGAGCAAGCAAGGCTCTACCTATCCTGGTAAAAGGGTTTGTTTCATCTTCAGGTCTTCTTCTAACGTACCTGT
301	USuper-Scaffold_48_7621984	57.0714	A02	TAGAGTTCGTATCTCTTTTTCAGCTTCCCACGATTTGGGAGTACAACAGAAAGAGCATGCTGAATCTTGTTGCTAGCTTAGTGAAGGTATGCACCGTTTTAATCATTATTTTCAAAACCCAACATTTTAATCTTGTTATATCATTAATATACTCTAAGTTCCGTTTTTTGCAAAGAATATTACTTTAACATTTTTCACACATA
302	USuper-Scaffold_48_7741471	57.0714	A02	TTTTGCTTTCTTTAGCCGACATTGATCCGGTTTATTATTTCACTTCGGTTTACTATTTTATCCGGTTCTGCTGAATAATTTCTTTCTTCCCGGTCCAGCGAATTGGTTCGTTGAAGAATCCAAGACAGGAACGTAAAAGTACAGGTTCTCTTAAAAGATTACAAGCGACTTGTTGGTTCCATACTAAAAGACAAAATGGCCAC
303	USuper-Scaffold_48_8208635	57.0714	A02	AGGGGCTACGCATCATGTCTGTCATAATAGGTCCTTATTCACCACCATTAAACCCCTCCTAAACACCTTTGTTACTTTACCAACTGGTAACTCAGTGAGCATTATTGGTTTAGGTCCTATTACTCTTAGCGATAATATCACTTTGCAAAACGTGTTATTCATTCCTCAATTTCGTTTTAATCTGCTCAGTGTTAGTTCCTTTA
304	USuper-Scaffold_48_8208727	57.0714	A02	CAGTGAGCATTATTGGTTTAGGTCCTATTACTCTTAGCGATAATATCACTTTGCAAAACGTGTTATTCATTCCTCAATTTCGTTTTAATCTGCTCAGTGTTAGTTCCTTTACTAAAGAGATAGAGTCAATGGTTGGTTTCACTTCTCATCATTGTTTTATACAGGATCTTACACGGGCATTGATGATTGGCAAGGGTACACAA
305	USuper-Scaffold_48_8282092	57.0714	A02	AGCTCCGCTGCTGGTTTGGACCGCTTTTAATATAATCTGTCTCAATAGGCCAGCTGATCCAAAGACCAGCGGTGTGTTGCGGGTCACAATCGAATAACGAAAAATGTATATGGAGGTCGATAGATAACTCCAACTTCTAGAAAGCATGCTTTTTTATTCTGTATTTGATATGATCACATTTACCGATTTTATTTTGTTAGAGG
306	USuper-Scaffold_48_9081739	57.0714	A02	ATATCATCAGAATGCATATCACATGGCAATATGGCATTGTTTGGCCTAGTGTGGACTTCACTCTCCCTTTTTGCACAGCCAACCCCCATTCTCTAGTGCCAACGTGTGCGATCGGTAACTACAAAAGTAACTGAGAGTAATTAATATAGCGAAATTGAGAGTAACAGAGTAAAATAACATTAAAAAAGAAAAGAAAGATGTCA
307	USuper-Scaffold_48_5983547	61.2295	A02	GTGCTTTGCTCTGTCTCTTTGATCTGAGTTTGAGAAATTGAATACGGTGAAGATTGAGATTATCCGATCCCTCTCGGAAATTTAAATCAGGAAAGTGAAGCGATCGATAGAATATTTGATCTGGGAGGGAGAGATACACTGCCACTGATTATGATCTTATTTATATAGACAACTTTTAAAATTTTTTAATGCTCTTTAATTGT
308	USuper-Scaffold_48_6639198	61.2295	A02	TCACATGATTAAGTTTTTTAAGTTATCTTTTAAAGAATGAAGGTCAGGAATAAAGAGAACAAATTGACTGTTTATGGTATTTATTATGTAATAGTAAATGTAAAGAAGTAAAAAGAGTAGGAACTGACCAAGACTGAACATAGCCATGCCTAGACCTGCATCTGAGAGTATGGAGATAGACTTTGCTATAATAGCTGGCATTT
309	BJ_VH_0661	61.2295	A02	CGAGGAGGCGAGCAGAAGTCcGTTGTcATACTCTCCCACgCgCCTTACTC[C/T]AGCGTCTTtcGtCCcTTgcTtCAgATCATCGGTCCTTTGTATTTCGATGT
310	USuper-Scaffold_48_5731294	61.2295	A02	AATGAACTCTTTGTCTTCTCTCAAGGAAGAGCTAGAGAGGACAAGACAAGAGCTTCAGAAGCTAAAAGTAGATCCTGAGGGGGCCGTAAAGACTATGGATGATACTATTTTCAAAACCAAGTTCGAAGTGTTGGTTCCACATGTTGATGATGGACCACCAATTAGTACTAGTCCAAGGTTGAGATCGATGAGTGAGAAGAGAT
311	USuper-Scaffold_48_5756041	61.2295	A02	AAAGACAGAGAGATTGATTACCTGCCAGGAATAACGCTTCCCGTTCATGTCAACTTCAAAATCTGGACAAAATAACAGAATGAGATATACATATATATATAACTTGTTCCGACAGTTGACACTGAGTGAATCATTTAGAGGAAAAAAAGCAGTACCAGTTGGGTAAAAATCAATGATGGGAGAGTTGGGATCAGTCATCAAGG
312	USuper-Scaffold_48_6644143	61.2295	A02	ACGTTAATGATGGGGTAGGGGAATACTGAAAACTAAAAGTTAGAGGCGTGGCACTTGTCACCTTCATTAAGCTCCCAAAGTCTATAGTCAATGTTTTTTTGTTCCTTAAAACATATCTTAAAAGTAGGGGTCTGTTTTAAGGTATGAAGTAAGAATACGGGGTCTGTTTTACAATTTCGAAAGTTCTCCCGACCAAAAGAAAA
313	USuper-Scaffold_48_5931146	62.5149	A02	AAACAAAATCACATGGCAGTTTATTACCCAACTAGTACTGTCGGCATGCAATCTCTCTACCAAGAACCCATCTACCTCAACGAACAAGCTTCCTCTTCCTCCGCCGCTTCTTTCTCCGGCGCCGGCGCCGGAGCAAACTGTCTCGAAATCCCAAACTCCGTACCAAACGAGATGGTTTTCATCCCACCAACGAGCGACACATC
314	USuper-Scaffold_48_6277415	64.2421	A02	TCGTCCGTAGGGCGGGCCGACCCTAGTATCCTATAAGGTATAGTATCTTATTATGTATCAATGAAAGATTAGTACCCTATATTATTCGACCTACGAGTTGTTTTACATATGATGACTTAAGGCAGGGACTCGGACCACACTACCAACTTTCAAAATATGCATGCAATAGTTGTAATAAATATAACCAGTGCACGACAAAATCT
315	USuper-Scaffold_48_6277418	64.2421	A02	TCCGTAGGGCGGGCCGACCCTAGTATCCTATAAGGTATAGTATCTTATTATGTATCAATGAAAGATTAGTACCCTATATTATTCGACCTACGAGTTGTTTTACATATGATGACTTAAGGCAGGGACTCGGACCACACTACCAACTTTCAAAATATGCATGCAATAGTTGTAATAAATATAACCAGTGCACGACAAAATCTCGT
316	USuper-Scaffold_48_6063240	64.2421	A02	ACGAACTACCACTATCAGTATCTTGAAGTCACAGGAACCGTGGCCAGACGAGAATGCACATATAGCTTTAGATCATCAAGAGAGTTGTTGTAACCATTGCATGCCTCCTCTGTGAAACTGCTGTGATGACAGATGAGTAACAAAACCGACATTGAGACAACACTTGCTTTTACCAAAAAGTACTACTTGATTAAAAAAAACTG
317	USuper-Scaffold_48_6063312	64.2421	A02	TCATCAAGAGAGTTGTTGTAACCATTGCATGCCTCCTCTGTGAAACTGCTGTGATGACAGATGAGTAACAAAACCGACATTGAGACAACACTTGCTTTTACCAAAAAGTACTACTTGATTAAAAAAAACTGGAATCAATGAAATAAAAATCAGTTAAGCGAAAGTAAGCTCAGAAAATTTGCACCAATCATATCAAAGATTGA
318	USuper-Scaffold_48_6205185	64.2421	A02	GGTGCTCTACGGATACTGAATCATCAAGAAACGTGCTCTACACCAAGTGGAAAGATGAAAGAATCAAGCACATTGTCCTAATTCAAATAAATCAGCAGGAGAAAATAATCACCTCCATGACGAGAACCCTTGCCTTGAGAGCATCAGCATTATTTTCATCAAGTACAAAATCAGAAGTTGTATCTCCGGTAAAAGCGACTTCA
319	USuper-Scaffold_48_5478536	67.9621	A02	ACTTTTCTGTCTGCAATCAATACTATATAACACCATGCACAATATAAAATGTTGAACAATGAAGATGCACTTAGCTACAAAATGTATTATTACTTAAGAAAAGGTTAACTTTCTGACCAAAAAATATAAATAAACGAAATTCTTAACCAAATTCTAATTAAATATATATTCCTTCACTGCAAAAGTTATACCACTTGAATATT
320	BJ_VH_0662	69.5245	A02	ATCCCaTATGATTATCCTaCTTACCTTACYGGAGAGCTTCCcGGTGATTA[C/T]GGATTCGAYATTGCaGGACTTGGCAAGGATCGTTTGAACTTTGATAAGTA
321	BJ_VH_0664	69.5245	A02	AATGTTGCCAAGCCTGAAGAAACcAACAGTCCCCCAGAAAAAGATGAGCgT[C/G]TCAGCCATTTgGaAAGAGGCGAGATAGATGCTCAACAGAACAAATGTTc
322	USuper-Scaffold_48_4855677	71.3391	A02	ATGCATTAGTGGCCAAAAGGATAATATGACAGGAGCTTGTGACTATAGAGTTCAGGACTGAGAATCTTGGGTCTCTGGTTTGATTCGGTGACGCATTCTGAGCTTCTTTCTTGTCACCTCACCTGATGTTTCAGCGTGAATCACGTTGTGCATGCATTATCTGAAAAGATGAGTGATGCTAGTGCGCTCAGGACTGAGAACAC
323	USuper-Scaffold_48_4008008	72.2672	A02	CTATGGTCCTAGCATAAATGTGACATTAACACAACTTACCTCGCATAATTTGTCGTTGGAATCCAACAATGCCTTGGTTATCCATGCCAGAGACTCTGTTGATTGCATCATCAGGCTTTGTATCTGGCCCAAGCAAGCTGTCTCTATTAGCAAAGTTCGACATGTTCAAAGCAGACGCCACCTGATTCGCCTTTGATCTCAAG
324	USuper-Scaffold_48_4060114	72.2672	A02	GGTTAGGAAAGCTGAAGAAATTTTCAATGAGATTGAGAAGAGAGGCTGTTCTCCTTCGGTTCCTAGTTTTAACGCTTTGATCGATGGTCTCTGCAAGTCCGGTGAGCTCAAGGAAGCTAGGTTATTGCTGCATAAAATGGAGGTGGGGAGACCTGCTTCTTTGTTTCTACGGCTTTCGTATAGTGGAAACCGGAGTTTTGACG
325	USuper-Scaffold_48_4231792	72.2672	A02	GCAGTGCGTCGTTTAAGTCGTTGTCTTTGGGTTCCATTGTTTTGTTGGGCTTTACAGCATGCAGCCCATCACGTGTTTTAGAACATAATGGTAACTAAAAGCCCCGTTTTGGATTAGGTGTACGCGTAATGGTTTACGCTTCTCGCGTCTCCAGATCGAAAGGTGACACCCCTTGCGCAGCTGACGTTCCGTCTCCTTCGTTG
326	USuper-Scaffold_48_4231818	72.2672	A02	TTGGGTTCCATTGTTTTGTTGGGCTTTACAGCATGCAGCCCATCACGTGTTTTAGAACATAATGGTAACTAAAAGCCCCGTTTTGGATTAGGTGTACGCGTAATGGTTTACGCTTCTCGCGTCTCCAGATCGAAAGGTGACACCCCTTGCGCAGCTGACGTTCCGTCTCCTTCGTTGCAAGCACTCAAAAACCGATCAATCAA
327	USuper-Scaffold_48_4285459	72.2672	A02	GCATGCGGGTTCGGGTAGTTCGAAATTTAGGTAGCTGGTTCGAGCAAAATCTTCTGAACTGAACAGGAAAAAGTTTGATTATGTATTTTGGTAGTTTGGTTTTTAAAATTTTTACCAAAATTAACCAAAGTTTTTTTGTTTGATTATATGTCGTTAAAAATTTGGTTAAATTCGAGTATTTTCGGTTAGGTCGGTTTATTCAG
328	USuper-Scaffold_48_4321848	72.2672	A02	AATAAACAACAGAAGATTTGAGGTATCTTTGCAAGTATCTAAAGATATGGGGTTGTATTATAAACGCTAAACAGTATGAAGCTTTTAAATACGAGAAGATCTCGGGCAGATTTTAAAATACCAAAAGAGCTGGGTTAAAAGTTTAAACATACCAAAAAGGGTTGGGCGTTTAGTAAATAGCATAAATAGACGAATAGTTTTGA
329	USuper-Scaffold_48_4321991	72.2672	A02	TAAACATACCAAAAAGGGTTGGGCGTTTAGTAAATAGCATAAATAGACGAATAGTTTTGAAAATACCATCAGTATCTCTGCATCAATTTTGAAAAAGATCCAAGGTGTTATATGGGATGTTCCAAAATATCTGGAGCTATTTTGTAAAGATGTAATAAAAACAACAATAACCGAGTTTAATAATTGCGTGATAAAAATATATT
330	USuper-Scaffold_48_4751684	72.2672	A02	TAGAATCTAACATCACAATGCCTTCAGTACAGTTAGCTACCCGACGCTCAGATTTAGTAGTGTTCGTACTTTTAATATTTCCGCATTTGTCCCTAGTACCCATGTGTGCATGCTGGCTAAGCCATTTAACTATCTTGCCTAGTAAATCAGGTAACAAGTCTCCGTCCTGTAACGCAAAAATTTGAAATCAATATACAGAAAGC
331	USuper-Scaffold_48_4751722	72.2672	A02	ACCCGACGCTCAGATTTAGTAGTGTTCGTACTTTTAATATTTCCGCATTTGTCCCTAGTACCCATGTGTGCATGCTGGCTAAGCCATTTAACTATCTTGCCTAGTAAATCAGGTAACAAGTCTCCGTCCTGTAACGCAAAAATTTGAAATCAATATACAGAAAGCCACAATGAGAACACAGACGTTTTAAGCAGGTATATGAG
332	USuper-Scaffold_48_4792581	72.2672	A02	GGATTATCTTTAGCCGTCTTCAATGAAGATTCTGCTGATGAAATCTCTAAACCGCTTGGAGTATAGTTTTGGATCAACCGCTGAGATTGAAGACGGATCCGCTTGTAGAGACTTATAAGCATGCTCTATCTTCTTGCTTATGTCGTAATCTTGCAAAATGTCAATGATTCCGAAGTACAAAACCACCTCGTACACCTCACCGT
333	USuper-Scaffold_48_4807215	72.2672	A02	TCTCTTTGTACCAGTAAATACAGTGAATCTCTTGCTGTCTGATATGCCTTGTCCGATTGATGAGACCTATATATAAAAAACACAGGATTCTTAAAAATATGCGTTCAGTTGTAGGTGGACTTTTTTAAATTAAAAACATTTGAGAATACTAGAGCACTCCCAAATAAATCGAAACCTTGATATAATTTTGGTGGAGACATTTT
334	USuper-Scaffold_48_4807319	72.2672	A02	TCAGTTGTAGGTGGACTTTTTTAAATTAAAAACATTTGAGAATACTAGAGCACTCCCAAATAAATCGAAACCTTGATATAATTTTGGTGGAGACATTTTTTTTGTCAAGAAGTGGAGACATTTTTTTAGACTATGAAAATCACATGCAATTGACGGTGTAGTTGTTGGAGCATATCTTAAAAATAGAAAAAAACTCTAATTGT
335	USuper-Scaffold_48_4895866	72.2672	A02	TTTCCATCTAGTATTACATCTTTAAGATTGTCCCTATGATATAGAAAAACTTCAATCATATATCTTTATGTAGTATACTTTTAACAGTCAACTAATGGATATGACTTATTTATAGTACGTACCAAGTATTGAAATGGACTTGGGTATGGAACAACAAGAACAGAGACGCAAGAGAACCAGAACCATCACTATCTTTCAAGAAA
336	USuper-Scaffold_48_4895905	72.2672	A02	TATAGAAAAACTTCAATCATATATCTTTATGTAGTATACTTTTAACAGTCAACTAATGGATATGACTTATTTATAGTACGTACCAAGTATTGAAATGGACTTGGGTATGGAACAACAAGAACAGAGACGCAAGAGAACCAGAACCATCACTATCTTTCAAGAAAAATTTGCAAACCGGTTCGGCTGCATATACCCTCTCGGTG
337	USuper-Scaffold_48_4895925	72.2672	A02	ATATCTTTATGTAGTATACTTTTAACAGTCAACTAATGGATATGACTTATTTATAGTACGTACCAAGTATTGAAATGGACTTGGGTATGGAACAACAAGAACAGAGACGCAAGAGAACCAGAACCATCACTATCTTTCAAGAAAAATTTGCAAACCGGTTCGGCTGCATATACCCTCTCGGTGTTTCCGGTTCCACCGGTTTC
338	BJ_VH_0652	74.1751	A02	GGGGTCATCAGAGATCCACAGTATGTTGGGAGTGTCaTGTCTCTGTTGGC[T/G]TGCCTCTCTTGGGTTCCRTTCCAGTACATTTTCCTcTGGTGtCTCGGTTA
339	USuper-Scaffold_48_3866570	74.1751	A02	GTTTAAACGAGTCATTGGCTGTTTGGGGTGATAGATTACCGGTTGAAGCCAGGTACGTACTCCATATATCTCACACTTGCCCGTAGTTTAAGAACTAGTCACTACTTGCATGCACTTGTTTGGTCCTTGTTCATTCATATTTTCCAGTGGATTGTATAAGATCCTACTAGGTAGACCTCGTCTTACATATTAATAACCTAGTA
340	USuper-Scaffold_48_3454094	75.8709	A02	TGAATGAGAAGGTGGGGGCTTCAGGTACCTGCGGGTTGCATCCTTTGTAACGCTGCGGATGAGTCAAGGCAACACCTGTTTTTTGACTGCTGCTTCAGTGCGGAGGTGTGGTCGTTCTTCTGCGCTAGGCTCTCAATTACTCCTCCTGTGATATTTGAGGATGGGTTAAGATGGTTGAGTAACCCTTCCTCGGATGAGTTTTT
341	USuper-Scaffold_48_1032137	80.7797	A02	TGACAGAATGTGATTGATGAGATATACAAGGCTGCAAAGGAAGGTCAAGGTTCAGGACAGTAGATTCCTTCTACTACATATTCAACATTACCTTTTCTTTCTTTTCCATGATCGGGCATGCCTTTCTTCATTAAGGTTCTCTAAATAAGCTTTTGTTAATGTCTTGGGATATTACATAGCATCTTAACATGCTACTACTTTTG
342	USuper-Scaffold_48_1032213	80.7797	A02	CATATTCAACATTACCTTTTCTTTCTTTTCCATGATCGGGCATGCCTTTCTTCATTAAGGTTCTCTAAATAAGCTTTTGTTAATGTCTTGGGATATTACATAGCATCTTAACATGCTACTACTTTTGTTAATATCTTAGGATGTTTCATAGCATCTTGACATGCTACTTCATCTCTTACTTTATACTTTTATTTCGAAAGCCC
343	USuper-Scaffold_63_2655657	83.4905	A02	ATTTTTAAAGTTATGTGTTGTAACAAAGTTATTTATTGATCAAACAAAAAAAAAAGCAGATCAACACTTAGTGTTCAAATGGAGGAGTGGGACAAGTGCAGTTCTCCTGCGCATGCAGTTCTCCCGCACTGCATTCACCATTCACTCTTTTCTGTTTACAAAAGCAGTTCAAGCGGGAGATCTGCATGCAGTTCAATATTTTT
344	USuper-Scaffold_48_2061460	84.0373	A02	CCTCTATGTGTTGTGGGTCAGAGTCTTGTGCTGTAATTTCTTTAAGACCGCAGTTTTACTCTTTAGAGTTGTCTGGTAGCAGGAGTGGAATTTTTTCTTGTCTCCCTTTATTTTCTTAATGCCCCATAGGATAGAAAATTTAATGACCTGGTGAAGGGTATAGGGCACGGCTCCTTTGTCGTGGATCCAGAGGTGACCCATGT
345	BJ_VH_0374	84.5789	A02	CTTCCACCGATAACCAAGGCTTATGGTACTtTGTGCCTCCTGGCTACAAC[A/C]CTCKCGCAGCTgGGtTTAgTTGCTCCTATTCACATTGCTTTGtTTCCTGA
346	BJ_VH_0695	84.5789	A02	GTTATTGGTTTGCgTTCCCTGCACTTGTGCTTGATCCTCCtGCaAGcTTGG[T/C]TGAGTTAAAGCCAGCTTCgGAGtATTTTAcTTCaGAAGAaGCAGAATCA
347	BJ_VH_1130	84.5789	A02	GAGAATATCTCCAAAAGAGCCATATACCaTtCACCGTCCTATCCGGAGAGG[C/T]CACTTCAAtGTTTCCCCACAATAtTCAGCGCAACAGGTTTGTGAGGACT
348	USuper-Scaffold_48_1375738	84.5789	A02	GAGGCAACTAGATGCAAAAGAAGCTTCTCTACCTAAGGAACCACATGCAGACGAAGAGAATGCTATTACTCTTCTAGTCAGGATGCCAGACGGAACTAGACATGGCCGCCGATTCCTTAGATCCGACAAACTCCAAGTGAAAAAATAATCCAATTTTCACTTTGTTATTGCATTCACTCAAAAACCAGAGACCTAAATAACTG
349	USuper-Scaffold_48_1375772	84.5789	A02	AAGGAACCACATGCAGACGAAGAGAATGCTATTACTCTTCTAGTCAGGATGCCAGACGGAACTAGACATGGCCGCCGATTCCTTAGATCCGACAAACTCCAAGTGAAAAAATAATCCAATTTTCACTTTGTTATTGCATTCACTCAAAAACCAGAGACCTAAATAACTGTTTTTATTTTTATTTTGCAGTCTCTGTTCGACTT
350	USuper-Scaffold_48_1474335	84.5789	A02	CATCAAGAAAGAGAGGACGGGATTCATCCTAGTGTTCAAGCTCGAACCTCTACCACTAATTGCATCAAAAACGCCCAAGAATTTGTCCATTTTGTTAGCATGGTGATGGAGAAGTTGTCGTCATGCTGTATTCATGTTCATTTATTCTGGTGGTTTACAGAAACCAGAATAGTGTAGCTAACCAGTTTCTTCCTTTTTTTTTT
351	USuper-Scaffold_48_1779072	84.5789	A02	CTGTTCATGTAGATCCTATGAAAGGTGGAATAACTGTTATAACAAATGAAAATAATGAATTGATCCCCACTAGAACTGTAACTGGAGATCGCATGTGCATTTATTTTTGCAAATTGAATGCCGCGACTTGCAATGATCACTTTCCACTTCCTTTCATTGATCATTCCTTTCATTGAACAAATGCTTGAAAGATTGACTAACCA
352	USuper-Scaffold_48_2061441	84.5789	A02	AGTTCTTTAACTTCTGACTCCTCTATGTGTTGTGGGTCAGAGTCTTGTGCTGTAATTTCTTTAAGACCGCAGTTTTACTCTTTAGAGTTGTCTGGTAGCAGGAGTGGAATTTTTTCTTGTCTCCCTTTATTTTCTTAATGCCCCATAGGATAGAAAATTTAATGACCTGGTGAAGGGTATAGGGCACGGCTCCTTTGTCGTGG
353	USuper-Scaffold_48_2569865	84.5789	A02	AGGACGTGTGATCGTAAGATAAAGCAGACGACCAATGAGTGTACGATAAGGGCTGGGATCATCAAGTAGAGTACCAGAATCACGACGAAGCTTAACAATCGGATCCATTGGCACTAAACTTGGTTTACAAGCAAGACGTCATGCATCTTCAAGAAGATTCAATGCATACTGACATTGAGATACAGAGATGACAGCAGCAGAGC
354	USuper-Scaffold_48_2570026	84.5789	A02	ATGCATACTGACATTGAGATACAGAGATGACAGCAGCAGAGCGAGCTATTTCAAGGCCAAAGAAGAATCTCAATTCACCCAAATCATTGATATTGAAGCTTGAATGCAGAGCTGCTTTGAGAGATAGAACTTCTGCATTGCAATTACTCACAATCATTATATCATCGACATAGATGAGGATTGCAGTGAAGGTTGAACCAGTC
355	USuper-Scaffold_48_2570048	84.5789	A02	AGAGATGACAGCAGCAGAGCGAGCTATTTCAAGGCCAAAGAAGAATCTCAATTCACCCAAATCATTGATATTGAAGCTTGAATGCAGAGCTGCTTTGAGAGATAGAACTTCTGCATTGCAATTACTCACAATCATTATATCATCGACATAGATGAGGATTGCAGTGAAGGTTGAACCAGTCTTCTTCACAAAGAGGTTGTTAT
356	USuper-Scaffold_48_2570055	84.5789	A02	ACAGCAGCAGAGCGAGCTATTTCAAGGCCAAAGAAGAATCTCAATTCACCCAAATCATTGATATTGAAGCTTGAATGCAGAGCTGCTTTGAGAGATAGAACTTCTGCATTGCAATTACTCACAATCATTATATCATCGACATAGATGAGGATTGCAGTGAAGGTTGAACCAGTCTTCTTCACAAAGAGGTTGTTATCCAAAGG
357	USuper-Scaffold_48_2661147	84.5789	A02	AGTCTCCACAGTCTCTACGTGGTACACTAAGGGTGTTTGATGATTTCGCAAAGATGTCAGGGCTGAACATTAACATCGCAAAGTCTACCTTGCATGCAGGGGGAAGGGGAAATATATTATTGAGCAGGAGGCTGCTGCCATTGGACTCTCGGTATCTACGTTACCTGCAAAGTACCTTGGGCTGCCTCTTACTACAAAGACCA
358	USuper-Scaffold_48_2981323	84.5789	A02	GGTGTTACCTTAAACTAAGACTAACAATATGTTACCATATATTTCTCTAACAATAATTTATTCAATTCCTTTATTTATTCAAATATCACTCCTAAATCCTAATCATTACTATTACTATATTTACCATCTTTATTTGTAGTAGTAAAAGCATTGAAACTAATGTTTTATATTATCACTTTTATCATATAATAATATAATATATG
359	USuper-Scaffold_48_3354899	84.5789	A02	TTGCTCGGTCCCCTTGGCTACTATACACAACATAAGCATCCTAGCTTTGTTAGAGTGGTCTCAGTTGGAGATGGGATTTCACAAGTTTATGGATTGAACGAGATTCAAGCTGGGGAAATGGTTCTTTTTGCCAACAACCTTAGTCCATTCCCTTTTTGGACGGTACCGATCTACTAATTCTTTGATTCCAGTTAGACTATGTG
360	USuper-Scaffold_48_3355058	84.5789	A02	ACGGTACCGATCTACTAATTCTTTGATTCCAGTTAGACTATGTGCAATGGAGGTGTTGAATCCATGATTCAACAGTTGAATGATCACAATGGAAGTGTTGAATATGGATGTTAAGATGAGGTAGATTCATTTGTGTTGAAAGTATTCAACATGTTGAAAAAAGATTATGGTGGGGACACCCACCACATATTGTATTCCTTAGT
361	USuper-Scaffold_48_3369188	84.5789	A02	GCTATGGAGTGATGAACAACATGGTAAGGAAGAAGATGGTCGTAGGAATGCTGAGTATAACAGACGAGGAAAGCGTTTGTGACACATGTCTAGCAAGGAAGCAGATTAGACACTCATTGTCATGTTTCCTGCGACAAAGTCATTGGAGTTATTGCATAGATATTTATGTAGACAAATCACACCACCGACACCATAAAATAATC
362	USuper-Scaffold_48_3369194	84.5789	A02	GAGTGATGAACAACATGGTAAGGAAGAAGATGGTCGTAGGAATGCTGAGTATAACAGACGAGGAAAGCGTTTGTGACACATGTCTAGCAAGGAAGCAGATTAGACACTCATTGTCATGTTTCCTGCGACAAAGTCATTGGAGTTATTGCATAGATATTTATGTAGACAAATCACACCACCGACACCATAAAATAATCGCTATG
363	USuper-Scaffold_48_3369239	84.5789	A02	TGAGTATAACAGACGAGGAAAGCGTTTGTGACACATGTCTAGCAAGGAAGCAGATTAGACACTCATTGTCATGTTTCCTGCGACAAAGTCATTGGAGTTATTGCATAGATATTTATGTAGACAAATCACACCACCGACACCATAAAATAATCGCTATGTCTTTGTCCTAATTGATGACTTCTTGATGTATATGTGGGTTATGC
364	USuper-Scaffold_48_420869	84.5789	A02	AGATTATAAACTAGCTAGCTATTGGTCGTCGTTCGATACTAATTTCGGATTTTTTTGGTTTTTCAGTTTTCGAAAGTGATAATATAGGGTCTATTCCAACCCGGCAAAAAGAAATAAAAACAAGTTGGAACAATAAGCAAAACATGATATAATATCATCTCAACCACTCTTGCATTAAGGAACTGAATCCTTTGCGAGATCGT
365	USuper-Scaffold_48_911259	84.5789	A02	TCCTAAAGAAGGAAAAGGTCATATACCCACCCTTGCAAGATCTAAGTTTTCTGATGTTACTTGAAATCTTCCTTTGATTTGAACAACGTTAGGCTTCGACTTGTCATCCATAGAATCACGGAAGCCTATTCAAGATGGACAACCACTCTTGAGTTCACCGCAACAAACATAATAAGCTGCATGCTGAAAATGTACTTCCTCAC
366	USuper-Scaffold_48_911417	84.5789	A02	CGCAACAAACATAATAAGCTGCATGCTGAAAATGTACTTCCTCACCTCCAGAAGATTTGATAGGAGCTGAAAAACTGTTTGCTGAAGCACGGTTTGGAAGATTCAATGGACCACTAAAGCTGGGTGCCCTCTGGGCTGATGCTGCTGGCTGGCGTTCACTCTCAGGCCTAGCAGATAGGAGGACACTTTCAAGTTGGATCATT
367	USuper-Scaffold_63_1240743	84.5789	A02	GTGCGATAATCAGTCGATGTAAAAGCTGCTGCGTTGAGCGATGTGGAACGTTGATCTTTGCGGATCGTGTGTTCCAAGTTAGTAGGATCTTCTGAGAATAGCATGTGTTTTTCCTTGTTGCTTATGGTACTGCTGGGCATGCACCTGAAAAGACAAGAAATTTTTCTTGTGTCAGAATGGGGGTAAAGAAAAGAAAAGAATTA
368	USuper-Scaffold_63_1240846	84.5789	A02	TGTGTTTTTCCTTGTTGCTTATGGTACTGCTGGGCATGCACCTGAAAAGACAAGAAATTTTTCTTGTGTCAGAATGGGGGTAAAGAAAAGAAAAGAATTAATAACACTAAATCTAATGGCGATCAAAGCTCCCCGGCAACGGCGCCAAATTTGATACCACTCAAATTACTCTAAGGAGTGAATTACTCTATCAAATAAGAGGT
369	USuper-Scaffold_63_1288283	84.5789	A02	CGACAAACATCGACCAGCATCGATCGACATACACCACTCAACATCGATCGACGATAACCCAAAAAACTCACACTCGATGAAGTCTCAACCAGATTTTTACACCAGAGCAGAGATTGATCAGTTGATAGAAGAGATCTACATAACTATGGAAACTACAGAAGAGAGACTTGATAGGAGATATGATGACATCTGTTTCCCAATGG
370	USuper-Scaffold_63_180903	84.5789	A02	GAGACACAAGATCTAGCCTGTTAACCAGTGAAACATGCGACAGCTGATCACTGAGTTAAGCGGTTGAGCTCTAACATATCATGCATGCAACAATTAGGCATCTATAGATATTATAATCTGCAACACCTGAATAGTGGCCCTGCATCTAATATCATTTCCAACCAAGTTACATTTACTATTTGCTTCGCTTGTTACTATTGCTA
371	USuper-Scaffold_63_1843243	84.5789	A02	GATCTAGTTAATAGTCAACAAGTCAATGCTCGCAAAGGCTGAAAGACTTGTTGATCAAATAGTTGAGCTTTAGATTATCATGCATGCAACTCATTAAGCATCTATAGGATTATAATTCCAACTTTCCTGTATAAAAACCCTAAATCTAGCTATTTCCTTTTTAAGCACCAAAACCCCAAAACATCTGCTATTGAACAAACACT
372	USuper-Scaffold_63_1842772	84.5789	A02	CGGTCGACGTCTTAATAGACCATCGATCGACACTCTCTCGTTGTCTACATACTAACCGTTGAGACACGAGATCTAGTCTGTTAACCAGTGGTACATGCGACAGCTGATCACTGGGTTAAGCGAATGAGCTCTAATATATCATGCATGCAACAGTTAGGCATCTATAGGTATTATAACCTCCAACACCTGAATAGTGGCAGTGC
373	BJ_VH_0675	84.5789	A02	CGAcGACAAGGGATTGtTGTGGAgACTTCCTCAGGTTAGGATCAAAGACGT[C/A]GGCAAAGTtGGTCCCGCCYTtGGACTCGGaTTCGGTTGCGGATTcGGTT
374	BJ_VH_0801	84.5789	A02	TGACGTTCGCACCgTTTTCAAgCGCTGATGTgAACCGTACGATTGTttCT[G/C]GtGGAGTTAATCTGACGGATGTgTATTGCTTCCCGTTATCAAGTGGcTGG
375	USuper-Scaffold_48_1414321	84.5789	A02	GGAGTGCATGGTCTGAGAATAACAGTGATTTTTCCTTGTTGTTTTTGGTACTACTAGGCATGCACTTGAAAGAAATTAAGAAATTTTTTTATCAGTTTTCTTGAATAGCAGAAAAACCTAGACTAAATCTAACAAGATAAGATCTAATGGCGATCAAAGCTTCGCGGCAATGGCACCAGATTTGATATCACTCAAATTACCCT
376	USuper-Scaffold_48_1932478	84.5789	A02	TTGTTATGGTGTGTATTGAGGTCGTGCTGGGTTTTATATTGTGACCAAGAGGTACAAAAGATTTTCTCTCTTCAAATTAAAGATATTATTTTTGAACTAATTAGCTAGTCAACAAATACAAAGTATTAACAATAGTTAATAAGTACTGTATTTAACTAATAAATGTTTCTTATCTTGTAATAAAGCTCTAAAATAAAATAAAA
377	USuper-Scaffold_48_2033953	84.5789	A02	TAGTTGCCGAAGCAATATCCCCACTTACTATACTTACTAAACAAAACTCTCTATTTTATTGTTACATTAATGTCGTTGTGGCTGTTTGAACTATTTCTGCAAGTTTTATTATAACAAGGCTTCGTTTTATTTTAACACATTTGCACTTTTATGAACTTGCATGCTTTCCAAGTTATATATTTTTGTGAAACATGTACCAATGT
378	USuper-Scaffold_48_2061323	84.5789	A02	AATCAGCTATGCTAGGCATGCCCACATGGGACCAGCCAAAGTGCCTCAGAGTTTTTAGTAGTTTGGACTCGATCATGAGATTCCTGCTGGAGTCTCTTCTATCAAAAGCACCTTGTATAGTTCTTTAACTTCTGACTCCTCTATGTGTTGTGGGTCAGAGTCTTGTGCTGTAATTTCTTTAAGACCGCAGTTTTACTCTTTAG
379	USuper-Scaffold_48_2061328	84.5789	A02	GCTATGCTAGGCATGCCCACATGGGACCAGCCAAAGTGCCTCAGAGTTTTTAGTAGTTTGGACTCGATCATGAGATTCCTGCTGGAGTCTCTTCTATCAAAAGCACCTTGTATAGTTCTTTAACTTCTGACTCCTCTATGTGTTGTGGGTCAGAGTCTTGTGCTGTAATTTCTTTAAGACCGCAGTTTTACTCTTTAGAGTTG
380	USuper-Scaffold_48_2567132	84.5789	A02	AACACACGTATAAATCCATAGGACCATAGCTCTAGACTGTTCTTTGGGTTGGCTGTTCATGATCTTTTACATAGTGACATGCATGCACTCCTTATCCTCATAATACAAACCATTTGCACTACTCAAATATATATCTTTTTTTTTGAAACTGAACTCAAATATATATCCCATTCTGAAAATTTATCCTTGTCCACGACCTCGGA
381	USuper-Scaffold_48_2661289	84.5789	A02	GGACTCTCGGTATCTACGTTACCTGCAAAGTACCTTGGGCTGCCTCTTACTACAAAGACCATGATCCGACAGGATTATGAACCTTTGGTGGAGAAAATCAAACAGCGGTTCCAAAATTGGACGTGCAAGTCCCTGTCCTTTGCGGGTCGACTACAGCTTGTCCAGTCCGTCATTTATAGCACATCAAACTTTTGGAGCTCTGC
382	USuper-Scaffold_48_2661358	84.5789	A02	CAGGATTATGAACCTTTGGTGGAGAAAATCAAACAGCGGTTCCAAAATTGGACGTGCAAGTCCCTGTCCTTTGCGGGTCGACTACAGCTTGTCCAGTCCGTCATTTATAGCACATCAAACTTTTGGAGCTCTGCTTTCTGTATCCCTAAAGGCTGTCTAGATTAGATTGAGAGTATGTGCTCTGCTTTTCTATGGAGTGGCTC
383	USuper-Scaffold_48_2827266	84.5789	A02	AAAGAAGTAACTTGACGGATTTTCACCTGTAAGTTTCCTTGCAAACAGATCGAACATCAGTATTCACAGTAACAAGGTCCAAAAACTCATCATCTTCAATCTTTTTCACCAAAATTCTGTTTGCCTAAGATACACAGTAGACTCTGTGAACACATATGGATTAAATAGACGACCAGATGATTTCACAGTTCGAAAAGTCAAAG
384	USuper-Scaffold_48_3099452	84.5789	A02	CTCTAAGGACCTATGGCATGCTCATGGACGTCCTTCCTCATGTAAGCCTATCCTTTTAGATCGTACGATAACAACTGTTTCGAGGATTCCTATGTAACTGCCCGCTCGCAGCTATTTGGCCTCTTTTGACACTATCTGCCATGAGGTACTTGCAGCCACATCTGCCACGGCATGGCTCAATCTTATGGCGTCCATTAACATTA
385	USuper-Scaffold_48_420811	84.5789	A02	GGCCCAACAGATTGTAACGCTGAATCAACGGGTGGGTCGTGGTTCGGGTTTTTGGGTTAGATTATAAACTAGCTAGCTATTGGTCGTCGTTCGATACTAATTTCGGATTTTTTTGGTTTTTCAGTTTTCGAAAGTGATAATATAGGGTCTATTCCAACCCGGCAAAAAGAAATAAAAACAAGTTGGAACAATAAGCAAAACAT
386	USuper-Scaffold_48_444478	84.5789	A02	CGGGTCTTGTGAAAGCAAGATACTGAAGGCTGCCCACTGCTGATAGATACTTAGTTGCATAAGTCATGTGCCAGAGTTGAGGGAGAGCTTAGTGATACGCCCTATATGGGATCACTCGACCGATAAGGTTTTGATATGAACTCAAGAATGATAACTGGATGGATTGAAGGGTCGCACGAAGGTTGCAGAAGGCCTCCGATATT
387	USuper-Scaffold_48_444523	84.5789	A02	GATACTTAGTTGCATAAGTCATGTGCCAGAGTTGAGGGAGAGCTTAGTGATACGCCCTATATGGGATCACTCGACCGATAAGGTTTTGATATGAACTCAAGAATGATAACTGGATGGATTGAAGGGTCGCACGAAGGTTGCAGAAGGCCTCCGATATTTCCGAAGCCAATTTGTTGCTGGATGTGACGCACTGGTCCAACAAA
388	USuper-Scaffold_48_444622	84.5789	A02	AGAATGATAACTGGATGGATTGAAGGGTCGCACGAAGGTTGCAGAAGGCCTCCGATATTTCCGAAGCCAATTTGTTGCTGGATGTGACGCACTGGTCCAACAAAGAAGCAAACTCGATCCTTGCTTGATATGACGCACAAGTCCAACGAGAAAGAGGTGTTTACTTGGAGCTAACCACACCAAAAAACGAGATGTGTTCTAAT
389	USuper-Scaffold_48_678260	84.5789	A02	GATGGGTCCAAGGAGGAATCAATCATCAAACAAAGAACAAATTCAAAGACGTGTACCCGAGGAATCTTCTTTCTTGCGGTCAATTACAATCTCCTTTTAGATGTCGAAATCGTCAAAGTTTCAAGCTTTTCTCTCTCTCTCTCTAATCGTATTTAATCACTCGCACCCGCCAGCCATTTCGCGTCTTTGGTAAGTAATTATAC
390	USuper-Scaffold_63_1131561	84.5789	A02	CGTGTGGAGGGAGATATACTCAGGTGTTATCAGCCCCCAGGGTGATGCAAGGGATGTTGATATACCTGAAGAAGTCAGCAGTATGATTCTGTATCCTCCTAATACGAAGAGACAACCAGGAAGGCGCAGGAAAACACGTATACCATCGACAGGGGAAATATGGGTGAGTGTTAGTAATTTCTAAGTAAGTAGCTAAAGTAATA
391	USuper-Scaffold_63_1131562	84.5789	A02	GTGTGGAGGGAGATATACTCAGGTGTTATCAGCCCCCAGGGTGATGCAAGGGATGTTGATATACCTGAAGAAGTCAGCAGTATGATTCTGTATCCTCCTAATACGAAGAGACAACCAGGAAGGCGCAGGAAAACACGTATACCATCGACAGGGGAAATATGGGTGAGTGTTAGTAATTTCTAAGTAAGTAGCTAAAGTAATAT
392	USuper-Scaffold_63_1232088	84.5789	A02	CCATTTTTAGACATGGTATATAGGTGTTTTTAAATATATTATAGTTGTTTTGGAGTCTTTTTAGTACGTTTTCAGGTTTAGGTACGTTTTGGAGAAAAGTAGTGATATTGGGGCCTTTTGGAAAGATATAATAAGGAAAGATAGAAACCTTAAATTTTCCAGAGATCCCGGATTATCTGCGTAAACCACGAAAAACGAAAGAG
393	USuper-Scaffold_63_175784	84.5789	A02	GATGCGATCTAGTGAGTATGATGAGTATTACCACAAGGAAAAGATGATTGAATACCATGGTCCTGGCATGGACGATGAAGGAGTTCTCCACACATCGCATGCAACAAACGAAGCAACATCGATCGACAGTAACATCAAGGCATCGATCGAAGTTCACCACATACCAGATTCCGAAGTACAAATAGAGAATAATACAGATTATA
394	USuper-Scaffold_63_175809	84.5789	A02	TATTACCACAAGGAAAAGATGATTGAATACCATGGTCCTGGCATGGACGATGAAGGAGTTCTCCACACATCGCATGCAACAAACGAAGCAACATCGATCGACAGTAACATCAAGGCATCGATCGAAGTTCACCACATACCAGATTCCGAAGTACAAATAGAGAATAATACAGATTATAGTTATGTAACCCCGGATGAATTTGG
395	USuper-Scaffold_63_2007665	84.5789	A02	GTGTTCCATGTTTCTCAGCTGAAGAAGGCAGCAGCGCCACTCACCAAGGTGCAGGAGCTCCCTTTATTCCTATCATCTTCGTTGGAATGGAATGCAGAGCCAGAAGAGTTGCTTGATATCAGGAAGTCGAGAACTGATAAGCATGCTGAAGTGTTGGTTAAGTGGACGGATCTTACCGAGTTTGAGTGTTCATGGGAACCGGT
396	USuper-Scaffold_63_2007719	84.5789	A02	GAGCTCCCTTTATTCCTATCATCTTCGTTGGAATGGAATGCAGAGCCAGAAGAGTTGCTTGATATCAGGAAGTCGAGAACTGATAAGCATGCTGAAGTGTTGGTTAAGTGGACGGATCTTACCGAGTTTGAGTGTTCATGGGAACCGGTGAAGAGGTTGGCAGAGCAGTTCCCTCACTTCCAGCTTGTCTCAAGCTGAGTCTT
397	USuper-Scaffold_63_1469738	87.2966	A02	TGAATAAAGTGGTGAGATTCTTCGGCGTTGGTTTCTTGCTCCCAATAGCTGAGTTGTTCCTCCTGAGGTTTTCCATGTCCATCCATAACCACTAAAGAATGCGTCATGTGTCCATAAACCATCTATTAGACATCTCTCTGAATTTGTTATGTGCTATGGGGTTTATTCTAACTGTTTGTTCCCCTTACTTGTTGTTTGCTTCG
398	USuper-Scaffold_63_1469760	87.2966	A02	CGGCGTTGGTTTCTTGCTCCCAATAGCTGAGTTGTTCCTCCTGAGGTTTTCCATGTCCATCCATAACCACTAAAGAATGCGTCATGTGTCCATAAACCATCTATTAGACATCTCTCTGAATTTGTTATGTGCTATGGGGTTTATTCTAACTGTTTGTTCCCCTTACTTGTTGTTTGCTTCGAACCGAGCATGGCATTCTGATT
399	USuper-Scaffold_63_1470524	90.0165	A02	AGGGTTGCTTTCTTGCACTGCATGCTAAACTGTCCGCCCTTGAATTATGCGTCCTTGGTATATGGATGAGCTCTGAGCTGTGAAAAATTCTTTTCAGGATCTTGATATCTTCTAGATAACATGTAAATGCGGGCCATTCTTCTGGTTCTTAAACTATCTTCACCAACTGAGACCAATCCGTTGTAAAATAACATTAAATTGTC
400	USuper-Scaffold_48_439066	90.513	A02	ACTCGTGCTTCTACAAGTCAAGCTGCATGTGCAGCTTCCATGCGCGGCGACACCTCGAGCATCTGTAGACACTCAGCTTGCTGGACAGTTGACACCACATTCTGAACCCATGCAACGAGTCACCTCGAGCTTCTCGGTCGGTTTACACAATTTTTGACCCTTCCGGCATTTTTTCGTCCCGCGATCAATCCCGAATATTTTTC
401	USuper-Scaffold_63_4569022	90.7373	A02	TAATACTCTTTTTATAATCTATATAATACTGCATGCATGCTCATAACTTGCAGTTTATTTTGTAAAGCATGTTGATTATCTTTGTTTAGTTATATGTCTGCTCCATCATGAATTCATGATAATTTACTAAACCCAACAATTTATACAAATATATTGTGTGTGTTCGCGCGCATTATATATATATATATATATATCATGTCTTT
402	USuper-Scaffold_63_2298381	92.1225	A02	TCTCACCTCACTTAACGTAAACATAAAAAAACAAGATCAAGTCATGATTCTGTTAAATGCTCTCTTCTTATGTTTTAAGTCTTGAAAATAGATTTTCTTTGGTTATCTCAGGTTCCACCGATGGGTTTGTTTTATCCTAACCTTCTTGTTCCTGAATTGTTTCCCCAGCCACCACGTACATGGTCAGAGTCAATCCTTTCTTA
403	USuper-Scaffold_63_2298462	92.1225	A02	TTGAAAATAGATTTTCTTTGGTTATCTCAGGTTCCACCGATGGGTTTGTTTTATCCTAACCTTCTTGTTCCTGAATTGTTTCCCCAGCCACCACGTACATGGTCAGAGTCAATCCTTTCTTATAACCCTTTCTTCTGTTGAGAGATGCTCATTTTGTATATTGTTTTTAGGTTCCAAGACCATGAGAATATGTTGGAGGAAAC
404	USuper-Scaffold_63_2298486	92.1225	A02	TCTCAGGTTCCACCGATGGGTTTGTTTTATCCTAACCTTCTTGTTCCTGAATTGTTTCCCCAGCCACCACGTACATGGTCAGAGTCAATCCTTTCTTATAACCCTTTCTTCTGTTGAGAGATGCTCATTTTGTATATTGTTTTTAGGTTCCAAGACCATGAGAATATGTTGGAGGAAACATGGAACATGGACTTTGGTGGTGG
405	USuper-Scaffold_63_2318141	92.1225	A02	GGATTAAGCGACGAGTTTTTGATCTTTCATGAAATCGCGAAGCATGCGATTTCATCGGGAAGTAAGTTTTAATCTTTTTGTGTTACTAAGTTTTGGTGGACACACTAACTTCATCGGCTTTTCAATTTTACATGTCTATTGTCTTCGTGGACATGATTCTAATTGATATCCTTTTGTTGTGTCCACAAAAGACCTCGTCCACA
406	USuper-Scaffold_63_2335570	92.1225	A02	ACAGAGCCAGCCTTGTCCGGAAAAAACATCATTCTCCTTCTAGGAACCATCTGCGAAACACCATCTTCATGTGATAGATGGGATAGTCGTAACCTCAACCGATGATACTATCATGTTTTCATTCAATACTTGCGCCTCAGCCCAAAGTGTTGACTCTGTTTCTGCCAATTTGAGTGTATCCCTAGGATCCATGTCCAAATTAC
407	USuper-Scaffold_63_2614108	92.1225	A02	ACCATAAATGAGTCATCCTACGTTGTTCATATGGATACATAGTTACCAGTTTGGTTTACAGAGTTTTAATCGAGTATGTTTAAATTAATGAAAAAATTGTATTTTTAGTTAAACATTTAATTTTGGATATAAGAATTTGTATTGATATAATTAATCATTCTGTATGTATTCCTTCAAATTAGCGATATTCATTTTATTTGTTT
408	USuper-Scaffold_63_2614131	92.1225	A02	TGTTCATATGGATACATAGTTACCAGTTTGGTTTACAGAGTTTTAATCGAGTATGTTTAAATTAATGAAAAAATTGTATTTTTAGTTAAACATTTAATTTTGGATATAAGAATTTGTATTGATATAATTAATCATTCTGTATGTATTCCTTCAAATTAGCGATATTCATTTTATTTGTTTGGTTTTTCACCTTAGATGTATAA
409	USuper-Scaffold_63_2721600	92.1225	A02	AAAATAGCCAACAAAGAGGACAACTTGAAACTCAAAATGTTGATACTTTAGAAACAAAGAAAAAAAGAGAATGAGAAGAATGATGAACTTTGTATTGGAATGTAGTTTAGTTATGAAGAGACTGCGCATATAGCTTATAGTAAGTATGCATGCAATCATAGTTTCAACGTTAGGAAACAAGGTCGAAAAGAAAAGAAGATAAA
410	USuper-Scaffold_63_2927916	92.1225	A02	AGCTTCCTTGGGTTTTGTGCCTTATTTTCATGAAGGTCCTTCTCTCTCGAAGGATGTCTCTCATTTGGCGATCCTGAAGCTAATTTTCTTCTACCACAACCACAACTACTCTAAATTAAGTGATCCCTTGTTCTAATGTGGCCGCTGTTTGTTCTCATCCCGGATGAAAATCTTACATTGAAAAAGTATGAGTATTGTAACGA
411	USuper-Scaffold_63_3009792	92.1225	A02	GTATAAATGGTCATTGTGATTTCCAACGATGTGATGTTTCATTTTCTGATTTTTGATTCCCTTTGGTCTTTCTTTTTATTGATTCCCTTTGTTCTGGCAATGATGACGATGATATGCCTGGAATGAACTCAGTCTCTGCCAAGGTGGACGTTGGCGGTAGTACTCTTGAGGGAGCACCGACTACAGGACCAGATCCAAGTGAT
412	USuper-Scaffold_63_3009977	92.1225	A02	GGACCAGATCCAAGTGATCTCAACACTAAGAAGCCTCCGGCTTGAAGATGGCAGAGAAAGCATGCATGGTACAATGGCACAAGTGAAGATAACGAGAGCTCTGAACGCCATATTTCCTGTTTGGATAATGCTAACATATCAATGTTGCTTAACGAGTTTTTTTCCTTTCGTTTCATCCCTTTGGATTTGCTACGTTTGGTTCA
413	USuper-Scaffold_63_3009980	92.1225	A02	CCAGATCCAAGTGATCTCAACACTAAGAAGCCTCCGGCTTGAAGATGGCAGAGAAAGCATGCATGGTACAATGGCACAAGTGAAGATAACGAGAGCTCTGAACGCCATATTTCCTGTTTGGATAATGCTAACATATCAATGTTGCTTAACGAGTTTTTTTCCTTTCGTTTCATCCCTTTGGATTTGCTACGTTTGGTTCAGAT
414	USuper-Scaffold_63_3009998	92.1225	A02	AACACTAAGAAGCCTCCGGCTTGAAGATGGCAGAGAAAGCATGCATGGTACAATGGCACAAGTGAAGATAACGAGAGCTCTGAACGCCATATTTCCTGTTTGGATAATGCTAACATATCAATGTTGCTTAACGAGTTTTTTTCCTTTCGTTTCATCCCTTTGGATTTGCTACGTTTGGTTCAGATGATGTTTAAAAATATTTC
415	USuper-Scaffold_63_3220274	92.1225	A02	ATGTGATTCACTCTCTGATGGAGGTTTTCTTGTGTTGTGTTGAGATGGAAGCTCAAGTGGGGGAGATGATTTAGTTTTATAGGCAGTGGAGGAGAGAGAGACATTTGAGGGAGTTTCCTAAAAGGAGCCTTTTTGTTCTTGAGCCAGCTCATTTGAGAGAGTGACGAGAGCACGTGTTCAAGAGCATGCCAAAAAAAGAAGCG
416	USuper-Scaffold_63_3337071	92.1225	A02	CGGATAGGCTGAATAGATTATATCAATCTCAAAAGACTGCAGCAGCGATGAGATGGCATGCTGAATATACTCAGAAAGAAGGCGAAATGAATCATCCATCAGATGCAAAAGCGTTGAAACACTAGAATTCGGTGTACCCTGATTTTGCAAGCAACATTAACAATGTTTATCTTGGCATGTGCACAGATAGCTTTAGTCCTTTT
417	USuper-Scaffold_63_3437938	92.1225	A02	ATTAAAAACGGTGGAAATGGGGAGAATATAATCTTGGCGACAACAAATCTCTTTACTACTAAAACCAGAACGTAAAACATAAAACCTAAAACCAAGACTCTTTTAAGTGCATGCACTGCAAGTCCAAAGCAAAACCATATTTTAGTGGAAAGAAAAGTCAATAAAACTTAAACGCACCATATCTTAGAACAAGAAATCAAGAA
418	USuper-Scaffold_63_3735369	92.1225	A02	TGTGCTTAGCCAACCTTGTCCTGAGAAGATATCATTCTCCTTCCAAGAGCCATCTGTGAAACACCATCTTCTTGGGATCGAAGGAAGGGTTGTAAGCTCGACTGGTAATACTCTCTTGTTTTCCTTTGGTATTTGTGCCTCAGCCCAGAGTGTTGATTTTGTTTCTGCCAATTTGAGCGTATCTCGAGGATCCATATCCAAAT
419	USuper-Scaffold_63_4099454	92.1225	A02	AATGCACCGTTTGCTACAAGAGATGGGTAAAAAAGATGTTCGCCTTGAGAAGCCTGAAAACCAGGAATTTCTGATGGATTCACAAGATATTTCTGATGTACTCAGTGAAGGCATTGTAAGTTTTTTCATATATTCGTAATCTTTTCATTTATTTTAGAGGAAAACAAATAGTTAGCATTTGTTAAAAAAATTAATATTTCTTG
420	USuper-Scaffold_63_4099472	92.1225	A02	AGAGATGGGTAAAAAAGATGTTCGCCTTGAGAAGCCTGAAAACCAGGAATTTCTGATGGATTCACAAGATATTTCTGATGTACTCAGTGAAGGCATTGTAAGTTTTTTCATATATTCGTAATCTTTTCATTTATTTTAGAGGAAAACAAATAGTTAGCATTTGTTAAAAAAATTAATATTTCTTGTTGATATTTTGCAATTTT
421	USuper-Scaffold_63_3337115	92.6154	A02	GCGATGAGATGGCATGCTGAATATACTCAGAAAGAAGGCGAAATGAATCATCCATCAGATGCAAAAGCGTTGAAACACTAGAATTCGGTGTACCCTGATTTTGCAAGCAACATTAACAATGTTTATCTTGGCATGTGCACAGATAGCTTTAGTCCTTTTGGAATGTCTGGAAGACAATACTCATTTTGGCCAGTCATCCTGAA
422	USuper-Scaffold_63_4647800	93.7092	A02	ACATGGTCAGGAGCTGGGTTTCACACTTGAGCCTGTGTTTTTTTCATGCATGCAAATTACTGAATCTTTGTAGAATTTGTGTGCAAATCTCTTTAAGCATTATAAAATTATCATAAAAACAAATACACATAAACCTCAATATATGTAACTATATACTATTTTATCCACTGTATATTTTATACATTTTAATCAAATTATGCAAT
423	USuper-Scaffold_48_1317890	96.4524	A02	TACGCGCCCTTATCTTCAGTAAGCTAAGTCTAAAGGACTTTACCATGCATGCATCACGCGTCTGCGTCTCTTGGTTCATTGCTTCTCACAATAGAATTCTATGGAATATTGAAACCAAAGAGATCAACAATGCTTGTGTATGTAACTGAACTATAAGAATAACTCTCTTATTTTATCTCAAGGAAAAACTAACTCAAACAACC
424	USuper-Scaffold_48_1317893	96.4524	A02	GCGCCCTTATCTTCAGTAAGCTAAGTCTAAAGGACTTTACCATGCATGCATCACGCGTCTGCGTCTCTTGGTTCATTGCTTCTCACAATAGAATTCTATGGAATATTGAAACCAAAGAGATCAACAATGCTTGTGTATGTAACTGAACTATAAGAATAACTCTCTTATTTTATCTCAAGGAAAAACTAACTCAAACAACCTTG
425	USuper-Scaffold_63_4137613	99.1833	A02	CTGTGGTTGCTGAGTACAGTTAAATGATTATGAAAACTAACCCTTATTTTCATCTGTATTGACTGCATCAAATTCTATCATTTTTGCATAAAAATTCAAACCCATATATAACGGTGTCTGAGCTCATTTGTGTATTAGCTGGTTTAGTTTTTTTTTTTTTTTTGACGTTTAGTTGGTTTAGTTTTCCTACTCAGTTTTGGACA
426	USuper-Scaffold_63_4647681	99.4277	A02	CGAGATTTAGATATATAAAGAAGAAATAGAGAATAAAGATTGCGTAAAAAAATAGAGAGAGATTATCATTATGAATCTCTTAGGTTCCATAAGTAAAGAAAATAAGGCACCGTCATTTCACATGGTCAGGAGCTGGGTTTCACACTTGAGCCTGTGTTTTTTTCATGCATGCAAATTACTGAATCTTTGTAGAATTTGTGTGC
427	USuper-Scaffold_63_4647752	99.4277	A02	TGAATCTCTTAGGTTCCATAAGTAAAGAAAATAAGGCACCGTCATTTCACATGGTCAGGAGCTGGGTTTCACACTTGAGCCTGTGTTTTTTTCATGCATGCAAATTACTGAATCTTTGTAGAATTTGTGTGCAAATCTCTTTAAGCATTATAAAATTATCATAAAAACAAATACACATAAACCTCAATATATGTAACTATATA
428	USuper-Scaffold_63_4796260	99.4277	A02	GTGGTTGTTACTCACAGAGATGGTTTCAGAGCCGTTTCCATCACCATTGGTTGCTCCAGATTCAGAGGATCTTTGGGTTGTAGACGGGGAGATATACGAAACCTTGAGCTTACACTCTGTTAATGTTTTCCCACTGTCCTTGGTGAACTAAACACAAGCATGCAGTTTTGTTGTCAATTTCATTTTCCCATTAAAAAAGAGGA
429	USuper-Scaffold_63_4796359	99.4277	A02	AACCTTGAGCTTACACTCTGTTAATGTTTTCCCACTGTCCTTGGTGAACTAAACACAAGCATGCAGTTTTGTTGTCAATTTCATTTTCCCATTAAAAAAGAGGAGAAATCATGATTCTGAATGAAGACTGGAACTTACAGTGTCTTGTGGAAGGTCATCAACATCAGTGTGTGGAGGTACAATGGTACTTTGAAGGAGAAACT
430	USuper-Scaffold_63_4895121	99.4277	A02	GATTCCGAATATGACAAGAAGACAACTTACGGATGATGTCACATATTCAATGTCCATTCCAATCAGGTAATATCAGTTGTCTGTAAGGACATATATTCGCTGTGATACATATACAACTGGCTTCATCGTAAGTACGTTTAAAGCATGCATAGTGCATCATCTGTATTCAGCAGGTTGTTAGATATGCTTCATATATTGTTGCC
431	USuper-Scaffold_63_4895248	99.4277	A02	GTAAGTACGTTTAAAGCATGCATAGTGCATCATCTGTATTCAGCAGGTTGTTAGATATGCTTCATATATTGTTGCCCATAGTGTGGTAGACCTTGGGCTTTGTTTTGGACGAAATGAGTCTTTCTTCGATTTGGACTGAAAATATTGATGAAGGTGTAAAACCTGCTTCCTACATTAAAGTATACTTCTTCGATTTTAGAATT
432	USuper-Scaffold_63_5104103	99.4277	A02	CTCTGAATCTAGCTCTGAAAGTGATAGTAGCACTGATGTGAGAAGAAAGTCGAGGAGAACTCACAGTAAGCACCGGAGGCATGCACACTCTGATTCAGAGGACAGTGATAGGAGGAAAGATAAGAAATCCAGAAGGCATAAGAAGAGGTCCTCAAGTCCAAGCGATGATAGCAGTGATGACTATGAAAGCGGGTTAGAGGACG
433	USuper-Scaffold_63_5162770	99.4277	A02	GTGTATGTACTGATACGGAAAAAATCAACTGATAAAGGTAACATATTGTTGACCAAAAAAAAAGAATATACTGTTGACCAAACAAAAAGATGAATATCAACAAAGTTATCACACGGAGGAAAAAAGGTTATCAGATTTTTGCATGCCAATGTTGTGTATATAATGCATGCTATGCTCAACAAGTTAAGAATATACTGAGTTAA
434	BJ_VH_0619	100.802	A02	CCGCTCCGAAGCCGAACGCCTCCTCGGAATCTCgGAGAAGCTCCTCGAGTC[T/G]CGAGATCTGAACGGCTCaAAAGAGTTCGCCATCCTMGCTCAGGAGACaG
435	BJ_VH_0673	100.802	A02	AGCCTTAACGCAAGCTGCGCCGTTTTGCTaCAGCTCYTACAAGGCTCRAC[G/C]GAGACACAAGAGtATCACTGGCTCGGTGTGGTGCACGTGAGAGAtGTGGC
436	BJ_VH_0696	100.802	A02	tGACTACGAGGTtGATTGGCACTTGAAGAaCCTGAGGAAGAAaATAAGTCC[G/A]ACCTCAGAGGAGCTGAAATCaAGaTCcGTAGCtGTKAGGAATAGGAGAC
437	USuper-Scaffold_63_5615873	100.802	A02	CGTTTCCTTGTTCAGGAACTATGCATGCTGCTCGATGATTACTGGGAACGCATGAATATAAAGGTTCCAATTTACTTCTCGTCAGGTTTGTCAAATCACCCACCAATCTTCATTTGAAATCAGTTCCGCAGATTAATCAGCTCAGCAAGAACTTGTATGTTTTCCAGGTTTGACCATCCAAGCAAACATGTATTACAAAATGC
438	USuper-Scaffold_63_5813818	100.802	A02	GAACAACCGTTTTTCGTTGTTCACATGGATGGAATGTTGTCAGTTTGGTTCACGAAGTCTGTATGAGTCTGTATATGTTGATGAGAAAATAAAAAATATTTAAAATGCTTACGAAATACTTTCATGGTTTAAAGTGTAAGTGACCGCTATTTAAAGGTTTTTATGCTATTTTTCCATTGTTATTATATTTGGATATGAAATTA
439	USuper-Scaffold_63_5813969	100.802	A02	TAAAGGTTTTTATGCTATTTTTCCATTGTTATTATATTTGGATATGAAATTATAGTTGGATTGTTCGTATATATTTTGCTCAATAAAATTATGGTCTGGTGTGGATTCTTTTAGCAAACAAAAATATGTTGTATGTTTGCGTAAGAAAATTATAATATAAATATAATAGCTGGCCAAAATGTTGTATATTTATTTAATCTATT
440	USuper-Scaffold_63_6058100	100.802	A02	GTATGTTTGAAATGCAATCTTCCGGCAAGTCATCAAAAGGCGATGGCCCGGTAATGATCTCTCCAACGCTTTGGTTTTGTCCCATCAACGAACCTGATACTTCTTTACCTTTGCCTTTAGAGTCAACGCCGTGCTTTGTCCCTGCCGACGAACCGAAAATTTCTTTGCCCTTGCCTTTAGAGTCAACACCGTGCCTTGGCTCT
441	USuper-Scaffold_63_6058160	100.802	A02	CTCCAACGCTTTGGTTTTGTCCCATCAACGAACCTGATACTTCTTTACCTTTGCCTTTAGAGTCAACGCCGTGCTTTGTCCCTGCCGACGAACCGAAAATTTCTTTGCCCTTGCCTTTAGAGTCAACACCGTGCCTTGGCTCTACCATCGAACCGGAAACCTCTCTGCCTTTGCCTTTAGAGTCAACGCCCTGTGTCTGGCCC
442	USuper-Scaffold_63_6058192	100.802	A02	CCTGATACTTCTTTACCTTTGCCTTTAGAGTCAACGCCGTGCTTTGTCCCTGCCGACGAACCGAAAATTTCTTTGCCCTTGCCTTTAGAGTCAACACCGTGCCTTGGCTCTACCATCGAACCGGAAACCTCTCTGCCTTTGCCTTTAGAGTCAACGCCCTGTGTCTGGCCCATAGATGCGTCTGTCTTGTATTCTTTCTTCAT
443	USuper-Scaffold_63_6058200	100.802	A02	TTCTTTACCTTTGCCTTTAGAGTCAACGCCGTGCTTTGTCCCTGCCGACGAACCGAAAATTTCTTTGCCCTTGCCTTTAGAGTCAACACCGTGCCTTGGCTCTACCATCGAACCGGAAACCTCTCTGCCTTTGCCTTTAGAGTCAACGCCCTGTGTCTGGCCCATAGATGCGTCTGTCTTGTATTCTTTCTTCATCTGGAAGT
444	USuper-Scaffold_63_5396211	101.214	A02	AGTAGGAATGGTTTAAGCTTTTTACTGGATCTTCATATGCATGCTAACATGGTTTCCCTGGTGCTACTTTCAGTTTTATTGAGATGTACCTCAGACCTCCTTCTGCAAACGAAGAGGCGCGTATAAATGACTGGATAAAAGTTCGTCAAGCTGGTATACGGTACTACCTCTCGCTTGGGGACCAAAGAATTGTCGACAAGCAT
445	USuper-Scaffold_63_6164767	101.668	A02	TTTTAAGCGAGAGATCTGTATGCAGTTCAATATTTTTATTTTTTTGTGGAAAAAATAGGAGATCTGCATGCAGATCTCATCCGCTAACATTTAGTGGTGTTGATCTGCTTTTTTTTTTATAATAAATAATTTTGTTACAAATACTTAACTTTAAAATATATTTATCTGATTTTATAAATAATATACAATGATTAGCTTAAACT
446	USuper-Scaffold_63_7108480	107.328	A02	GGTTATCGAGCAGTTTCAGCTACTGAACTTTCAACCTAGGGTAGTTGCAGCTGGTGCTTGGCATGCAGCGGTGGTAGGTCAAGATGGAAGAGTGTGTACTTGGGGTTGGGGAAGATACGGTTGCTTAGGACATGGTAACGAGGAGGGTGAGTCAGTTCCTAAGGTCGTTGAAGGGCTAAGCCATGTCAAGGCGGTTCATGTCG
447	BJ_VH_0622	107.328	A02	AGAGgCAGGTAGGCAgTGGAGGGCGAAGGAgATTGGGaTGAAGGAGAAGGC[T/A]TGTGTGTGGATGcCACATGGGTTCATGAGTGTGAAcACcAAGcTAGGTG
448	USuper-Scaffold_63_6585266	107.328	A02	CTTTGTTTCGTCACGTGGATTGGCTTTTGGTACACGAGAAAACACGTAGGCCCATTGACATGCTTGCACCCGAAAATGTTGTGTTTTTTAGAAGGTCGATTTTTTGGGAGAGAGGAGAAATGCAAATGATGCGTAGAAAGAAGGATCATGCAGGTCGCATGCTACTCTCTCAATTTCTTCTAATATAAAAACATTATAAATAA
449	USuper-Scaffold_63_7403177	107.328	A02	GAGGAGAGTTCTGCGAACCTGACTATCAAAAAGATGTCTACTAGAAAAAAACAGGATTTTAGTGTGATGTTAATATGTGTTTGTATCTCTATAACCACTCATTAATATATGAAAGATTAGCTTCACTGATTGAAGTGTGAATCAGACTCAAGTCCCCCAAAAGTTAATTAAACAGTAATGATTTAAAATACATGGTACTAAAC
450	USuper-Scaffold_63_7890115	107.505	A02	TATATATCCAGTATTGTGCAAACGATATAGATGCATGTATTGTTGGTATTATATGATTATATTTTTTTTCTTTTCATTTCCGCAAATGAAAAATCAGGGGAAGTTAACCAAATATGGCATCATCGTATTCAAACTACATAAACTCACCGTGCGCGGCATGCAAATTCCTCCGGCGGAGATGCACATCAGACTGCGTGTTCGCG
451	USuper-Scaffold_63_8906134	113.371	A02	AAAGGTGCTAAAGCATACTGCGTCCACCATTACAGTCTCGAGTTTCTTTACACCAGTGTAAAGCATCCCATTTTCGGAGACACTGCCGGCTGGTGTACACAAAGACACAACATGGTATGTGACACTAATGTAAACAATTAGAGAGACATGTGGACATGTAGACTCTCGAGATACTTCTTTGCTCATCCTCTTTTGCTTCATAA
452	USuper-Scaffold_63_9122606	113.371	A02	CCCACTTAACCATTCAAATAGACAACACCTTCCCTTAATTCATGATCATCAAAAAGACAAAAAAAAAGATCGAAATGGCTAGTGGAAGTGAGCGTGTGGTGGTCGTAGGAGTCGATGATTCAACTCATAGCTACCACGCACTAGAGACAGCTCTCGATCTCTTCTTCACACCTTTCAAATCAAACCCACAATTCAAACTCGTC
453	BJ_VH_00047	119.401	A02	ACCgYgACTCCTTCTCAAAGCCCATCGCTGGGaCCGTTTCAACCAAAACA[A/G]CCACtGCCACGTTTAgATTCTCtgGCTCCGCCTTCACGAGATGTGTCAAG
454	BJ_VH_00048	119.401	A02	CATCCWCAGACaATAGTGACGGATATAGATACAGGACTTAAAGATGCTaT[A/T]GAGAGGGAGCTGCCaAACACcAACCATGTGGTGTTTATGTGtgACGTTGC
455	USuper-Scaffold_63_9813164	123.935	A02	CAGTGCTACAATGTCTCCTGACTTAAAAAAAAAAAAAAAACAGAGTAAGTTTCTTTGTCCCATTACTACGTTTATTATATGCATTCTCGATTCCAGTACATGAACTCTTACATTGTAGGTGGCATGCGGTTGCGTCATGGACATGGGATGCTCAAGATGAGACATGTGGGATATGTCGTATGCCATTTGACGGTTGTTGTCCA
456	BJ_VH_00046	126.017	A02	ATCCCAATTGTTCATCTTGATAATACaaacatcgcTGTAACCGAGTCTCT[C/A]AGCTTACTCACtGAGTGcACTTACGTAGACACCGTTTTAACAGCACTCCC
457	USuper-Scaffold_63_9878737	129.332	A02	TTTTTTTTTCTTTTCAATGTGAAAATAGGTGCAGAAGGATGAGACAGTTCCTGACTTGTTGGTGATGCCACCTGGCAGCGATTTGCATGCTCATCCTTTGGTTATGAACGGGCGTATATTTTTGCAGGTAAACAGTGAAAGATCGTTGTAAATCTCTGTTTAATATATAGCAGTGTCCTAAGCGAAACGATTTATCTACACCG
458	USuper-Scaffold_63_9878956	129.332	A02	ATATTGGCATTTGAAAAAACTGGTCTAGGCACCTGCCTAATCAATAATTTCATATAAAACGATGAACGGCCACCTAGAACATTGATATATAGTTTATTTTGCTGATAATTTATTGCTTCGAATGATAGGGAAAGGGAAGTTCAATGGTAGCAGCAGCACTGCAGCCAGAAGCAGGATGGGAGGTAGGCCACAGTTCTCACCCT
459	USuper-Scaffold_63_9942873	129.332	A02	CGTTTGATGGATCAAGCTAACTGCTGAAGATTTCGTCTATCAAGAAGGAAAATTTGAGAATTATGATAAACTTTGATTATATCTCTGGTATTTGTGTGACAAGTGTATTCAAACTTGTTTTCTATTATAAGGACATAGACCACCTTCTATTAAAACACATGTGATCCCGATTCACATATAACAATAGAAACGTACAACAAAAA
460	USuper-Scaffold_63_9944896	129.332	A02	TTTTTTTCTTCTATTTGTGATTTGTGTCTTTTAAGTTCTAACTATATATCAATTGAGCCAACTGCTAAGTTTTCTTTTATATGTGTTTATCAACATCATACATTTGTAATTGTGGATATAAATACAGGAAGAATGGTTCAGTTGATTAATTTCCAACATATTAGTAAGAATCATGAACATAATATTATTTAAGGGAGGAGATT
461	USuper-Scaffold_63_9944936	129.332	A02	ACTATATATCAATTGAGCCAACTGCTAAGTTTTCTTTTATATGTGTTTATCAACATCATACATTTGTAATTGTGGATATAAATACAGGAAGAATGGTTCAGTTGATTAATTTCCAACATATTAGTAAGAATCATGAACATAATATTATTTAAGGGAGGAGATTAACCTCTATTGGAGGTAGTAACACTATGCTACATGGAATT
462	USuper-Scaffold_63_10031950	133.015	A02	TTTTATTCATAGAGCGAAGATGGAGATATAATAGATTGTGTGGATATCTATAAACAGCCTGCTTTTGATCATCCCGCTTTAAGAAATCGCAAGCTTCAGGTAAACAACTCTACTCACGTGCGCCATTTTGTTCATGCACACGCATGCACGAATCAAATACAACAAAATAACTCTACAAGTTGTTTCTTTACGCGGTCTACATT
463	USuper-Scaffold_63_10032038	133.015	A02	GCAAGCTTCAGGTAAACAACTCTACTCACGTGCGCCATTTTGTTCATGCACACGCATGCACGAATCAAATACAACAAAATAACTCTACAAGTTGTTTCTTTACGCGGTCTACATTAATGCATGCAGATGAAACCGAGTATGGAACTTGGTTCAAGGGAGACAAATAGTCCAAAGGATGGGTCTTCAAAACTGGTTACATCCCA
464	USuper-Scaffold_63_10073468	133.015	A02	CTCAGCTGAAACGAAAGAGATATTAAAGAAAATGGATGAAAGAGTGCATGCCCTTCACGCTGCATTACCACCAAACGCAATGTTTATAGTTTGCACCGGACATGGAGACACAGCCATTGTACACAGGTTTGCATCACTCAAGTGTCAATATCTTTTAAGCTTTTTAAAGAAACAGCTAATCTGATTATGTTTCCTATACTGTA
465	USuper-Scaffold_63_10126767	135.804	A02	TTGGCGAGTTTGCATGCCATTGTCAGACACCATACAACCATAAAATATGTACTGTTCTCTTGTTGTTTTAAAGTGGGAACCTAAAATACGTTGTAAGAGTGTGGTGAAATTGGGTTTGCAAAATGAAACAAATTACTGGTTACAAAGTTGTAAAAATGGAAAGAAAATTAGGCTTAGATGGCATAATGGAACAATATTACACA
466	BJ_VH_00045	137.695	A02	AcCAAAAGCTtCcCMCTTTCCTCAAcTTCcGAGCTCAATTCATCaAAAGC[T/C]aCaaCCTTTCGcCCACCCAtCGTCtCAAAATCTCcTATCaCTTGCAGGTT
467	USuper-Scaffold_63_10068598	137.695	A02	ATATCACAGAAGGTTCCCATATTTAAACCCATTGGTTTTCGGGCAGGCGAGACTGTCTGGTTGCATTACTCCATCCATCAGGTATTTTTCTTAGTTTATATATTTATTTCCCATATATCATTCCCACTTAGTAGTGAAGGATTTATGGATCATGAAATTTATAGAATCAAATTAGTGATTGATATTTATGACTAAAACCTTTT
468	USuper-Scaffold_63_10068714	137.695	A02	ATCATTCCCACTTAGTAGTGAAGGATTTATGGATCATGAAATTTATAGAATCAAATTAGTGATTGATATTTATGACTAAAACCTTTTAACTATGTAAATTTCCCCCTTCCAAATAATTTGTTTAACACATTTTTTTTACTGCGAGTCTTATAAATTAAAAATTATTTTTGTGTCTATTAATTATATGCGAAAAGGACAAAAAT
469	USuper-Scaffold_63_10073450	137.695	A02	GCATCCCATGAGCAAAGTCTCAGCTGAAACGAAAGAGATATTAAAGAAAATGGATGAAAGAGTGCATGCCCTTCACGCTGCATTACCACCAAACGCAATGTTTATAGTTTGCACCGGACATGGAGACACAGCCATTGTACACAGGTTTGCATCACTCAAGTGTCAATATCTTTTAAGCTTTTTAAAGAAACAGCTAATCTGAT
470	USuper-Scaffold_63_10937387	142.827	A02	GAATACACTTGGGGATCAAGTTTATGCCTTGGAGAAAGGGAATAAGTATTATAATTTCATAAAAAAAAATTATACTTATTAATATGGAAGTTGTCCATATCCATGGTTTCTTGGACAAAGATTTTAGGAACGTGTGAGATCACTATAAAATAACAAGGTGTCGATTTAACAAGGTGGCAATGAGGAATCGACAAGATTCTCGA
471	USuper-Scaffold_63_10372530	144.625	A02	TCAAGAGAAGTACGTCTCTCTTCCCGTTTCCGTCACGCATTACATTCTCAATTTCGATAAATCGATAGCAAATTTATACGAATTATGTAAAAAAAGGCGAGAGTGAATGATTTTTTTTCCGGTTGAGATTCTCGATCTCTGAGTCCATAATCAGTGGAAGGAATTGTGATTATAGGAATACTATTTGCTTTGTGATTTTCATG
472	BJ_VH_00063	145.702	A02	CAAGACTGGACACCtTGGTACACcAAYAAACAACAGGTtGGCGGGTGGAC[G/A]GTGGAGTACGAtGGGCTAATGTTTGTGACKGTGAGAGGAGCgGGACACCA
473	BJ_VH_00065	145.702	A02	AAGATCTGGAAGgCGGAGAAGgTTGTgTTCCGGAGGAGaAACGTGTGGAA[G/A]GTGAGGGACAAGAAGGGTAACTCGCGTGgtGYCGTCTCaTCGAAGAAGAA
474	BJ_VH_0378	145.702	A02	GAAgGACGGAGAGAATGcAACGGTCAAGTTCCCAAGTCTCTTACTTGCAA[A/C]AAGCGCTTAGAtATATCGCGTATAGCtCCATTACAAGCAACAATGAAYAG
475	BJ_VH_0655	145.702	A02	TAAAAGTTTCTAATATAATGGGRATTGATCCAAAGCCATTTGATGCCAAGAC[A/C]TTTGTTGAAGAAGACAtATTcGAGAGTGARGAACCTGGAGGAAAGATGCGT
476	USuper-Scaffold_63_10520680	145.702	A02	TTAAGTCCATGATAACATAATCAAAATACCATCCAGGCAAGCCAGGATCATGGATCATCCAGGACACAATGACAAGTCAACATATCCATACATTGCACAGAGCTTTAATTCACTTATTACACCAAAAACTCGACTTCACTTTGTATACTAAATCACACAACTCTTTCCATTTTGGCCTAATCTCAATCCCTTGAACGATGATT
477	USuper-Scaffold_63_10520713	145.702	A02	CAGGCAAGCCAGGATCATGGATCATCCAGGACACAATGACAAGTCAACATATCCATACATTGCACAGAGCTTTAATTCACTTATTACACCAAAAACTCGACTTCACTTTGTATACTAAATCACACAACTCTTTCCATTTTGGCCTAATCTCAATCCCTTGAACGATGATTCTGCCTTTCAAACCACCTTGTCTCTGAAGTTGC
478	USuper-Scaffold_63_10836936	145.702	A02	GTGTGGCCGTTTCTAGGCATGCTTCCTTCTCTAGCTTTTGGCCTCAGAGGAAACATCTACGAGTGGCTAACCGATGTTCTCCGTCGTCAACACGGAACTTTCCATTTCAGAGGCCCTTGGTTCAGCAGCCTCAACAGCACCATTACTTGCGACCCAAGAAACGTTGAGCATCTCCTCAAGAACCGTTTCTCTGCCTACCCTAA
479	USuper-Scaffold_63_10836938	145.702	A02	GTGGCCGTTTCTAGGCATGCTTCCTTCTCTAGCTTTTGGCCTCAGAGGAAACATCTACGAGTGGCTAACCGATGTTCTCCGTCGTCAACACGGAACTTTCCATTTCAGAGGCCCTTGGTTCAGCAGCCTCAACAGCACCATTACTTGCGACCCAAGAAACGTTGAGCATCTCCTCAAGAACCGTTTCTCTGCCTACCCTAAAG
480	USuper-Scaffold_63_10991780	145.702	A02	TTCTTGTGAGTTTCTTCTTGCAGGTGAGATCTTTCACAAGACTGATATGATAAGCTGTTAGATATTTCAGTTGTAGAGTAGAGAGTAGAGACCATCTTGGGTGCCTTTTCCTGATTGTGATTGTGATCTTCGCGCGTTGGTACTTGGTAGACAACTAAGAAGAGAATGATGCATCCGGCCCAAATTATCTTCCAAAGTTTTGT
481	USuper-Scaffold_63_10991793	145.702	A02	CTTCTTGCAGGTGAGATCTTTCACAAGACTGATATGATAAGCTGTTAGATATTTCAGTTGTAGAGTAGAGAGTAGAGACCATCTTGGGTGCCTTTTCCTGATTGTGATTGTGATCTTCGCGCGTTGGTACTTGGTAGACAACTAAGAAGAGAATGATGCATCCGGCCCAAATTATCTTCCAAAGTTTTGTGGGATCCCATAAT
482	USuper-Scaffold_63_11042236	145.702	A02	AAAGTTTATGACTATGAGCGTTCTTTATAATGCACGACTTCTTGTACTCCAGGCACATTTTTCGCAGCTCGCACTTCCAATCAGTGATTATAACACTGATCTAAAGTCAGTCTTGGACCAAAGCATTCGAATCCTCCAAGCCATGATTGATATATGCGCAAACAGTGGATGGCTCACAAGCTCACTGACGTGCATGCGTCTCT
483	USuper-Scaffold_63_11064754	145.702	A02	CAAATCTAACCCTGGAGTTTGAGAGTATGCTAAACCAAAGCCTGGAGATGAACTCAGGAGACTATGAAGGAGTCACTGAGCATCCAGAGGAGTTCAAGGACAAGGTGAGTAAAGATAAAGCTGAGTCTGAAGCATACGTGTGTAGTATCTGCAGTGTGGTATGCGCTTGTCCAACTGTCTTTGAGTCTCATCTGATGGGTCGA
484	BJ_VH_00061	150.241	A02	ACGACTGGTACAAAGTGTTTgGCGGATCTGTGTGGTGCKTTGCATTGTGA[T/C]TtTGTGTTGAtgagTTCCAAGAARGggAAGAGTAAGTGTAACCCTGCaGC
485	BJ_VH_00062	150.241	A02	GGAGATGGAGCAAGtAGCtAATGcTGCTcaAGGgCTTCCACCTGATAgGA[A/G]CAGTCTCAACAAGCTAATGGCCTTGCGCAATAACAAcAaTATGAACGGTC
486	BJ_VH_0377	150.241	A02	AACTTAACCAAAGTAAAACCATTTAgACATCATATGAAAGATGGATGGGG[A/T]TTGGCTACCGATGGAaAAGTGTTRTTTGGAAGTGATGGCACTTCTACACT
487	USuper-Scaffold_63_11446424	150.241	A02	TAATCAGAATCGCTGCAGACGCAACAACCAAACTCTCACCACCTCCAAGTCCAGAGGCAGCAGATGGGGGTGCATGCGGTGGCGGTGGCGGTGGTGGGATAGAGGGCTTGGGGGGAGGAAAATGAGGTGGATGTGGCGGTGGGACGGTGGGTGAAAACGGAGGAAATCCCGGTGAAGGTGGTGGCAAACCAGTTTTGTTGCAA
488	USuper-Scaffold_63_11446567	150.241	A02	ACGGTGGGTGAAAACGGAGGAAATCCCGGTGAAGGTGGTGGCAAACCAGTTTTGTTGCAATAGTTGTGGCCGTACCAAGTGTTGTCAGGGACGTTTTTGTTGAAATCGAATTTCACAGACTTGGAACCTTCCTCGTAGATCTCGACTGTCTCGGGGATCCAACCGTCTAGACCGGAACGATAGATGTAGAGAGAGCAGATGGT
489	USuper-Scaffold_63_11446617	150.241	A02	TTTGTTGCAATAGTTGTGGCCGTACCAAGTGTTGTCAGGGACGTTTTTGTTGAAATCGAATTTCACAGACTTGGAACCTTCCTCGTAGATCTCGACTGTCTCGGGGATCCAACCGTCTAGACCGGAACGATAGATGTAGAGAGAGCAGATGGTGTCGAGACACTGACCTTTGACTTGGAATGTGTCTGATGAACATTTCTCGA
490	USuper-Scaffold_63_11446650	150.241	A02	GTCAGGGACGTTTTTGTTGAAATCGAATTTCACAGACTTGGAACCTTCCTCGTAGATCTCGACTGTCTCGGGGATCCAACCGTCTAGACCGGAACGATAGATGTAGAGAGAGCAGATGGTGTCGAGACACTGACCTTTGACTTGGAATGTGTCTGATGAACATTTCTCGAAACCCCCTCCACCAGTTAACGGTTCATCTAGTC
491	USuper-Scaffold_63_11471026	150.241	A02	CAAAAACGACATTTCACACACATACACACACATATTACTTCCGTTCCAGTAGACATGAACAATGGTATCACCAAGTGGTAAAATTGAAAATTACCCTTATTTAAATGACGATTTATTACATAATTTTGATAAAAAAAGTTCCCAATATTTTTGCAAAAAAACATAAAAACAATACTTTAAACGGATGGGTACTATATTGTATC
492	USuper-Scaffold_63_11471077	150.241	A02	GACATGAACAATGGTATCACCAAGTGGTAAAATTGAAAATTACCCTTATTTAAATGACGATTTATTACATAATTTTGATAAAAAAAGTTCCCAATATTTTTGCAAAAAAACATAAAAACAATACTTTAAACGGATGGGTACTATATTGTATCAACGTTTAATCAAAACATTATCAATTAACCAAACATCAAAGTTCAAAACCA
493	USuper-Scaffold_63_11858713	153.651	A02	AAATGCAAAACTCAGATTAATGTGTAGATGATATAGCTTGACCTTATTCCAACCCCATCCATATAGTTTTCCATCAGAAGTCAATGCCATTGTATGTCTCCAGCCTCCCGAAATCTGGAAAAGATAACCAAAAATGATCCCGAAGATCTTGAGCCAGAAGAACTCAACCAGCAGAAACATATACAATGAGACGGTCTTCTTCA
494	USuper-Scaffold_63_11858716	153.651	A02	TGCAAAACTCAGATTAATGTGTAGATGATATAGCTTGACCTTATTCCAACCCCATCCATATAGTTTTCCATCAGAAGTCAATGCCATTGTATGTCTCCAGCCTCCCGAAATCTGGAAAAGATAACCAAAAATGATCCCGAAGATCTTGAGCCAGAAGAACTCAACCAGCAGAAACATATACAATGAGACGGTCTTCTTCAACA
495	USuper-Scaffold_63_11858888	153.651	A02	AACATATACAATGAGACGGTCTTCTTCAACAAACAATAACTGTCAGAAACTTTTACTACTTAATTCATGCAGCGAGACTAAAGAAAAACACCCAAGTATTAATCCTATTTGATGAATAAATATAAGCAAATTAGGAGGCCTAGGTGAAACCTGAGAGATAACGCTGTTGCCTAGCGCTTCCAGTTTGTGAGGAACAAGGTGAT
496	USuper-Scaffold_63_11815698	155.987	A02	GAACTTTTAGTTACACTTCTTAAAATCCGGTTTGGAGTTAATAGACCGGTTTGATTCCAGTACAATGTCTTACCAGCTACTTGGCATGAGGAAGAATCCACGATTGATCAGGGATCTACCAGATTATCCTCAGCAATGTGGAATAAGATACTTAGAAAGTGTACTTGATCTGGATGTGAAAAAAACAAAGAAACACACAAGCA
497	USuper-Scaffold_63_11815708	155.987	A02	TTACACTTCTTAAAATCCGGTTTGGAGTTAATAGACCGGTTTGATTCCAGTACAATGTCTTACCAGCTACTTGGCATGAGGAAGAATCCACGATTGATCAGGGATCTACCAGATTATCCTCAGCAATGTGGAATAAGATACTTAGAAAGTGTACTTGATCTGGATGTGAAAAAAACAAAGAAACACACAAGCATGCTTTGTGT
498	USuper-Scaffold_63_11815716	155.987	A02	CTTAAAATCCGGTTTGGAGTTAATAGACCGGTTTGATTCCAGTACAATGTCTTACCAGCTACTTGGCATGAGGAAGAATCCACGATTGATCAGGGATCTACCAGATTATCCTCAGCAATGTGGAATAAGATACTTAGAAAGTGTACTTGATCTGGATGTGAAAAAAACAAAGAAACACACAAGCATGCTTTGTGTAATAGATC
499	USuper-Scaffold_63_11858876	157.138	A02	TCAACCAGCAGAAACATATACAATGAGACGGTCTTCTTCAACAAACAATAACTGTCAGAAACTTTTACTACTTAATTCATGCAGCGAGACTAAAGAAAAACACCCAAGTATTAATCCTATTTGATGAATAAATATAAGCAAATTAGGAGGCCTAGGTGAAACCTGAGAGATAACGCTGTTGCCTAGCGCTTCCAGTTTGTGAG
500	USuper-Scaffold_63_12041122	158.955	A02	CTTGGTGAACCATAATTAGTATTGCTTTCTCCATAGTCATACATGTGCACCAATTATATCAATCATTCGATCTCATGATACACAAACACAATCAATCATATACAAATATTAGACACACGCACACACCAAACACATGTACGTAGACATACAATCAAACACACATGCTATTGACATTTGATCTTACACTAACTTTGTTAGACTAT
501	USuper-Scaffold_63_11897520	160.306	A02	ACATCTACTCATTGCTCCACATAAGGAAGATCCAATCTTTGAGGATATATAATATGAACAACCTTGACCAAACTTTTTTTTTTTTTGCATTTTTGTGTGTAGCTGGTGCATTGCCAAAGGACAACAATGTTACATGGAGAGGTATGTCTTGCATGCAAGACGGTATTTGGCCAGCGAATTTTCACGCAAACCTTCCATGGTTA
502	USuper-Scaffold_63_11897613	160.306	A02	TGTGTGTAGCTGGTGCATTGCCAAAGGACAACAATGTTACATGGAGAGGTATGTCTTGCATGCAAGACGGTATTTGGCCAGCGAATTTTCACGCAAACCTTCCATGGTTAAATAAGTTCCGATAACAAGAAACCATCATTATACTAATTATAGAAGAAGCTTAACATTTAGATGAAGAAAAAAGAAACCATCAAAATGTAAAC
503	USuper-Scaffold_63_11897622	160.306	A02	CTGGTGCATTGCCAAAGGACAACAATGTTACATGGAGAGGTATGTCTTGCATGCAAGACGGTATTTGGCCAGCGAATTTTCACGCAAACCTTCCATGGTTAAATAAGTTCCGATAACAAGAAACCATCATTATACTAATTATAGAAGAAGCTTAACATTTAGATGAAGAAAAAAGAAACCATCAAAATGTAAACTATTTGTTT
504	USuper-Scaffold_63_11948762	160.306	A02	ACTGTCGGCGATGAACGACATCCCGGTGAATTCTAGAAAGTACGAAGTCGTTAGGTCCTTGGCGGAGAGACTAATCGACGAGAATCACGGACAGAACTCGTTGGCTTTGTTTGACTTGAACCGCAGGGTTTTAAACGCGTCGTTTCGTAGAACTCTAGGCCGGTTAGAGGCGGCGGTTGAGAAGAACCGGAGCGGACCGGTAC
505	BJ_VH_00069	162.493	A02	GtAGTCAACAGCTTACAGCCCCTCGcTGACTTCGATGTGACGGGATCGAc[T/G]GAGCTcTGGCTCATCCAGTGCCCTATGAGCCAcgTTCCGGAKATTGAAGG
506	BJ_VH_0385	162.493	A02	TCGCcTTCCTCGCCGCGGAGGAGTCCAAGGaACAACASCACCACGCcgAT[T/C]CGCACCACGATCAGTACCGCGACTTCGAGAAcTACGAcGATCTCGAGCAG
507	BJ_VH_1170	162.493	A02	TAGGCCATTTGGGATTGATGTRATMAACATYGTCCCAGGAGGTATTCAATC[T/A]AACATAtCCGACTCAGgGATAtCGAGCTTCgAYAAGTTACCTGAGCTGA
508	USuper-Scaffold_63_12153527	162.493	A02	TAAACAACATTTAAATATTCCTAGTGTCACAACCACGCGGAGCATGCAACACCAACTTCGAATAGAAAAGAGTATTTCATAAAACCCACAAGTCATTAAGCCATACGTGTTGATAGGTTTCGCGTCACTGGAAGGTCCATAACTATTAAACAAGGTATGATGAGACATAAGATTGGAGTTCTTTATGATAAACCCTACAATAA
509	USuper-Scaffold_63_12719913	162.493	A02	CTGAAGCTTTACAGACATAATGAGTATCAGAGATTTATCCCAACTGCCTATCCTTATTATGGAGCCTGCCATACTTCTCTCTTTTTTTTCTTTCACGCATACACAGCTGCTAAAGGAGCTTATCTTTTGTGTGTTTTCAATGCAGATGGCTGGTTTCCTTGTCTTCAGCTTCGTCTATCTCTACCATAAGTAGAAAATGCATT
510	USuper-Scaffold_63_12733987	162.493	A02	CAGGTTGTATGTTGTGTGGTGATGAAAATGAACCCACCGCTTTACTTTGAAGATGTGGAGGCTTGGCTGAGGTCCTCGGCACTTTGCAGAGAACTGAAGCCTCTTGTTCTCCTAATATTTCAAGCAGTGATCTATTTTCTATGGAAGGAGCGAAATTCCTGATTTCATAATTCATTAAGCAAGCCTTCTCAAGTTGTTATAAA
511	USuper-Scaffold_63_12734082	162.493	A02	GAAGCCTCTTGTTCTCCTAATATTTCAAGCAGTGATCTATTTTCTATGGAAGGAGCGAAATTCCTGATTTCATAATTCATTAAGCAAGCCTTCTCAAGTTGTTATAAAGGAAATCCAGCTTCAAATAAGAGCAAGACTTCTGGGTCTGGAACGGGAGAGACTGTCCACTTCTCATTCAGTTACCACAGCAGCTTCAAGACACA
512	USuper-Scaffold_63_12787396	162.493	A02	TTTAATGATGGGAAAGTTGTGGTCCACCCAAGCCAGATAGCCACCTCCTACGTTTCTCACTTTCTTGAAACCCTATTTTATTTTATTTTTACATTAAAAGATGGTATGTATGTATGATTGATTCATTGCTATAATCGGAGTGACTGAGTTTTATAATAATTTGCATATAAATCAAATTAGGGGATTACTTACAGCAGCAACAA
513	USuper-Scaffold_63_12787539	162.493	A02	CTGAGTTTTATAATAATTTGCATATAAATCAAATTAGGGGATTACTTACAGCAGCAACAAGTTCAGTTGTTGCATTTAAGGATCTGGCTCCACTCTGACAACCCTGTGCGTATCAAGATCGATTTCAAACTAATGAGAGAGAGCACATGACTAACATCAAATGTTTGACTTTCCATGTCATTTAAGTACTCTCCCAACTTACC
514	USuper-Scaffold_33_1616998	0	A03	TATTTAAAAAAACATTTTGGGCCCAATAACTTTTCTCAATAAATATTTTCTGTTTAGTTTAAACTTTAAACAGTCCAATTAGTGTAGGTGTTTATTTTGCTTTAATTTGTAATCTGGTTAACCAATATCATGATAACTTCATAGGGAGGGAGTATAGAATCAATAAATCTTATTTGGCAAAGCTCTCCAAAAACATAGAAAAG
515	USuper-Scaffold_33_1617002	0	A03	TAAAAAAACATTTTGGGCCCAATAACTTTTCTCAATAAATATTTTCTGTTTAGTTTAAACTTTAAACAGTCCAATTAGTGTAGGTGTTTATTTTGCTTTAATTTGTAATCTGGTTAACCAATATCATGATAACTTCATAGGGAGGGAGTATAGAATCAATAAATCTTATTTGGCAAAGCTCTCCAAAAACATAGAAAAGGAAT
516	USuper-Scaffold_33_1617012	0	A03	TTTTGGGCCCAATAACTTTTCTCAATAAATATTTTCTGTTTAGTTTAAACTTTAAACAGTCCAATTAGTGTAGGTGTTTATTTTGCTTTAATTTGTAATCTGGTTAACCAATATCATGATAACTTCATAGGGAGGGAGTATAGAATCAATAAATCTTATTTGGCAAAGCTCTCCAAAAACATAGAAAAGGAATTTAGAATTTC
517	USuper-Scaffold_33_1050501	1.51908	A03	AAAATGCTATGATTGTAGAATCTATACAAAAATCTGCCGACGAAGTACAAACAAGTAAAAAATGAAAACTGGTTAAAATCGAAGAGGAAAGTAGTTCAGAGCATTTAAATAAAATCAGAGGAAGGTGCATCAGTTTGTATATAACAGCTGTTCAAATTGTTAAGATTTAAAGATCATTAAAACCAAAATATAAATGCAATAGT
518	USuper-Scaffold_33_2069273	4.30476	A03	TGAAAGGCTTCGGATACAACAAGGAATATGAAAATCCAACACAGCAGTAGCATTACAATAGTGATTCTTAAAATCAATATAGTAAAACTAAAATAGCGACAAACAAATGATAAAGAGGAAATCAGAGAGTTTATAGACCTTCAAAGAAACGCAAATGGTCTTCGAATGTCTCAGCATGCCTGATCTTAGTGATGGACCCATCA
519	USuper-Scaffold_33_2086269	4.30476	A03	ACAATGGCCAGTTGAAGAAATCAACAATCTCAGAGCCAAAAATGTTAGCTTGGATAGCAAGCAACTCGAAGGCGGCTCCATCCTTGAAATCTCTGGCATCACGGCTTCACAAGTGAGTTTTCTCACCATGTGTCGTTAGCATGCATTCTCACATTAATTAGGTTAAATGATATAATCGAACGTTAGTCATAAATCATTTTATT
520	USuper-Scaffold_33_2086400	4.30476	A03	GTCGTTAGCATGCATTCTCACATTAATTAGGTTAAATGATATAATCGAACGTTAGTCATAAATCATTTTATTCATATATAATGTTTTGAGATGAAATGAACTTCTAGAATAAACTGTTTTGTTATTTGTTTTAACGAATTTTGTTTTTTTTTTGTTTGTTTAAGGCCGACATAGAAGTAGCTTTTGATCTACCTGATCTAGAA
521	USuper-Scaffold_33_2090811	4.30476	A03	GTTATCTTATTTTTGATGAAATCTTGTATCTAACCAGACTGAGAGGATAGTATTGAGTAGTAGTCTCTGCTTTTTCCTATGTAAGCAGCCTGAGAGAAAATGAGAGTTTCAGTTAGAAACTGCAACATGGAGATCTCCAAGCCCGGCGCAACAATTGAAATCTAACAATGTAGGTTTTTTGTGAAGAATTCATATTGACATAT
522	USuper-Scaffold_33_2642881	9.01741	A03	AGCTTGATGATCGAGAGTGATGGAGAAACATAGAGATCGTTGCTGACCTTGAATTGTTCGAAGATGTCTCTGTTTGATTCTCGGAAAATTTTGTTTCAGTGGGGAGAGAGCTTGACGAGGAAGAAGAAGAAGGAGAGAGCCTGTTGCGCATTTGTAGTTGTTCTCTTGGTAACTGCGTAAGCTTTTGATGTTGACACGTGTCC
523	USuper-Scaffold_33_2641641	10.5064	A03	CTGTTTTTAGTAGTTACAGCGGAGAACAAAAGGAATGGACTGAATCACATACCTCACCGTCAAAGGTAATTGCATCTGCCTGCTCAGTGAATCTTTCTCTACGCACCAAGTTGTCCAGATAATCAAGCGTCTCCAAACCCTCAACCCTCACTTCACTGCAAACGTGATGTTACTAAGATAAGGGTTTACAACAACTGATGATG
524	USuper-Scaffold_33_2642591	10.5064	A03	GTCGGACAAAACAACACGAGAGGAACCGTCACGAGCGTTGACAAGAGTATTCAAAGGCATCGACTTGGGCCTTAACAACCTCGATCTTATTCCCCTCACCAACGGGTTCCCTCCTTTCCCTCTCTTCCACTCCAGCTTCACACACACACACACATTAAATACTCTCAGATGCATGCATCAATCAATCAAAAACGATGATTCAT
525	USuper-Scaffold_33_2660148	10.5064	A03	GTTATGTGGTAGAAGAAAGTCTATTGTTTAACGGATATAGTTAAATATGACCTTACCAAAAACCATTTTCAACTTTCCTGGTCCTTTAATAACTGTATCAGTGGCACGATACTGGTCACCAAAGGCATGCCTACCAATGCATATTGGTTTTCTCCAACCTGTGAAAGACAAAACATTTGAGTCTTCATGTGGTATCTCAATAC
526	USuper-Scaffold_33_2660152	10.5064	A03	TGTGGTAGAAGAAAGTCTATTGTTTAACGGATATAGTTAAATATGACCTTACCAAAAACCATTTTCAACTTTCCTGGTCCTTTAATAACTGTATCAGTGGCACGATACTGGTCACCAAAGGCATGCCTACCAATGCATATTGGTTTTCTCCAACCTGTGAAAGACAAAACATTTGAGTCTTCATGTGGTATCTCAATACATAT
527	USuper-Scaffold_33_2660180	12.1112	A03	GGATATAGTTAAATATGACCTTACCAAAAACCATTTTCAACTTTCCTGGTCCTTTAATAACTGTATCAGTGGCACGATACTGGTCACCAAAGGCATGCCTACCAATGCATATTGGTTTTCTCCAACCTGTGAAAGACAAAACATTTGAGTCTTCATGTGGTATCTCAATACATATCCAAACACAAATTCATAGTAATGCAAAA
528	USuper-Scaffold_33_3161005	16.8333	A03	TAATGCTCCTGTGAGAAGCTTTACCGCTGAGCAGACAAAGGAAGCTTTCGATATAGCAAGAAACAGCATTGAACTTCTTTCCACGGTTCTTTCATCTTCTCCTCAACAAGATGCTCTACAGGTAATCCTAGTGAGTGTAGGCATCATTTGAATTTGAATATCCGCTACATATGTTTAACTCTGTGGATTTTGCAGGATGACTT
529	USuper-Scaffold_33_3161035	16.8333	A03	GCAGACAAAGGAAGCTTTCGATATAGCAAGAAACAGCATTGAACTTCTTTCCACGGTTCTTTCATCTTCTCCTCAACAAGATGCTCTACAGGTAATCCTAGTGAGTGTAGGCATCATTTGAATTTGAATATCCGCTACATATGTTTAACTCTGTGGATTTTGCAGGATGACTTAACAACGACACTTGTACAACAGTGTCGTCA
530	USuper-Scaffold_33_3218862	16.8333	A03	TACCGATTGCGTTTGTGTTTCCAAATCTTGGTTGGGTCTCGGCAGCGGCGGTATTATAAGGTAGAACTTGAAGTGTACTTGAACTTATCTCAAAATCCGAACAAGCGTCAAAACTCGAGTTACCACTTATATTCGAACTCGTGTTGACGTAAGGTTGATGATGCTGCTGATGTTGATCTGATCTTGGTTTCGCTTCAATAATT
531	USuper-Scaffold_33_3261372	16.8333	A03	AGTCAATGACTACTGTTAATACTATATTTCATGCATGCTAATGCTAAGTAATTAGAAATTCCTTAGTAAAATAAAATGTGTCAAACAGGGTTATAGAAATGTGATGGAGAATTGCAGAGAGAATATGATCGTGTTAAGGGAAGGACTTGAGAAGACAGGAAGGTTCAACATCGTATCAAAAGATGAGGGAGTGCCGCTTGTCG
532	USuper-Scaffold_33_3874424	18.6845	A03	AATGAAAAAGCACTTGACGCTTTGTGGCTGGGTGTTGCTGCAACTAGAGAAAAATAAGATTAAATAAAATAGTAAGACCACTGGAAATTGGTATATGTTCCCATATATATAAGCACACATGAAAATATTTTTCTTAATTTGGCTTTTTCTAGGAGATTTTTCTCTACTTCATTCCTCTTGATTTTGGTATAACAAATTTTATA
533	USuper-Scaffold_33_3418911	20.0236	A03	ACATCAGATCCAAAATGTCTAGTACTGTTTAAATTACCAAACAGGCTCTTATATATACTGTATGAATGTAGGAAATTCAATAAATAATGTTTATAAATTCTACATTGTTTTTCGAATGTAAATTTTGTGAACGATGATGTACACGAGATTATACAATTACTGATTGGTTATAAAATCGACCATGCATGAAAATGTTCCTGATA
534	USuper-Scaffold_33_3629269	20.0236	A03	TCTGGATGATCTGTTGGGGTGTAAACAAGGTGGAACTGTTGCGAGCATGCTAATAGATGTGCGTGGCTTCTGGGCTCATGACAACCGTGAGAACCTTCTTCAAGAAGAAGAAGAACCACCTGAGGAAGAGTCTCAGTGAATATAATGTTATTTTCCGTGTTGTATCTAATCATCGAGGTCACGTGCGTCGGACAAAGACCAAA
535	USuper-Scaffold_33_3629287	20.0236	A03	GTGTAAACAAGGTGGAACTGTTGCGAGCATGCTAATAGATGTGCGTGGCTTCTGGGCTCATGACAACCGTGAGAACCTTCTTCAAGAAGAAGAAGAACCACCTGAGGAAGAGTCTCAGTGAATATAATGTTATTTTCCGTGTTGTATCTAATCATCGAGGTCACGTGCGTCGGACAAAGACCAAAAGTCTCCTCTACTCTCCA
536	USuper-Scaffold_33_3723286	22.0605	A03	GTGGAGGTTTGGTGTATGCACAAGGATGCTATGAAGACTAGACGTTCCAACTCTTCTAAGTCGTAGTCATCTCCCATAACCGGATCAACTAGTTGTTTGATCTTGTTCTCTTTGATCAATGGCTTGGCCTGCAAGAACATAAGTGGTGGCCATGTTAGTAATTTCACAACTAAATAGATATAACAATCTACTTCTTAATCAAG
537	USuper-Scaffold_33_3723312	22.0605	A03	TGCTATGAAGACTAGACGTTCCAACTCTTCTAAGTCGTAGTCATCTCCCATAACCGGATCAACTAGTTGTTTGATCTTGTTCTCTTTGATCAATGGCTTGGCCTGCAAGAACATAAGTGGTGGCCATGTTAGTAATTTCACAACTAAATAGATATAACAATCTACTTCTTAATCAAGATCCAGGTTAAGGAAGTATGAGACAA
538	USuper-Scaffold_33_3323695	25.7604	A03	CCATTACTGTTTAAGCTCTTAAAAGTTAAGGCTCACAAATAACCATGTAACTTCCTCAGAGACGTCAATATTTGTTGTTATTACAAAATGATAATGTAGATATAGTCTCTGAGTTTGACAAAAAAAAAACTCTGAATATGATTAATCTTTTGGAAAACAATCACTTCCATTTTTTGAAGAATTTCCCCTTGTGCTTCCCACCA
539	USuper-Scaffold_33_3323837	25.7604	A03	TAATCTTTTGGAAAACAATCACTTCCATTTTTTGAAGAATTTCCCCTTGTGCTTCCCACCAAACATGCCATGCTTCCCGAATTTCCCGTGCTTGAACTTGCCGTGTTTGAACTTACCGTGTCCATGATACCCGTGGCTAAAGCCGTGACCATGGTGGTGACCATAGTGTCCGTGGTGAGACATATGGTGAGCACCAGCTGCTG
540	USuper-Scaffold_33_3928920	30.285	A03	TCTTCATCAACCTTCTCACTGTTGTTCAACACTTGAGTTTGACCACTGGTGGGTTTCTTAGCCACGGTCATAGACTGCTGATAACTAATACCACCACAGATTGTAACAAGGAGACAAACCAACCCAACCGGACTCGCATGCTTATCCCAAATCAGAACATTAATCACAACAGTCAAGAACTTGTTCACAACCTCAGTCAAGAA
541	USuper-Scaffold_33_3987546	37.6627	A03	AGCACAGACGTTCATTATCGTGAGATGATTGAAGCTAATCCTGGAAACGGGATTTTTCTCAGCAATTACGCCAAGTTCTTGAAAGAGGTAACCACTTTCTTCTTCTCTCACTCCTTATAGATCTGAAAGTTTGAGACTTTACGGAACAGAGTGTTGATTTTGGAACAGGTTCGGGGAGATTACTTGAAAGCAGAGGAGTATTG
542	USuper-Scaffold_33_3987548	38.6701	A03	CACAGACGTTCATTATCGTGAGATGATTGAAGCTAATCCTGGAAACGGGATTTTTCTCAGCAATTACGCCAAGTTCTTGAAAGAGGTAACCACTTTCTTCTTCTCTCACTCCTTATAGATCTGAAAGTTTGAGACTTTACGGAACAGAGTGTTGATTTTGGAACAGGTTCGGGGAGATTACTTGAAAGCAGAGGAGTATTGCG
543	USuper-Scaffold_33_4092119	43.6488	A03	GGCTATGGCCGTCTTTTAATATTTTTATAGTATGCTAATGGTGAATTCACACATTATATTTCTAAAGAAATTCTTGAATCAGTGTTTTGAACTACTCTCAAGGTTTGGATTCTGACAAATGTACAACATGGTAAGAACTTGAAGCCTGAAGAGGGTAAAAACTGTTCGAAGCTCCCAGTGGTCTTGTAAAGAAATCAAAATAT
544	USuper-Scaffold_33_3981095	44.5201	A03	GAGAACTCTAGCTGAGAAGATTCTATGAGCCAAAGATAAGCAGAAATGATCAAGAAGCCCAGAGTTGTTCTCCTTTGCGGTTTGATTTGATGCTCGGTTGCTTTTTGACTTTGGCTGATCTTTAGCTTTGCCAAAGGCATGCTCGTGGAAAATCTGTTGCAAGTATATTTCAAAGCTGGCACGACTAGGGAACCCAAGCTTGT
545	USuper-Scaffold_33_3991046	44.5201	A03	GCAACCGGGCTTGGGTTCTGACGTTGGAGACTGGAAAACCTTTATGGAGAAAGATCGAATGCGAATACCATTATGTTATGTACCCTTACTGCACTCATCGTCATATGATTTGCATAAATGGGGTTTTGTATTACCTCGCTTGCATTGATATCAGCAGGTCAGGAGATGAGGTTGTGATAGTTTGCTTTGATGTTAAATCTGAG
546	USuper-Scaffold_33_3991068	44.5201	A03	GTTGGAGACTGGAAAACCTTTATGGAGAAAGATCGAATGCGAATACCATTATGTTATGTACCCTTACTGCACTCATCGTCATATGATTTGCATAAATGGGGTTTTGTATTACCTCGCTTGCATTGATATCAGCAGGTCAGGAGATGAGGTTGTGATAGTTTGCTTTGATGTTAAATCTGAGAAGTTCAGATTTATCGATATAG
547	USuper-Scaffold_33_4012265	44.5201	A03	CTTGACATATGTATCTATGATTTCATAACATGGTTCCAAAAATCTTATGCTTCGGCTAATTGGTAAACTGTCATCAATTGATTTTTTTTACGAACTGTCTTCCTCTGTAGTTGTTAGAAAATGTACACGGAATTCTTATAGGTGCTTGTTCGTAAGAAAAAGACTGGTCGAAGAAAAACTGGTTTTAAGCACTATCCAAAAAG
548	USuper-Scaffold_33_4372303	48.6578	A03	GGAACCGCTGAACCGCTTGTCCTTTTGAGGGTCGTAGTTCTTGAGACCAATCTGGAGTTCGATGGTCTCAGTGAACTTGCGTGGCTTTGTCTCCTTGCAGTGAGTGATCATGGAGGATATCGCCTCTCTCACGGCTTCACTCTGGAGCTTACTACATCATTCCAAAAATAAATTAAAAATCCAAACTTTCAATAAGCTAAACA
549	USuper-Scaffold_33_4372318	48.6578	A03	CTTGTCCTTTTGAGGGTCGTAGTTCTTGAGACCAATCTGGAGTTCGATGGTCTCAGTGAACTTGCGTGGCTTTGTCTCCTTGCAGTGAGTGATCATGGAGGATATCGCCTCTCTCACGGCTTCACTCTGGAGCTTACTACATCATTCCAAAAATAAATTAAAAATCCAAACTTTCAATAAGCTAAACACTTAATCTACTCATG
550	USuper-Scaffold_33_4694410	52.0834	A03	TTATAATGCAGCATTGATTTTAAGATTAGAACTATTGAGCTTGATACCAAACGCATCAAGCTCCAGATTTGGGATACTGCTGGTCAAGAACGTTTTCGAACCATCACCACTGGTTAGTCAGTGGAAATTGGATTAGAGAGGATTAAGAGTCACTAGCAGTCTACTTAATGCTATGGATGATGCTTTGAGGATATTTAGTTTTT
551	USuper-Scaffold_33_4694457	52.0834	A03	CAAACGCATCAAGCTCCAGATTTGGGATACTGCTGGTCAAGAACGTTTTCGAACCATCACCACTGGTTAGTCAGTGGAAATTGGATTAGAGAGGATTAAGAGTCACTAGCAGTCTACTTAATGCTATGGATGATGCTTTGAGGATATTTAGTTTTTTTTTTTGTTTTTGAAAACTGATAAGTTCCTTTGCAGCTTATTACCGA
552	USuper-Scaffold_33_4843411	52.0834	A03	AAAATCAAGAGAATGTAAAACTGAGAAGGTACACTTTCACAAAAAGAGGAAACTAAAAGACATACTTGTCGCAGTTCGTGCTCATGGAGATGGGATAGGGAATGCTAACACCGCACTTTCCAGGAAGACCAGCGGCTAGACTTGGGTCGAGACCAGAAACGGTCTTTGCAGCGGACTGTAGGCATTTGCATGCTTGTTGACGG
553	USuper-Scaffold_33_5040461	52.0834	A03	CAGTTTAAAAAGAGAAACTTCAGAAACAAGGTGCCAACCTGCAAAGACGATTTTGCTGCTTGAGAAACTTCAGAAACCAAATCAAACTGTGAAAACCACCAGGGGCCCATTATAGACTTAAGATGGGGTGCTAAATCTCTCCTGAGTAACATGTAAGAAAATAAGAGTAAATGCAGATTACTAGTCATCCAGGGAGAAAGCAT
554	USuper-Scaffold_33_5040670	52.0834	A03	CTAAAAGAGAAGTATCCAATGCATGCATGCTGAGACAATACCAAGGCATATTCCCTATATGAAAGTCATTCAACGTATTCAAGCTTCTGCAGCACTGAGCAACAAAAGATTCATTCCCAGAAAAAAATCATGTATTCATTCGATATAGATGTTAGGAATTCCTCAAAGCTTAACCATATCACTCACAACATAAGAAGACTACC
555	USuper-Scaffold_33_5040488	52.2508	A03	AAGGTGCCAACCTGCAAAGACGATTTTGCTGCTTGAGAAACTTCAGAAACCAAATCAAACTGTGAAAACCACCAGGGGCCCATTATAGACTTAAGATGGGGTGCTAAATCTCTCCTGAGTAACATGTAAGAAAATAAGAGTAAATGCAGATTACTAGTCATCCAGGGAGAAAGCATAAAAGACTAAAAGAGAAGTATCCAATG
556	USuper-Scaffold_33_5172216	53.4426	A03	GTCCCCATATGACATCTCAACACGCGCATGCAAGAAAGCTTTAGACTATATGTATACACGTTGGCATGGTGTATGAAATTATGTATACATTGTTCATTATTGCAATCATCTGTCAAAGTACATCATCTGTCAATGTTACAAAGTCCCTAGTCTAGTTTTGAAAATAATGCAAAACTAGCAGACAGAGTAATCAGAATTTGAAA
557	USuper-Scaffold_33_5200911	53.4426	A03	TATACGCCACCTTAGTTTGGGTCACATACATTAGACGTCTCGGCGTCTCGCTATATGCATTTGCACATGCATGCTTAACCTTAACTGTACGCATAAAATTAGAAACTCGGTATACTATTTAGCTCTCACGTGGATAATTATTATTTTTTGCTACGGTGGATAATTATTATTGATACGATGTAAATATAACTTGTTGATATAAA
558	USuper-Scaffold_33_5755482	53.4426	A03	CCAACTCATCTTAGGAACTTTTTTAGATGTATGGGTAGTACTTTCAAGAAAGACAATAAAAACATAAAAAGAACATTGCTATACATGTCTAAAGCAATGTGACTTCTTTTTCCTTTGGGGCAGCAAGAAAAATCCATGTTTGTGTCTTTCAAGAGTCCACAGCTGGAGACTGCATGCAGCAGAGCCATTTTTTCTGAAACCAA
559	USuper-Scaffold_33_5755483	53.4426	A03	CAACTCATCTTAGGAACTTTTTTAGATGTATGGGTAGTACTTTCAAGAAAGACAATAAAAACATAAAAAGAACATTGCTATACATGTCTAAAGCAATGTGACTTCTTTTTCCTTTGGGGCAGCAAGAAAAATCCATGTTTGTGTCTTTCAAGAGTCCACAGCTGGAGACTGCATGCAGCAGAGCCATTTTTTCTGAAACCAAA
560	BJ_VH_0731	63.5581	A03	ATCGTTAGgTTGGCTGGTCTCTTtGTKTCtTCtGGtGTTAACAAGATTAGG[C/T]TGACYGGTGGCGAGCCTACGGTGAGGAAAGACATCGAAGAGATcTGTAT
561	BJ_VH_0732	63.5581	A03	TCCCTCCGCGGGATCATCACCTTCTGTTTCTAGTGGTATgAGATCAAAGTC[T/G]TTATCAACACCTCTTGACCGGAGTTCCAACgTCTCcGGACGGAAGAAGA
562	USuper-Scaffold_33_7692347	63.5581	A03	TGAGCCAACCTGTTAAAGAAGCCCAAAGTGAGAAGAGACCACAATAAAAGCATTGAATCTCTCTAATGGCAAATTACATCACACACATAGTAAAAGTCATATCAACATTCATCAGCTCTTACCAAAGTAAATAGGGGAAAAGATTGGAACTTTACCAAGAAAGAGTTCGAATTGGTGAAACCCATTTGCCGGGGAGTGAGTTT
563	USuper-Scaffold_33_8640695	65.5176	A03	TCTACACAAAGAGTTCATCAAAGAAACTAAAGTTATAGCACACAGTTTCTACTAGCAATGGCAACAAAGGAGTTGATGTGGCTTTCTCATATTCTACATGATCTTTGTGTATCATATAGTGCTCATGCTAGTGTGATAATATGGATGCTCTCCATATTGTGAGTAATATATTTCACTAGCTAGATGAATTAATTTGACTACCA
564	USuper-Scaffold_33_8640701	65.5176	A03	CAAAGAGTTCATCAAAGAAACTAAAGTTATAGCACACAGTTTCTACTAGCAATGGCAACAAAGGAGTTGATGTGGCTTTCTCATATTCTACATGATCTTTGTGTATCATATAGTGCTCATGCTAGTGTGATAATATGGATGCTCTCCATATTGTGAGTAATATATTTCACTAGCTAGATGAATTAATTTGACTACCACGAAGT
565	USuper-Scaffold_33_8640737	66.0282	A03	CAGTTTCTACTAGCAATGGCAACAAAGGAGTTGATGTGGCTTTCTCATATTCTACATGATCTTTGTGTATCATATAGTGCTCATGCTAGTGTGATAATATGGATGCTCTCCATATTGTGAGTAATATATTTCACTAGCTAGATGAATTAATTTGACTACCACGAAGTTAGAGATGGTTGAATCAGGGTTTCTTATAAATGTAC
566	USuper-Scaffold_33_7824165	67.6759	A03	TCTAGCCCTTTTATTTTCATCTTTCTTATGATAAGAAATGTAGCTGCAGGATGACATGGAACCGTTTGGAGATGTGGGAGCCCTAGAAGATAACGTTGAATCGTTTTTATCCCAAGATGATGGAGATGGAGGAAGCTTGTTTGGCACCCTAAAGCGGAACCCTTCTGAGCATACCGAAACCTCAAAGGGTATTATCTCCCCCC
567	USuper-Scaffold_33_7824363	68.2338	A03	CCCCCCTCAGACTAAAAATTCTCTACTAATAGACGATATATAGTAAAAGTGGTCCTTTTTTTCTCTCAGTTTTTAGTTTCAATGAGGTTGGCTCTATAAGAAGAAGTGCCAGTAAGGTCATCTGCTGTAACTTCTCATCTGATGGAAAATTGTTGGCTAGTGCTGGACATGATAAGAAGGTGCAACATCTTAATCTCTGAGGA
568	USuper-Scaffold_33_7732548	68.6351	A03	TACAAGGTCCACAATGATACAAATGAGTAAAGCATGCGTGTATAATATTAAAAAAAGCCCCACCAAACAAAACTAAAGATAAGTTAAGGTGTAAAGTGCCCATCAAACCAGCAACATCAAAGTTTCTTTTTTTTTGTATAGAAAAATTCTTTTATCATCATTATGCAACAAAAGGATCCAAGAAGATTATTACAAAGCAAATC
569	USuper-Scaffold_33_7849570	68.6351	A03	TGGTTTTCAACTAAACCAAGTAGTTAAACCGGATGATTTTGTAACGTTTTACTTAGCCATGGCCTTGTAACTCAGCTTAGTAGTTAGAAACTTAGAACAACAACAGAACTGTTCCTCTTCTGAGTTCAGAATCAGTATTTAATATTTGTCAATTCTTCAGTGATACCTTTTATAAATAAAAGAGTTAACTAAAACGAACAAGG
570	USuper-Scaffold_33_8156896	70.8785	A03	GGGTTGGGCGTTGATCTTGTTGCGGAGGCGGCCAAGGCCATGCTCCGGCTTAGGTCCAGCTACAGTTTCATCCCACATCTTGTTTTTCTTTTTCTTTTGTTTATTAGTAGTGAAGGGTGTGATGTGCTTAGTGAGGCTTCTGCATCTCATTTATAGAGAAATATCTTAACTTTCACCCATAAAATATCTAGAGAAATAAATAA
571	USuper-Scaffold_33_7983401	76.4746	A03	TTGGCCGTCTTTAAACTGCGAGTGTTGGACCAACTCAAACGCAATCACCATGAAATAGGTATTAAAGCATGACTAGTGGGGTTTCTGTGCTATTAATAATGCTCTAATAGGCCTTTTGAAGGGGAAAAAATCACTAATATCCTTAATTTCAAATTTTGTTCTTTTTAATAATTTTTTCATTGTAGATATAAGCCGTTTGCTAA
572	USuper-Scaffold_33_7983502	76.4746	A03	CTCTAATAGGCCTTTTGAAGGGGAAAAAATCACTAATATCCTTAATTTCAAATTTTGTTCTTTTTAATAATTTTTTCATTGTAGATATAAGCCGTTTGCTAACGTTTAATCTCTACTTGTTTGATAAAGGCCAGCAGTTCTGGTTTGGCTCTGATGGACAAAAGGGGGAACCCAAGTTTTTGGCGCTGGAGGAACTGCACAAG
573	USuper-Scaffold_33_8903409	85.3987	A03	AACCATCATCTCAGCTGGTTTAGGAAAACCTTTTAAAAAGGGAAAATATTTATGCAAATGATGTTGGATCAGCCTAGGTACGTGGTGAATAGAGTAACAGCAGGAGACTATGACTGCCCGAGAAAGGTGATGAACTTCTTGACGGATCTTCATGCAGCCTTCCGCATGCTCAACCTCAGGAACGATTTTCTTCGCAAGAAATT
574	USuper-Scaffold_33_9137226	85.3987	A03	AGATGATTTTGTTTTATTGGCGTAGTTAGATGTGGAGTCTTGACCGTTGAAATTGAACATGTTGACGTGGAAACACTAGAGAAGCTTGAGAAACAAGGAGTAGATGTCCAACCAAAAGCCTCTACTATCAGGATAATACAGGTTTCTTAACTGAAGTGTGATGAGTAATTGAAACTTTTCAAGCAATATGTTTTGTGTAAGGC
575	USuper-Scaffold_33_9137245	85.3987	A03	GCGTAGTTAGATGTGGAGTCTTGACCGTTGAAATTGAACATGTTGACGTGGAAACACTAGAGAAGCTTGAGAAACAAGGAGTAGATGTCCAACCAAAAGCCTCTACTATCAGGATAATACAGGTTTCTTAACTGAAGTGTGATGAGTAATTGAAACTTTTCAAGCAATATGTTTTGTGTAAGGCAGTTTGATGTTTTTTTCAG
576	USuper-Scaffold_33_10236878	87.5919	A03	CAAGAGTAAAGCTACCTTTGGAGCTAAAACGAGTATTGACTTAAGAGTCAGCTCTCGTAGAAAGGCAGATGTGTCCGCAAATCCAGTAGCAACATGAGGGTATACCTTTACAAAACACACAGTACAGTGAGTGTTAATGTTAAAAGCATGCAGCCAGACTGCGTTGCTGCCGAACATCCATACTCAAAACACTTTCTAGGCCA
577	USuper-Scaffold_33_9992601	87.5919	A03	AGATTTCTCTATTTTGCTGATATGTATTTCAGATCAGCATGATGCAAGCTAGACACCAAAAGTATATAGTAATAAGGAAACGGTAGTAACTATAGAATAATGCCCAATGGTCATAGAAAAATATCTTCACGGAGATAAAATTAAAACCAAAACGTTGATTTAGATAAATAACCAAAATATCCATAAGAATGCACCAACAAAAT
578	USuper-Scaffold_33_10280711	90.367	A03	CGGTTCGACGATTTCCATCGCCATTTTTTATCGGTTGCCGGAAGAACGAAGCTCAATGTGGTAAAATCGATCCAGTGATGATGATAGTGGCGATGACGACAATCGATTGAGAAAATGCATGCCGTTTCTTGTGAATAAGACACAGACAAATCTTGCCGTTTTTTTTTGGTTTTCTTTATCTCTTTGACTTTTCAATAAACGAG
579	USuper-Scaffold_33_10280758	91.9808	A03	GAAGCTCAATGTGGTAAAATCGATCCAGTGATGATGATAGTGGCGATGACGACAATCGATTGAGAAAATGCATGCCGTTTCTTGTGAATAAGACACAGACAAATCTTGCCGTTTTTTTTTGGTTTTCTTTATCTCTTTGACTTTTCAATAAACGAGGAAATCCCTTAACCGTTCAGGTGGCGACACGTGTCATTCATCCTGTG
580	USuper-Scaffold_33_10298271	91.9808	A03	CTAGACTAGCCACGAAACATATTAACCTTAACTAAAAGGAAAAGCCAATACACTGACAATCATACTTCAAAGAGCACTTGAAGCTACAAACAAACCTCTTCAAGTTTCAGCTCTTCACTTTGCTTCAAGGAACAAGCACTTGATAATGCATGCATCAAGCCTCTGGCGCTGCAACGTCCCTGATTGTCCCTTCGTTTTTTTTT
581	USuper-Scaffold_33_10460636	91.9808	A03	TCCTACACTCCCATCTGGATGCTGACTATCCATTAAAACTGCCCCATACCTAAAGAGACACCCACGAGTAGCATTTAGCCAAGTCAGTACATAGTACACTGTAACATTCTCAAAGAGGTCACCAAACAAGGGAGAACAGAAAACTTGAAGGGAGCAATATCTAAAGCCCATGAATTATTAAGCTTAATTTTCACACAGAGAAT
582	USuper-Scaffold_33_10460787	91.9808	A03	GAGCAATATCTAAAGCCCATGAATTATTAAGCTTAATTTTCACACAGAGAATATCAACGCATGAATCTGCTGTGACCTATACATACCTTGACTCGTATGACTGATCAAAACTAGACATCAGAAATTCGCTCATGGAAAGTAGAGTGGGGCCCAACGTGGGACCTGCTGCATCAATTGCATCAGCCAATGCCTCTTTTGGATTA
583	USuper-Scaffold_33_10462442	91.9808	A03	GGACGCTCTCAATCTCTTTGGAGAATGTAAGTAATATACCTCACTCACACAGGTTGCTGATGGAATGTGACGATGAACTATATGTGCGGCAACAGAGACAGCTGGAGAAGTCTAAAATATAAAGGACCCCAGTTAATTTGATATTCTAAGTAGAAACATTAACAAAATTGGTCGGAAATGAAAAGAATACAAACAAACCTTTA
584	USuper-Scaffold_33_10462461	91.9808	A03	GGAGAATGTAAGTAATATACCTCACTCACACAGGTTGCTGATGGAATGTGACGATGAACTATATGTGCGGCAACAGAGACAGCTGGAGAAGTCTAAAATATAAAGGACCCCAGTTAATTTGATATTCTAAGTAGAAACATTAACAAAATTGGTCGGAAATGAAAAGAATACAAACAAACCTTTACTAGCGTCAGAGTGTACCC
585	USuper-Scaffold_33_10298293	93.3275	A03	TAACCTTAACTAAAAGGAAAAGCCAATACACTGACAATCATACTTCAAAGAGCACTTGAAGCTACAAACAAACCTCTTCAAGTTTCAGCTCTTCACTTTGCTTCAAGGAACAAGCACTTGATAATGCATGCATCAAGCCTCTGGCGCTGCAACGTCCCTGATTGTCCCTTCGTTTTTTTTTTTCCATCTAAAATCTTGTGGTT
586	USuper-Scaffold_33_10527624	95.572	A03	GATCCCGTGGCTAGGCATGACTCTCATTTACAGTGCCCTCCTTGGAGCAATCGAGACTCCTCTCTGACGACCACCGATCTCCAGCTCTGCCACATCCCCATAAGGCCTCACCACAATTGCATTACGTACAAAACAAGCTCGCATGAGCCCCGTAAAACAACTCAACCGACGACTAAGTAATGTGTCAAAGATATCAAAACATT
587	USuper-Scaffold_33_10527705	95.572	A03	CAGCTCTGCCACATCCCCATAAGGCCTCACCACAATTGCATTACGTACAAAACAAGCTCGCATGAGCCCCGTAAAACAACTCAACCGACGACTAAGTAATGTGTCAAAGATATCAAAACATTGATGATTATACACAGTTAATATGACCAAAGCAGATGATTTAATTTACTCGACAAACCCAAACCTTAAAAATCTTATTATCT
588	USuper-Scaffold_33_10595987	95.572	A03	TCCTCTGCTTCACCACATTCTCTCTTCTTGCTTGCTCTGACGCCATTGTAATTATATGCTAATTAACAATAACAAACACCTTTCAAGAACACACAGTTTAGTTTCAAGACTATAGTTAGATGATTCTTGTCGAGGTTTGATCCTTCTTCTGCTTTTATAATCGACGAACATCTTTAACCTAAAAGAAAGAATTATCTGGCGGT
589	USuper-Scaffold_33_10554195	96.5264	A03	CTAGTTCGCTCGTGCACATCTCCAACGATCCCAATCCTAAAACCATCACTTATTCCAATCTTTTTCAACATCTCTTGAAAACACCAATCTTATAAAAGAAAAAAAAAACAAGAGAATCCTTCTTTTTTGGCACAAATAACATAAAGATCATCACCTTTTTGTTTGTTTCGTCGATGGCAACTTCCGGTAACATTACAACGGCA
590	USuper-Scaffold_33_10674636	98.3325	A03	TTTATTTGCTATTATTGTTAGTATCTGTCTTTTTACATTTTAACTATGTTGTAAAAAAAGACTTTATGAGTGGATTTTGCATTCTATGTTTGTGATTCTTAATAATTTGCATTTCAAAAAAATAAATAATTTTTGTTGTTAAATAAGACTAAAAATGAAACAATCCAGTAAAAAATCAACTAAACCAAAACATATGTACTCGT
591	USuper-Scaffold_33_10693171	100.109	A03	TTTTTTTGCGTGAGTGTTTGGTTACTCGACATCTTTCCAAACGATATCACAAACGCCCTAGGAGTCTATGAAAACCCAGCCCAATCCACTTACACGTGCATCCTTCTCCCATGCATGCTCCATCACTGTTACACGCTTTATGACACCCATGGACGGATGAGACCACTTATATTGTTCAATATTTGTTGTCTGTTCCGTTTTTA
592	USuper-Scaffold_33_10729214	100.109	A03	GGCATGCTAAACTAAAGAATCAAAACCATATATATCATATCGAAAAGAATATAACCACTTAATGGTCAAAACCAAACATCTTGTTAAAACTTTACACAATAAACAACTGTTAGCAAAATGACTAATTAACTTGTGGGAAAATATACATAAATCAATCTTAAACCTTCTCCTAGCCATTCATATATTACGTACACAACCACTCA
593	USuper-Scaffold_33_10916067	100.109	A03	ACTTTAGCAGTTGAGCATCAATGATTGCTTTACTCTTACATGTAGAAAAACACGAAAAAACCATCTTTACTTATTCTTCTCAAGTAGTTGTGCATGTGTCTTGAGAGACTAGCCAAGCAAGCAGCATGCCACTTTGATGTATGATATGAACCATCCACCTGCGCGCCTCCCCTCATCATAAAAGTTTTGGTGACTAGGAACAA
594	USuper-Scaffold_33_10836478	101.374	A03	CGATGACAGACAGGAGACAGCTAACGTGACTCGTGTCTTAGCATGCCATTTTTCTCATTACAACCTCAAAATAAATACAAATAGCATATCACCACGACAAGTGCAGAGTATGAGCATATTTATACATACGTTTAAGTCCGGAGAAAAAAAGTGAAATAGTGTAAAGCGAGAGAGTAGAGAGAGATAGATGGCCATGACAACGA
595	USuper-Scaffold_33_10904045	103.108	A03	GATGTTTTTGTTTATATTTGATTTTGAAATGCATGTCCACTTGTTGCTTACTCCTTTGATGGTTTTTTTATTTTATTTCTATGCATTGAGAAGAGATTCTTGTAACGTATAACTTTACGTCTTATTCTTTCTTCTTAAGTGAGAATACAACTTGCGTCTATGCATGCGTACGTCGTGGCCTCCTCTCTATAGTTTACGTCCAA
596	BJ_VH_0728	104.691	A03	TGATAAATGTAGTCAAATAAGCTTGGACGATCTCGACGGAGTTATCTCtCC[T/C]GATCAAGAACAGAGCATCTTGAGGCTTATCATGGACCCgGGTTCAGGAT
597	USuper-Scaffold_33_11581515	105.781	A03	TGTGAGGTCCCATCACCAACTACATTGACAGACAAGGAGAAAAATAACAAAAAGGAATGTGAAAAAAATGAAAAGAAACAAGGCTGTTCCGTCCCTATGATTCCTGCTGCTGCTGCGATGGTCATGGAGTTATGGGTTGTTTATATAGGAGCTTACAGCGGAGTCATAAATTTTATTCTGTTGACGAAGAAGAAGTGGTCTCC
598	USuper-Scaffold_33_11577571	105.946	A03	GGTGATTTCACAGATTTTGCAGTTGACAGGTTCGATTCTCCAACCCCTTCAATTTGCTCATGAATTCGCTTCTCATGTCGTTTTCAAGTCTCTAATCTAAAAACAATTCTCAGAGCTGATGGAGACAAAGGTACATCAGATATGGAGGAACAGCAAGAAGACAAAGGTAACTCTTTTATAATGATCCAATTAGTATTCCTTGG
599	USuper-Scaffold_33_11504305	106.207	A03	ACAAGAGAGAGAGCCTCATGTTTCCTAGTTATCTTTTGATATTCCATTGTTTTCGTAAGCGTTATTTACGAACAAATAAATGATAACCCGTGTTGTTAAAAATATAAATATTCGATAAATGGGGTTCTGCGAGTTGTGGGTTGTATATATGAAGAAGTCGTTATATTTCGTGCATGTGAACAAAATGTAGGCATGCTCGATAC
600	USuper-Scaffold_33_11581632	106.207	A03	ATGGTCATGGAGTTATGGGTTGTTTATATAGGAGCTTACAGCGGAGTCATAAATTTTATTCTGTTGACGAAGAAGAAGTGGTCTCCTCCTGCTTCTGGTCGCCAAAGACACGCTGACGGAAATCTTTCACCATAAGTGGGAGTCCTTGGCGGAGAGCCACCTTTGGTTCCCAACCTAGAAGCTCTTTGGCCTTTGTTATATCT
601	USuper-Scaffold_33_11581638	106.207	A03	ATGGAGTTATGGGTTGTTTATATAGGAGCTTACAGCGGAGTCATAAATTTTATTCTGTTGACGAAGAAGAAGTGGTCTCCTCCTGCTTCTGGTCGCCAAAGACACGCTGACGGAAATCTTTCACCATAAGTGGGAGTCCTTGGCGGAGAGCCACCTTTGGTTCCCAACCTAGAAGCTCTTTGGCCTTTGTTATATCTGGTTTC
602	USuper-Scaffold_33_11497153	106.451	A03	TATATAAAAGGATGAGAGTGTCAGGTTGTTAGAGTACACGAGAGAGAGACTGTTCTGGGATTGTTCACTCAGTAGTCTCTGTTCTTCAGAGCTCGAGCTCTTTTTTAGTCTGGCTCCTCCAGTGAGTAGTTTTCCATATCAAAGGCGAACATTGGATAATCAACTCGTGTATCTTCCTCTTTTGTGTTCTCTTCTTGCATGCT
603	USuper-Scaffold_33_11837375	124.053	A03	TATATTTACAGGCTCATGAGTATTTTAAAGAAAAATGATGATTTGGATGTATTTTAGAGATAAAATAAGAGGAAACTCGTAGCTGACCATCGAACCTGTCTAAGGGTTGACGATCAGAGACAAACATCGATCATGCATGCCATCGATCGACAGTGAAGCGCGCAAAACCTAGCTAGGTTTCCAGCCGGCTTAAATCCCAAGTC
604	USuper-Scaffold_33_11837479	124.053	A03	GGTTGACGATCAGAGACAAACATCGATCATGCATGCCATCGATCGACAGTGAAGCGCGCAAAACCTAGCTAGGTTTCCAGCCGGCTTAAATCCCAAGTCACGACATATTTACATAAATACTCATGGCCGACTTTTAACCTAATATTTATGTGTTCAACCATTGTTCTAGGCAACACACGCTTTCAGCAAACAACACTTAAGAT
605	USuper-Scaffold_33_11837385	127.204	A03	GGCTCATGAGTATTTTAAAGAAAAATGATGATTTGGATGTATTTTAGAGATAAAATAAGAGGAAACTCGTAGCTGACCATCGAACCTGTCTAAGGGTTGACGATCAGAGACAAACATCGATCATGCATGCCATCGATCGACAGTGAAGCGCGCAAAACCTAGCTAGGTTTCCAGCCGGCTTAAATCCCAAGTCACGACATATT
606	USuper-Scaffold_33_11837457	129.215	A03	CTGACCATCGAACCTGTCTAAGGGTTGACGATCAGAGACAAACATCGATCATGCATGCCATCGATCGACAGTGAAGCGCGCAAAACCTAGCTAGGTTTCCAGCCGGCTTAAATCCCAAGTCACGACATATTTACATAAATACTCATGGCCGACTTTTAACCTAATATTTATGTGTTCAACCATTGTTCTAGGCAACACACGCT
607	USuper-Scaffold_33_11837483	129.215	A03	GACGATCAGAGACAAACATCGATCATGCATGCCATCGATCGACAGTGAAGCGCGCAAAACCTAGCTAGGTTTCCAGCCGGCTTAAATCCCAAGTCACGACATATTTACATAAATACTCATGGCCGACTTTTAACCTAATATTTATGTGTTCAACCATTGTTCTAGGCAACACACGCTTTCAGCAAACAACACTTAAGATTTTT
608	BJ_VH_0108	144.091	A03	CTCCCCACCTcCACYTTYtcTGATTCTtTTcGtGGAGGgGATACGTGTGC[T/C]aTaTGCCTCGAGGATTATAGATTTGGAGACTCtCTtAGAtTACTTCCCTG
609	BJ_VH_0705	144.091	A03	TTGTCGCcGCGACTGCCGTCCTGACgATGGTTCCGGCGTTGCCTGCSGCG[T/G]GTGAGGGgAACCAAGCcTACAAATTATACTACGGGACAGCAGCTAGCGCG
610	BJ_VH_0727	144.091	A03	CCGTGaCgGAtCAGACAGAAGGAGGAGAaGAgGTTCTGaTAAAcCCCACG[T/C]CTGAaGAGGAGAAACGTGAaGAGGTGGTGGATTACGAtTGGACAGAGGAG
611	USuper-Scaffold_33_11896538	144.091	A03	TTTTGTTTTAAAATAAATAAAAAATGAAAAAATCACCAAGTCGTAGCAGAGATTCTCCAGGGCTCTTGTAAATGAACAAGAGGAACCTAATCGTTCTGTTACTGATTCCTTCGTATCCAGAAAACGACAACGCATGCCGAAGCTCCGACTCATCGAGGAATCCGCTCCGGTTTCCGCCAGCCGACTCGAAGCTCCTCACGATG
612	USuper-Scaffold_33_11954675	144.091	A03	CAAGACGAATCTATAGAACGTACTTACAAAATGATTTCATTTCACTTCCGGGAAATATTCTCTCAGTTTGTGCAAGGTGGACATGGTCACCTTGTCATGCTGAAGAAGACGAAAAAAAAGGCATGCTTCTGCTTTCCTTGATAACACTCTTTTTCCACTCCATCTTTTATTTAATTTATTCCCTTGTGAGTTTACATTTGTCA
613	USuper-Scaffold_33_11954741	144.091	A03	TTTGTGCAAGGTGGACATGGTCACCTTGTCATGCTGAAGAAGACGAAAAAAAAGGCATGCTTCTGCTTTCCTTGATAACACTCTTTTTCCACTCCATCTTTTATTTAATTTATTCCCTTGTGAGTTTACATTTGTCAAATGGGTAACTAAAATTATGTGGACATTACACGTCTTGTGTGCATCACAGGACCGTGATCATGATG
614	USuper-Scaffold_33_12141507	144.091	A03	TACCATATAAACTTGTCTTAATGTAGCCCATGCAACTTTTAGAAATTCTTTAGTTAAGATAATTGCGTAATATTATGCAGACGGAAAAGCGAGTTAAGGATGTGCTGCCATAAACTCAAAGAATTATTTGCCTAATTGTTTTTATTGACTCTAAACCACTTTAAAATGCTTAAATAATTACATTGCAATCCAAAAAGGACACC
615	BJ_VH_0725	145.291	A03	CTCAGTGGATGAAGAATCCACCTGTaTCTGTTGATATGCCATCCACTAGC[G/A]ATTTGGGAATtCAAGCCGGAGTTTATGGAGCAATGATGGTcTTGACTTAC
616	BJ_VH_0753	145.291	A03	GATAGAACCCTTGGTCTTGGTACTGCaACGGTGGCAGGCAAGAACCcTACA[A/G]TAGAGACATCAAAGGATGAgTCGGAAGAGCAGGAGAAGAAATCAGTAGT
617	BJ_VH_1117	145.291	A03	CATTCCAAATGGATCTCTTAGAGACAGTYTATCAGGTAAGAGTGGGATcAG[A/G]CTTGATTGGACAAGAAGGCTTAAAATAGCACTTGGTTCAGGGAAGGGTC
618	USuper-Scaffold_33_12430696	145.291	A03	CGAAACTTATGATAACAGTTGAAAATATAATACCAACACAAAGACTAAGAAAAGAACTCTATACATGAAAACTTACAGGTCTCCTTTTGACATGTAACGTTTAACTATCATCTCATTTTGCTGAGCATCACGACCACTGATGACCAAGTAGTTCTCACTGCTAATGAACCAATTAAATTTCTCAAACCAGTGAATCTTTCTCA
619	USuper-Scaffold_33_12430754	145.291	A03	CTATACATGAAAACTTACAGGTCTCCTTTTGACATGTAACGTTTAACTATCATCTCATTTTGCTGAGCATCACGACCACTGATGACCAAGTAGTTCTCACTGCTAATGAACCAATTAAATTTCTCAAACCAGTGAATCTTTCTCATGTGTGAAATAGTTGCAACCACTTTCTCCTATTAGATAGAAGAATGCAAATGATTAGT
620	BJ_VH_0110	146.455	A03	TTCATGAGCGCcTTCaaGGAGGAGATGGAGgTtgCtGAtAAGCTCGAGAG[A/G]GTTCAGAAGGCtATGCAgGGtTCgGTTGAtGATTTGGAGCTCATGGGGAG
621	BJ_VH_0111	146.455	A03	TCGgGGTGCKGCWAATTCGCTRTCTCAGCTCTATACtCACGCCATGAACCA[C/T]CAACGCGTCTCTTTCCTCGCCGGTGAACGTCGCGGctTGGAGAAGCTT
622	BJ_VH_0741	146.455	A03	CAAACTCCTCACGGCCAACGAAAACGCaACTTTCAAAATCGACGGCTCGAT[A/G]CTCAACACCGGCGAAGACATCGCcTCCTCTCCGAtTTCaCCTCCgGCGA
623	BJ_VH_0742	146.455	A03	GCTCGCCTCACCTTCTTATTCCCGcgCTGCTTCCcGTTTYCCCCCGGCGCT[G/C]CACTCCTCYGGTAATGTCTTCACCGGCTTCATTCCCATacGGAgAGTGA
624	USuper-Scaffold_33_12889872	149.67	A03	GAGGTCGGAGGGATTGGATGGTCCTTATACAGTGAAGAAGGCGTCCATAAACTTCATGCCTCCTCTTCAATCATGCCCACAAACTCTCCATTAGAAGCTGAAGCATGCTCCTTTCTTATGGCGGTTCAAGAAGTATGGAAGCTAAGATATAAGCATGTAGATTTTATCACTGATTGCAAGTAATTTAGAGATGAGTTACATTA
625	BJ_VH_0114	154.01	A03	CCTCAAGGAGGTTCcGGCTCCGGAACTGCCCGgtGCATCGACGcgGACGGT[G/T]GtGATaAAAAcagAACWTCAAACTCTgAACTGTCCGTTAGTTTcGATGT
626	BJ_VH_0737	154.01	A03	CATGGCaGGGAAAGCTTCaTTCTCtTTaTACTCTTGTcTAAcCGAAGTCTC[A/C]ATGCGTTTAGATCCTCGTTCCGACAGAACATTGtctTTCTTGGAGAAAG
627	USuper-Scaffold_33_13715395	154.01	A03	CTATCCATCACTACAGAGATAGTCCCAGTGGCGAAATCCAACCATAAGTGAATGTTTTTGATATATTAGCCGGATGACTACCATAGTTACTTAACAACGAACAGAGATAAGTAGTGCTAATTAAATACTAACAAAAAAAAACATAACTAGAAGGAATCAAAGCTAACCTGATACACAGGGGTGGGGCACTATGCCCAGACCGG
628	USuper-Scaffold_33_13715422	154.01	A03	GTGGCGAAATCCAACCATAAGTGAATGTTTTTGATATATTAGCCGGATGACTACCATAGTTACTTAACAACGAACAGAGATAAGTAGTGCTAATTAAATACTAACAAAAAAAAACATAACTAGAAGGAATCAAAGCTAACCTGATACACAGGGGTGGGGCACTATGCCCAGACCGGAAGCGTAGTAGACGAGGATCACCATCA
629	USuper-Scaffold_33_13911074	154.01	A03	TTCTCCCTTTTGAGTATGTCTCCTTCGCTACTACATGAACTGTTTGAGTTTGCTGGTTCCTATTTCATCCCACCCAAATGTCAGTTGAAGCATCCGTGATACCGTATTTTCCTTGGTGTTAGTATTTGTTATTATTGTAGAGAAGATAAATTAGAATCCACCAAATCATCTAAAAGACTAAAACACTGACTTTTACATTTGTA
630	USuper-Scaffold_33_13911181	154.01	A03	TTTCCTTGGTGTTAGTATTTGTTATTATTGTAGAGAAGATAAATTAGAATCCACCAAATCATCTAAAAGACTAAAACACTGACTTTTACATTTGTAGAAAAACTTCCAGATAAACAATTACAACTCAATCGTATAGAAACTAACATCAAAATTGGCCATACACAAACCCATTTAACCTTACGTGTGGTTTTGGTGAAGAGTGG
631	USuper-Scaffold_33_13979719	154.01	A03	AAATGAGATAGCATGCGGAGGCGATTGAAGATATTGATGAGTTTTTCCGGTTTACATGGGGAAGGATGGCGTTTGATATGCTAATGTCTAGCATTAAGGAGAGGGATGAGATAGCATTATCTCAGAAGTCCATCGTTGTGAAGGGTTTTGTGTTAGCTATCCAGTTAGTTGTGGTTGAATCAGTTCCATCGCTGACTGAAGTT
632	USuper-Scaffold_33_14029949	154.01	A03	AGACGACGATGAAATGAAATGATGGTATACTGGTTATTCCCTTTATTTTCATTTATTCAAATACGTGGTTGAATTTTAATCTATATCCAGTCAGGATGAAAGAGGTGATCACTCAGTTATTCTAGAAAATGAAAATATTATCTGCGTGTTTATCTTATTTTCACCATTTTTTTTTATTCTACAAATATGGAAGGAGTAAACTA
633	USuper-Scaffold_33_14046446	154.01	A03	GTTGTGAATACGTCTCTGTTTTTACTCTTTTGTTTTTGTACGTCATCTCGTTTCTACGTGTCTGTACATTTTTTGCTGCGATGATGATAATAAAAATACATAGATGCTTAATATCAGTTCTTTTTATCCGTTGATCCAGTACACTCTTCAGTGTTCTTTGTGTGGACATAACAGTCCCTTCGGAGGCAATGTTCATTTTCTAA
634	USuper-Scaffold_33_14046486	154.01	A03	CGTCATCTCGTTTCTACGTGTCTGTACATTTTTTGCTGCGATGATGATAATAAAAATACATAGATGCTTAATATCAGTTCTTTTTATCCGTTGATCCAGTACACTCTTCAGTGTTCTTTGTGTGGACATAACAGTCCCTTCGGAGGCAATGTTCATTTTCTAAAAGAAAAAAATTATAATACTAAATACTAAAATAAATTTCC
635	USuper-Scaffold_33_14063208	155.169	A03	TTGTGTTGTAGGGCTGCTCATGCTGTGAAGATGGCCAAACAGCTCTCAATAAAAACAGAGGAGCAGTGTATAAGTGGTGGGGATGATAGTAGCGCACAAGGCGTTTTCTCTAACTTGCCTCAAGACCTGAACCAATCCACAAAAACCTCCATCAGTGCTGGAAGCTACCCTCAAGAGCAGGTCAGTGTGAGTTCTGAAGGCAT
636	USuper-Scaffold_33_14063337	155.169	A03	AACCAATCCACAAAAACCTCCATCAGTGCTGGAAGCTACCCTCAAGAGCAGGTCAGTGTGAGTTCTGAAGGCATGCCTTTACCTTCAGATTATGTGGTTACTGATAAGGTGGAGAAGATTCTTACACCGTCAGGGGCTTCAGCAAAATCATTTCAAGATCGTGAGTATGTTAAGAAAGTAGATGGTGATCGTGTTAGCCCTGT
637	BJ_VH_0738	156.365	A03	TCAAGAAACAAATgGCGATTGGgATCAACGAAGTgACGCGTGTTCTgGAGA[A/G]GATGAAACCAAACCCTACCGACACTAGACAACCTCCTGTTCARCTTCAG
638	BJ_VH_0710	162.699	A03	TTTCcGCCACGTCATCCTCTcCTTCATCCTCATCTTGATCCTGCGTCTCT[T/C]TGAAGAGTTCGAgGAGTCTCTTCTTGTTGTCTGTTGGAGACGGCTCTtCA
639	BJ_VH_0739	162.699	A03	AGCAGCAGCAAACTCCCCACCaCCTTGCGAGCCTTGGTGGAAAAGAAGCGC[C/T]GCTTCTTTGATcTCtCAGGCgAAAGAAACCAACACAGTTTGGTCCATTT
640	USuper-Scaffold_33_15260043	164.936	A03	GATTTGTTGTTTAATCCTATTTGATTTTTATTACAAAAGACTTCCGAACATAACTTTGTCGTGAGTCATATGTTAAGATCATAACCAATGCATCTACAACTTGGATTGATTTTTAGTGCTACTCATCTGTGATCTTTTGTTTGTATAATAACTTTCTCATTAATTATTATCTTGAGATCCTACTCGTATATCTGGTGCTTGTG
641	USuper-Scaffold_33_15294027	166.115	A03	CAACTGTAGATCTGTCCAACCTGGACTGGATGGATGCATGCTTCACACCGTATGCACTCGTCATCTTGAATATCAACATTATCTTTGACAAGCCTTAAAGTATGTTTGTTATGGCTGAAAAGATGTACCAAATTATGACCCACCACCTTGAATGGAGAAATATCTTCGCTCCTCTCAGGTATCCCTTCTAGGTTCACACCATT
642	USuper-Scaffold_33_15449166	168.285	A03	ACTATTGTTGGAAGAGTTGGCTTGTTCAAACATGTGGTAGTTTACTGTACAAGGTTTCCTTGTTCCTCTCAAACCACCATTGTTTTATGAGGCAAATACAATGAAACATTTATTTGCATTTACTGTATACAATTTGTTTTTGTGATTGATATGAATGTGTATACACATACCTAATTGCATACTGAGAGTCCATTTTACATGCT
643	USuper-Scaffold_33_15449231	168.285	A03	CTCTCAAACCACCATTGTTTTATGAGGCAAATACAATGAAACATTTATTTGCATTTACTGTATACAATTTGTTTTTGTGATTGATATGAATGTGTATACACATACCTAATTGCATACTGAGAGTCCATTTTACATGCTTTTCATGAGTTATTCAAGGGTATTCAGAAATTTATAAAAACTCCTTCAAAACGTTTTATAGTAAT
644	USuper-Scaffold_33_15631675	171.606	A03	AACATGAACAGTATAAGCAAGTAGCTCACTCTCCAACAGTTCCGTCGACACGAACGCGAGTTCCTAAGTACTTGTAATCCCGAAAGTCATGAACAGCATGCCTACACATATTCATTAATTATCATCAGAACAGTTGACTAAAACAAATAAACGAACAAAAGGAATTTGAATCCATACTCAAAGTTATCATGGAGAGTGGCGAT
645	USuper-Scaffold_33_15675031	171.606	A03	ATATTCGCATTTGTTAGTTTAACAATAAGCTAAACTATGTGTTATTCCAGTGGATTTGTTGCATAGAGAAAATTGTGTGTCACTCTAGCAACTTCACTTTGTTATATCTCTCCCTTTCTCTTGTTAGCTTGTTCCCTTTCTCCCTTCCCAACCTTTTGCTTTAGGTTACAAACTTAAGATCGTATAAAAATGAAGTTTGGAAC
646	USuper-Scaffold_33_15697328	172.8	A03	CATTTGAATACTCCGTTCTTCATGCATGCAACCAAGATATTATATACATATGGTCGCATGTCATTCGCATATAATTATATAAACAAAATCTGTTGAAAATATACATAACTCACAATCTATGAATCTAACGAACTTCTCAACGTAACTGCCTCTACAACTAATTTGCCATTTTATCCAAAAAATTTAGAAAAGAAATACTTGTT
647	BJ_VH_0116	174.957	A03	ACGTGGTTGGAGGCTTTGTATGAtGAcTTTGGGTGGATGAGACGGgTaTC[T/G]TCGAGATCTCTTGATAGGAAGCTGGTGGAGGATGGaCTCAGCCAGACcAT
648	BJ_VH_0715	174.957	A03	TAcTTCAAAGGaTGGCACTTCACGCCTCCcTCSGTKGCCTCCGCCGAGGC[A/C]GCCGTGGAGGTGGCtTACGCTTGGTGGCTCGAGATCAGGGCGTCTTACTT
649	USuper-Scaffold_33_15631680	174.957	A03	GAACAGTATAAGCAAGTAGCTCACTCTCCAACAGTTCCGTCGACACGAACGCGAGTTCCTAAGTACTTGTAATCCCGAAAGTCATGAACAGCATGCCTACACATATTCATTAATTATCATCAGAACAGTTGACTAAAACAAATAAACGAACAAAAGGAATTTGAATCCATACTCAAAGTTATCATGGAGAGTGGCGATGTCAG
650	USuper-Scaffold_33_15631724	174.957	A03	ACGAACGCGAGTTCCTAAGTACTTGTAATCCCGAAAGTCATGAACAGCATGCCTACACATATTCATTAATTATCATCAGAACAGTTGACTAAAACAAATAAACGAACAAAAGGAATTTGAATCCATACTCAAAGTTATCATGGAGAGTGGCGATGTCAGGATGATCCGGGAACCTGCTAACGAGCTTGAACGGAGATCGAGCA
651	USuper-Scaffold_33_15935600	176.824	A03	ATATTGTCACAAACCAATTATTTAAGATGAAATAGTATATGAAATTAACAAAATAGATATACGAATGAGTGGATCATACCTTCCAGTAAATACATGTTCTCTGACTCCAAGAATGGTGGGTGGTCGAATTCCATGGTCCCGGTTAAATTCCTCCAAAAGATTTCTCATCTTCAAAGCTTCTTCAAAGTAATTATCCTAACAAA
652	USuper-Scaffold_33_15963200	178.39	A03	GGTTCACTGCTTTGAACAAAATAAACAACTTGGAACCAGACCTTATGACTACCAGCTAGAACCACAAATGGGACTGCATGCTTTTTTTGCTGCCATGTTGACTCCAACAGGTCCTATAACCCCATCATTAGCCATCACTGCGTGAGCTCCAATTATAACCTGTGAATTATCACATCATCTGAGATCTATTTTATAAGCCAGAG
653	USuper-Scaffold_33_16015146	180.521	A03	AGGACTTTGCTTTAACGTCTTCTTGGTCGTTGATTCTGTTTGTGGCTATCATATAACCAGCCGTAGCATGCACCTACAGGAAAAAATGCAGCTGCAGCAATGTTGGCTGCTATAATGGCCATGGAATAGAAAGAGTCTTGGCAGGGATCCAGCGGGAAACCACACAGATCCGGATTGTCATCAAAGCTCGAGAGAGATATGTT
654	USuper-Scaffold_33_16058677	180.521	A03	AAATGCTTTCAGAAGTGCCTGCATATGTCATGCGCAATAGAACCTTAACAACGTAGCCGATAATATGGTTTTGTGGATTGCTTGTATAGCAAGAAAAAGGAGAGCAATGTAACTAACCTGAGTAATGTCAGAACCTGGAGAGGAGCCAATGGTGATGTATACAGCATTGGCTGAAAATCCCAATAAACAGAAAATAAAAACGG
655	USuper-Scaffold_33_16225671	182.153	A03	CTGACTTTATGTATGTTATTATTGACTGGTACCCTCGTTCCTTTCAGTGTATGGAAGGATGTTCCAGTACTTGTCATTGTCAGCATGCTTGCATACTTCTGTTTCCTCGAGCAGCTTCTGGTATATGAGTTGGTGAATTTATGATTCTTACACTTTTTTTCTGTACCAAGCTTATGTAACATGTTCTTGTCTCAATATCATTA
656	USuper-Scaffold_33_16225672	182.153	A03	TGACTTTATGTATGTTATTATTGACTGGTACCCTCGTTCCTTTCAGTGTATGGAAGGATGTTCCAGTACTTGTCATTGTCAGCATGCTTGCATACTTCTGTTTCCTCGAGCAGCTTCTGGTATATGAGTTGGTGAATTTATGATTCTTACACTTTTTTTCTGTACCAAGCTTATGTAACATGTTCTTGTCTCAATATCATTAA
657	USuper-Scaffold_33_16267686	185.111	A03	CCGGTGCATGCATTGAACTTCAGTCCTACCAGGGAGAAACTCAGCTGCAAAAAAATAAAACCAATTCAAAAACAACAAGAACAGTTCATAAAGACTACATAGAACAAGAAGCATGGAACCAATAGTCATTTACCTACTTTCTTCCAGGACTTGGCTTTAAACCTACAAACTCCTTGTCTCAATATCTCATCCTGTAATAAAGT
658	BJ_VH_0716	186.859	A03	GGAGACACCGTCTGCTCGGAGTGcGGCCTCGTcCTCGAgTCtCACTCAAT[C/T]GACGAaACCTCcGAGTGGCGcACCTTCGCCAACGAGTCgGGCGACAACGA
659	BJ_VH_0818	186.859	A03	CTCCTTCTCGATGCCTAAcGAGATTRSTGACGTCcTGGgKTTTGTAATGGT[T/C]CCgACaAGTTTtGATCTTGGtCTgTTCGGTAAGAAAGAcAcCACCTccT
660	USuper-Scaffold_33_16546470	189.083	A03	ATATATAACTGAAAAACTAAGCCAGTCACCTCTGTGATGATAACTGCATTACGTTTTGTCTTTGCATCCAACATTTCAACTTTAGTTTTTCCTCTCACTACAACACGCCCTCGGCCAGTTCGGTAAGCATCTAAGACCCTGCAAATGCAAGATTAACATCACGAAATAGCATATGCATGCAACCCTTTTGTTTTTTGATAGCG
661	USuper-Scaffold_33_16648315	189.083	A03	CTCTGAAGTTGATGATGTTGCGCCCTTGTTGTTGGTGGAGGATATAGACAGTGAATCAACATGGCGTCATTTTAGCCATGACCATGACCTATTGAGAGTAGTCGAAGAGCAAGAAAGTGAGGAGTTATGTCAAGCATGCATACTTCCCACTAAAAAAACCGGTAAGTTCTTGCGTTGCAAGGAGTGCGACTTTGCTCTCCACG
662	USuper-Scaffold_33_16229841	192.443	A03	AGTCTATGAGAATCAGGATGGCAGAAGAGAATCAGGCTCGCCATAAGCATCTCCTTCAGAAGCATGCTAAAAAGATAGGAGGCTCTAAGGTCTCTCTCTCACTTTTTGTATAATCTCAGATGCAATTTTCATTCACCACTCTTATGTTTTATTTATGCTGCCAACAGTTTTGCTCACTCAGTCACATCTTTTGATGGGATCTT
663	USuper-Scaffold_33_17283503	197.668	A03	AGTTAATATTAGTGGTCGATTGTATATTGGGATTAATATAAAATACCAAATGACGTACTATTTGACTAAACTTGTTGCAGAATAAAGGTGCATGCGATTAAAAAGTTTAGATATGTTGAGTCTGTTAGAGGGACATATAAGCAGACAAGTCGCTATCAACTTAATTGTCAAGAGAAAGTGTACATATGCATGTATTATGTGGT
664	USuper-Scaffold_33_16947895	198.161	A03	AAGGGTTTTGAAGGAGAAGTTGAGCAAAGTTGATTTGAGTTTCTTGAACCACAAGAAAAAGATGGCCTTCTGGATCAATACCTACAATGCATGCGTCATGAATGTAACTTGCTTCACTCTAAACATGCTTATTTTCTTTGTTTTTTGGTACAATATTTTCTTTGTTAACATGGAAGTTCCGGACCTTATAATACCCATAATCT
665	BJ_VH_0717	198.324	A03	GTGGCTGCTGGTGTGAATGTGATGGATcTGCGTAGTGGCATAAACATGGC[T/C]ATTGATGCtGTTGTCTCTGATTTGAAAAGYAGAGCTGTTATGATYAGCAC
666	USuper-Scaffold_33_16947852	198.324	A03	CAAGATTCCATGATCTCTATATAATCAAAAAATACTTTTGTTGAAGGGTTTTGAAGGAGAAGTTGAGCAAAGTTGATTTGAGTTTCTTGAACCACAAGAAAAAGATGGCCTTCTGGATCAATACCTACAATGCATGCGTCATGAATGTAACTTGCTTCACTCTAAACATGCTTATTTTCTTTGTTTTTTGGTACAATATTTTC
667	USuper-Scaffold_33_17085760	198.324	A03	TCTACACGCGATGACATGCTTCACGGCGCAGTGCCAGTATCCAAGGTGTCGCATGATTAAGCTTCTCTTCAGGCATGGTGTTGCATGCAAGAACAGAAACTCCTGCGTTCCTTGTAAGAGAATGTGGGCCCTCTTAAGAATGCACGCCAGAAACTGCAGAGATCCACAGTGTAGAGTACCCAAATGCAGGTGCGTGAATCTAG
668	USuper-Scaffold_33_17310029	198.324	A03	CGACTAATACTTGACACATAAATCATCGGATCGCAGTCAAACGTAAGCGTAAAGCAACTAATATTTGCAATACTGGAGCTGCTACTTCGAAAGGTTTTCCCGGAGCTGGAAGATCTTTTGAGAGACATAAGGGAGAATCCTCCGCATGGTCGATCAGAGTAAGAACGAAGGTCGCATGTGATTGGCTTGAACCAGTTGCCTAG
669	USuper-Scaffold_33_17085737	198.525	A03	CACTTGCAGTTAACAGACCTGCTTCTACACGCGATGACATGCTTCACGGCGCAGTGCCAGTATCCAAGGTGTCGCATGATTAAGCTTCTCTTCAGGCATGGTGTTGCATGCAAGAACAGAAACTCCTGCGTTCCTTGTAAGAGAATGTGGGCCCTCTTAAGAATGCACGCCAGAAACTGCAGAGATCCACAGTGTAGAGTACC
670	USuper-Scaffold_33_17060573	200.049	A03	TTCATTATTATAAGCCACCAGCAGATAAATAAAGTTGTAGTTTGGGAATGCAAGAACATGAAGGGAGGCATAGAATCACGAGGTTAGCATAGCAAACGCATTAAGATGGGCATGCCTTTTGCCTCATCTACTTTTCAGACCATTATCTTTATATTATTAGTCGTATACTCGAATCAGGCATTTTATTATTGTTTGGGTCCACC
671	USuper-Scaffold_33_17060668	200.049	A03	ACGCATTAAGATGGGCATGCCTTTTGCCTCATCTACTTTTCAGACCATTATCTTTATATTATTAGTCGTATACTCGAATCAGGCATTTTATTATTGTTTGGGTCCACCAGACATCGTAGTATCAAACCATTATCATTTCATTTTTCATTCCTCACAAAAGATAATAAATAAAATACAAGTTGTCTAATAGCCAGAGCAGTGGC
672	USuper-Scaffold_33_17388715	201.871	A03	ACCCTTGCTCTTCTTTTTCCTTTCTCGTCTATGTCATTACATCATGTCTAAGAGCATAATCACTAAATGTGTTATATAGGTACCAATGCCTAGTGGTATTTCAACAATGAGCTCAAAACCAATGACAGGGCCATCGTTTTTTAGAGAATATATAAGGTAGTTTACTCCTCTAAAATCCGTTTGCCAAAGTGCATATACTTCTT
673	USuper-Scaffold_33_17662271	203.011	A03	GGGAAAATGAGAAAGACGAAGGGAGCCCTGTTATTTTCTTTGGTTTTTTCGTGTTTTTGCTTACGAAGAAAATGATTTCTCGTCTATTCTATTAAAATCTAAGTACAAAATAACATTTGACTATTTTTAATTAGATTTTTCCAGATTTTCATTTTTTTTACTACTTCTAACAAGTTTATTTATTGTTTTCATTTAAGTGTTTA
674	BJ_VH_0718	204.135	A03	AACaCtGCScTtCAGGCTGCTGCAAGTGGTCCTCGGTCAGAGAGGATGAW[G/C]CAGACaCTTAAGATTGCTCCTCGGCTTCTTGATGTCTACTTTAGTGTaAC
675	USuper-Scaffold_33_17837044	204.135	A03	TTCTTGCCTTTTTGCTTATTTATATATTCACATTTTATTGTTTATGGTTTGATGTCTTTTCATATTGGACGGTTTGATCGTGTCATTGATTCCTTCTGAACGACCATATAATTCAGTAAATATATCATCGAAAAATCGATTTTCTTCCAAAACCTTGTTTTTAACACTAACTAACTCATACAATGCACCTACATTTTACATTT
676	USuper-Scaffold_33_18041678	204.135	A03	CTGAGATTGTTGAAATAACACTATTTTTTTTGGCTAACATCTTTTTGAGTAGCTGCATGCGACCGTGATGAATGCAAGGCATAGGAAAAGGTGATTATTCTCTATCCCAACTTCTGATAAAGAAAACAATGTTGCAAGAGTCTGATTATCTGAAGAACATTGTGTGGTCTCAGAAAGGACAAGAGAAAGAAGATGGATACGTT
677	USuper-Scaffold_33_18253348	204.135	A03	CGGCCGCATAGGCGGTGGAGACGTGGAGGTGGATGTGGTAACGGATTAGAAACGTATAACAATGAAGTGATCGTTTTTTGTCGTCACATCACATAGGCATGCATTGGTAATAAACATGCACATGACATTCACATTTACAATCTCATAAGAGAGAATTTGCTTGGTTCCCGCAAAGAATAAAGTTGGAACGACATAAAGAAAAT
678	USuper-Scaffold_33_18423339	204.135	A03	CAAGCAGGTCCATACAATATATCATCGGATATTTACAGCTTCATAATATATCAATCATTACGTGCAAATATTCAATTTATTGGTTTTTTTTTTTTTGTGCAGAAGTTGAAGACTCGTGTCATTAACAAAGACGTAAATCCAGAATGGAATGAAGATCTGACTCTCTCCGTCACAGACCCCAGTCTTACCGTCCTCTTGGTATG
679	USuper-Scaffold_33_18423342	204.135	A03	GCAGGTCCATACAATATATCATCGGATATTTACAGCTTCATAATATATCAATCATTACGTGCAAATATTCAATTTATTGGTTTTTTTTTTTTTGTGCAGAAGTTGAAGACTCGTGTCATTAACAAAGACGTAAATCCAGAATGGAATGAAGATCTGACTCTCTCCGTCACAGACCCCAGTCTTACCGTCCTCTTGGTATGTTT
680	USuper-Scaffold_33_18519832	204.135	A03	ATCTCTTAACATGTGTTGATGGCATGCTTAATAAGTTCGAAGTGAAGGAACTTCCACATGTTGAGAGACCTGACCGTCTTCGAGCTATAGCTGCCAGTCTTGCCACAGCTGGTATATCAGTTCTGTAATGAGCAAATGTATATGTTATGTAATTTTTGTATTCATCACATTTTGAAAATTTGCAGGCGTTTTTCCTGGAAGAT
681	USuper-Scaffold_33_18625151	205.449	A03	ATGCAAGTGGCTGGCTATGATCATTCTTGTAACATCTTCCACTCTTTAATGTATTCTATCAGGTACCAGTGATGGTCAGACAAAAGTCGTAAGGGAGGGAGACAATGGTGTTGCTTACGCATGGAATATGAGCGAACAGAGATGGGACAAAGTAAGTCAACGTTGTGACCGTTTATAGCTTTTTTCTTGATCTTTTTAGTTTG
682	USuper-Scaffold_33_18625160	205.449	A03	GCTGGCTATGATCATTCTTGTAACATCTTCCACTCTTTAATGTATTCTATCAGGTACCAGTGATGGTCAGACAAAAGTCGTAAGGGAGGGAGACAATGGTGTTGCTTACGCATGGAATATGAGCGAACAGAGATGGGACAAAGTAAGTCAACGTTGTGACCGTTTATAGCTTTTTTCTTGATCTTTTTAGTTTGTTGACTGCA
683	USuper-Scaffold_33_18625198	205.449	A03	AATGTATTCTATCAGGTACCAGTGATGGTCAGACAAAAGTCGTAAGGGAGGGAGACAATGGTGTTGCTTACGCATGGAATATGAGCGAACAGAGATGGGACAAAGTAAGTCAACGTTGTGACCGTTTATAGCTTTTTTCTTGATCTTTTTAGTTTGTTGACTGCATGCCATTTTTGCTCTTGACTTGAATGCTGCTTTGTTAT
684	USuper-Scaffold_33_18673678	205.449	A03	TGAAAGTCAATGATAGACTAACAATACTGAAAGGCTTATTGCATATTATATGATAACGAGTATATAGTTTTGTAACTGCATTTTTTTTCAAAGTTGTGCTAAATGTGTACTAGCTTCAAAAGATCTTAAATATAAAAGGTATTAGTACCCCCAAATTGTATTCATCTGTAACTCTCAATGATTCTCTTAATTAACTTATACAT
685	USuper-Scaffold_33_18706999	205.449	A03	CAAACAGCAAAGAATGATGCAAAGTCAACAAGGACTAGGGCTACAAGTATGTGACCAACAAGGATGCATGCCACTAAGATTTGGGCAACAAACGCCAATGCAACAGAAAAAAATCATGATGCAGATGCAAATGCTACACCAACAGCAACAAAGATTACTACAAATGCAACAAGAGATAGGCCAACAAGGTTACAATGCAAGAA
686	USuper-Scaffold_33_18707000	205.449	A03	AAACAGCAAAGAATGATGCAAAGTCAACAAGGACTAGGGCTACAAGTATGTGACCAACAAGGATGCATGCCACTAAGATTTGGGCAACAAACGCCAATGCAACAGAAAAAAATCATGATGCAGATGCAAATGCTACACCAACAGCAACAAAGATTACTACAAATGCAACAAGAGATAGGCCAACAAGGTTACAATGCAAGAAG
687	USuper-Scaffold_33_19042596	205.449	A03	CTATCATATGGATACTAAATCGTTAACGAATAATGGACCATTACTTTGACAGACGGAGCATCAAGCATGTGAACACACAATAACACTAAGAAATGGAAAACTAGAAGGTCGAGAGGCTCACCATCCAGTGGCTCGCTATCCTTGAAAACATAAAGTCTCCATCTTTTGTTGGGTTTTCTAGCCTCTGGTGGCTCATTGAAGAG
688	USuper-Scaffold_33_19042766	205.449	A03	GGGTTTTCTAGCCTCTGGTGGCTCATTGAAGAGGATGGCGATACCTGCAAAGGGTTCAACAAATCAGGGACGCATGCCTATGTTAAATTATTAGGCGATTAACCTCTTTATCTATCTCCATTCATTCGAGAAAGAGCAGGATTTGCAGCCAATAGAATATTTGCTGATACCAGATGCCTTATATCTAGGCTTTTAGTATAGCC
689	USuper-Scaffold_33_18775169	206.773	A03	CGAGTTCTTGCGGTTTTTAAATCGTAAAGTTCCAACGGTGACTCCGATCAAGATGAAGCAAGAGCATGTTCGATCTGATGCCGAAGGGGAGCTACAAGGATGGGACGAAGGCATGCTGATTGATCCAACTCACCGAACGAGCGAGTTGGACTGATCCAACTCGCCGAACGGCCGAGTTGGACTGATCCAACTCGCCGAACGGC
690	USuper-Scaffold_33_18821209	206.773	A03	CTTTAACCGAGTTATATAAGGCACAGACGAACTCAGGGCTGCCCATTACCCACACCTACTTTATCTACAACACCCCATCTTCTAAAAGGTTATGGCGTTTCAATCACTTTAACCGACCTATCTGAAAATCCAACAGCTATGTGGTTCAGTTCTTGAGGAGCAGTGATTACCCGTGGGATGATGAGAGCAATGTTGCAGAAAGA
691	USuper-Scaffold_33_18883787	206.773	A03	CTGGATTCTATACAACTGTTGTCCTCTTGTTCCTGCCACCTTCCTCAAGCATTTGCTTCAAGCATGCTGATCCAATCTGAAAAACCTGTTGTTGGCCCTTTATACAAAGCAGGTGGTGCTGATTCCCAGCGGTTGAGTGTAGCTACTAAGTTTAAGGTAGTGTGTTTTGGCCTTAAACACAAAACCTGGTGTTGCTTCCGCTT
692	USuper-Scaffold_33_18883816	206.773	A03	TTCCTGCCACCTTCCTCAAGCATTTGCTTCAAGCATGCTGATCCAATCTGAAAAACCTGTTGTTGGCCCTTTATACAAAGCAGGTGGTGCTGATTCCCAGCGGTTGAGTGTAGCTACTAAGTTTAAGGTAGTGTGTTTTGGCCTTAAACACAAAACCTGGTGTTGCTTCCGCTTTGGTTACCTGCTTTACTTCAAAGCTCATT
693	USuper-Scaffold_33_18883846	206.773	A03	AAGCATGCTGATCCAATCTGAAAAACCTGTTGTTGGCCCTTTATACAAAGCAGGTGGTGCTGATTCCCAGCGGTTGAGTGTAGCTACTAAGTTTAAGGTAGTGTGTTTTGGCCTTAAACACAAAACCTGGTGTTGCTTCCGCTTTGGTTACCTGCTTTACTTCAAAGCTCATTATTTGCATACAAGTTTTCTAACCTGGTTTG
694	USuper-Scaffold_33_18883882	206.773	A03	CCCTTTATACAAAGCAGGTGGTGCTGATTCCCAGCGGTTGAGTGTAGCTACTAAGTTTAAGGTAGTGTGTTTTGGCCTTAAACACAAAACCTGGTGTTGCTTCCGCTTTGGTTACCTGCTTTACTTCAAAGCTCATTATTTGCATACAAGTTTTCTAACCTGGTTTGTGTGTTTTCCAGGGTCAACTATTCCAATTGATGCAG
695	USuper-Scaffold_33_18883889	206.773	A03	TACAAAGCAGGTGGTGCTGATTCCCAGCGGTTGAGTGTAGCTACTAAGTTTAAGGTAGTGTGTTTTGGCCTTAAACACAAAACCTGGTGTTGCTTCCGCTTTGGTTACCTGCTTTACTTCAAAGCTCATTATTTGCATACAAGTTTTCTAACCTGGTTTGTGTGTTTTCCAGGGTCAACTATTCCAATTGATGCAGCGTTTAG
696	USuper-Scaffold_33_18895094	206.773	A03	ATTCGTTCATCTTTGTTGTTTACTTTCTTTTTCCAGCTGACAAATGAGCCTCATATGTCGCATGCAATGTTCAACTTTGATTACATGGTGAGAAACTTCTCTCTATTTGAACATTTTTCGATTCTTTGTGATGCACCTTTGATGGCATTTGGTTCATATGAAGTTTTTCTTTTCGTTTCATGTTTGTGTAGGGATCAGACTAC
697	USuper-Scaffold_33_18895103	206.773	A03	TCTTTGTTGTTTACTTTCTTTTTCCAGCTGACAAATGAGCCTCATATGTCGCATGCAATGTTCAACTTTGATTACATGGTGAGAAACTTCTCTCTATTTGAACATTTTTCGATTCTTTGTGATGCACCTTTGATGGCATTTGGTTCATATGAAGTTTTTCTTTTCGTTTCATGTTTGTGTAGGGATCAGACTACAGGGCCCAA
698	USuper-Scaffold_33_19042438	206.773	A03	CAAAATGCAAAACTATGTTAAGGATTCAAACGAGCATAGACACCAGAAACCAGACCAATGTATCAGATCAATTAACAGCGCATGACTATATTCATTATAGCCGCAGTGACAACTCTTAATCAGTATCATGCAGTAATTTGGCTACTGTTGCTAATACGCTATCATATGGATACTAAATCGTTAACGAATAATGGACCATTACT
699	USuper-Scaffold_33_19042493	206.773	A03	CAATGTATCAGATCAATTAACAGCGCATGACTATATTCATTATAGCCGCAGTGACAACTCTTAATCAGTATCATGCAGTAATTTGGCTACTGTTGCTAATACGCTATCATATGGATACTAAATCGTTAACGAATAATGGACCATTACTTTGACAGACGGAGCATCAAGCATGTGAACACACAATAACACTAAGAAATGGAAAA
700	USuper-Scaffold_33_19107878	206.773	A03	CTAGAGATTATCTATGTACCAATGACACAAAATACGAAGGCGGAAGCCTAGCATGCAGTGTCAGAAAACAACCATTTTTTGTCGTTCACATAGATCAAGATCTTCCGATTTGGTTCACAATATCAGTATGAATCTGTATAAGTTGATGACAAAAAAAAATGGATTGATTCATAGATTTGAAAAGTTACTTATACAATGGATCA
701	USuper-Scaffold_33_18895126	207.955	A03	CCAGCTGACAAATGAGCCTCATATGTCGCATGCAATGTTCAACTTTGATTACATGGTGAGAAACTTCTCTCTATTTGAACATTTTTCGATTCTTTGTGATGCACCTTTGATGGCATTTGGTTCATATGAAGTTTTTCTTTTCGTTTCATGTTTGTGTAGGGATCAGACTACAGGGCCCAACTTCAACTTGGGAACGGTGCTCT
702	USuper-Scaffold_33_19042639	207.955	A03	CTTTGACAGACGGAGCATCAAGCATGTGAACACACAATAACACTAAGAAATGGAAAACTAGAAGGTCGAGAGGCTCACCATCCAGTGGCTCGCTATCCTTGAAAACATAAAGTCTCCATCTTTTGTTGGGTTTTCTAGCCTCTGGTGGCTCATTGAAGAGGATGGCGATACCTGCAAAGGGTTCAACAAATCAGGGACGCATG
703	BJ_VH_0721	210.508	A03	AGAcGGWGGAAAAACCGGgAATTGGGTGAACCGGTTACCGATTCCGGGaCT[C/G]GGAGCtGAGAAtGTgTTCAGATTGaTtTCGAGCGCGACGGGRAGTCCAA
704	USuper-Scaffold_33_18775250	210.508	A03	CGAAGGGGAGCTACAAGGATGGGACGAAGGCATGCTGATTGATCCAACTCACCGAACGAGCGAGTTGGACTGATCCAACTCGCCGAACGGCCGAGTTGGACTGATCCAACTCGCCGAACGGCCGAGTTGGTCGGTGCATCCGGTCCAACTCGCCCCTTCAGCGAGATGGATTCAACGTCCGGGATCCGTTGTCCGAGGCCTTG
705	USuper-Scaffold_33_19312205	210.508	A03	GGTCAAAGACATGGGAAGATCAGGCAAGCCAGTGAGTGAAGATGGTGGGGTTCTTGATTGGAGCATTGGGGGTGCACCATCTGAACCTAGCCCCAAGGTTATGAAGAGGATACCGGAAAGGAGTGAGACTCTCGCCAATTGATCCTTACATGAAGAAAAGTTAAGAAACTCAGATTGATCACAAGATAGCAAACTCAAGAACC
706	USuper-Scaffold_33_19443667	212.417	A03	ACGGGATTCATCTGTTACTTGCTGTTGTAGCGTCTGCTGACCCGTTTCAGTTTCCAAGGAGAGACGAACACGTCTTGCACGTACACGAGCCTGGACTCTTACCAACGCTTGCATGCACCGAAGCGTCACAGCTGCTTGTTTTCTCACAACGTGTCCTCTAACAAGGGCTTGTAGTCTAACCAAACCCTTCAACGCTCTTAAAG
707	USuper-Scaffold_33_19939303	220.525	A03	AGATTTCTTACCTGCTCGCATCTCTCTTCAATGGCTGTCTTGTCACCGGCCCCATCAAGAATAACAGTGTCGTCCTTTGAGACAGTAACCTACAAATAGCCATGCAAGTGTCAACTACGGTTAAAATCCAACAAGGGTATGCGGGCAACGTCATAGTCCGATCAATCTGACTTCATACTAAGTGCAATCATACATACAACAAA
708	USuper-Scaffold_33_19939459	220.525	A03	TCCGATCAATCTGACTTCATACTAAGTGCAATCATACATACAACAAAGATTTCAAAGACTAACCCTTTTGCAGGTCCCTAGCATGCCCATGTCCACCTTCTCTAGATTCATGCCAAGCTCATCCGTGATAACCTATATCAAGCCAAGTAAATACTCTCTAACTATTAGCCAATCATTTTGCATTGTAGATTTCAAAAGACAGA
709	USuper-Scaffold_33_19939309	221.391	A03	CTTACCTGCTCGCATCTCTCTTCAATGGCTGTCTTGTCACCGGCCCCATCAAGAATAACAGTGTCGTCCTTTGAGACAGTAACCTACAAATAGCCATGCAAGTGTCAACTACGGTTAAAATCCAACAAGGGTATGCGGGCAACGTCATAGTCCGATCAATCTGACTTCATACTAAGTGCAATCATACATACAACAAAGATTTC
710	USuper-Scaffold_33_19805463	227.925	A03	GTGAAGATTCTTACCTTAATCATTGAAGGGCTTTCCTTAGTTGACAGATATATACGGTAAAAAGTGAATATTTGGCATTTTTACGTGAATCTATGAAACATCGGCGAACCTGATCACCGATTTAACTATGTAATACGTGAAGATTCTCGTACCGTACGAGTCACATAATCACACAAAAGTGGAGAGCATGCCTTCATCAGATG
711	USuper-Scaffold_33_19805472	227.925	A03	CTTACCTTAATCATTGAAGGGCTTTCCTTAGTTGACAGATATATACGGTAAAAAGTGAATATTTGGCATTTTTACGTGAATCTATGAAACATCGGCGAACCTGATCACCGATTTAACTATGTAATACGTGAAGATTCTCGTACCGTACGAGTCACATAATCACACAAAAGTGGAGAGCATGCCTTCATCAGATGGAGACACTG
712	USuper-Scaffold_33_19805501	227.925	A03	AGTTGACAGATATATACGGTAAAAAGTGAATATTTGGCATTTTTACGTGAATCTATGAAACATCGGCGAACCTGATCACCGATTTAACTATGTAATACGTGAAGATTCTCGTACCGTACGAGTCACATAATCACACAAAAGTGGAGAGCATGCCTTCATCAGATGGAGACACTGTTTGTGCAGTGCAGCCCTCTTAGCTTAAG
713	USuper-Scaffold_33_19805609	227.925	A03	TCGTACCGTACGAGTCACATAATCACACAAAAGTGGAGAGCATGCCTTCATCAGATGGAGACACTGTTTGTGCAGTGCAGCCCTCTTAGCTTAAGCATGGCTGCATGGGTATTGGCTCATGGAAGGTGCACTGTATCTTGTACTCTTTCATGGTCATCACAAGGGAACAAAACTGGGAACCGATTAAAACTATAAGAAACAGG
714	USuper-Scaffold_33_19805686	227.925	A03	CAGCCCTCTTAGCTTAAGCATGGCTGCATGGGTATTGGCTCATGGAAGGTGCACTGTATCTTGTACTCTTTCATGGTCATCACAAGGGAACAAAACTGGGAACCGATTAAAACTATAAGAAACAGGTTCAATTCGGCTCAGAACATATAACACACAAATAAAGTAAAATTTGGGGTTTCTTTCTCTAATGAACTAGTTTGGCT
715	USuper-Scaffold_33_20191152	230.26	A03	CACTCTCTTCTTTTTTTTTGTGAACCCAATACTTGAAACAAATGGTTACCGAAACAATGAAAAATATATAGTAATAAGATTTTATTACTATTATATGTAACATCTATCAACCGACAACCATGGCAATGCAATTGCCAATTAAATTTTGATTACTACCTAAAATAAAGTTTGAAAAACACTTCAACCACTAGAATACCATGAAT
716	BJ_EJ_0007	231.887	A03
717	BJ_VH_0722	231.887	A03	CTTCTTCTTcGCTAGGCTCACTGAGTTTGGGCTTGATAAGATcATGGTGCA[A/G]GCgGTgGCGGATGAGATaGTCTCGCAGGCGAAATcaGACGGGTACAAGG
718	BJ_VH_1141	231.887	A03	TCCAAAATCAGCGAGTAcGGACTCTCCACGATCRTAGCAGGCGGAGTCGC[C/G]GCTCTaCTAGTACCGGTtCTcCTCTCCGTcGTctTAACCGGAACCAAAAA
719	BJ_VH_1156	231.887	A03	AGACATGTATCAGAAcGAAtTAGCTATTAGCCAAGGTATCAGGATCAGGAG[A/G]AARCCACCAAgCAAGGCTCCacTGGGTTATTCTGGACCgTTTGAGcTGA
720	USuper-Scaffold_33_20489604	231.887	A03	AGCCATTTCGATTTGGTACAAATAAGAGTTGGGTAGCACAACAAGAGAGTGTCTTTCTTTGTTGATGGAGCCTGTGTTGTAATAGTTGTAGATTGGGGATATTGTATATGATTTGTTCCAACTTTTATTAATGGTATTAAGACAAATCCATCTACTACTTCCACTTAAGTTTCCTTTTTAGCATTACAAAGTGCAATTTTATG
721	USuper-Scaffold_33_20392340	233.202	A03	GTATATTTATCTTGCAGCTTGTTTCTTGGGAAGAAGGTGGCTATAGAGTTTCAGACAAACCAATGCCTCGGGGGAGATTGTGGTAGGTGGTAACAGTGTAACAGCAGGTTACTTCAACAATCAAGAAAAAACAGATGAGGTTTACAAGGTAAAAGAAGCATGCCATGTCAGATACCGGAAGCTTAGGTGTTCTGCTGGCTGTA
722	BJ_VH_0723	235.458	A03	GCAATAGACCATCTCGATGCAACTGATTCYGACCCAcTcTCCCTCGGgCT[T/A]GCCGTGGTTGaYTTgcTCAAYAAGTTACAGgacGATACTGGCTCCAAGCT
723	BJ_VH_0724	235.458	A03	GGaATcAAGACACTTGTtCAAtCTCTTTTTGGtACGAGGTTGCCTGCTGT[T/C]GTTGGAGGCTCTTTcGCTTATGTAaTCCCCATtGCTTACATCATTAATGA
724	BJ_VH_00037	237.415	A03	GATCTTCAAAGGATGGAACTGCcTCCGTAACAACAAAACCAACGCCCTCG[A/C]GATCTCCAAGTGGCGtTGGAAGCCaAAGCACTGTGATCTCCCSTCGTTtG
725	BJ_VH_00038	237.415	A03	ACACCACtTGGGACCTTGTcAATGATATTGAAAAACTAAGGGAGCATTTG[A/C]AAATTCCtGAATGGCAGGTTTTTGGTGGATCTTGGGGAAGCACTTTAGCA
726	BJ_VH_00040	237.415	A03	CTTCAAGCTGGTCAATGTCCtGAATTAGCACTATATGTGAGACTgGAGTT[A/G]CTAGAAGGTGTGGTGGCATATCACACTGGTcAAAATGATAAAGCCTTGAA
727	BJ_VH_00041	237.415	A03	GCCGTTGAAAGGAAGACCaCCGAGCCCAAGTGTgTATGTGGAGTAcAGTA[C/A]AAGAGAtGATGACACACGgTGGGCTgCTCTaTTTCACAACTTGAAGCCtA
728	BJ_VH_0243	237.415	A03	GGTGAATGATGTaTTCTGGGAACAGTTCCTAACAGAAAGGCCAGGGTCTT[T/C]WGATAAcGAgGAGGCAAGCTCtACTTATAGAGAaAACCCATGTGAAGAGC
729	USuper-Scaffold_33_20737813	237.415	A03	AAGCGGTTTTCATCATTAAGGAAATTAAAGTGTGCTACAGATCAGTCACCTGTGCGGCAGCTTCTTCGTAACCAGTTGTGCCGTTGATCTGACCAGAGAAGAAAAGACCTTCAATTTTCTTTGTCATAAGTGACCTTGAACACTGATGAGCTGGCAAATAATCATACTCAACAGCATAGGCAGGCCTTAGCATGGCGCAATTT
730	USuper-Scaffold_33_20760983	237.415	A03	TGTTAAAGTCGGACGGGAAGTTCACGGACGCGTTGCGAAAGACGTTAAGTTACGGAACGATATAATCCTAAGCAACGCCTTTGTTGATATGTACGCAAAGTGTGGAAGAGTAAAAGAAGCTAGGATCGTGTTCGATAGCATGCCTATCAGAAACGCTATCGCTGAAACGTCGATGATCAGCGGCTACGCTATGGCTGCGAGCA
731	USuper-Scaffold_33_20761061	237.415	A03	CTTTGTTGATATGTACGCAAAGTGTGGAAGAGTAAAAGAAGCTAGGATCGTGTTCGATAGCATGCCTATCAGAAACGCTATCGCTGAAACGTCGATGATCAGCGGCTACGCTATGGCTGCGAGCACCAAGGCTGCTAGGCTGATGTTCGCCAAGATGACGGAGAGGAACGTTGTTTCGTGGAACGCGCTCATCGCTGGGTACA
732	USuper-Scaffold_33_20873898	237.415	A03	AGGAGGATGTGCTTTATCCATACTTTTTTTTTAACTACTGCTTTATCCATTCTAGGATGTAAATATTGTAAGACTCAAGAGCTGAACTCAACGTGTTGGTTGATGAGCACTTTTTCCGGTGATTAGCACGGATAAAAGACTTATACAAGGAGAAGACGGCCATAATTGAGGGGTAGTAGTTGAAGTTTCTATGTTGTTACTAC
733	USuper-Scaffold_33_20873977	237.415	A03	AGCTGAACTCAACGTGTTGGTTGATGAGCACTTTTTCCGGTGATTAGCACGGATAAAAGACTTATACAAGGAGAAGACGGCCATAATTGAGGGGTAGTAGTTGAAGTTTCTATGTTGTTACTACTTACAAACTTTTTTTTTTTGTCAAAAAATCATTTGATTGCAATAAAACCAGTACTAAGACATGGCCACAAGGAGTTCAT
734	BJ_VH_00033	239.445	A03	GCAAGAATYTCAACSAGGAGAAAGATTAAGGATTGGAGAATCGAGCAGGA[A/G]WgTGAAGGAAACGCtGCtGTTTTCGATGCGGTGTTGTATGATAGAGAGAG
735	BJ_VH_00035	239.445	A03	CCTACGMCGGCKCTTCCTCGCCTCCGcCCTTCCCCATCCTCTtcACCTGG[C/A]CGtCGCTTCTCaTTttCATCTCCTTCCAGGAAtCTAGGAGCgCTTGGTTG
736	USuper-Scaffold_33_21009957	239.445	A03	TATTTTTTTTTCCTGTTATAGTTTTAAAATGATGAATAAAGTAATAAAGAAAAGCACATGCATGCGCTTTAAAGTTAAACTGTTATCCGTTCTATAATCTAAGATGTCGATTATTAGCGTTTGGAACTTGATGTATTCATGTAATAAACGTATGTCAACAGGCTCAGTTTTCGCAAATGAGACCAATGGCGATGCCACCAGCT
737	BJ_VH_00023	241.374	A03	CTACGAGAGagCCACGTGGAGCTCtGTCCTaTCTcTGCTTAAAGAgAACA[A/G]CAAAGAcTCTgtttCcACctTgAGAGAaAGATGCAGActcTTCTGTgTTG
738	BJ_VH_00024	241.374	A03	CCAGAGATCAAAGGTTTGTTCTSTCKTCTGGTAAgGATTCTACGGTTAAG[G/T]TATGGGAAATAGCTTCTGGTCGRATGGTtAAGGAATACATCGGAGCAAAG
739	BJ_VH_00026	241.374	A03	AGAACCAcCATGTTTCAAGTaTCTGGATAGCAAAGAGTATGCTGATAAGT[A/T]CAAAAaGTACGAATCTGAGTTcAAGCAGTGGaTcCTcGCCAAGCATtTCT
740	BJ_VH_00029	241.374	A03	CTGAGGAAGACGGAGGAGAGgGAGACGGAGTTGATTGGtGGaGCGGAGGT[T/G]TATATGCCTGTGTGTCGGAGTCAtTAYGTtAGCGGTCAAGGCGTTTTGGA
741	BJ_VH_00031	241.374	A03	CTCGAgTCCGAGAATCCTTCcAAGCCGATCCATATGTATCTCAAcTCACC[A/C]GGAGGCCAcGTCACCGCCGGTCTtGCAATTTAcGATACGATGCAGTACAT
742	BJ_VH_00032	241.374	A03	GATTTTGaaKRWTTgAAGCTtGAGTTGGTTGCGAGTCCTGTGTAtGGcGG[C/T]GACAAGAAGTTCTTGATTGAgTCgTGtGGCGAGATGTTGATGGTGGATAT
743	BJ_VH_0762	241.374	A03	CAcCACGTCATTtCCCCAcCCtCCACCTCCCAGgTTCtCTCTAtTCCCTTC[C/A]AGACTCTTCTCATCCGAAACCAATGCGgcgGATCCaCcAACtCCAGACC
744	BJ_VH_1163	241.374	A03	GATGATGGRCATTCGATTTATGTTCGRAACTTACCTTTCGACACTACACCA[G/A]CACAgCTTGAAGAGGTGTTCAAGAGCTTTGGTGCTATCAAGCATGAAGGGATT
745	USuper-Scaffold_33_21154308	241.374	A03	AACCAATACTGAAATTAAGTTACAATGTATCAGCAAGAAGCTTTAATTTCTTGAAACGGTTTAAGATCTTACCCATCAAGATACTCTCTTGACGCATTCCCATTCCATATATGAATGCCTTTTCCCTGAAGGACCTGCCAATGCATAGAGTCGCCTCTCATAACTACTATAAAATCAAATAACAAACAACTTAGCATCTAGAT
746	USuper-Scaffold_33_21165724	241.374	A03	TGGAGCTTAAAACTTGTTTTTTACGTTTTTTTTAGTCTCTTACCAAACATAAGTGTGTTATTATGGAAAGCAGATGGTGAAGAACCCTGAGGCCAAGTTCTCGACTATTTCAGAGGACGAACGCATACTTGTAGAAGATGAAATATCGATGGTCTTTGAAGTAAGCTGAGAACTTTGTCAACAACCAAAACACATTTAACTTA
747	USuper-Scaffold_33_21803532	241.374	A03	CGTAAAGGAGATAAACCACATATCTGAGAGCATCACAAACGCCATGTTGCATGCCTTAACTGAACTGAATCAAGAGTCTAGTATACCCAAAGGATTGAGGTAAGAACCGTTAATCAGGGGGGGTTTGTGGCTTGAGCACTTTTGATCAGTATGTGCTTTTCTAATGATCACTTGGGTTACACAGACTTGAGAGAGTACAACTT
748	USuper-Scaffold_33_21817313	241.374	A03	CGAGTCTCACCATAAGGGCCGGAAGCATGTTGCTAAGTTTAAGCTGCACATAGATGTAAGATTCAGAGATTTGGTTGAAAAATTTAATGGTTTTATTGGAAGAAAGTTGATGATGATACATTGTTATTGAAACAGGCCATGCTTGATAATAAGCATATACAAGAGGAAGTCATTCAAGATAACGGTCTCCCGAAAGATATGAC
749	USuper-Scaffold_33_21109980	241.959	A03	CGAGACATGCTCGAACCAACCAATAACATCAGCATGCCCAGCTTCTGCAGTTTCCATCAGAGATTAGCTTTTAGCGCACTGTTGTATCTCAGCGATTCAAAGGAATAGCAACATATAAAGGAGTACTATTGGTAAGTGATCATCTTAAATTTTATACTCCTATTAGTGAGACACCCATTATTAGATAGTATCTCAAAAGTCTT
750	USuper-Scaffold_33_21647862	242.395	A03	AACATCAGTCGATCCACTCTTTCTGCAAAACTAACCTTGTCCCATAAATATGTCTTCCTCTTTCCAAGCTACGTCAATATAACAAACTCTAGAAACTTCCAGGTCTAAATCGGTTTAAAATGAACGATTTTCAGTAGGATGCAACAAATTATGATTTATATCTTCTTCTTTTAACAATAATTATGATTTATATCGGTTTTTCC
751	BJ_VH_0761	243.846	A03	GGCAGCGAgAGgTGcAGCCTCGGGCMAGCaAAAGGTTTAGACAGcAAGGA[G/A]CTYATGGCTTTAGCGTCAGTAGGGGAACTtAAAATGgATCTGGAcTCaTT
752	USuper-Scaffold_33_21883277	243.846	A03	AAGTCTTTAGAGAAAACATAATTAAATAATAAGTAGACCACACCAAAGACTAATGATTCAATCATTAAAATCTCTAAATAAAGACTCTTTTTTAGTGAATTCTTGCACTATTTGCGGGTCTCCACGACATGTGGCGATCCACAATTGGTTGATAATTTTTTTTTAGAAAAAAGAAAAAAAAATAATATTTCAAAAAATCAAAA
753	BJ_VH_0239	245.296	A03	CATCTGCTAAGAAacCAGTMGGTTcTTCCTCTCAAGTGCaGCAATTCTCc[A/T]TAAGGAAACAGCGTCTtGTGAGCACKTACAgCCTGCCTGAaTCAAACACT
754	BJ_VH_0376	245.296	A03	GTGGGtTTGTTAGCAAGTTTAGCACTTTGGGAGCTGTTCAAGTACTGYAG[C/T]GACAGATGGaAGTTTGATCGTCACCCTTCTGCTCGGAAaCTCGTGATTGG
755	BJ_VH_0758	245.296	A03	AAAGAGAATCGGTGTCAgCCcAATTTtAGaAAGAACGTTGTCCCTGCgAA[C/T]GgCTGTGGACCTTACAAGCCgaaAcATGGtGGTATGGATGTTTCTACTGA
756	BJ_VH_0759	245.296	A03	aGACcTGAGCAgCAACAGATTCACCGaccagATtCCaTCGGAcTTCGCCGa[A/G]GCTCCTGTTCTTCAGTACTTGAACCTCTCcTgCAACTCgTTCCACAgCa
757	BJ_VH_0760	245.296	A03	GTTTATGGATGCTGTAAGCCGGAAAATCAGTTTGGACGCtCTGGTGGATTT[C/T]GCAATTGCACAtGGAGCgCAGTGGATGTTCATCACTCCTCATGATATCA
758	USuper-Scaffold_33_22195901	245.296	A03	CAGAGGCTCTGAAGACACAACCCATGACTCGTTCGAGCCATCAGAGCTTAATGACGCATGCATCACCCTCTTCTTGCTTGGATTGTGATCTAATACTAACTCATAGCATTTATTTACTTTCTCCTGATTAAGTAAAAATGAATACGGAATCAGTTCTTGATCTTAACACTTAACTACATTGCCATTTATTGATCCAATAGTAA
759	USuper-Scaffold_33_22499118	246.614	A03	TGGAGTTTGTTCAAATGTAACATATTTTTCTTATGCAATTATTCAGTCCCATGCTACAAATTAACAAACCAATAAATATCATTTTACATCTCAAACAAAGAGTTTTTTTTTTTTTGTTAAATGAACATAAAAATGATCAAACCAACCAAACAAGAATGCTTATGTGAATGAGAGGAAGGCCAAAAGAGAGAGGAGAAGCAGGA
760	BJ_VH_00013	246.945	A03	GAMGTGGCKMGTTATCCTCAGTTtTTTCASCATGGGTTGAAGAAGAAGGT[G/T]GAgTcGAGGTATAAAgTTGTTAAGAAGAgtgAtGTTGACTGCAGCCTTAG
761	BJ_VH_00015	246.945	A03	CTCTCCTCACTTGGTTGGCTTCCCCAMCTCATCCTCTCcAGCGACGCGAC[T/A]CGGACTAaGGAGACgCTGAAGTCAATGCAAGCGCAAGTTGATGGCTTTaT
762	BJ_VH_00018	246.945	A03	CCGAATCATTCCTCAACGTATCTCATCCCTTATCTCCAAGACcTAGCTTC[C/A]TCCGGAaACCTAGCTCCTCTaCGAATTTCCAATAGTGCCCCTGTCACACC
763	BJ_VH_0235	246.945	A03	GGTCCAGCGCCCGAAAGAATAAACGGGAGACTaGCTATGGTAGGGTTCGT[A/G]GCGGCGATTGCGGTGGAGCTTTCGAAGGGAGAGAACGTGTTTGCTCAAATC
764	BJ_VH_0237	246.945	A03	AGAGGAAAGAATAGCTAGAACaTGGGGCACGACCGCACCGGGCTTGCCTT[A/T]cGCAGAAGAGGCGATAACCAAcGCTGGAAACTatCTCATcGGTGGTGACC
765	BJ_VH_0734	246.945	A03	CGGAGCGACTCCGCCTCCTCAGTCCGAAACGACGCCGTTTCACCCCAGgTC[C/T]CCtTACGCMGCGTCCAAAGTCGCTGCGCATTGGTACACtGTTAACTACCGTGAGG
766	BJ_VH_0735	246.945	A03	GACACCGCAGAAGCAGGTTTTGGTcGTTGTTACCTCTGGTTGGTCTGTGCT[T/C]TGCTTTGATCACAACCTCAAAAAGCTCTGGGAAACGAATCTcCAGGAGG
767	USuper-Scaffold_33_22499082	246.945	A03	TACCCATGTTTGGTTTTGGTCTTTTTTATATATTAATGGAGTTTGTTCAAATGTAACATATTTTTCTTATGCAATTATTCAGTCCCATGCTACAAATTAACAAACCAATAAATATCATTTTACATCTCAAACAAAGAGTTTTTTTTTTTTTGTTAAATGAACATAAAAATGATCAAACCAACCAAACAAGAATGCTTATGTGA
768	USuper-Scaffold_33_22541627	246.945	A03	AGGCATTTGCCTAGAACAATGTTCGTATCAGCAATTTTTGAAGGATGACAAAGATTGATGTTGACGGTTTGAGTATGCAGATGGATCACCTCATTGGAAAGGACCATCTATTCAAGAGAAGTATCATACTCATCAAAGCTTGGTGCTTCTACGAGAGCCATATTCTCGGGGCTGTTCATGGATTGATATCCACATATGCTCTG
769	USuper-Scaffold_33_22769099	246.945	A03	GAGATATACGAGCCGTTTCTTAGCGGAAAAACGTAAAAAAAAAATAAAAAAATGTTAAATCATGAGTTAAGAACCCTAGCTAAGAGACCGGGGTTAATGATGTCCTAAGAAACTAGTCATCGGATGAAAGCATGCTGAGTACATAGTACATGTGGTCGAAGTCGATATATAATGAAATCCCATACATAAACCAATAGTCGGGT
770	USuper-Scaffold_33_22769123	246.945	A03	GGAAAAACGTAAAAAAAAAATAAAAAAATGTTAAATCATGAGTTAAGAACCCTAGCTAAGAGACCGGGGTTAATGATGTCCTAAGAAACTAGTCATCGGATGAAAGCATGCTGAGTACATAGTACATGTGGTCGAAGTCGATATATAATGAAATCCCATACATAAACCAATAGTCGGGTAAGACTTCAAGATGTCGAACGTAC
771	USuper-Scaffold_33_22769176	246.945	A03	AGCTAAGAGACCGGGGTTAATGATGTCCTAAGAAACTAGTCATCGGATGAAAGCATGCTGAGTACATAGTACATGTGGTCGAAGTCGATATATAATGAAATCCCATACATAAACCAATAGTCGGGTAAGACTTCAAGATGTCGAACGTACGGACATTAACATTCCTAATGTTACTTCCACGTACATATGGTCAGAAACGTTAC
772	USuper-Scaffold_33_22769201	246.945	A03	TCCTAAGAAACTAGTCATCGGATGAAAGCATGCTGAGTACATAGTACATGTGGTCGAAGTCGATATATAATGAAATCCCATACATAAACCAATAGTCGGGTAAGACTTCAAGATGTCGAACGTACGGACATTAACATTCCTAATGTTACTTCCACGTACATATGGTCAGAAACGTTACAAATGATTCATACATTTCTATTAAA
773	USuper-Scaffold_33_22769235	246.945	A03	GAGTACATAGTACATGTGGTCGAAGTCGATATATAATGAAATCCCATACATAAACCAATAGTCGGGTAAGACTTCAAGATGTCGAACGTACGGACATTAACATTCCTAATGTTACTTCCACGTACATATGGTCAGAAACGTTACAAATGATTCATACATTTCTATTAAAACAACTATGATGTTGTCGTATTGGTTATCCATTC
774	USuper-Scaffold_33_22789249	246.945	A03	CGATCTCTTCTTATGATGGAAACTGAAGAATACAAGTATAAAATTACAATATCCTCACAAGAAACAAGAAATCTTCCTTTCATTCCCCAATCATCTTTTTTTTACAAATTTGTTACTTGTTTTATGTAAGCCTTAACCTGAAAGCCACTATTCCCTGCAACAAGTTCTACTACACTTACTTCCTCTCCCAATGCTTCTAAAAA
775	USuper-Scaffold_33_22821084	246.945	A03	CCCAAACATTCACGTTGCTTTTACTCTCCGTTCGGGCTTCTACTCAATGGTTAATCTCTTCGCTGGTTATGTCATGCCAAAACCTGTAAGTATCTTCTAACCAAGATAAAAAGAGTGACAAACCTCTCTACGTTATGTAATAGATCAAAACATGTTGAGAATTTTATTGGATATGCAGAGCATTCCGAAATGGTGGATTTGGA
776	USuper-Scaffold_33_22936380	246.945	A03	CGAAAGACACTTGGAACATTCATACCCCACCCCCCAGTAGCATGTTCCTTATATTGAGAGTTACAACCTATGCCAAGAAAGCATGCTTTGGGATATTAGAGCTAAACCAGACTGACTTAAAAACCAAGGAACTGGAGGGGTGGATAAAGAGATTCTTAAGTCCCTTGAATGAAGATGAAGAAGATTCCTGGAGTATGCTAAAC
777	USuper-Scaffold_33_22939620	246.945	A03	TTTTCAACAAAAAAGTATTTACTGGGAGAGAATACTACAACAGGCTCAAGCTGATAGTAAAGAATGGAGTTTGCAAAATAATGACCAAACCAGGATAATAAATGGGAACGCTAATGGGAGGAGCATGCCAAGTGGATGGCGAAAACCACCTCTAGGATGGGTCAAATGCAATGTTGATGATTCTTTTTCAGCTCAACAACAAA
778	USuper-Scaffold_33_22950493	246.945	A03	TTTACTACATCATGTAGCCTTAAATGTCGTTCTTCTCAAATCTCATAGTACATACAAGCATGAAGCATGCCAGGCCTGAAAACACGCTAAAGTAGTAGCTGTGGAACGAGGTTGGAGTGACAGCCATTGGAAATTGCATTCGCCAAATTTTTCTTTCCAAATTTAGTTTTTGTCAATTTCACATATTGGAAATTGCATTCACT
779	BJ_VH_0234	248.445	A03	AAGTTTGGtGATCTtTTAGCGTTTAGCGGTCCAGCGCCCGAAAGAATAAA[C/T]GGGAGACTcGCTATGGTAGGGTTCGTAGCGGCGATTGCGGTGGAGCTTTC
780	BJ_VH_0749	248.445	A03	CGGAAAGTGATCAGAGCACATCGGAGCTtCGcGCTCTCGATTGYAACCTC[G/A]CTTCCTTGTGCGATCATATTCAATCCGAAGGTTTCGGCTCTGGcTCgTTC
781	USuper-Scaffold_33_23016331	248.445	A03	ATCTTTCTTTACTATTATCCAGATGCTTCTCAGTCAGAGGGTGCAGGAAGTTGCTGCCAACACATGCAAAAAGTGTTGCCTCATCAGTATTGCATGCGCGTGTAAACAGGGATTTGGGCTTTCGCATGGTGCACCCTTCAACAACTATTATTGCCAAGATAATGTGCAGAACAATAATATGATGGGAGGCATTGAAACCATGT
782	USuper-Scaffold_33_23016335	248.445	A03	TTCTTTACTATTATCCAGATGCTTCTCAGTCAGAGGGTGCAGGAAGTTGCTGCCAACACATGCAAAAAGTGTTGCCTCATCAGTATTGCATGCGCGTGTAAACAGGGATTTGGGCTTTCGCATGGTGCACCCTTCAACAACTATTATTGCCAAGATAATGTGCAGAACAATAATATGATGGGAGGCATTGAAACCATGTATGT
783	USuper-Scaffold_33_23016349	248.445	A03	CCAGATGCTTCTCAGTCAGAGGGTGCAGGAAGTTGCTGCCAACACATGCAAAAAGTGTTGCCTCATCAGTATTGCATGCGCGTGTAAACAGGGATTTGGGCTTTCGCATGGTGCACCCTTCAACAACTATTATTGCCAAGATAATGTGCAGAACAATAATATGATGGGAGGCATTGAAACCATGTATGTGACGGAGTCTTCTC
784	USuper-Scaffold_33_25866801	251.736	A03	ATCTATATCCGCTGGTCACATGTGGAGTTAATACTTTCACACTAGAGAAGAGTCGATCCCTGACCTGGACCAACATGGTAACTCCTACTCTAATAGAAACCATTAGATCACCACCACGATGTGCATGCATGATATATATTTTAGAAAACTACCGAATGGATATGAACATATTTTTATATTGCTATTATATAAGTTGTTTGTAA
785	BJ_VH_0315	254.165	A03	CGGAAGATCCGAcCCGcKTACAAAcCCGAGCTCGATCTgGATAGGGTTGC[T/C]CTgTCGAAATCCATCGTtGAGTCgAGCCTgAAGAACCTtGTgTATCACCC
786	USuper-Scaffold_33_23102529	254.165	A03	GCTGTTGATCGAGGTAAATATGAAAACAAAATTAATTGGTTTTCTGATTATGTACCATCATTATCTAACAAAATTACATATTTGTTTAACCAGTTAAAAATGAGACATCTTCAAGTTCACAGTCACGCATATAGTGATATAGGTAGGAATTGGGGTTGGTTTGGCTGTGTTTTTCTTACTGTTGATTGGCTGTGGTATTCTCT
787	BJ_VH_0228	255.365	A03	GTtGTGAaGCTCcGAGAGATACTTTCAGATGACACAGTgAAGGTTCCCAG[G/A]ACACCWACAGAGCTCAAaGAACTTGAATCCATTCACAAGGTTTTGGATCT
788	BJ_VH_0230	255.365	A03	CTTCTCCAGCACAGCCCAAAACGCCTCCCAAGGACAagAATGCTTCATTa[C/T]TCGACgcTTGTCAtTGGGTGGATTGTGGAGGAGGGgTTTGCgACAgGACA
789	BJ_VH_0231	255.365	A03	TTCTCtTTCCTTGCACCGTTCCTCTTCGGATCCCTCCTtATCaTCCTCGT[C/T]TTCgCTacGATACAGgTATTCCATCCTCTGGGGAAGcTAtCGTCGATGAT
790	BJ_VH_0569	255.365	A03	TGAAAACACCGATAACCACCTTCAAACAAAAATAATAATAACAATAATGC[A/G]TTTTTGGATACATTAGCTGTCTACAATTCACGTGACAGAGATGATATTAG
791	BJ_VH_0707	255.365	A03	GGTGGAtCTTGCAAgTTCTGGgTGTTTGGAGGGCTtGGATCAAGRGGACT[A/G]CTCTATCATGGTTGGCTWGGGAAACTTATTGCTAAAGCTGTTTTRTGTTG
792	USuper-Scaffold_33_23577136	255.365	A03	CGACAGAACACACTTGGTTGTTTTCCCTTTAGAGGAGGAGTCCACACCAACCAAATCGAGTAATGGTGATTGAAGACAGAACAAACTTTCTACTAATAAACGTTAGTTAACTTCTTATCCTCTTAACACATAGCTATGAAAGTTTTGCATGCTGCACGTGAATTACCAGTAGCTATGTTCGTAATATCTTGTAGTGTCTAGGA
793	USuper-Scaffold_33_23869769	255.365	A03	TGTGTTGGCATACATTCATAACCATTGGTAGGGAAAGAAAACCTGGATCAGACTACGTACTCATGGTTGTGAGGTACATATGTTTTGCAATCTATAAGAGAAAGCTTTAAAATCTACAATTTTTGCAACAACTGGTCACCAAATCTAGACCATCAGTCTATCATATCTGTCAACATGTGTTGCTTGTAGGGAAAGTGTATCTC
794	USuper-Scaffold_33_24114996	255.365	A03	GTGTTGCAGAGTTGATTCGACAGCCCGGTCGTGACCATCTTCCCTATCTCACTGAGTATCCACATGGACAGGGTCAAACATGGTAATTAAAATTTTATTTTTTCCTTAAAATTTGATTCATTATTAATAATTTGTTCTTTTTATTAGGTTCAACCGATTCGGGAACGGGATCAGTGCATGGATCAACCGTATGATGTACTCGA
795	USuper-Scaffold_33_24114933	256.501	A03	GGAGCACTCAACAGATGGTGAGATCACCCGCTCCTGCTCCTCCGGGTCCTCCGGGAGTGATGAGTGTTGCAGAGTTGATTCGACAGCCCGGTCGTGACCATCTTCCCTATCTCACTGAGTATCCACATGGACAGGGTCAAACATGGTAATTAAAATTTTATTTTTTCCTTAAAATTTGATTCATTATTAATAATTTGTTCTTT
796	USuper-Scaffold_33_24360067	256.501	A03	GGGAGATATTTTCAATATATATATTGCATGCAATAGCTTGATGGTGTCTCCATTCTTGAAGCTTATGAGGGTGAGTGTTGCTGACTAGAGCTGGCATTTTGAACTCTTTGAATCTCCACAAAAGTTCTTCTATCCATACAAGTCTTATTAATCTGCATTACAGCTTTGTAAGAGCGTATATATGCATGCTTCCATCTCTAAGG
797	USuper-Scaffold_33_24418035	256.501	A03	GCATATTTTCAGGCTGAGTATACGAACTTGAAAAAGTTTGTTATGGCGTTCTTTTTCGCGGTGACTACTCCACTCGGTATAGCGTTAGGAATCGCTCTATCAACAGTTTACAGAGAAAACAGTCCCAATGCTTTGATAACTGTTGGACTTCTCAATGCATGCTCGGCCGGATTGCTCATCTACATGGCACTCGTTGACCTTCT
798	USuper-Scaffold_33_24418041	256.501	A03	TTTCAGGCTGAGTATACGAACTTGAAAAAGTTTGTTATGGCGTTCTTTTTCGCGGTGACTACTCCACTCGGTATAGCGTTAGGAATCGCTCTATCAACAGTTTACAGAGAAAACAGTCCCAATGCTTTGATAACTGTTGGACTTCTCAATGCATGCTCGGCCGGATTGCTCATCTACATGGCACTCGTTGACCTTCTAGCTGC
799	USuper-Scaffold_33_24418048	256.501	A03	CTGAGTATACGAACTTGAAAAAGTTTGTTATGGCGTTCTTTTTCGCGGTGACTACTCCACTCGGTATAGCGTTAGGAATCGCTCTATCAACAGTTTACAGAGAAAACAGTCCCAATGCTTTGATAACTGTTGGACTTCTCAATGCATGCTCGGCCGGATTGCTCATCTACATGGCACTCGTTGACCTTCTAGCTGCAGAGTTC
800	USuper-Scaffold_33_24418107	256.501	A03	CTCGGTATAGCGTTAGGAATCGCTCTATCAACAGTTTACAGAGAAAACAGTCCCAATGCTTTGATAACTGTTGGACTTCTCAATGCATGCTCGGCCGGATTGCTCATCTACATGGCACTCGTTGACCTTCTAGCTGCAGAGTTCGTGGGGCCAAAGCTTCAAGGCAGCATCAAAATGCAGTTCAAATGTTTAGCTGCGGCTCT
801	USuper-Scaffold_33_24418251	256.501	A03	GTGGGGCCAAAGCTTCAAGGCAGCATCAAAATGCAGTTCAAATGTTTAGCTGCGGCTCTTCTCGGGTGTGGTGGAATGTCGATTCTCGCCAAATGGGCCTAACTAATGCTGCGGCATGTGGATTTATTTATCGAACTGAAGAACCGTTTTCAGGTTTAAGTCTTGATCCTCTATCGGTTTTGTTTCCTTGTAATTCACTTACG
802	USuper-Scaffold_33_24418376	256.501	A03	ATTTATCGAACTGAAGAACCGTTTTCAGGTTTAAGTCTTGATCCTCTATCGGTTTTGTTTCCTTGTAATTCACTTACGTGGTACTATCTATCACATTTGTAAGAATATGTCTTTTGGTAGATATGTGTAATTCGTCCCACGAGTCTATAGTCTTTTTCAATGCGTTTTTTCTTCTATGTCTCTTTTTCAATGTTCTTTCTATA
803	USuper-Scaffold_33_24418401	256.501	A03	CAGGTTTAAGTCTTGATCCTCTATCGGTTTTGTTTCCTTGTAATTCACTTACGTGGTACTATCTATCACATTTGTAAGAATATGTCTTTTGGTAGATATGTGTAATTCGTCCCACGAGTCTATAGTCTTTTTCAATGCGTTTTTTCTTCTATGTCTCTTTTTCAATGTTCTTTCTATATTCTTGGTGTTAGCTCTTGGCGTGT
804	USuper-Scaffold_33_24441438	256.501	A03	ATGAGTACAATCGTAAGTACTAAAAAAAGTCTGTGAACTTACCTCGAAATGGAGCAGCAATAGCAATCCAATTCTGTACATACTTCTCGAATATCTAATAATAATTAAAAAAAAAATCAGATTGAGATGTAAAGATAACATTAGAAATGATATAATACAAATACATACATCAGTGTGCAGACTCATGAAACATTTCACCAACA
805	USuper-Scaffold_33_24661620	256.501	A03	ATATAAAAATAACTATTTCATGCCAGCTACAACTGGCAATAGAATAAATCATAATTCAAAAGAACAGAGAAAGGTGAAAGGTTAAATTACCAAGTGTACTCAAGCCCCTCACAGGGAGGTTCCACCACCGAATGGGCACCAGCTGCCATTGCAGGAGAAACATATGCACCAACACCAATGATACTGGAAGTTGTTCCACCAGG
806	USuper-Scaffold_33_24661634	256.501	A03	ATTTCATGCCAGCTACAACTGGCAATAGAATAAATCATAATTCAAAAGAACAGAGAAAGGTGAAAGGTTAAATTACCAAGTGTACTCAAGCCCCTCACAGGGAGGTTCCACCACCGAATGGGCACCAGCTGCCATTGCAGGAGAAACATATGCACCAACACCAATGATACTGGAAGTTGTTCCACCAGGTGCACCAACTGTTG
807	USuper-Scaffold_33_24661644	256.501	A03	AGCTACAACTGGCAATAGAATAAATCATAATTCAAAAGAACAGAGAAAGGTGAAAGGTTAAATTACCAAGTGTACTCAAGCCCCTCACAGGGAGGTTCCACCACCGAATGGGCACCAGCTGCCATTGCAGGAGAAACATATGCACCAACACCAATGATACTGGAAGTTGTTCCACCAGGTGCACCAACTGTTGTCAATGCTGG
808	USuper-Scaffold_33_24876679	256.501	A03	GTGAGAGATTCTGCTCTCATCGTCTCCTGTTGTAACATGTATGGCAAATCAAGATTTTTGTGTATAATCTGTATCAGAAACTCTGAGTGGAAGCAACATCTAGGGGACACCCGAGTACTATGCAGACAAGACATAAGCATGCACTTTGGCTTCTTCTCAGACCTGTAAGTTAAGTTACTCCATAGAAAACCAGTAAAGTTAGT
809	USuper-Scaffold_33_25091861	256.501	A03	GCTACCACAACTTTTTTCTTCCACTGTTTCATTCTATGAAGCTCATTGGTTCTTACCAAGTTTCAGGAATGATTGATCCTATATGTTTTTATATAAATAGGTTTGCTGCTATGTAAACTAGATAAGGAACTCGCATGCAAATTTATATTATAAAATAAACTTATCATATTTTATAAAATAAATATATCATATTTTATAGAAAA
810	USuper-Scaffold_33_25257940	256.501	A03	CTAAGACAGAAGTGAGAGCTCGTCGATGTGTTAAAAAAAATAAAGAGTTGGTCGATGACAACTGTCATTCCACTCTCCAAAGTGGAAAATAAAACTCGTCGATTACAAGTTGACAACTCGCTCCAAAGATGATAATAAAAAAAATCGGGACCGCATGCAGTTAAATGAAAAAAAGACCCATGCTTCATCCATGAACCTAATCG
811	USuper-Scaffold_33_25257945	256.501	A03	ACAGAAGTGAGAGCTCGTCGATGTGTTAAAAAAAATAAAGAGTTGGTCGATGACAACTGTCATTCCACTCTCCAAAGTGGAAAATAAAACTCGTCGATTACAAGTTGACAACTCGCTCCAAAGATGATAATAAAAAAAATCGGGACCGCATGCAGTTAAATGAAAAAAAGACCCATGCTTCATCCATGAACCTAATCGCAACT
812	USuper-Scaffold_33_25686210	256.501	A03	AAGTATCTGAGCATGCACTCGCCGTAATAGAGCACAACCTCACTCTCATTTGAATCCGAGATAAGGTTTCGTTGACGGAGAAGGCGACGCAGCGAAGGCAAATTTCTGGAGAGACATCTCCCCGACAAAGGAAAAGTCCCGTGACCCTGTCGAGGTCGTGTCCCACGGTGGAGTTCTGGAATCCGGTGGAGTAGGAAGCGTCA
813	BJ_VH_0299	257.801	A03	TGGCaGGGAATGAGTTTAGCATGGCTGATGTGATGCTaGTGCCTGTGcTA[G/T]CTcGGtTATCaYTGTTGGATTTGGAAGAGGAGTATATAAGTAGCAGGAaG
814	USuper-Scaffold_33_25800679	257.801	A03	GTCCAATACACATACACACATATTGTATACTATGTGGGTACACTTTTACTTTCTTTTAACTTTGCGTCGATATTGGCAGCCGCCTGTATTCGTAATATTAATAATTAATTGATTGTTAAATGAAATGCATTATTCTTTGTGATAACTTTAATGCACTTAAAGATCAACGTAGCATCCCACTATCTTCATTCACCACATTTCAG
815	BJ_EJ_0062	259.775	A03
816	BJ_VH_0263	259.775	A03	TACAAACTGCAgaGAGTTCCGTTTGTGGAAGAGCAAGTGAGGAAGATAaA[G/A]GAAGTTGGGAAGGTtATGACaATGGACATYGAGCGtTTGCTTTTGAGCGA
817	USuper-Scaffold_33_26458036	259.775	A03	GTAGCCAGCCACTTGTCAAGTATTAGTAAAAAGTATCTAACTGTTATTAAGGAAAAAAATGAAAGAAGATCTACTCCATGGATTTTTTTTTTTTTTTTGAAACATTACTCCATGGATTCAAATTTTGGAAACACATCATCTAATGGTTATTATTAGTACTGATTCTATTTTTTTCTTAAAATTAATTGCAAAATAAATGTTCA
818	USuper-Scaffold_33_26458131	259.775	A03	TTTGAAACATTACTCCATGGATTCAAATTTTGGAAACACATCATCTAATGGTTATTATTAGTACTGATTCTATTTTTTTCTTAAAATTAATTGCAAAATAAATGTTCAGTTATGATTTTCCTTGCTTGTAGAATATATTGTTCAGTACTTTGAAATATTGAATTATCAGTTTCAAATTTTTGAATTTTATAATTCAATGTAAA
819	USuper-Scaffold_33_26563100	259.775	A03	TGACGCTGATGCTCAACGGTTCTCTCCTACAGTTAGGCGCATGCTAAAATTGAAACCTGTGATTGCAAATCTGATGTGTTGCTCAGTCGGTGATGGTACGTACCTCTACCTCCTTCTGGCATGATTCGTGGACTCGCTTAGGTCCTTCAATCTCATTCATTGGGCCACGAGGCCTCTAGCCTAGAACACTGGATATAACAACC
820	USuper-Scaffold_33_26623199	259.775	A03	CGCGAGCAGCAGTCAGTACTTATCGAGAAGCTAACGAGAGTTGTTGCAGACAGCTAAAGATTGAAGGAGATGCATTGGAGTGTTTCAGTGGAACAGAGAAAGAGATTGTCAAGATGATAAAGACAGTTATGATGATGAACGTACAAGGCAAGCCACGCCTAGCCAATTTCTAGGTGATTTTTCGCCTTTTATTTGTTTCATTT
821	USuper-Scaffold_33_26639021	259.775	A03	TAACCCTCGCATTATTATGTCCTTCAAGATTTCCTTTCCATAGGAAGATACTGCAGAGTGAATTGATCTGAGCAACCCAGGCCTTGAGCAAGATAAACGCAGAGCACCAAAAGTTTGTGATCCCAGCAATGACAATTTTGATGAGGAGTAATCTTCCTGCGAAAGATAGCGACTTTACAGACCAAGAGTTGAATTTTACTTTT
822	BJ_EJ_0060	266.783	A03
823	BJ_VH_0297	266.783	A03	TAGCGAgTGTTCTGATCAGAGCCGGCAAAGAATCCaGCGAGACTTCgGAC[C/A]TGGAaGTgGTtCTTGGTGGTTTAGCTTCtTTGAATGATGAGATCGAaTGG
824	BJ_VH_0335	266.783	A03	GGAGGAATGGTTTCTGATTCTGATTGtCCTCTcGACTTGGTGTTGAAGTA[C/T]GACATGGTaAGGAACCAcTGGACaGTCACTAACAAGATGATAACGcCTAG
825	USuper-Scaffold_33_27304146	266.783	A03	GGCTGGGTCCTGGATTAAATAAAGCAAACGAATCTCAAGACGCATTGAAAATAATCTTAAAACGGATGAGAATCTCTTTCTCTTCATTGCAAAAGAAGCTCACATTTGAAAGCATGGTGAAGAAATCGTTGAGAGCTTTGACCTGCAAGAAGTAAATTCACATCAAGCAAGTGGTAAATAAGCAACCAGAAAGAAAAATAATC
826	USuper-Scaffold_33_27005120	268.604	A03	TGATAAAAGTACTAGCTCTTGAAAACAAATTCAACTAAAAGCATATTTGCTTTTGTATTCTTTTTTCTTTGTTAATAACTCTGGTTTTAAATTGGTTAGAGCATCTACATTGGTGGTCTTTCACCAAAATTCTCAAGATTAAATAAATAAATATAAATAAAAAGAGAAAGAAAGCATTTTTTTCGTAAAAATACTACAAGTTT
827	USuper-Scaffold_33_29160523	271.432	A03	GTATCCTTGCTAGTTTTTAAAAAAAAAGTTATAACTGAAAAAAATCAATAAAACGAAATCAGTTTACTTTCATTTTTTTTATTTGGATGGTGGTAATTAGATAGGCTTTTCGGACATTAAGATGTCAAAAATATTACTTTATTCTGCATCACCTGGTTCTAACTATAAAATGGTCTCTACTTCCTGCTCTTCGTAAAGTATGG
828	USuper-Scaffold_33_29160578	272.044	A03	AAATCAGTTTACTTTCATTTTTTTTATTTGGATGGTGGTAATTAGATAGGCTTTTCGGACATTAAGATGTCAAAAATATTACTTTATTCTGCATCACCTGGTTCTAACTATAAAATGGTCTCTACTTCCTGCTCTTCGTAAAGTATGGACTCAACCATTTACCGACAAATAATATTTTACATTACTATGATCAAACATAATTT
829	BJ_VH_0333	273.583	A03	TACGCcGATCCATCTTGGGCACGTATCGCTGCTCTTGTTCCTCAAGTaGT[C/A]tCTTGTGCAGAAGCYGGTGAcGAAATTTCgGATAAGATCTTGGTTGATGC
830	BJ_VH_0334	273.583	A03	GCAAAACGcTACaCGAMCACAACACTATGCATGTCGGTTCAACAAGCgAG[T/C]AGCTCCAAGGTTtcTGTCTCTCCTGTAGAGTTGGAAcACCCCAgTGATCC
831	USuper-Scaffold_33_27982858	273.583	A03	TTATCTACTATTACTATGAAAGAGTGCAGAAGCGATGTTACTATTGTCAAAGACTAACGCATGCAAAGGAGAGATGTCCTTTTCTGGCGAATGCACAAAGCTCCAATGCTCCATCTTCTAGTTACATGTCCTTATCAGCTTCCTCAAGCCCCTTTAGTTCTGTCTGAAAATGATCCGCTTTATAGTGTCTTAAAGGAAGATCA
832	USuper-Scaffold_33_28079164	273.583	A03	ATGCCGGGCGTCCGGACACGTGGGAGTGGAGTTGGCGTCTTCCTATTCGGTTCCACTTGGGCTTGGGGCCCGTTTGATGTAATGTTTAGGCCTTTCTCGTTTGTCTTATGGCTTTTCATGGCTTTTTATGTTTTATTGTTGTTGTTGGGCTTCGTCTTTTATGAGCCTAGTCTTTTAATAAAATTCCAGTGGAAATTTTTTTT
833	USuper-Scaffold_33_28226052	273.583	A03	ACTAAAAACGGAGGTTATCACGAAAGGACCAAGCATATTCATACGAAGTACAACTTCATCCGAGATGTTATAGCAGATGGCAGTGTGTCAGTTGTTAAGATACATACTACTCTTAATCTAGCAGACATCTTAACTAAGTCAGTACCTGGAAGAACGCTGGAAAAGGCTCTGGCGTTCGTTAAGGTGTTTGACTAGCATGCTTG
834	USuper-Scaffold_33_28226081	273.583	A03	CAAGCATATTCATACGAAGTACAACTTCATCCGAGATGTTATAGCAGATGGCAGTGTGTCAGTTGTTAAGATACATACTACTCTTAATCTAGCAGACATCTTAACTAAGTCAGTACCTGGAAGAACGCTGGAAAAGGCTCTGGCGTTCGTTAAGGTGTTTGACTAGCATGCTTGGAGATCTTTGCTGTGAGAATGTTTTCGAT
835	USuper-Scaffold_33_28226190	273.583	A03	TCAGTACCTGGAAGAACGCTGGAAAAGGCTCTGGCGTTCGTTAAGGTGTTTGACTAGCATGCTTGGAGATCTTTGCTGTGAGAATGTTTTCGATGTTTTTTTATCTCGCAGCAAAAGGGAGAAGAGACGTGGTGGGTTAGTGGTGAAAAGGTAAGCTACTAATCTGTTAAAAATTATCAGATGAGTTTCTCTAGGAGGATGGA
836	USuper-Scaffold_33_28435459	273.583	A03	TATAAGGAAGCATCATCATCAGTAGTTCCGGATGACGCTGGAGCACCTGAGAGAGAAGAAGGGGAATTGATGGAGTCTGAGGTTCCTGCTAGTGATAGTATCGATTGTAAAGGTATGGCGATGCCAGAAACTGGCGTCTCTTCTGATGATTCTAAAGTTACAGAGAAAGGTTGTAGCACAGTAGGATTAGATGTTGCCTCAGA
837	USuper-Scaffold_33_28435494	273.583	A03	CGCTGGAGCACCTGAGAGAGAAGAAGGGGAATTGATGGAGTCTGAGGTTCCTGCTAGTGATAGTATCGATTGTAAAGGTATGGCGATGCCAGAAACTGGCGTCTCTTCTGATGATTCTAAAGTTACAGAGAAAGGTTGTAGCACAGTAGGATTAGATGTTGCCTCAGACTCTGGTCTTCAAAAGAGGAACGTCAACCTGAGTT
838	USuper-Scaffold_33_28435500	273.583	A03	AGCACCTGAGAGAGAAGAAGGGGAATTGATGGAGTCTGAGGTTCCTGCTAGTGATAGTATCGATTGTAAAGGTATGGCGATGCCAGAAACTGGCGTCTCTTCTGATGATTCTAAAGTTACAGAGAAAGGTTGTAGCACAGTAGGATTAGATGTTGCCTCAGACTCTGGTCTTCAAAAGAGGAACGTCAACCTGAGTTCAGAAG
839	USuper-Scaffold_33_29057284	273.583	A03	TCTTCCGGGGCGAAACACGCTTTGGCCAACGGAGAGAGAGTAAGGATGGCGCATAGGCTTTAGACCAGGGTGGCCGATAAGAGCGTCGCTAGAACCAACGCTACTGTTATCCACAGACATTGACACAGAGCCTCCTGCATTACTTGTCTGCATACTGTCCATGGACATGTTTGTACCGTCTTCACCGAGCTTTTGATAAAAGT
840	USuper-Scaffold_33_29160557	273.583	A03	CTGAAAAAAATCAATAAAACGAAATCAGTTTACTTTCATTTTTTTTATTTGGATGGTGGTAATTAGATAGGCTTTTCGGACATTAAGATGTCAAAAATATTACTTTATTCTGCATCACCTGGTTCTAACTATAAAATGGTCTCTACTTCCTGCTCTTCGTAAAGTATGGACTCAACCATTTACCGACAAATAATATTTTACAT
841	USuper-Scaffold_33_32337144	273.583	A03	AAACGGTGCGTTTTGAGTTTCAAAGTTGCTAAATAAACGTTACCTCAAAAGAACCAAACTTCAAGTCTAGCAACCCCACGGCTCTACCATAAGGATGCTGCTTTGAGAATTCGACAGCTGTCATGAAATCTTGCTCACTTCTTAGCTTTGCCCAATGTTTTGTCTCATACTCCAGCTTCCTTCCATAATAAACTTTCACCATT
842	USuper-Scaffold_33_28079268	274.39	A03	CTTATGGCTTTTCATGGCTTTTTATGTTTTATTGTTGTTGTTGGGCTTCGTCTTTTATGAGCCTAGTCTTTTAATAAAATTCCAGTGGAAATTTTTTTTTTTTTGAAGACCTACTAGTCTTTTGTGATTATTTTTGTTAAGTAATAATATTTTTCTTTTGTTTTTACCTAAGTTATATTTTAAAATGTTACCACTCACAGGTA
843	USuper-Scaffold_33_28905563	275.963	A03	CAGAGTTTCCTGAAACATCAAAAACTCAAAATATTAAGATGCGTTTTCATCAACCTATTGTTATAGAGGACACAAGTATTATATACCTCGGATGTTAATCTTTGAATGTACATTACAGCTTCAGCTTGCGCAATTGCAAACCGCCACTGTAGATATCTATTGTGGAGAAGACGCAGTTGATGAATGTCTTCGATGTAGCTTGC
844	USuper-Scaffold_33_28905619	276.972	A03	ATTGTTATAGAGGACACAAGTATTATATACCTCGGATGTTAATCTTTGAATGTACATTACAGCTTCAGCTTGCGCAATTGCAAACCGCCACTGTAGATATCTATTGTGGAGAAGACGCAGTTGATGAATGTCTTCGATGTAGCTTGCTTTTTTTCCTTTCTTGACATCCGTGATGAAGCTGAGAACAGAACTTGTGGTGCTGG
845	BJ_EJ_0056	277.997	A03
846	BJ_EJ_0059	277.997	A03
847	BJ_EJ_0080	277.997	A03
848	BJ_VH_0179	277.997	A03	GTCGGATTCcAACCCGAACCCGCCTCcGTCTCTCCTGCAACGGGTCAGATC[C/A]TTcAACATGCCTTCCTTCAAGTTCCCGCAaCACAATTCAGMaGGAGACTA
849	BJ_VH_0288	277.997	A03	TCTCCAACTCTGTaCTCAGGCTCATTGAGAGGCGCAATCGtGTcGACAC[T/G]TGGATCAAGTACGCcGGTATGATCGCtACaATTGTCATcTTGTAYCTGTT
850	BJ_VH_0291	277.997	A03	CAGTCCAccCACCCCGACCTCCCcCGCGATTTCCTtGGGATCTCCCTCGC[C/G]GACCAGCCCAcCAAGTACTACTTCgTCATCAGGTCCCAGAGGcTCGTCGT
851	BJ_VH_0332	277.997	A03	TTGGGCACGTATCGCTGCTCTTGTTCCTCAAGTgGTAaCTTGTGCAGAAG[G/C]TGGTGAtGAAATTTCaGATAAGATCTTGGTTGATGCAGCTGATGATTTAG
852	BJ_VH_0447	277.997	A03	TACCATCAGCTTGATACATAATATCGATTTACATGGAAAGGTTATATGAG[A/G]AACCGCATCATTATCAATWTAGTTTWGATTTTTCTGCTCTGCACTCTTA
853	BJ_VH_0750	277.997	A03	CcAGCAGCCGATGCGACGCCGGTTTGAGTTGCCAgAGCTGtCCGaccAAc[G/C]GTAATACCGGGTCTacTTGTtCCCGGATCCGACCTCTcAACCCGACTTCC
854	USuper-Scaffold_33_29816786	277.997	A03	TGAGTCAGCACGGATGCAAGACTGTATTACTGATGCAGCCGATACAAGTTTCACATATGCACATCTTGACAGCCACCTGCGCGCATGCTTTTGTACCAATACTGCTGCCGCTTCATTCCTTCTGGCGACATAGGCATTTCGGGACAGGCACCCTTGCCAACAGATATTATCGTTATTTTATTAGGCTTAGAAATGAAAGAAAT
855	USuper-Scaffold_33_30029460	277.997	A03	TTCCGGAGCTGACGCAGTGAGGATGTGGGTCAACGAGAAGAACGACTACTTCTACAATTCGAACACTTGTCGTTCCGGAAAAGCATGTGATCACTATAAGCAAGTTGTGTGGAGAAACTCGGTGCGGGTTGGATGTGCCAAAGCCAGGTGTGACAATGGTGGAACTTTCATCATTTGCTGCTATGATCCTCCTGGTAATATCG
856	USuper-Scaffold_33_30029471	277.997	A03	ACGCAGTGAGGATGTGGGTCAACGAGAAGAACGACTACTTCTACAATTCGAACACTTGTCGTTCCGGAAAAGCATGTGATCACTATAAGCAAGTTGTGTGGAGAAACTCGGTGCGGGTTGGATGTGCCAAAGCCAGGTGTGACAATGGTGGAACTTTCATCATTTGCTGCTATGATCCTCCTGGTAATATCGGGGGCCGTAGG
857	USuper-Scaffold_33_30265188	277.997	A03	TATCACTTATTTGTTTGCATGCCCTATACAAGTAATTTTAGTGCCAAATAAATATTTTATAACCGAAAAACTTTAGTCGTCCAATCCAAAAAAGGAATAGTTTACATACATGAAACTTCGGCCGCTACAATGTTCATTCTCACACGTATTCTTGAATAAGGCCAGTTCATGTATATAGTTTATTTACGCTTGAAATGGAATAT
858	USuper-Scaffold_33_30314014	277.997	A03	ACTCTCTCAAAACAGAGGTAACCAAAACTGATAAAACCTCGATATATAGATATATCACATGCTTGATTTATTTATTTTTAAAAATCAAACTGTCTAACGTTGGTAAAATATGGCGAATATATAAAGTGTATAATGAAGCCTCCACGAAGCATTGTGGAACAAGAATTAATACTACTTAGCCACTCTGATGAAGATGACTCTGA
859	USuper-Scaffold_33_30485043	277.997	A03	ATGACTTAAGGATTTGGATAAGTAAAAAAAAAACTTACCACGATACGCTCAGTAGTATCCATATGGAACGTGAGAGATTCCAGTTCTGGACAGCTATTGAGAAATATTTTAATGCCCACGAACTCATTTGCATGCAGATTAGTCTTCATCACCAAATGTCGTGCTTCCATCGCATCATGCATTTCCATAGGATCTTCACATTC
860	USuper-Scaffold_33_30605982	277.997	A03	TGTGTTAGGTGACCAGGATAATTGTGACTTAGTTTCGCGCAGCAGATAGATCGAATCTGAAACGTGTTGGCATCTCAGTCCCGTCTCCTTACCACTCGACCACAATCACCTGGTCAATGCATGTGTATATTTGTTGTCAATCGAACACGTTTCATAATTTTTTAAAAAAATTTGGTAGTGAACTGACAATACAAACGGCGTAG
861	USuper-Scaffold_33_31174889	277.997	A03	AAGACTCAGGTTACGCTTCCTCCGCCAATCCCAGGCAGATGGTGTTTTACAGATGGATCATGGAAAGAGGATGATATGTTCTCTGGACAAGGCTGGTTCAGTACCTTACCTGGATTTGAGGGCCTAATGGGAGCTAGGAACGTACGAGCGTCTCTCTCTCCTTTGCATGCAGAGTTCGAGGCATTACTATGGGCAATGGAATG
862	USuper-Scaffold_33_31175303	277.997	A03	TAGCCGTCTTTCGTCGTCCATATGGATCAATACCTCCCGGTGTGGTTTACATAGTCTATATGAGTCTGTAATGTTGTTGGCAAAAAAAAAACACTGTACACATTATAGATTATTGTCATATTACTCTTTTCAACCAACCGGTGAAACCTACTAACAAAAATAATTAAAAAATATATAAATTTTCTTAGCCACATCTTCTAATC
863	USuper-Scaffold_33_31740894	277.997	A03	ATATCCAAAGCCACGAGATCTTCCAGTTGATCGATCCTAAACACACAAATGGATGTAGTTCAGATGATGAAAAAAACAAACAAAAGAGAGTCAAAGTGACAAAAACCTTCATGACGATACAATCCTCCAAGTCTCCGAATTTGGACATGTAATCCCTAAGCCCATCTGAATCAATTTCCCACGGGATTCCCAACACCTACCAA
864	USuper-Scaffold_33_31759981	277.997	A03	CTTGAAAGATCCTCATAGGTATGTGTGACGGGGAAGCCATCATCCTCAACGTCCAAGATCCTCCCGTCGCTGAGTGGTAATTTTAATTCCTCAAGAATGCGCCTCTGGTGATCGGTATGCCAACCAACAAGCTTAGAGATGCTTCCTTCTTCTATTGCCAAGATCTCAGGAGAGAGCCTATCTACGCCCTTGCTCAAGTTGTA
865	USuper-Scaffold_33_31991262	277.997	A03	GAATCCACACTCTCGGCAGAGGCACATATTTTGAATGACCAGAAGATGGGAACATAGGTTCAGGCAACGACTCTTACGTCAGTTCCTGGAAGATGGTGTTTTAAAGATGGTTCATGGAAAGAGGGGGATATGTTCTCTGGTCAGGGTTGGTTCAATACTTTAGAAGGATTTGAGGGTCTGATGGGAGCAAGGAATGTACGGGC
866	USuper-Scaffold_33_32112123	277.997	A03	ACAAAGGTGAAAAGCCATGATTAATTAGTGGATTCATAACGTACTTTGCATCCATTTACGCTTATGTATACACGCACACACATAAAAAGCATGTATCCTGGAGATGAAACTGACGTTGGAAGGCCAAAACATTTTTTATAACATATTGGTGCGTGGCTCTTTTTTGGTTTTAATCAGTTACTAAACATCAAATTTGCAACTCA
867	USuper-Scaffold_33_32377722	277.997	A03	GAGTTGGTAAAGTTTTCGGTTTTTGATGCCGGGAGATGGTCACCTCTAACAAAGAGGGATCTTGGTGGAAAAATTCTCTCCTTAGAGAAGGAGGAGGTGGAGAGCGATCTCTCTCGGCCTTGTCGAGAGGAAGTTTGCAAAAACTTATCCACACAGGACAATGTTAAAAGGCTGTTTGTTTTGAGCTTAGGGAGATTTGGAAA
868	USuper-Scaffold_33_32380101	277.997	A03	GTGACCCGTTAGCAGCTCGATACCGTTCGACGATCAGCTCCAGCTCGCGACGATCAGCAAGCAATCCGTTCCCGGCTCTTCTCTATTTGGTGGTCCATTCAACCCTACTTGAGATTTAGGTAAAACTAAAACCTAAGAACCAAACCCTAAGGCAATAGATCCAATCCCTAATAACCTAAATTGAATCTTATTGCTTGATTAAA
869	USuper-Scaffold_33_32380246	277.997	A03	CCTAAGGCAATAGATCCAATCCCTAATAACCTAAATTGAATCTTATTGCTTGATTAAAATCGAAACCCTAATTCCCTAAAGCCTAGCCGCATGCATACCATGCAAACCCTAATTTGAAATCGAAATTGATTTGATTGTTTATGTGATTGAATGTTTTGAATTATGATCACATAGAACTGATTGCTAGGATTGCTTAATTTCAT
870	USuper-Scaffold_18_332367	279.401	A03	CAGATAATAGAAGTTCCCCGGTGAGCCTGAACACACTGGAATGTGATCTTCCCCTCTTCTCTAGGAATATGAACCCTGGCCTTCGGGCAATCTAACACCACTCGATGCCGTGACAACCAATCCATCCCAAGTATAACATCGTAGTAATCCAGCTCCATCTCTGCTAAGTCTCCGGTGAAAACGAACCCTCCAAGTAAGACAGG
871	USuper-Scaffold_33_31896082	280.805	A03	AAATGGCCCAGCCCACTTACTCTTGCCGTTATTAAATGGGCTAGCGCAATGAACTATGGTAAACCAAAAGAAAAAAAAACGAATTAGATTGGACCAGATCTTTACGGTTCGGTTTTATATAACCTTTATTTTATTTTCAACTAACCTTTTTTCAACATGAAGTATAAACTATATAATGTTTTACAGCACTTGCTTTATTTTGA
872	USuper-Scaffold_33_31560328	281.502	A03	GTTGTCTTTTGGGGAGGTGAAACAACTCCATAGTGTTCTGAATGATACTTGGCTTTGCTCAGAGATACCTAGACTGTGTGGGTGGAGGGTGGTGAATGTACCTAAACGCCTATAATGGTTTTTCTCAGCTATATAATATGAATGTACCTAAACGTAAATAAAGGAAACATGACAATATTGTCTCTCCTAATACAAGGTCTTGC
873	USuper-Scaffold_33_27497698	282.915	A03	TTTATTTTATTCATTATTTTAAAATGTAAAAAGCCACGTAAGCGGTATATAACGGATAACTCTGATTCCGTTACGTTTGACTAACGGATAATTAGTCAATGTATGCAAAAACCGAATTTTGTTAGTTCATGTATGAGATTTGAATTAACTACGTGTTCATATATGTATTTGCATAGCTTATGTGTTTATGTACTGATCGGGAC
874	BJ_EJ_0058	283.6	A03
875	USuper-Scaffold_33_29404747	283.6	A03	CTAGGCTCAGCTATACCGATTTTTAGAACACTGTTTGATTCTAATATTTAATCCTTGAGTTCTCAGGGAACAGGAGCAATGGGTTCAGTGTGATGCTTGTGCTAAATGGCGACGGCTTCCTGTGGATACTCTTCTTCCACCGAAGTGGTTGTGCTCTGATAATCTCTTGGATCCTGGCAGGTAAACAAGATTGCATGCATGTT
876	USuper-Scaffold_33_29404796	283.6	A03	AATCCTTGAGTTCTCAGGGAACAGGAGCAATGGGTTCAGTGTGATGCTTGTGCTAAATGGCGACGGCTTCCTGTGGATACTCTTCTTCCACCGAAGTGGTTGTGCTCTGATAATCTCTTGGATCCTGGCAGGTAAACAAGATTGCATGCATGTTCATGTCCTTATTGAGACCGGCCACATGAATAAATTGCGTTGCTGTTTTT
877	USuper-Scaffold_33_29404937	283.6	A03	TTGCATGCATGTTCATGTCCTTATTGAGACCGGCCACATGAATAAATTGCGTTGCTGTTTTTTATCGTCAGGTCGTCATGTTCTGCACCTGATGAACTCACCCCAAGAGAGCAAGATACACTTCTCCGGCTAAGCAAAGGTAATGATCAGTATGCTTCATTAGAAACTTTTTTTTACATTAGAAACTAAAGTCATTTGCACAG
878	USuper-Scaffold_33_31098795	283.6	A03	CATTTATCTTCAAACAAGGACAACATAAGTTGTTAAAACTATGGCTCTTAATAAATGTCTTGCTACAAGTTAATCTGGGGGTTTCATTTTTACAGCATGCTGCCGATGAAAGAATACGCTTGGAAGAGCTGCGTAAAAAGGTAAGAGCATCTTGGAACCTCAAGCTTATGTAACTACTTTTCTAGTGTTTCACAGTTTGGATA
879	USuper-Scaffold_33_32282101	283.6	A03	GGATTTATCTTATGCTTTTAAATCTACTTCTGCTTTAGCAAGTGATGAGTTATGGCATGCTAGATTAGGCCACCCTCATTCTAGAGCACTTGGATTGATGTTACCTAATCTATCGTTTAAGAATGAAAGTTGTGAGGCTTGTATTCTTGGTAAACATTGCAAATCTGTTTTTCCTAAATCTATCACTATCTATGAGAATTGCT
880	USuper-Scaffold_69_1121334	0	A04	GATACTTCATTCAAATAAAGAATTCTCATTTGCTTTTTTGAGTTGCCACATCAGAGCTTGAAAGGTATTTGTGAAAGGTGTATGACTAGTTGCATTTTTTGCTTTTTAGATTAAACTATTATTATATGAAAAGAGTCATCATGTTAACAGATTCTTATTTTTTTCATTTTTAATAGGAAACCATAAACATCTCCTTTTTTGTG
881	USuper-Scaffold_69_1121337	0	A04	ACTTCATTCAAATAAAGAATTCTCATTTGCTTTTTTGAGTTGCCACATCAGAGCTTGAAAGGTATTTGTGAAAGGTGTATGACTAGTTGCATTTTTTGCTTTTTAGATTAAACTATTATTATATGAAAAGAGTCATCATGTTAACAGATTCTTATTTTTTTCATTTTTAATAGGAAACCATAAACATCTCCTTTTTTGTGCAT
882	BJ_VH_0766	6.24253	A04	ACGCTaGAAACACTCAAGGATTTCCAcCGGAGACGGGTCCAAGTTCTGGC[A/G]GAgTCTGGTGCcGATATAATAGCATTTGAGACCATTCCAAACAAGCTTGA
883	BJ_VH_0782	6.24253	A04	CACGACTCtAAAAACTACGTCAAAGCCGTGAACGGAGTTATCCGgCAGCA[A/C]ACGAAGCTCATCGTtAGaAAAGTgAGgASACAGAGGAGGAGtACTGTTTG
884	BJ_VH_0783	6.24253	A04	CCTCGACGATTTCGCCTcCTTcGACTCTTTCTCCGTCTTGYTcCAaAACA[G/A]CATCcGAGCYCTCTCCGTCGCACGTGGCCGcATCACGTGCTCCGTCGTCG
885	USuper-Scaffold_69_170593	6.24253	A04	CCACACACTCTCCCATTGTCTTTTTATTAGTAAATAGTTAAATCGCAAATAGCTGTGGGATATTTTCTTCGGAAGATCAATACTAAGCCCAAATGGAAGCTACACAAGGTGGTGGTAAGGAAATGTGGAAACTTGTGTATGCATGCATCTCTTTTTACCATGGCAGCTACAAAACTGAGTCAAAACAAATTAGAAAAGAGAGC
886	USuper-Scaffold_69_19831	6.24253	A04	GGATGCGGCGTATGCTATCATGAGAGAGGAGTGAGTTGCGCAGACAGCCATTGTCGGAGCTCTTAGCGAACCAGTTTTGTTTGTGTAGAGAAGGCGAAGTGAGAGCACTACCTAATCCACAAAGGGGATAATGATAGCAATCTAAGCTATTATATTCTGCATGCTAGTGCACCACTGTTACAATACAGCTTACTTAGTACTCG
887	USuper-Scaffold_69_19837	6.24253	A04	GGCGTATGCTATCATGAGAGAGGAGTGAGTTGCGCAGACAGCCATTGTCGGAGCTCTTAGCGAACCAGTTTTGTTTGTGTAGAGAAGGCGAAGTGAGAGCACTACCTAATCCACAAAGGGGATAATGATAGCAATCTAAGCTATTATATTCTGCATGCTAGTGCACCACTGTTACAATACAGCTTACTTAGTACTCGACACCT
888	USuper-Scaffold_69_379641	6.24253	A04	TTAGAACTTCTCGTTTGTTCCTTTGAAGATTCCACAAACACCGAGTCAAAAGTTATTATTACACAAAACATTCATTTAGATGATATGGCTAGCTTATTATTATTATCATCATTACTACCATGGGAGGCTCACAGTTGCTTGAAACTCCTCCTCCACATTCTGAACCTTCTGGTCAAGAACAGCTGCGTAGGTATGCATGCGAG
889	USuper-Scaffold_69_379752	6.24253	A04	TTACTACCATGGGAGGCTCACAGTTGCTTGAAACTCCTCCTCCACATTCTGAACCTTCTGGTCAAGAACAGCTGCGTAGGTATGCATGCGAGCTATATCCTTGTCCATTGTCACTTTCGCTTCCTTCAACAACGCTTCTTGCTTCTGCAACTCAACCATCTTCTTGGACACTAGTTCAATATCTTCTTCACACTTCCTTCTCT
890	USuper-Scaffold_69_825064	6.24253	A04	CCAGGTATGGCATGCTGTGAGCAGAGACAAAAGGCCACTACGAAAGCAGTATCTAGAGGCTATATTACCACCATTTGTTGCAATTCTCAGACGGTGGCGACCTCTTTTGGCTGGCATTCATGAACTCTCCACTGCTGATGGTTTGAATCCCCTTGTTGTTGATGACCGTGCTTTAGCTGCTGATGCACTCCCCATTGAGGTTT
891	USuper-Scaffold_69_1121247	7.14625	A04	AGTTTCTTCTCTTCTATTTGAAAACGGTTTTGGAAACTACCGGCTTGTGTTCATATACATAAACATTAAATGAATGGTTAGATACTTGATACTTCATTCAAATAAAGAATTCTCATTTGCTTTTTTGAGTTGCCACATCAGAGCTTGAAAGGTATTTGTGAAAGGTGTATGACTAGTTGCATTTTTTGCTTTTTAGATTAAAC
892	BJ_VH_0763	14.8521	A04	CAGAtTCTATGATagCCAAAGACGAACCAAAACCATCgAGcgCCgCCACT[G/A]TAGGRTGtGGaGAATGGCTTGAAGGWAGAGAAGTTCGGAAGTTTTTCTTG
893	BJ_VH_0784	14.8521	A04	TGATTTTCAAGAGYTGGATGAGAAcATGCGCAAGTCgTTCCACAAGTTTCT[C/T]GAGGCCAGAGGAATCAAACCAAGCGTGACGGATTTCATGcATGAGTACA
894	USuper-Scaffold_69_1593850	14.8521	A04	ATCATTTGTTTTGTGTTAGTAACCTTTTGTGTTCTTAATCTCTGATGCTTTATACATCTCTCTCTTCATGCTCAGGTAGAATCTGTGAGACTTATCTTCAAAAGACATCCAGACATTGCGGTAGAGTTCCGTGCAAAGAACCAGCATCTGAGGAAAGCATGCATGGGTTTCCTGCTCAGCTTAATTGAGACTTTATGCCAATC
895	USuper-Scaffold_69_1662051	14.8521	A04	CAAAGTTCAACTGATACATACTCTCCTTTCAGAATCTCCGGTGCAAGAATGATAAACCGTTTTAAGAATTCAATGAAAGTCCTATTTGTTGGATATCCAGCGCATTTCACTCTGATGGCCTCAAGAACACCCTGCGTAAGACAAAGATCATATAACACCTCAAGACATCAAAACATGTTAGTTATGAACAATTCAAATGAAAC
896	USuper-Scaffold_69_2006196	14.8521	A04	GTTGCATGCATTGACTGACTTGAACCACGGACTCGCACTATAAATAGACGCAGAATGGTACGATTCAAACATATAAAAATAAAGTATTATTTCATGAAAATGTCTGGGGTTAGGATGTTAGCATCATCACCAATGTTGCTGTTTCTTCTCAGCCTTCTAATGGCTTACAACTTCGACACCACAGGTTTAGTCATCTCTTAAGC
897	USuper-Scaffold_69_2313907	14.8521	A04	CAACACGGTTACTGCAGGGTCGGTCACCTTATGAGATTCTTTATGGCAAGCCTCCAAACTATGATTCTCTACGCGTCTTTGGTTGTTTGTGCTATGCACGAAACCGTTCTCGAACAAAGGACAAATTCAGTTCTCGCAGCCGTCGTTGTATATTTGTCGGATATCCCTATGGGAAGAAGGCTTGGAACGTATATGATTTGGAA
898	USuper-Scaffold_69_2313912	14.8521	A04	CGGTTACTGCAGGGTCGGTCACCTTATGAGATTCTTTATGGCAAGCCTCCAAACTATGATTCTCTACGCGTCTTTGGTTGTTTGTGCTATGCACGAAACCGTTCTCGAACAAAGGACAAATTCAGTTCTCGCAGCCGTCGTTGTATATTTGTCGGATATCCCTATGGGAAGAAGGCTTGGAACGTATATGATTTGGAAACAAA
899	USuper-Scaffold_69_2354144	14.8521	A04	TTAACTATCTTTTAAAAAAGAATGTTAACTAATATATTTTATTCTTAAATGTTTTTGTTACAAGATGGTTGACAGAAAGATTTTTTTTGTTAATATCTTGTGCTTTTTTGGAGAAAATGTTAATATCTTGTGTTCTACGAACACTTTATGTAACTGATGCGGTCCATGCAGATGAATGCATGCATTCATTAGTTAAATCCACT
900	USuper-Scaffold_69_3014490	14.8521	A04	TACACTAACAAAACAATACGAAATCTGAAACTGCTTTAGTGCCCTTGAGTGGGTGGCTATGGTCAATAGAATCTCCACTCGTCTTTGCGACAAATACTGGTTTGCTTTTTAAAGAGCTTTTGGTTTGAAAATTGAGTGAAGGCAGTAATAGGACTCTACTGCGCCACCTTTGTCTCTATTTGCAACTGTTGTCTATGTAAGCT
901	USuper-Scaffold_69_3014575	14.8521	A04	TGCGACAAATACTGGTTTGCTTTTTAAAGAGCTTTTGGTTTGAAAATTGAGTGAAGGCAGTAATAGGACTCTACTGCGCCACCTTTGTCTCTATTTGCAACTGTTGTCTATGTAAGCTGTCTCGTCTCGAGTGATATTTCATTTTTGTATGACTTAAATAGGATCTAATTCGAAACCCTACCAAATTATATCGTCGAGAGGAA
902	USuper-Scaffold_69_3304827	14.8521	A04	TCCTAGTCAAGCAAGAAGAGACAGTGACACTGTAAAACACATTTAAATATAAACAAACTGTCCTTACTTCTATCCATTATTTCGATTTGGCATGCAATCATCTTGTGAAGAAGCTCTTCCTTGGTGATGACCGTTCGCTTTGTTGAGTGAAACAGTTTATGAATCACATTAACAAGCTTAGGCAAGTTTTGCTTCACGGTTTC
903	USuper-Scaffold_69_3304872	14.8521	A04	AATATAAACAAACTGTCCTTACTTCTATCCATTATTTCGATTTGGCATGCAATCATCTTGTGAAGAAGCTCTTCCTTGGTGATGACCGTTCGCTTTGTTGAGTGAAACAGTTTATGAATCACATTAACAAGCTTAGGCAAGTTTTGCTTCACGGTTTCAGCCTTTGGTTCCTCTATCATCTGCAAGAAACACACACACAACAC
904	USuper-Scaffold_69_3304903	14.8521	A04	TTATTTCGATTTGGCATGCAATCATCTTGTGAAGAAGCTCTTCCTTGGTGATGACCGTTCGCTTTGTTGAGTGAAACAGTTTATGAATCACATTAACAAGCTTAGGCAAGTTTTGCTTCACGGTTTCAGCCTTTGGTTCCTCTATCATCTGCAAGAAACACACACACAACACAATGGTCAGCAAGGTTAGTTTGCAAGTTTGA
905	USuper-Scaffold_69_3254367	15.7217	A04	CAGCTAGCTAGGCTCTGCTTTGTCACGTTATGCCTCGTTGTCGCACGTGTCTCTGTAATAATTTAGCTGGATCCTTATGAATTCATAAATAACAAAAGGCCCCTTCCATGCAAGATCGTTGTGTGTCGGAAAATATATATATAATAAACTGACATTATAAAGATTTGCTTTTGACTGTTGAATAGGTACAGTTGGAGGAGATA
906	BJ_VH_0785	17.5085	A04	AGTTCACGCAMGRCGTTGCCTGTCgTATCTGATGAACGAGAAccCACAAG[T/A]GGCTCTgACCGATGCATTgCAAGCACAGGTTGTGTCTCCAGAATGGCCAG
907	BJ_VH_0786	17.5085	A04	AAGGTTTTGGgTaCTTgTATTGGTTTCtTGTTTCTTcTgCAAATCCAAAGG[A/G]GCCATTGTTCCTGCACTCATCATGTTcGGTGAtTCCATTGTTGACGTTG
908	USuper-Scaffold_69_3704485	17.5085	A04	ACATAGATACCTATTTATATGAAAACCAAATAACTTTATAACTATTAAAAATCCTTAAAATAATTATAAGTATAACTAACTAAAATAAAAACCAAAATTAATAATAATCTAAATAATTAAGATATTTGAAATATATCCAAATATCTCTCTAAATCATAACTTAAATCTAATTAGAGAGAGATACGAAGAGGCTTCTCTCTCTT
909	USuper-Scaffold_69_3723905	17.5085	A04	CGTATTTTGAGTTTCCCTTCACCGGGTAATATTATTGGTGGTTTTATCCCTAGAGCATAAATGCATAATCAGATTTATTGTATGTGGTGGTGATAAAAAGGACATGAAATCCAGATAGTTTGATATTTTAACACTCACAATTTGATAAGTTAGCTTACCATGCCCAGTTTAGTTCTTGCAAACCACTAATGATTGATTAAATT
910	USuper-Scaffold_69_3796820	17.5085	A04	ATTTCTTTCATAAGTATATATATAAGACATGACAACTTGTTTATTGAATGATTCACCACATATAAACCCAACTTGCTTATTGACATGTCATGTTGCTACTTGCTAGATAAAGTCAGTACGGCTGATCAATATCAATGAGAAGAAGCATGCGAGGCAAAAATTATTTGCCAATACTTATTAGTTCACACGTCAAATTGATGAAC
911	USuper-Scaffold_69_3796923	17.5085	A04	TAGATAAAGTCAGTACGGCTGATCAATATCAATGAGAAGAAGCATGCGAGGCAAAAATTATTTGCCAATACTTATTAGTTCACACGTCAAATTGATGAACTAGAATGAGAAAGAAAACACACATGTAGAGATCATTTGGCTCACAAGATCTTTTTACTCTCGGTGGTTGGAATGCATTGACCGTAGCTCAACGGCATCGAGTT
912	USuper-Scaffold_69_4014680	17.5085	A04	GGTGCCTGGAGAATAAAACCCACCTTAGCCACATTTATGCCTTGTCTAAAGCTGGATAAAAGGTTTATAATCGCTCATCAAATTTTACCCTTTGTGGGTTTTCTTTTTCTTTTACTCATGTTATGAGGATTTGTCTTGAGTTCTGTATGATTTCACTTGGAGGCTAACTAGAGTCTGTTTAGTTTTTCCTGCACACACGCCTA
913	USuper-Scaffold_69_4014709	17.5085	A04	CACATTTATGCCTTGTCTAAAGCTGGATAAAAGGTTTATAATCGCTCATCAAATTTTACCCTTTGTGGGTTTTCTTTTTCTTTTACTCATGTTATGAGGATTTGTCTTGAGTTCTGTATGATTTCACTTGGAGGCTAACTAGAGTCTGTTTAGTTTTTCCTGCACACACGCCTAATTGCAGCTATAGATGCTCTCTCATCCTC
914	USuper-Scaffold_69_4014710	17.5085	A04	ACATTTATGCCTTGTCTAAAGCTGGATAAAAGGTTTATAATCGCTCATCAAATTTTACCCTTTGTGGGTTTTCTTTTTCTTTTACTCATGTTATGAGGATTTGTCTTGAGTTCTGTATGATTTCACTTGGAGGCTAACTAGAGTCTGTTTAGTTTTTCCTGCACACACGCCTAATTGCAGCTATAGATGCTCTCTCATCCTCT
915	USuper-Scaffold_69_4014713	17.5085	A04	TTTATGCCTTGTCTAAAGCTGGATAAAAGGTTTATAATCGCTCATCAAATTTTACCCTTTGTGGGTTTTCTTTTTCTTTTACTCATGTTATGAGGATTTGTCTTGAGTTCTGTATGATTTCACTTGGAGGCTAACTAGAGTCTGTTTAGTTTTTCCTGCACACACGCCTAATTGCAGCTATAGATGCTCTCTCATCCTCTTTG
916	USuper-Scaffold_69_4396846	17.5085	A04	GGGTATTCTGGTCGGCGCCCAGCATGCGATGAGATATATGAAGTGAAAGAAGGAGAGACGTTGCAGACGATAAGTGAGAAATGTGGAGATCCATATATAGTTGAAGGGAATCCTCATATACATGACCATGATGATGTTTTCCCTGGTTTACTCATCAGAATCACTCCTTCTTTTTAATATCAGTGATTATATATTTAATGTAT
917	USuper-Scaffold_69_4396856	17.5085	A04	GTCGGCGCCCAGCATGCGATGAGATATATGAAGTGAAAGAAGGAGAGACGTTGCAGACGATAAGTGAGAAATGTGGAGATCCATATATAGTTGAAGGGAATCCTCATATACATGACCATGATGATGTTTTCCCTGGTTTACTCATCAGAATCACTCCTTCTTTTTAATATCAGTGATTATATATTTAATGTATTAGTATCATA
918	BJ_VH_0393	19.6692	A04	GACGAGMTTCAGTTCGTCGGAATMTCTCGGAACATCGGaGCGAGtGTcTC[T/G]gCtCAtGTGAAATCGGTTCCGGAGCTTTGCGGCTCCGTCAAGGTTGGTAT
919	BJ_VH_0395	19.6692	A04	ATCTCtCGtCTCCACAATGGAATGTGGGAARTaCACAAAGGAGATGTCGG[G/A]AAGCGcAAGGAGtTGGTCCTaACGGTGAAGCGGACATCCAACAGATTCAG
920	BJ_VH_0396	19.6692	A04	GCAGAGAAaGAGCCTATTTTGAGCAGCTTCTTGTATGCTGGCATCTTAGC[T/A]CATGAaTGTTTAGAGCAAGCTTTAGGaTTCGTCcTAGCCAACCGTCTCCA
921	BJ_VH_1129	19.6692	A04	AAGAGACCgGTTATGATAGTTCAAGGACCtCCTGGtACTGGAAAGACTGGA[A/C]TGCTcAAGGAgGTCATCACCCTAGCTGTTCAGCAGGGAGAAAGAGTACT
922	BJ_VH_1146	19.6692	A04	CAGACtCCTGTCTTGGgCTTCTTTAAAGACAATCTTCCTGATTTGTCCAT[T/A]GCGAGAgACGAAGAgAGTGGGGAGATTGAGTTRAAGTGGAATGATTCgGA
923	USuper-Scaffold_21_14561765	19.6692	A04	CTAGAAACGTTTCAATATTCTTCTTGGGTTTTATTACTCTCTTATGTAATATTCAGATAAGGATTAAGCCGAAAATATGAGAAGCATGTTCATTATGATGGCGCCAAAAATAACCATTTACGAACGTCGAAAGCTAGTTTAGGTTAAGTTCCAAATATAGCTGTTAATTTCTCTCAATGCCCATTCCAATTTGTTATGGACAT
924	USuper-Scaffold_21_14603380	19.6692	A04	TAGCTTCCACAACCCTTGGCGTATGGACTTCATAACCCCTTGCACATATACAGTACCTGCTGCTCTTCATGTATTCACGGTACTGTTTCTTGCCTTGAGGGTCACGCGGCATTGGGCCGAAGATCTTCATGTCAGGTGATTTGTTCTCCCAAAGCTGCACAAGGATGGGTCGGAGATAGCCATGCATGCTTCCAGCAAAGAAT
925	USuper-Scaffold_21_14937426	19.6692	A04	TGACCTATATCCTAGGATTATTTGTGAAGCAAGCCTTAATGGTTGTAGCCACCAAGTCATGTTCTAATCATTTACCTATAGAATTCATATGAAGCAAGCCTTAATGGTTGTAGCCACCAAGTCATGTTCAATCCTTTCCTAATAAATCTCTAATATATATATATATATATATATATATATTAATTTTTCTTCTTTAAATTTAT
926	USuper-Scaffold_21_14954445	19.6692	A04	GAGATCTACACCAAGGACGAGATCAATGAGATGTTCTATGGAGTCTGTGGAGAACACGAAAAGAACAAAGAAGCTTTCCAGATGAAGCTTGATGGTGTCTACCATCCACTGAACGATGTCATCGGTTGGTTAACTACTTGCATGGAGGAGATGAAGCAAGACATATACATAATTCAGCAATCAACCGAAGCTTCTTGCCAGAC
927	USuper-Scaffold_21_15017878	19.6692	A04	TTGTTATGAAACTCAGCAGATTAAATGTTTGACACCACGTCCTGGTCCCTTAGATCACGCCACGTCGAGCTTCTCGGTCGATTTGCGCGATTTCGGCTCTTCTGGTGAATTTTCGTCCGGCGATCAATCCCGAATATTTTTCCATTCTCAATCTGATGAGCTACATATTCTTAATATACTCTAGACTAATTTTAACCTTGAGT
928	USuper-Scaffold_21_15017935	19.6692	A04	CGCCACGTCGAGCTTCTCGGTCGATTTGCGCGATTTCGGCTCTTCTGGTGAATTTTCGTCCGGCGATCAATCCCGAATATTTTTCCATTCTCAATCTGATGAGCTACATATTCTTAATATACTCTAGACTAATTTTAACCTTGAGTATAAATATTTTCCGAGCCTTCGGTTTCCCCGAGAAATTCCATAAAACCGAAATTAGG
929	USuper-Scaffold_69_5494429	19.6692	A04	CTGTACCTGATATTCTATTACAGACGTTTTATCTACTTTTCTTTGGTGAATAATGTATATAATTATCATGTATTTTCGTTCTAAAGATGATATTAGCGTAACCATTATTTTTAGTTATAACGGGATATAGTTTAACCGCTTTAGTCATTATAATAGGTTTGTCCTTCCTTGTATATATATATATATATATATATATATATATA
930	USuper-Scaffold_69_5835175	19.6692	A04	GGCATGCTTACGAATGGGTTTTTGTCTATTTCTGTCTTGGCTAAATTTTGTTTTGCTACTGATTCGTGCATCTGCATAGTTATTGATTTTTACATTTTTATATATTGATATTTGTTTTTATAATTAGTGTTATATATTTAAATGGATTGTAATATAAATAATTATATTCAAAAGATCTAGACCAAATCATGTAATATGGTTTA
931	USuper-Scaffold_69_7033105	19.6692	A04	ATCGGTCGCTACGTAACGACCGAGCTGTCTGCATGCTTGGTCGCCGCGTATCGATCGAGCTTGGCTTGTCTATGGTCCGATTGCCATACTCGAGCTTGTCCACGGCCGATTTGGATACATGTCTGTTGCCTTCGGACAATCGTATTTAGTGGTTAGATTGAGATTCGAACAAGATTTTACCGCAAGGATCTTCCTAAAGATAT
932	USuper-Scaffold_21_15063582	23.0047	A04	TATCGCAAAATCACTCGCATCGCAGATGATCTCGAAAGGGAGATTCCAGTTGGGGGCTTGAACGACGGGGGCAGTTATAAGGGATTTCTTTAAGTCCTCGAAATCTTTCATGCATTCTGGGGTAAAGTCGAACATTACTTCCTTGCACAAGAGGTTATTTAAAGGTCTAGCAATTTTGCTAAAGTCTTGTATAAATCTTCTAT
933	USuper-Scaffold_21_15063603	23.0047	A04	GCAGATGATCTCGAAAGGGAGATTCCAGTTGGGGGCTTGAACGACGGGGGCAGTTATAAGGGATTTCTTTAAGTCCTCGAAATCTTTCATGCATTCTGGGGTAAAGTCGAACATTACTTCCTTGCACAAGAGGTTATTTAAAGGTCTAGCAATTTTGCTAAAGTCTTGTATAAATCTTCTATAAAATCCGGCGTGTCCGAGAA
934	USuper-Scaffold_21_15063606	23.0047	A04	GATGATCTCGAAAGGGAGATTCCAGTTGGGGGCTTGAACGACGGGGGCAGTTATAAGGGATTTCTTTAAGTCCTCGAAATCTTTCATGCATTCTGGGGTAAAGTCGAACATTACTTCCTTGCACAAGAGGTTATTTAAAGGTCTAGCAATTTTGCTAAAGTCTTGTATAAATCTTCTATAAAATCCGGCGTGTCCGAGAAAAC
935	BJ_VH_0795	27.5142	A04	CAAGCGGAGAAGAGGTTAAGAAAAGGGAGtTGAAGTCACAAGAACCggAAA[T/A]tAAGAAATCgGAAAtTCCTcCTgTaGAAAARAAGAAGAACCTACCATTA
936	USuper-Scaffold_21_13560413	27.5142	A04	GGTTCAAAGATGACGACAGATGACAAAGAAAATATAATAATTCCAGGGTTATAAAACTATTCATTTGTTTCCCATTTCACTCATACTGTTTGAGCTGTCTAGCAATCAACATTACCACTTGCGTTCTTCTTGTAAAGGTTCTTCTTGAAATCAGTTTCATTCAAGTTCTTTGTGTTTTCTGCTGCATGAACTTGAGCTCAAAA
937	USuper-Scaffold_21_13590560	27.5142	A04	GTGATTTGAGTGATATCACTAGCTAGTCAACTGTTGGGTCATCCATGTCGGTTCATTTGTACGGCTTGTACAAGGCGGTGCATAAAGAACATAATAGCGCGTTCATGCATGCTATCCACGAAGCCCATCCACAGAGTAAGAAGTCCATACCGAAAAGAAGCATGTTCATGGCAGTCTGTCTACGACACCTCATTTAAGGAATA
938	USuper-Scaffold_21_13788070	27.5142	A04	CATCTGAGAAGAAGGGAGGCCAAACTGAGAAAGATAGAAAGAAAGATGCTCCACATCCCCGCATGCAATACGATGACGAGAGCAGAGTCGTCAAGGCGAAAAGACGTGCTGTTGTCAAACAGACCGAAGCTAAGAACAGGGTTGAGCTGTTTAGGCATTTGCCTCAGTACGAGCATGGCACTCAACTTCCTGATCTCGAGACA
939	USuper-Scaffold_21_13889002	27.5142	A04	TATTTTAATGATTTCTAAGACTTAATATGCCCCAAAAGAAATTAAGTTTTGCGGCTGACACACATCAGCAAAACTAAATATGCAACATCGATTGTATAATGAAGAAAGAAGATTAGGTTTTATGCTCTCGATTTGTTTACTATTCTCACCATAAGCGATTTATTTTTCAATCTCTATAAAATTGTGATTTCGTTCTCGTCTCT
940	USuper-Scaffold_21_14007465	27.5142	A04	ACATTCATTAACATTACCACGAAGCCTTTGCTCCAAGACTTCTCCACAGATATTCCCAATCAAATGATAAAAGGCCATAAGCTTTGAGAGTTGCTCTATGTTCATCTTGTTCATCATGTTACCTATGTTAGTGTGAGCCTTGACTGATACCACTTGTAATGTCCTGATCGCACGCCCGCTCAGTCGTATCGTGATCTTCATCT
941	USuper-Scaffold_21_14221411	27.5142	A04	CCTCTTCAAATGCATGCTACTTTTGAATATTTTTCTGTATTTTTCTATACTATTTACTTAGTATATATAGTACGGTATAATATGTTTATTATGTTAGATGTATGTGACACACGCTTCTAAGGAGAATAAAGTAAAAAATGTGCCAAATTGTCCCATCAAATAGTGATTATTATAGTATGGCTATATTCTTTATTTTATGTTCT
942	USuper-Scaffold_21_14221231	28.5248	A04	CTCCTCTTCTTTTACCTCCTTCCTTCTCCGGTTCTCCCTTCACTTCCTCCCTCCTCTTCTTCTTCTTTATCCCTCCTCCTCTTCTTCTTCTTCTCTCCTGCCCTTGCTCTTACTTCTCATCCCTCCTTCTCCCTCCACCTCCTCCTCCTCTTTCTCTCTTCTTCTTCCGTTGTTGCTCCTCCTCTTCAAATGCATGCTACTTT
943	USuper-Scaffold_21_13888926	29.068	A04	CGATTGTAAAATGACGAATACAAATGTTGGTCTCTTAAATAAATCATCGTTGTTGAAGAGTTAACGTATTACAACTTATTTTAATGATTTCTAAGACTTAATATGCCCCAAAAGAAATTAAGTTTTGCGGCTGACACACATCAGCAAAACTAAATATGCAACATCGATTGTATAATGAAGAAAGAAGATTAGGTTTTATGCTC
944	BJ_VH_0790	30.804	A04	GGACGATGGGAATGGATGGACcGTGATGCTCGATTACAGRACMCTTAAaAC[G/T]CCTTCGAAaAGACCTCTCAAGCTTCCTTCTTTGGCTCTCGCWAAGGCCA
945	BJ_VH_0792	30.804	A04	CCATCTCTAAATCGAAGCTaCTCaTaGAcTGTCtTCCaAGGAGCGTCCCAT[T/C]ACgCTTATCaGTTcCCATCAAGAGACAaTCaGCGGTGAAGACTCGtTGT
946	BJ_VH_0794	30.804	A04	ACTCGCCTCcTGCGTCGAgTTCTTGGCTCAGTGCAACGCGAGGAAGGCCAA[A/G]GAGTCcAACCCTAACTGTCAGGTtCTGGTGAAACGCAGAACcGACGATC
947	BJ_VH_0796	30.804	A04	AAGCTGCTYGGAAgCTACaTTTCAGGAGAGGgAAAGTTGTGGATGCTGATG[A/G]TGTGGGcGAGAGTGCaAGGAAGCTCAAGTTTAGGAGaGGMAGAGATCTT
948	USuper-Scaffold_21_12470216	30.804	A04	TAGGCGTTGATCTTTTCTCTCACATCGACTCTCTTTAATCATAACCGTTGCTTTGACATTAGAAAAAAGTGATTAATGCATGCCTCCTCTTTTTAAGAGATCTTTCTCGTCTCACGGAGTCTTGAAGCTTCTCTGTTTTTCTCTGCTCAGAATCTTTCAACCTGTGATTTCTAAGGTATGCTTTTTTGTTTTTTTCTCTCGGC
949	USuper-Scaffold_21_12682242	30.804	A04	GCACTTTAAGGTATATTATTTGGAGAGAAAAAGTGTATTATTACATAACATAAACCTCAACAACATGAAAAGAAAGTGAATTTTAGCAGAAAATTTAAGGAAAAAAAGGAGTTTACGTTCATAAAGCTATCTACCAAGTTTTTATTGAAAGTTTGCATAATATCCTACAACTAGAAAAGTTTTTGTGTTTGTTTATGCTTTAT
950	USuper-Scaffold_21_12853040	30.804	A04	AAAGAAACAAAGAACTCTGAGTTTAATATTGCATTTCTGGAGGAATTATGTATGAGAGTCTTGCACAAGAAATCTTCGTCAACTTCTCCTTGATCTTTGTAAATTCTTGAGAGATTAATCCTTTAATTGCGAAAAGTCGTGGGATTGACGTGAATGCTTTGAAGAGACTTTTCCATTTTAATATGTGCGGTTCGATAGAGATA
951	USuper-Scaffold_21_13290954	30.804	A04	CTAGAGGGACATGTATTACTTAGCACCTTAAGGTTTGTTATGTGTTTGTATTGCTTTTGTAGCTCAGTGCAAGTATTTGTGGCTCAGTGAGGTATACTTGCTTCTCTTATGCTCTGAGAAATATCTTGAGTTTTACAGAAAAACTTTCAACGAGTATCCATGCATTGGCATGCATCATCCCACTTCCCAACAGAGGTACGTTG
952	USuper-Scaffold_21_13311372	30.804	A04	ACTCCCACAGCTCTCTCTCTTCTCTCTCTCTCTCTCCTCTCCTCTCTTTCTTTTTTATTTGATAACCGTGGGAGATCCCAGTCAGTAAGCCCAGACTAATCTCCATGAGGCCTTCCATCCGGGCATGCACGTTTAATAGGCGGGAAGGTGGCCAAGGCGACTCGAACCCAGGACGGGCACTCCAGATGGAGTTCCATTACCAC
953	BJ_VH_0501	32.6532	A04	GTAAGATGTGTGGCACAAGTGTTTCAMTTAAACTTCGTATATGAAGAAYA[T/A]TGAAACTTTAAATGTCAAGAAACTTGAATTTTAAAGATAGTTTATACTCC
954	BJ_VH_0788	32.6532	A04	tCAAGCTTTAGGAGAAAGAGATGAGGATAATCGTGGGGTCtCAAWTGCgGC[A/G]CGAGGGGAAACCCCACGGCTGAGgTTGCTTGATCAAGCTCTAAGGCAaC
955	USuper-Scaffold_21_11908615	32.6532	A04	CTGGCGTGTCCATGTTTAATGCAGGAGATTTTATTAGAGACACAAGAAGAAAGAGAAAAACAGACTCTTTCTGAGGAAGACAACAGTGACAACTATGGAATGGTTCTTGTGGCTTGCAAAGATGAACGTTCCTGCATGCAGCTTGAAGATTGCATCACAAACAATCCACAGAAAGTATAGTCAGATAACTAGAGTTCGTTTAA
956	USuper-Scaffold_21_13156072	33.4576	A04	AGTTGCGGGAGTTTGTGCATGCGGGATGTTGCGGTTTCTAGCGATTTTAAGAGATTTGTACGACTGGTATTGCGGTTAAAAATTGGTGCGTTTGCGGGTGACTTATGACTGGTTAACTACCAAATGCGGTAACAGTCAAATAATAAATTAACAATATTTACATTTAATATAATTATAAAAATATCAAAAATCATAAAATTATA
957	USuper-Scaffold_21_10806686	34.8546	A04	ATTTTTTATGTCACCACCAAACATTATAAATGTAAACTTATAAAAATAAGCTATTTAGTAGAGATTTAGTGGAGGATTTGTGGATCGCTGGAAAAGTAATGAACAATTTATGGTAGCCTTTAGGAGAAGATTGATTAGACACACCATCTACAAAATTATGCTATTTATTAAACGTTTGTTTAACGTTTGTTATATTCTTTAAT
958	BJ_VH_0382	35.8615	A04	ATAGAGATAAAGATCGGAGCAGCAGGGAGAGCTACATAGACtACCCATGG[A/G]ACCATGATACTTgTTTCCCTTTCGGTaCCaTCTTAAATGAAGTGCAGTTA
959	BJ_VH_1120	35.8615	A04	GACGGCCTCGAGGCCgCTAAGATCGTGAcTTTATCGAAGGATGGAGAAAAA[C/T]ACGTKTTGGGGATMAAACAAAATCTTAAATTCTCACCGGAAcTTTGCTT
960	USuper-Scaffold_21_10703637	35.8615	A04	TGTCTCTGGACAAGGCAAAGGACTATCATGCTTGAAATCAAATGACTGTGAGTTGCTGTGTTTTATAGGAACAGGGAGAGGAGGTGGGGAGTGTGTGCTCGGAAAGTGCAGTTGTTTGGAGAAAAAAACCGAGACTAAGCTGGCCGGATGCAAAACGGATCATGGTTGTCCTCCTTCTAGTGCATGCCCTAAAAATGACCATT
961	USuper-Scaffold_21_10703667	35.8615	A04	CTTGAAATCAAATGACTGTGAGTTGCTGTGTTTTATAGGAACAGGGAGAGGAGGTGGGGAGTGTGTGCTCGGAAAGTGCAGTTGTTTGGAGAAAAAAACCGAGACTAAGCTGGCCGGATGCAAAACGGATCATGGTTGTCCTCCTTCTAGTGCATGCCCTAAAAATGACCATTATGTTTGTGTTCTTGGAGAATGTGTTTGTT
962	USuper-Scaffold_21_10703679	35.8615	A04	TGACTGTGAGTTGCTGTGTTTTATAGGAACAGGGAGAGGAGGTGGGGAGTGTGTGCTCGGAAAGTGCAGTTGTTTGGAGAAAAAAACCGAGACTAAGCTGGCCGGATGCAAAACGGATCATGGTTGTCCTCCTTCTAGTGCATGCCCTAAAAATGACCATTATGTTTGTGTTCTTGGAGAATGTGTTTGTTTACCAGCATAAT
963	USuper-Scaffold_21_10703758	35.8615	A04	AAAAAAACCGAGACTAAGCTGGCCGGATGCAAAACGGATCATGGTTGTCCTCCTTCTAGTGCATGCCCTAAAAATGACCATTATGTTTGTGTTCTTGGAGAATGTGTTTGTTTACCAGCATAATTTGATCAGTCAAAATAATACACCTCTCCTCCTACCAGATATATGTATCCTTATGATGAATTTTTGTATCCACCATGTTG
964	USuper-Scaffold_21_10735091	35.8615	A04	CACCAATGAAGTTGTCGGCGAAGGAGAAGAAAAAGCTCGCTTCTTACGCGCACAGCCTTGGAGACAAGCTGAAATGTCAACTCGTGGGCAAGTCAGGGGTCACGGATTCAGTCGTCTTCTCCGTCCTAGAGACGCTGGAGAAGAACGAGCTCTTAAAGGTATCAACTTTATGAGCCATATGCATGCAGGAAACAATCTCTCTC
965	USuper-Scaffold_21_10735092	35.8615	A04	ACCAATGAAGTTGTCGGCGAAGGAGAAGAAAAAGCTCGCTTCTTACGCGCACAGCCTTGGAGACAAGCTGAAATGTCAACTCGTGGGCAAGTCAGGGGTCACGGATTCAGTCGTCTTCTCCGTCCTAGAGACGCTGGAGAAGAACGAGCTCTTAAAGGTATCAACTTTATGAGCCATATGCATGCAGGAAACAATCTCTCTCT
966	USuper-Scaffold_21_10806664	35.8615	A04	GAGAATATTGCTGTCACAAACTATTTTTTATGTCACCACCAAACATTATAAATGTAAACTTATAAAAATAAGCTATTTAGTAGAGATTTAGTGGAGGATTTGTGGATCGCTGGAAAAGTAATGAACAATTTATGGTAGCCTTTAGGAGAAGATTGATTAGACACACCATCTACAAAATTATGCTATTTATTAAACGTTTGTTT
967	USuper-Scaffold_21_10806759	35.8615	A04	GGATTTGTGGATCGCTGGAAAAGTAATGAACAATTTATGGTAGCCTTTAGGAGAAGATTGATTAGACACACCATCTACAAAATTATGCTATTTATTAAACGTTTGTTTAACGTTTGTTATATTCTTTAATTCATATTAGTTAGAAAATTGTCAATCCGCCCAACATTATAAGGCTATAGTCGCTCGTTATGTTGAAGCTATGG
968	BJ_VH_0767	38.0449	A04	AGTTCCaGCGACGAYCMACCWGAAcCGAAAACGCCtaCGCAATTGATTCC[G/A]tCGtTACCAGACGACGTCGCTCTGAACTGcCTCGCACGCGTCTCCAGATG
969	USuper-Scaffold_21_10483012	38.0449	A04	GCCTAAAAATATACACTTTTTAAACAAATGTACCTAAGAAGTGAGCTGCTTCATGTGCGGCAATACGTTCTTGATAATCAGGGAAGAATGTCGAGAACCCGGAAATAGCAGCTTGAAGAAGCCTAAGAGCAAAAGAGCAGAATATATCAATCTGTAACTTCCAGAACATAATGTTAACAAGCATGCAGTGCTTTATTTATAAT
970	USuper-Scaffold_21_10483015	38.0449	A04	TAAAAATATACACTTTTTAAACAAATGTACCTAAGAAGTGAGCTGCTTCATGTGCGGCAATACGTTCTTGATAATCAGGGAAGAATGTCGAGAACCCGGAAATAGCAGCTTGAAGAAGCCTAAGAGCAAAAGAGCAGAATATATCAATCTGTAACTTCCAGAACATAATGTTAACAAGCATGCAGTGCTTTATTTATAATCTT
971	USuper-Scaffold_21_10483033	38.0449	A04	AAACAAATGTACCTAAGAAGTGAGCTGCTTCATGTGCGGCAATACGTTCTTGATAATCAGGGAAGAATGTCGAGAACCCGGAAATAGCAGCTTGAAGAAGCCTAAGAGCAAAAGAGCAGAATATATCAATCTGTAACTTCCAGAACATAATGTTAACAAGCATGCAGTGCTTTATTTATAATCTTACCCCGGTGAAACACTTC
972	USuper-Scaffold_21_10566261	38.0449	A04	TTTCCGCATATATGTAGTTTCTTTTTATAATAACTTTTGAGTTGGTTGTAAATGATTTTTAAAGTCTTGCATGCTCCTTAGTTAGTCTTTATATATAAAGTTTGGTCAAACAAACATAACAAAAATTAATGAAACAAAGTCGAGGCACACATTTGTTTCCATACAATTCAGTTTGGGTCTTATTTATTCCTGTTATATGGAAA
973	USuper-Scaffold_21_10566311	38.0449	A04	AATGATTTTTAAAGTCTTGCATGCTCCTTAGTTAGTCTTTATATATAAAGTTTGGTCAAACAAACATAACAAAAATTAATGAAACAAAGTCGAGGCACACATTTGTTTCCATACAATTCAGTTTGGGTCTTATTTATTCCTGTTATATGGAAACCAATTATGCCCTTAATTAAACAACAAATTAAAGTAGTTACACAAATGAT
974	USuper-Scaffold_21_10571905	38.0449	A04	CAATATTGTTCTGGAATGGACTTCCCATACTTGTGAAGGAGCTTGAACATTGTTTTTCTTCAAGAACTGGTGCATTAATGTTATCTCCTTTACAAGCATAAGCCAATGATCTCGTCTTGTTGAGCTTGTCATCTCGGGAAACTCCAAGACAATTCCATCCTCACTAAAAATCCATCACGTTAAATTGTAACAATATATATATA
975	USuper-Scaffold_21_10241182	40.1969	A04	CTGTTTTGTGGATGAGTATTTTGCATGTAAAGGTTGGTATTGTTTATAAACAAGCATTTAAGAGTTTTCATGAAACACATGGAATTGAAAATCATGCCATAATTGGAGCAATACAGTTTTTTTTTTTTTTAATTAAAAGACTTTTTATATGACTCATGTTTGAAACTGCGCTAGGCGTGAGTTGTACGGATGTTTTACGCCTA
976	USuper-Scaffold_21_10311739	40.1969	A04	CAAGAGTTTAAGTGCTTGTTATCATAAATCTTAGTGAACCCATGAGTAAATGAGACGCACCAAGACGGTCGAGTGTACATTTGGGCAGCTCTGAAGGAATGTTGGTAACATTTCCCACGATGTTTCTTGGAAGGAAGCATGCAAGCGAGCCAAGTTAGGGAACTGAGGTAGCTGTTCCATTTTGCAGAAATCATGAATAACCT
977	USuper-Scaffold_21_10311807	40.1969	A04	TCGAGTGTACATTTGGGCAGCTCTGAAGGAATGTTGGTAACATTTCCCACGATGTTTCTTGGAAGGAAGCATGCAAGCGAGCCAAGTTAGGGAACTGAGGTAGCTGTTCCATTTTGCAGAAATCATGAATAACCTGAGAAGTGAGGAAAACATGGCTTCACTGAGACATGTGATAAAAAAAATATTTATACACAAACATAATG
978	USuper-Scaffold_21_10311888	40.1969	A04	CCAAGTTAGGGAACTGAGGTAGCTGTTCCATTTTGCAGAAATCATGAATAACCTGAGAAGTGAGGAAAACATGGCTTCACTGAGACATGTGATAAAAAAAATATTTATACACAAACATAATGCTATTGAATCAACCATGTACATACCTCTAGAGTAGCAGCAGAGATGATCATCTCGCTTACTGTAGATAACCCGGTAAGAAA
979	USuper-Scaffold_21_10377092	40.1969	A04	AGTATAAATGGTAGGACGATTTAAACATTTGGCATGCAAGACTACATAAGACAAAATCATACATATACAACATGAGGCATAATGGGAGATTTAGCATAATCGTATTAAGTCGGTGCTGTAATAAAATATGGTTTACTTGAACATTTTGTAGATTTCAGTAATGCATAAGTTTTTTTTTTTTTTTGTAAAAAAGGCTTTCATTA
980	USuper-Scaffold_21_10193878	42.2732	A04	AGGAAATGGGAGTTCGTGGAGGATGATTGAAGATTGTCCTCCTCCTCACTCTCCTGAATCACCTCATATATGTATAGATGGTGTTTTATACTATGGAGGGTATTTGGACACAAGTACTCGTCTCCTTCGTAAAGATCATGTAGTCATGAGTTTTGATGTTAGGTCTGAAAAATTTGATATGATCAAAGTACCAACAGAAAGAG
981	USuper-Scaffold_21_10193880	42.2732	A04	GAAATGGGAGTTCGTGGAGGATGATTGAAGATTGTCCTCCTCCTCACTCTCCTGAATCACCTCATATATGTATAGATGGTGTTTTATACTATGGAGGGTATTTGGACACAAGTACTCGTCTCCTTCGTAAAGATCATGTAGTCATGAGTTTTGATGTTAGGTCTGAAAAATTTGATATGATCAAAGTACCAACAGAAAGAGCA
982	USuper-Scaffold_21_9477031	46.5151	A04	GTTCTCACACGGCTGTCCTATCCGATTCGATTGTTCCGCGGCGGGGGAAGCGAGGATCGGAGCTTTCTCCGTCCAGAACGTGACGGGAGAGAGCATATTCGTCCGCGTCCCGCACGACTGTTACCGGAGCGTTGAAGCCATGAAGCCTCTCTTCGGCGACAATTACGCGCCGACGTCGGAGAACAGCTTTCTCATGGAGCAGT
983	USuper-Scaffold_21_9477117	46.5151	A04	GAGAGAGCATATTCGTCCGCGTCCCGCACGACTGTTACCGGAGCGTTGAAGCCATGAAGCCTCTCTTCGGCGACAATTACGCGCCGACGTCGGAGAACAGCTTTCTCATGGAGCAGTGCACGAACGCAACCGATGGATGCTCGATCAAGCAGAGGTTTCTCGAGACGCAGCTGAAGCTGCAAAGCTGCGAAGTTCAGGGGAAC
984	USuper-Scaffold_21_8298977	51.1626	A04	GCTCCCAAGTTTGCGTGTTTAGATCAAACGCTTCGGCCACATTATCGTTAGTTCTTACTCCTCCGACCACGTATACCTTACGTCCGACAACTCCCACGCTTTTGTACGTTCGGTACACGGCCATGCTTGGTCCTTGTCGAAGCTTGTCGGATCGAGAATCAAAGACCCAAAAGCTTGACGTTAGAAAGAACGGTTTGCAGATA
985	USuper-Scaffold_21_8298978	51.1626	A04	CTCCCAAGTTTGCGTGTTTAGATCAAACGCTTCGGCCACATTATCGTTAGTTCTTACTCCTCCGACCACGTATACCTTACGTCCGACAACTCCCACGCTTTTGTACGTTCGGTACACGGCCATGCTTGGTCCTTGTCGAAGCTTGTCGGATCGAGAATCAAAGACCCAAAAGCTTGACGTTAGAAAGAACGGTTTGCAGATAA
986	BJ_VH_0419	54.2319	A04	GGGATaAGAAGTGAAGACCTTGAAGACTTtGTAAAGAGGACAATCAGGGG[G/A]AGTGGCATGGCACTCTCTTCCCCACGTCTAGTGATCCCAGCTGCAATCTA
987	USuper-Scaffold_21_7522190	54.2319	A04	CAGACTCTGATTTGCCTCGAACAACATCATCAACTAGCTTATGTCCAAGTGCAGATCAAGAATAATTCGACCGTTGATGGGATTGAGTACTACATAACCGATTCTTTTGGAGAAGGGTTGTATGAGTCTTGCAAGAATGTGAAGTTCGGTAGCTCCAACAGCCGAGCTTTAGATTTTCTCGGAGCTGGTGCAAAGAATTTTAA
988	USuper-Scaffold_21_7534306	54.2319	A04	ATTGGTTTGTGCAATATTAGAAAGACTGTTTAGTTAAAGAATTCAGACTGGTTATATCTAATTGATTGCAGGTCCAATGGTTGAGCCTTGTGAAACAAAGTCATTATTTGCGTGCAAATCGTGTTTGGAGAGAAAGGAGCCAGAACCCCATACCAGTCCGTCTAAAGCAAATCCTCTTAATGGGTATGCCTTTTATTTCCTTA
989	USuper-Scaffold_21_6330186	58.752	A04	AGAAGAGGGGATGAATATACATAAAGCAGAGAGTAGGCGTGAAGAGAACATGATGTCTTCACCTGAAAATTCAGTTAAGTTAGTAGTTGATCGGTGGCTGCCTTTCAAAACCACAGCCCTTGAAGTTGCTCAAATGTACATTCTGCGGGAGAGATTAACAGCATCCATTTTGTTCAAGGTGAGTTTATAATCCGTTGTGCTTA
990	USuper-Scaffold_21_5873977	65.7313	A04	TAGGGTGTTACTGATTTGTCTAACGTGCGTTCTCTTGTGTTAAATGATGATATGCAGAAGCTAAGTGATACAGAGGAAGAAGAAGTTGCAAACAAAAACGAGGCTGAATCTTCTTTAGCTGGTAAGTCACACTTGCATTATCGTTGGTAGTAGCTAGATATCTTTGTATCCGACACATGCATGCATGCGTAGCAACTTAAGAC
991	USuper-Scaffold_21_5099181	66.9423	A04	CGTACAAGGAAGGTTCAAACTGTAAGTTCGCCTGTCCGTGCTCAGCGCCAAGCCCACTGGATGAAACTGGTGAAATGCCGGGGTGCATCCAGTGTGTATTTCCTGACACAAGATCAGGCTGCCAACCATTACTAGACGCATCCTGAAGAGGGATGCCATTAATCAAAAGGTGTGATTGATTATCACTTGAGCGATTTCCATTT
992	USuper-Scaffold_21_5491464	66.9423	A04	ACATTATATTCAAAGGCAATGTCACCAGGATTGTTTAGTTTAAGATGCATGCTTATCACAGATATATCTACCCATAATGCATGGTTTGTTACTCACCTTTTCATTTCAACAGTTAAACTGAATGTCACATGCAACAAAATGTACAATTAATGGTCATATCACATGAAACATTGTATTATAAATTAAATAGTTGGGCCCATCAA
993	BJ_VH_0775	71.2127	A04	CaAaGCTCAGCAACCGTACGTCAACAACCACCAGCTaGacTGtGAGaatCG[T/C]GACTTCGACAACATAACCAACGGCTTCACCTGTAACGGCCCaCgcTCAT
994	BJ_VH_0776	71.2127	A04	GAGYaTGCTtGGGAARGACGTtAAcGTGATGGACTCGAAGaTGAAGAAAGG[C/T]GGAGGAGGGATCGGYGGGCAGAAGCCGAAGAAGGAGAAGATtaGGGATG
995	USuper-Scaffold_21_5033957	71.2127	A04	ATATATGTATAAAAATGTAACCTCTTTTTTAGCAAGAAAAAACATGCAACCTTTATTATCGAACTGGTCAAAGAAACGCATACCATGATATGCCCATACGGCCAAACGTACACTCACACATGCAAAGACACTATTACAGTTTTCAATTTGTACAAAAATACAAAGGAGAAGAGACTGTGATAGACAAATTTATGTATTGTCTG
996	USuper-Scaffold_21_4958690	71.6062	A04	GTTAGCTTCATTACTGGAAAAGACCCATCAAAAACGTTTAAAAGAAAGAATGTAATGTACAGTAGCTGATTTAAGTCATGGCCAGTGAAAGATGTCAAAAACTGTAGGTCGTCTGCGTCCAAATTATATCTATTTAAGTGGACATTTTTTTCCGGATATGATCATGCACAAATATAATCAAATCCAAAGAGAAGCAATAACAA
997	USuper-Scaffold_21_4803341	72.9701	A04	TTAGAAGTAGATTAAACAAAGAACATGCATGCGAGGCGAGATAATTAAACAATACGCAAAACGATTATTTTTAATTAAAATTATTAACAAGTAGCGAATCAAAGAGACCAAAGATGGGATTCATTAAGGATTTAGTCCATTCACATGACCATCGGTAAGGTGATATATAGACTGATTGGTCCGAGCCTTTCGGAGACAAGCGC
998	BJ_VH_0778	74.2335	A04	TTTCTCCACACTCCGaTCgTCGCgAcCCTCCGCGtTGTCCAGTTCCGCCC[G/C]ATCGCTTATCGYGtCcCCAAgCTCaAcGCCGTCGCAGaTCCCTAGAAACT
999	USuper-Scaffold_21_4620545	74.2335	A04	ATGGCTATCCCAACTAGTTGTGTTGTCTTGTTATGGTTAGAGCGTTAAAGTGTCCTGAAAAAGACATTGCACCAGTGTTCATGATCTCCTAACCTAACCGTGTTTTGGAAGGTTCAAGTTGCCATCAGCAGCATGCCCACCTTAGAAAAGATCTCCCATTACTAACCATCAGTCGATAAAAAACAACCGCAATAGTGTGAGAA
1000	USuper-Scaffold_21_4117646	76.3113	A04	GTACAAACACAGAGAGTTTTACATTGCTGGAGAAAGCTACGCTGGTCACTATGTTCCTCAGTTGTCACAGATTGTTCACCGGAAAAACAATCCAGCTATCAACTTCAAAGGCTTCATTGTAAGAAACCTCTTTTGTTTGTATGTGTGTGTGGTTTAATAAAAAAATGAGTAAAGGTTTTTATAAAAAAAGAATTTCTTACAAA
1001	USuper-Scaffold_21_4117634	77.613	A04	AAGGTTTCCACAGTACAAACACAGAGAGTTTTACATTGCTGGAGAAAGCTACGCTGGTCACTATGTTCCTCAGTTGTCACAGATTGTTCACCGGAAAAACAATCCAGCTATCAACTTCAAAGGCTTCATTGTAAGAAACCTCTTTTGTTTGTATGTGTGTGTGGTTTAATAAAAAAATGAGTAAAGGTTTTTATAAAAAAAGA
1002	USuper-Scaffold_21_4117805	77.613	A04	AAAAAATGAGTAAAGGTTTTTATAAAAAAAGAATTTCTTACAAATTTAGAGGCATATGTTTTACTTGGCTTTGCTCAGGACCAACCATGAGTTTAAGTGTGGATTTATTTATGTTTTAGGTGGGGAATGCTGTGATTGATGACTACCATGATTTTGTGGGATTGTTTGAGTACTGGTGGACTCATGGGTTGATATCTGATCTC
1003	USuper-Scaffold_21_4117819	77.613	A04	GGTTTTTATAAAAAAAGAATTTCTTACAAATTTAGAGGCATATGTTTTACTTGGCTTTGCTCAGGACCAACCATGAGTTTAAGTGTGGATTTATTTATGTTTTAGGTGGGGAATGCTGTGATTGATGACTACCATGATTTTGTGGGATTGTTTGAGTACTGGTGGACTCATGGGTTGATATCTGATCTCACTTACCACAACTT
1004	USuper-Scaffold_21_3720472	80.0756	A04	GATATATATCAATTGGTACAGTGTGCAACGTGAAACCCGTCCAGGTGTGTGTGTCGTAGTGTGTTCGTTGTAAAGTGTTTTATTGTTTTCTTCTTGTAAAAAAGTGACTAGTGTGGTCATCTCCATTACCGAACTCATGAAAGAAACATTCACACGAAGTGTTGTAGGCTTTGGATCTCGGTTCCACTTTTGTTGATTGTGAT
1005	BJ_VH_1121	82.9121	A04	CCTtAGAAGAgGGAACAgTCGTTAGATCgAaGAAGCTgCTcGAGAGACGAG[C/G]gAGRAACAGAAGAGCTCCgAAACCAAACGGTTTAGACAATGAGAGTAGT
1006	USuper-Scaffold_21_3554583	82.9121	A04	GTATATTTAATATGCTTAGACGTCTTTTCACTACTACAATTGTTACGTGCTAACTTTTGAGAGTGTCTCAACGTCATTATTTTGTGTTCTTTTTGGGTAATTTACCATGATTGGAATATGGTCGGAAACAAACAATTTGAATTGACTAGAGGTAGGATATTCTTCTTAAAAATAAACAAACTTATTATTTGAAAAAAAAATAA
1007	USuper-Scaffold_21_3675675	82.9121	A04	AAACCAATAAATATATTTTCTGTTTTCCAATCTACAGAAATGGAAACGTTCCTATTCACCTCCGAATCAGTCAACGAGGGACACCCCGACAAGCTCTGCGACCAAGTCTCCGACGCCATCCTCGACGCATGCCTCGAACAAGACCCCGAAAGCAAAGTAGCATGCGAGACGTGCACCAAGACCAACATGGTCATGGTCTTCGG
1008	USuper-Scaffold_21_3471024	85.1154	A04	ACGTAGTTTTTGTTAACACTAAAGATATATGCATGCAAAATAATCTATATTCACCAAAGGGAATCGTAATTTTGGATACTGTTTAAGATGAGGTAACCAAACCACTAGGCTATACCATACATTGACATAATGGAGCCCTAAAAGTCATCTATTTACTCAGGGACTAAGGCCGGTGCATTTTCCAATAGGCACGAGGCACGGCT
1009	USuper-Scaffold_21_2788982	93.9058	A04	AGTCAAATCCCCAGCTTCCAAAGCAAATCTAGCATGCGTTTCATACACCTGCAATAGAACATTGACCATGGAAACATCATAAACATTCTCAATGCTCAGCATCGTTTGAAACTCAATAGTATACCTTCGCTGTTAGATGATTGTGTATCCGCTGTACTGTGAGGTCCTGGCGAATTGACTTTAGCTGATCACATTTATAAAGA
1010	BJ_VH_0285	94.1228	A04	TGGTCgCcGAGCAACAAcATCCAGAATCCtCCgTACTGGCCAGGACCAGC[A/G]CGGCCcMGACCGCAACAGAATTGGWctTCTCAGAAtAACCCTAGGAACAT
1011	BJ_VH_0771	94.1228	A04	TCTcTgGTCAGAACAACAAaCgTCCAAAACCATCATCATCATGCAAACGGT[G/A]cGCGCcATCCCCAcAgTCTgcAaGGTCAGGCTAGaCCATGGAACCATCA
1012	BJ_VH_0774	94.1228	A04	tTTCCCAGCGGTTTCACCTGAGATCGTTGTACGGGAAGCGAGGTTgGAGGA[C/T]TGCTGGGAAGTGGCtGAGACTCAtTGCAGCTCCTTCTTCCCtGGAcACT
1013	USuper-Scaffold_21_2426048	97.4125	A04	TGAGTAATGACGACTGCTCAAGCTCAAGGACACAGATTTCCTTGTGAACACATATACAGACCGAAAAATGGAAAATGTAATACGACCATTTGTTCAGCTGAATGTACCAAAGAAAGGGGAAGGCTTGGGACTGGTCGTTGTGCGGGTCCGCAAGATGAGATGTGCGCATGCATGCATTATCAAAGGCATAGAAAGAATGAGTG
1014	USuper-Scaffold_21_2426076	97.4125	A04	GACACAGATTTCCTTGTGAACACATATACAGACCGAAAAATGGAAAATGTAATACGACCATTTGTTCAGCTGAATGTACCAAAGAAAGGGGAAGGCTTGGGACTGGTCGTTGTGCGGGTCCGCAAGATGAGATGTGCGCATGCATGCATTATCAAAGGCATAGAAAGAATGAGTGTTTATTTTGATTTTTTTTATCTACATTG
1015	BJ_VH_0282	99.0962	A04	GATTACTTCAGGTTTCTTaCGGGaAAgCCTAaGACtGTTCGGTTGACACG[G/A]GCCTTGGATGGTTGGAATaGaTTCATGGaKAccATGTCGAAGCCGAGAGA
1016	BJ_VH_0768	99.0962	A04	TCTCCTTCAAGCTCcTCCTCTGAGCCAACAAGAGTCAAACTCCCAAYTCT[A/C]GAGGCAACCaATAAGCACCTTcTTGCGTTTACAGGggaCGAGAGTCTCTA
1017	USuper-Scaffold_21_1610919	104.87	A04	AAGAGATAAGAATACTCAAAAACGTGTCACGTAGCATGCCAGTGATGCCACATCTTGCGACGTGAGGTGCAGAAGAGAAAGAACTAACAATGTAATCGATGTTTGAATTATCATACTCTTTGGCTTCATCACTGTCCGGTTCGACCACCACATTGTGTTTTTTTTTTTTTTTCAGATTAGACTTCACAACGACTTCCTGACAA
1018	BJ_VH_0451	107.115	A04	CATAAAGTTTTGCAAACATTTATTCACACACCCAAGGCATGTAAGCACCAC[G/A]AAGATGACTCAAGCGAAACGCAACATGGATTWTTATTAAAACACCAAACA
1019	BJ_VH_1151	107.115	A04	ACCAAAaccGAGCTCAACGACTCgCTAGAGAATCTTGGAATCTACATACC[A/T]GACMAAGAaCTcACTCAGATGATCCACAACATCGACGCCAACGGYGATGG
1020	BJ_VH_0780	109.685	A04	AACTGGACCACTTGAGGGATCTAACTTAACcTCTTGATTcGGTTGCTCaC[T/C]RTTGYAAGGCATACCAGGCGCAGGACAGgTGTACgTCAtCCTTGACTTTA
1021	BJ_VH_0781	109.685	A04	aGATtTAAAATCAGTTAAAAAACAaAGYCAAGAtTCTGGTcTATGGTGTGA[T/C]GTGAATGTTCAGAAGAGCGGtGGAGTaAGCAGCACACCGAGcATGAGAG
1022	USuper-Scaffold_21_161243	109.685	A04	GTTGTTTTAACAAAGAATATGGGTGTTTTAATCATTTCTTTTAGTTAGGATGCCAATAAAAACAAAAGCTTCGATAGCAAACAAATTAATAACAATATGATACCAGGGAGTGAAGTTAGTAAATTGTGGTCAAATTTGGCTCCATTTTGAAGAGTAAGTTTCAAGTAATTAGACAATTCTTTAGTATACAATTCAGCAGAAAC
1023	USuper-Scaffold_21_166166	109.685	A04	AGTCTGTTACATTTTGATTTACTTAGCTGTCTGATTTCTAACCATGTTATGGTCTTCCATGTACTATTTGTTGGGTTTAAGAAACAAAAAAAAATGATTGATGACAAATGTAGATAGAGAAATCTTTGTCTGGCTGCCTCTTTTTGTTTGGATTAGGACATAATGTGGAACTAAGTTGACAGTGTGACTGGTTTATCTTTCTT
1024	USuper-Scaffold_21_586291	109.685	A04	TTAAATCACATACAGATCTAACGGTGCTGATGTAGGCTTCAGAGGCGGTTTCAGGCGACCAAACAAGCTTCATGGTGAAAGTTCAATGGAGATTTTGTGAGTTTGTGATACGAAGGAAGTGGTTAGGTTATTATATAAATGGACAGACGAAGCGTTGACATTTGCCTACACTAATTAACAACGTGTCAATTGGTCTCATTGCT
1025	USuper-Scaffold_21_867351	109.685	A04	AGGGTAAAAAGCTAAACCTGTTGTTCCGGAATCAACTCTTGCAGCTGGGACTTGAGGTCCTGCATTGACATCATTTAAAACAAAAATGAGCAAAGACTCCACAAGCAGCATGCCGAAAAAATAATCTCAGTAAAAACAAGAACACATAATCATTATTACTAAGCATTTTCGATCTTAGTTGTTTTTTTTTAATTATACAGGCG
1026	USuper-Scaffold_21_166222	111.079	A04	CCATGTACTATTTGTTGGGTTTAAGAAACAAAAAAAAATGATTGATGACAAATGTAGATAGAGAAATCTTTGTCTGGCTGCCTCTTTTTGTTTGGATTAGGACATAATGTGGAACTAAGTTGACAGTGTGACTGGTTTATCTTTCTTTTGCATTGGCAGATGACAACAGCAATAGCAATTGAAGATGTTCGGAGGGAGGTGAA
1027	USuper-Scaffold_35_1199351	0	A05	TCTTTGTAGTATCCTTCGATACTTATCTCACCGACTTCGTTTGGCATGCTTGGGAGGTGGTGTGCCGTGTGAAACCTACAGTCGATGAGTAACGTATCAGTAGATGCGAGACTCTTATCATCAGGGATCACAAAGATCTTCGAATCCGCGGTCACGTAGCTAGCATTCGGAGGTAGACGAGGGAGTGATGTGACAGGGACCAA
1028	USuper-Scaffold_35_880896	7.21277	A05	CAATCCACAACTTGTCCCTAGACTTTATAAGGCTTTGCATTGAAACAAAGTGTGGACTATAGTATACCTGATTCAGGGAGTTCATTGGGGATTCGTATTCCGCTGCCACGAAAGCGAAAACCTGCAAGCAATTTTTCATAAAACAAATATCCAGCAAGAGCAATGCCAACTTGTACAAGTAATAGTAAAAAAAAAAGACAAGG
1029	BJ_VH_0815	12.068	A05	ATCGCTGTCGGCTCRGGaAGcTCCYYKAAACGCTACGTTTTGAGGAAGAA[A/G]CCTCCtGGGAAGCTCTTGCAATCTGCTCAtGCTGTTGAAAGGGAGTTtCA
1030	USuper-Scaffold_7_303844	12.068	A05	TACCTCTCTTCCAACCCACTCCCCACAATCCACGCATGCCTCCTCTTCCCCACCACAGCCTTCACCTCATCTCCACCACCATTACCCTTCTCTTTATTCACCACAACAACACTATACATCTTCCCAATACCCCAGAACATCGACCAAACACATCATCCAACGACTCATCCACCTCATCATCCAACCCACCACCAAAAGAATCT
1031	USuper-Scaffold_7_971049	18.9696	A05	GTGCTATCTTCCAGAAGGTTGAGTGCATCAGGGCTGTTAATGTCAATGCCCTTTTGGAGAATTGGGAGCAGAATGCTATAGCAAATAGGAGACTGATAACCAAGCGCAATCACAAAATTCCGCAGTGCAACAAGAAGCTGAATTTGTAGAAGGCTTTCACCAGAAGATTCCTCCCACACCTGTTCTTAAGACAAGCACACAGA
1032	USuper-Scaffold_7_1026953	22.7487	A05	TATATCAAACTCAAAAGCCACAACTGTCTCGTTCTTTGCATGCTCAAACAGAAACCCTAAGGCAGAGGAACTGTTGTTGTTTTTATTACCGAACAGACCAAGATCCAAACTAGTTGGAACCATTACAAAAGCCATGACGTCATCGGTCTCATTAGGCATGGAAAACGAGAAGTAACTCGAGAAAGATAACGAGTTACTAAGAT
1033	USuper-Scaffold_7_1026977	22.7487	A05	TGTCTCGTTCTTTGCATGCTCAAACAGAAACCCTAAGGCAGAGGAACTGTTGTTGTTTTTATTACCGAACAGACCAAGATCCAAACTAGTTGGAACCATTACAAAAGCCATGACGTCATCGGTCTCATTAGGCATGGAAAACGAGAAGTAACTCGAGAAAGATAACGAGTTACTAAGATTGATGGGTTCCTTGTAAACGACTC
1034	USuper-Scaffold_7_1083279	22.7487	A05	AAAAGTCTCGGTCGTGGTCGACTCGCCGGAAAAGCCCAAGTCCGGGTACATTTTGCAACTGTGACAACCGAAACATCACACGTTACGATCAAATGAAAACAGAGGTCGTGAATCATAAAGAATCTCAATAATTAAAATAGAAAATTGTTACAATCGAAAACTTAATTAACAGAGGCTCGAGACATACCCTCCGCAACCGTTGC
1035	USuper-Scaffold_7_1083340	22.7487	A05	TGACAACCGAAACATCACACGTTACGATCAAATGAAAACAGAGGTCGTGAATCATAAAGAATCTCAATAATTAAAATAGAAAATTGTTACAATCGAAAACTTAATTAACAGAGGCTCGAGACATACCCTCCGCAACCGTTGCCGCACTTGCAGCCAGATCCACAACCACAGTTTCCACCACAGCAAGACATTTTCTCGAGAAA
1036	USuper-Scaffold_7_1129292	27.5916	A05	AAACAGAGTCATTTCACCACGACAGGAACTTGTTACTCTTCGTGGAGCAGAAGGCATGCTCTTTCGTCTGTGCTTTTATTCCTTATTCTTTCTTCTCTCTTTTATATTTTATTGGTAGTACAATAGGGCTTCATGTTAGGACGTTTCATGTGCTTATTATGGCATATAACGCCACTGATTCAGATGATATTGGATCGAAGGGC
1037	BJ_VH_0819	32.7414	A05	GGTGTaCCTGCSAATAGGATtACATACAATGTCCTCCTCAAAGGGTATTG[T/C]AAgCAGCTGCAGATAGATAAGGCGGAGGATTTGcTaAGAGAGATGYCTGA
1038	BJ_VH_0820	32.7414	A05	CAGGAGCTGGATGATAAagAGACTGTTtTAgTTAGCGGGCAtCATGGGAA[A/G]CTTCATATGGATGGtCTGAGATTGATCATCGATGAAGGKGGTGGATACCC
1039	USuper-Scaffold_7_1295836	37.3496	A05	TCAAATCTTTCTTAATAATATGTCAGGAGTCAGTGCCGGTCCAGCTACATAGCATGCCTAAAGCAAAGAAAAAATAATTGCCCCATAAATACGTGAACCAGGTTCAAACTCAGGTTCATAGATATATATGTAAACACATTTTGCCACTGTACTAGAGATATTTTTGACAATATTCGGCGCCCCTATATCTATCGTATAATTTG
1040	USuper-Scaffold_7_1639984	45.9229	A05	TAACCCTTGGCATATACAAAGATGGGTTATAGATAAATGCGTAGATTACGCAGCCAACTTTTCCTAAGAAAGATATTTGTGATCACTTAAAACCACGTTGTCTACCCGTTTTCTATAAGTTGTTTCACCTTAACCGAACCAAATTTAATATACATGGCATGTGATGATTCCTGTACTGTACAATAAATAGTTTGGTAGGAATA
1041	USuper-Scaffold_7_1640053	45.9229	A05	AAGATATTTGTGATCACTTAAAACCACGTTGTCTACCCGTTTTCTATAAGTTGTTTCACCTTAACCGAACCAAATTTAATATACATGGCATGTGATGATTCCTGTACTGTACAATAAATAGTTTGGTAGGAATATTTGTAACGATAAATATTTAATGAAGTCTGTGTGTGTGACCCTGGTGCAGCATGAAGAGAGGAAAATTC
1042	USuper-Scaffold_7_1640084	45.9229	A05	TCTACCCGTTTTCTATAAGTTGTTTCACCTTAACCGAACCAAATTTAATATACATGGCATGTGATGATTCCTGTACTGTACAATAAATAGTTTGGTAGGAATATTTGTAACGATAAATATTTAATGAAGTCTGTGTGTGTGACCCTGGTGCAGCATGAAGAGAGGAAAATTCTGGTGGCCTCACGGAGGACACATTGACGATG
1043	BJ_VH_0821	49.9698	A05	TTCTGGAATGAGAAACTRCAAGATGGgTTTCTTCAAAGGATACGTTACGC[A/T]ATGAAACCAGATGAAGCtTATGGKCTTATYTTCTCTTGGGACAATGTCGT
1044	USuper-Scaffold_7_1639981	49.9698	A05	CCATAACCCTTGGCATATACAAAGATGGGTTATAGATAAATGCGTAGATTACGCAGCCAACTTTTCCTAAGAAAGATATTTGTGATCACTTAAAACCACGTTGTCTACCCGTTTTCTATAAGTTGTTTCACCTTAACCGAACCAAATTTAATATACATGGCATGTGATGATTCCTGTACTGTACAATAAATAGTTTGGTAGGA
1045	USuper-Scaffold_7_1896855	56.2661	A05	AATGCATGCCAAGATGGGGAATAAATGGGCACAGATGGCTGAACATGTAAGTGGTATTGTAAAGACCAAAAGGATATTTTGTGGTTGCTGCTTGATTATGGTGTTCATTTCATTTATTGATCTTTTTTTTTTCTCTTACCAGTTGCCAGGCCGAACAGATAATGAGATAAAGAATTATTGGAACACTCGTATCAAGAGGCGAC
1046	USuper-Scaffold_7_1896944	56.2661	A05	GCTTGATTATGGTGTTCATTTCATTTATTGATCTTTTTTTTTTCTCTTACCAGTTGCCAGGCCGAACAGATAATGAGATAAAGAATTATTGGAACACTCGTATCAAGAGGCGACACCGAGCAGGCTTACCACTTTACCCTCCTGAACTCCACGTTGAAGACCTGCAGTGGAGTGAGGAGTATATCACGAGCAATGTCACCAGG
1047	USuper-Scaffold_7_1896907	61.1873	A05	GGTATTGTAAAGACCAAAAGGATATTTTGTGGTTGCTGCTTGATTATGGTGTTCATTTCATTTATTGATCTTTTTTTTTTCTCTTACCAGTTGCCAGGCCGAACAGATAATGAGATAAAGAATTATTGGAACACTCGTATCAAGAGGCGACACCGAGCAGGCTTACCACTTTACCCTCCTGAACTCCACGTTGAAGACCTGCA
1048	USuper-Scaffold_7_1896999	61.1873	A05	GCCAGGCCGAACAGATAATGAGATAAAGAATTATTGGAACACTCGTATCAAGAGGCGACACCGAGCAGGCTTACCACTTTACCCTCCTGAACTCCACGTTGAAGACCTGCAGTGGAGTGAGGAGTATATCACGAGCAATGTCACCAGGGTGAATAGAAGAAGACATCATCAAGATATCTTGCAGTTGGGGAATTCCAAAGCAG
1049	USuper-Scaffold_7_2571999	70.0635	A05	ACAAGGCAGTGTTTATGTAACGGATGATCCAGTTTTCGTGGAAGACCAGCACATACCTCGTGGAGAGAGTAATCACATTGCGTACAGCCGTAGAAACAACGAGGATCGATAGGAAGGATGCATGCCTCACATTGCTTCTTGGCGTCTCTTACACCGTCGTAGTTTTCGAGCTTTAGATGATGATCATGGCTGAAGTATTTGAT
1050	USuper-Scaffold_7_2572085	70.0635	A05	GCCGTAGAAACAACGAGGATCGATAGGAAGGATGCATGCCTCACATTGCTTCTTGGCGTCTCTTACACCGTCGTAGTTTTCGAGCTTTAGATGATGATCATGGCTGAAGTATTTGATCAGATCACCACCTACTTTCTTGAACGATGCAACATCATCTTCAGCTTCTTCTTGGCTTTCTGGTTCCCACTCTAGCTCTCTTGCAT
1051	USuper-Scaffold_7_2617323	70.0635	A05	TACCAGCTGTGAAACCGTAACCACGACGTCCAACTCCTCCGCCGCATCCGGATCTCGGATCGCATTCGAGATGAACGGACTGTTGGATCTTGTGGAAACCGTCCTTGAAAACTCCGAACCCGAATAGGAACCCGATCGCGATCACCACCAGAATCAAACACGTGCACAGCATGCATATCCTTCCACAACACATCCTCCTCCTC
1052	BJ_VH_1150	70.0635	A05	GTTGCTTTGAGAATCTGCTTGGCTCACCaACTTTtGTGGATATAaGAAAC[G/A]GACGGCTaAGATGCGTGGAGACTGGTCACGAAGTTGTAGCCGGAGACGAA
1053	USuper-Scaffold_7_2241603	70.0635	A05	AGATTATTTTAGTATGAAGTGTATGCAATGTTCATATTTCATTTTTGTGTGCATGCATGATATGAACTCACTTATGAGCCTAGCCATACTTTTTGAAGCTCCAAGACAGAGTGTTTCTGTATGTATCCACCATCCTATCAACACCAATCACACTCATACAGTCAGCATCCAATATTTTTAAAAATTTGTGACAATGATGTTTT
1054	USuper-Scaffold_7_2241633	70.0635	A05	TTCATATTTCATTTTTGTGTGCATGCATGATATGAACTCACTTATGAGCCTAGCCATACTTTTTGAAGCTCCAAGACAGAGTGTTTCTGTATGTATCCACCATCCTATCAACACCAATCACACTCATACAGTCAGCATCCAATATTTTTAAAAATTTGTGACAATGATGTTTTTTTCACTACAGTTCCATGCTTTAGTCTCCC
1055	USuper-Scaffold_7_2825601	72.6155	A05	CTGTTGGATGCAATCTCAATCTCAAAACCATTCAGTTTGATCGTATGGCCAGGTTTCAGAAACGGATATTTCCCTATTGCACACTCGACGTGTACAACGGTGTTGCAATCGAAGCAGCCGTAGATATCTTCATAATCAGGATATTTAGGTTTTATTCTTATTTCACAGATTTCACAATGAAACGGCGGCCATACCCATGATTT
1056	USuper-Scaffold_7_2825647	72.6155	A05	GGCCAGGTTTCAGAAACGGATATTTCCCTATTGCACACTCGACGTGTACAACGGTGTTGCAATCGAAGCAGCCGTAGATATCTTCATAATCAGGATATTTAGGTTTTATTCTTATTTCACAGATTTCACAATGAAACGGCGGCCATACCCATGATTTAATTGATTCAAATAAACATATGGTAAGTGGATGAGTGTCATAGTTG
1057	USuper-Scaffold_7_2889120	72.6155	A05	TTTTATATTGGTTGCCCAAGGTTTCTTTTTATATCTATTTTGAGCGTCGGTATCTCTAAGTTTGTATGTTTAATCTCTGCTAACAAGCTTAACAAGTTATGATTTGCTTTGGTTTCAGTTATGTGCATGGAGATGTTAAGCCAGAAAATTTCTTACTCGGGCAGCCTTCAACGTCTCAAGAGAAAAAGCTGTTTCTTGTTGAT
1058	USuper-Scaffold_7_2889147	72.6155	A05	TTTATATCTATTTTGAGCGTCGGTATCTCTAAGTTTGTATGTTTAATCTCTGCTAACAAGCTTAACAAGTTATGATTTGCTTTGGTTTCAGTTATGTGCATGGAGATGTTAAGCCAGAAAATTTCTTACTCGGGCAGCCTTCAACGTCTCAAGAGAAAAAGCTGTTTCTTGTTGATTTGGGACTAGGTTGGTTGATTTCAATA
1059	USuper-Scaffold_7_2825732	73.5907	A05	ATAATCAGGATATTTAGGTTTTATTCTTATTTCACAGATTTCACAATGAAACGGCGGCCATACCCATGATTTAATTGATTCAAATAAACATATGGTAAGTGGATGAGTGTCATAGTTGCATTTTACCAACACTGGCAGACTTACCCGGTTTGGACCCAAATAGAAACTGCATTTGTAACAACTTGCCCCATAATCTGCTAGAC
1060	USuper-Scaffold_7_2974208	75.2989	A05	AAAAAACATAGATTTTGGATTGCATCATTCTCTATTATTTTACTTATTCTAGTGTGTTTTAAAAAAAAAAAATGTTTAACTGGCTTTATGCTAATGGGAGAACTGTAAGGATCATGTGTTTTCTTCAAATGTTTATGAAGAGAAGCTAAACCTGGAAGAAACTCACAAGTTGATTGAACAAAGAAAGCCATTTGGTCATCAGT
1061	USuper-Scaffold_7_2974226	75.2989	A05	ATTGCATCATTCTCTATTATTTTACTTATTCTAGTGTGTTTTAAAAAAAAAAAATGTTTAACTGGCTTTATGCTAATGGGAGAACTGTAAGGATCATGTGTTTTCTTCAAATGTTTATGAAGAGAAGCTAAACCTGGAAGAAACTCACAAGTTGATTGAACAAAGAAAGCCATTTGGTCATCAGTAAAGTGAGTTTCTCAAAA
1062	USuper-Scaffold_7_3278796	80.8097	A05	CAACCACACTATCCCGGACATTTTATGTCTCGGTTACATGCATGCAAATAGAAAGAAAGTTGTCTGTGCCGTTGAAATCACAGAGATACATTAACCCCATTTTATAAACAAAAAAAAAGATTTAAGAGTTCAAAGTATTTAGCTAATTACCAGATAACCATTTAGATAGTCCAACTCCACCACCATTTAAAAACTCTTGAGTA
1063	USuper-Scaffold_7_3722018	81.2132	A05	TGACCAAACTGAAAGTCATAAGAAAAGCTCACAACTTCATTAGAGATTCCAACATCAGCATGCTTCTTGGTATCAGACAAGTCAAGCAGTTTCTCCGTACTCTGCAATATCATTAAGAGTGGATGCCAAATCAACAAGTTACAGCACAAAGATAAGGCAGGACCTGTTCAATACTTACAGGAGCCAAATGCCAAGAGCTATAA
1064	USuper-Scaffold_7_3722039	81.2132	A05	GAAAAGCTCACAACTTCATTAGAGATTCCAACATCAGCATGCTTCTTGGTATCAGACAAGTCAAGCAGTTTCTCCGTACTCTGCAATATCATTAAGAGTGGATGCCAAATCAACAAGTTACAGCACAAAGATAAGGCAGGACCTGTTCAATACTTACAGGAGCCAAATGCCAAGAGCTATAAAGATACCACTAACAATCAAGT
1065	USuper-Scaffold_7_4056352	81.2132	A05	GATGATGCAAAGCTATACTGTATACAGCATAACATTTTGGAAACCATATGCATAATCATGCTTGAAAAAGTGCATCAATGTCTGCGTTTGTGTTTAAAGTTTATAAATAGTAAAGTAAAAATGTTTAAACACACATCATCTTAAAATATAAACTTCAATCCTAAATTTGTTTATATAATAACTGTAATGATAAATCAATCGGT
1066	USuper-Scaffold_7_4097575	83.6061	A05	AAATGGAAACACACATGAAATCATTTATTAATCTGTGTCCAACCCACCACAAAGATAAACTCATAAACGATTAGTTTTAAAATATACATGATGCATGAATATATGACGATACGCCTATATAAAAAGACAGTGGCATGCAAAAAGTCTTATCATCTTCTTCATTGAGCAAAAAAAAAAAACTTCAAACACTTCCTCTTCTTCAG
1067	USuper-Scaffold_7_4097672	83.6061	A05	AATATATGACGATACGCCTATATAAAAAGACAGTGGCATGCAAAAAGTCTTATCATCTTCTTCATTGAGCAAAAAAAAAAAACTTCAAACACTTCCTCTTCTTCAGTTTTCATTTAAAACAATGGCTGGAGTTGCCTTTGGTTCTTTTGATGATTCTTTCAGCTTGGCTTCTCTAAGAGCTTACCTGGCTGAGTTCATCTCCA
1068	BJ_VH_0810	84.879	A05	GCATTCTTRGCTCACAAgGTTCTGGGTTTATTCAAAACCCAATGGtTCCTGg[G/A]GGTGTCATGCCCTTTAATTTCCCWCCtGGGATGATGATGAATCCAGCCtTT
1069	BJ_VH_0812	84.879	A05	CATCTCACCTGCAGAGGCGGTTCTTTACTCTCCGGACACKAAAGTTCCAAG[G/]AGTGGGGAACTTGCACTAAGAAGAGCcATTCCTGCtAATCCSAAYATGA
1070	USuper-Scaffold_7_4093739	84.879	A05	TAAGCTTAAAGTTACAACTGGTTTCTGACATTGATTAAGTTTCTAACATTGATTAAGTTGCACTGAATGCGCTTACGTTGTTTAAAACGCAGTGTGGTTTCTCGAAAGTTACGACTTCATGAGTTTTCTGTTGGTTTAGAGAATTTCCAATGTAAAAATTTTATTTTTCCTTCAAAATTGAATAAAAATGAAAATTGAATAAA
1071	USuper-Scaffold_7_4120298	84.879	A05	GGGTTTACACTGGAAGTTCAAAACGCTACCCGTGAGGCTTCTCAGGTTCCCATGTAATCAGTGTCTTTTCAAGTTTTCTCAGTGGTGGTCGCTCTGCACGAGGCATGACCAGTGTGTACTCTCAAATACAAACAAAAATTTAAACTGCTAAAAATGATTTTTTTTTTAAAATATCGGATTTATACCAGTTATAGCTGTCGTCA
1072	USuper-Scaffold_7_4120417	84.879	A05	TCTCAAATACAAACAAAAATTTAAACTGCTAAAAATGATTTTTTTTTTAAAATATCGGATTTATACCAGTTATAGCTGTCGTCAATACAAAGACACAATTTGAATTTTTGATCACGCTCTGAATTTACCTAAGCACTCATTTTGCTCACAAAAACATGAAATATCTGTGGATGGGAAGTTATCACTGGTGAAATGCCAATTTC
1073	USuper-Scaffold_7_5598995	88.9276	A05	ATTTTTACCATGGAACTTGTCAGGAGTTAAACCCGTAAGCTTAGATGCAGCCTCTGCTAGGAGGAATGCATCAGGAATGTTGTCTCCTTCAGAACAGTAACATAGCAGGCATGTCACCTTCAAGCCTCTTGCCTAACAAACAAACAAACAACATAAACCCCGAGCAGACCATCGAAGTGTTTAGAATCATCTATAATGAGTTG
1074	USuper-Scaffold_7_5675363	88.9276	A05	TTATATACAATAAGTAATATGGATTACGCAAACGTAAGAAAATCTTGTAATGTATGGCGACCTTTAACGACCACATCTTCCTCTCTGATTATTCTTCTATTCCACAATCTTATCCACTTTTCCCCTAATATATTTAAAAATGCTCTTAGAAATTTAAACTAATGAAGATCATAAATAGAAACCAATGATGATCGTGTGTACTT
1075	USuper-Scaffold_7_5954052	92.8966	A05	GTTTTATAAGATTAATAAAGCACTTTAAAAAATGTAGCTGGCATGCTATTTATAACTAGATATTTTGTTATACGATGATGATAGCGGTCACATATATTTTTCCCTTTTTTGGGTGAAATATATTATTTTAAAAACAACAAAAGAAAAATTTCTTAGGAGTTTTTGTCAAAACTAACCCACAACTTGATTTTAATCCCAAACAT
1076	USuper-Scaffold_7_7256873	93.2383	A05	AAAGAGATTAGCGTATAATGAGAGAAGAGAGAAGCAAACCCTAGCTGGAGGATCGGAACCGGAATCTCTAGCGGTGGAGGATGCAGATCCTAACGATCGTTTAACCCTCTTCTTCTCGGCTCCGGCATGCTTCTTCATCTCTCCTGTTCGAGACGAAGAGTTTTGTTTTTTCAGATTTTTTTTCTTACAGATCCAATGTTTTT
1077	USuper-Scaffold_7_7644323	93.2383	A05	AATGACGTCTTGTTGGTACTTCAAACTAAAAGAATGGCCAGTGAGCAGTGAGCCCCATCCGCAAGACGGAAGCCACGTAAGAAAATGTCTTTATAAATAACTATGGGAATGAGATCACCTAGTTTTGGCTGAGAAAAGTAAACTATTTCTTGAGTTACAAAAAGTCAACTATTTTCCATGCATGCAAGTTGCAACTATGACTA
1078	USuper-Scaffold_7_9816846	94.8462	A05	GTTACAACTACATTTAAAAAGGCATACAAATTCACCACATTTTATTTCAAGCTCAAAGTCTCAGCCTTTTTACAATCTACGTGGTTCGATTGATGGTTCATTAAAATGTACCTTTGTAGCGACGAATCACCCAGCTGGATTAGTCATAATTCACAAGACTTGCATGATTAAAGTTTCACAACTTTGAAATTTTTTTGGAGTCA
1079	USuper-Scaffold_13_4579322	95.4517	A05	TTTGGGGATCAGTTTTCATCCAAAATATTTTTTTTTGTCACAGAAATGGCACGGCGATACAAGTAAATTTGAATCAAAATATATATCCTATTAAATTTGGACTCGCGCATCGAAAACACAGATTTTTTTGGATTATATAAAAAATTTATATGAATTAGTGTTTTGGGATTGTTGCATTAATATGTTACAAAATCATATCATAT
1080	USuper-Scaffold_7_10868953	97.5526	A05	GCAAGAATCCAACGATGAAGAATCTCACCACTTCATTAAGAGCTTTAGGCCCTTTTATAGGCGATGGAATGCATGCTTCAACTATTGACGTGTCAGCCTTTTGGCACTGATTGTAAGGATCTCGTCTCAATGATTCAAGACCCAGGAGCATGGCCTAACTTCTCCACTGAACTAGATGAGCTGCAGAAGCTGAAGAGCAGATT
1081	USuper-Scaffold_7_10869003	97.5526	A05	CCTTTTATAGGCGATGGAATGCATGCTTCAACTATTGACGTGTCAGCCTTTTGGCACTGATTGTAAGGATCTCGTCTCAATGATTCAAGACCCAGGAGCATGGCCTAACTTCTCCACTGAACTAGATGAGCTGCAGAAGCTGAAGAGCAGATTCCCAGAATTCTCAATTGTTTTTATTCCTCGCACTGAAAATGTATCTTCTG
1082	USuper-Scaffold_13_2822181	99.6887	A05	GTAGTCGGACATCCACCAGAAGACTACAACAGCTTCCGCCGGATTCAGATCAAAGCGCGATCCAACTCCACCTTGGAGCCCAAAACCGATGAAAACTATAGATCTAAAAAAACTCGATCTACGCTTAGAAGAATACATCAATCATCTTCGATCGATCCAAAAATCAACACAGATTTTCAGATCGAGAGTCAATTGGACAGAGG
1083	BJ_VH_0125	100.744	A05	GTGGAGGTCTCTTGGGTGGTGCCACTGAtGATGAGCTTCAaAGcCTCAGATT[G/T]TACGGtAGAGCTGTTGGGATGCTgTATCAGGTGGTtGATGACATCAGA
1084	BJ_VH_0175	100.744	A05	TAAAGTCTTTAAGTTGAACAAAGAGCTGAGtGGACTCCAGCTTGTGTTTTC[A/T]AACCCGTAcGAtcTtGTTTCAGAtATCATACACCAtCCTGAAGCATTtGGT
1085	BJ_VH_0177	100.744	A05	TATCAGAAGAAGACCAGAAGAAAACTCAAGAAcGACGGTTaCAGGTAAA[T/C]GGTGCTGGCCATACAaTTAAGAgCAAtGGGAAAGTCACTCAGGAATCATCA
1086	BJ_VH_0420	100.744	A05	GAAGCTGATAATGAAGGTgGCAAGAGCAaKaAGAAGAAGAAGTCTAAGAG[A/C]AAYCCAgAtATAGATCAAGTTCAAGTAGAAAAGAAGGAaGAaGATGCTGC
1087	BJ_VH_0803	100.744	A05	TTATGAGCTAGCtCGCTATAATAACCGCAACAAYAGTACAGGCAGGTGYAATGA[C/T]AAGATTAACAATGCAATTGCgTTGTTCAACTCTCAGCTCAAGAAACTAGTTGAT
1088	BJ_VH_0809	100.744	A05	GATaCtTCGTGCTGCGGAGCCGCGTTCTGGTTGGACCTGGTGATcATCATA[G/T]CTCTCGTCGCCTTCGCTGGGCTGATGGCAGGtCTAACCCTCGGTCTCAT
1089	BJ_VH_0826	100.744	A05	cGGAGACCTGGAtAAAATCGAGCGGGTCGGAGCCAATTACCGATTCGGATC[G/C]GGWTACTCCTTCCCCTGCGCGACGGAGACGGCGTACAGATCCAAAGGCG
1090	USuper-Scaffold_7_10116355	100.744	A05	GAAACAGGGGTTCGTAGGTTCAACATGCATGCTAACTGGAGGAATGCACAGCTACATAGTGGAATGGCTTGGATCGCATGAGACTACAGGGGTGATGTGAAACATCATGCCAGAGATGTGTTCATATGCTCACCCTCACGCTTGGTTGCTGAGTTGCGAGGTATCATATGGGTGCTACAGAGCGCAAGGGACCTCCGAGCTAC
1091	USuper-Scaffold_7_10341665	100.744	A05	ATTAACTATAGTTCGTAGAGCTATGAGTTTAAGAGTGAGATACACATCTAAGTTTGAATGTTTACCAAATGGCGGAATGATTGCCCATTTGCAGTACAACATTAGCAATATACCCTTCATTCGTTTGAGTAATGCATGCCGCATTATCTTCGTACAAGATATTTGGTTTCATATTTACGCTACTCCCACTGTTTGATAAAATG
1092	USuper-Scaffold_7_10389063	100.744	A05	GTTCTTTGAATCTGTGCTTTACCTAACGGGGTTCTTGTTTAGTTTGTTGAGATACAACTTCAATACTCTCTTCTTCTTTTTTTGCCAAAATTTGGAACTTCAATACTGTCTTGTTGAAGTATATAATGTCTCACAGTTTGCACGAGGAGAGCACTTTTTATAACATTCCGTTTATGTTATCTATAATACATAGGATAAGAAGC
1093	USuper-Scaffold_7_10514911	100.744	A05	CGAACGAGTTTTATATCTCTATACCGAAATACCCGACCCGAACTGGTACTCGAACTCCTATCCCTAGCCTAACTAACGACTGATTGTTTTCCTCACAGGCTCTCTCCTCTCTGGAAATAATAAGCTTATCGCTTGATCCCATCTTAGGGCAAAACTTTGACTTTCTCGGAAACAGCATGCCGTTTTCTCGAGAATTTATTGAA
1094	USuper-Scaffold_7_10514936	100.744	A05	GAAATACCCGACCCGAACTGGTACTCGAACTCCTATCCCTAGCCTAACTAACGACTGATTGTTTTCCTCACAGGCTCTCTCCTCTCTGGAAATAATAAGCTTATCGCTTGATCCCATCTTAGGGCAAAACTTTGACTTTCTCGGAAACAGCATGCCGTTTTCTCGAGAATTTATTGAATTCCCATAAACTCGGAATCAGCTTC
1095	USuper-Scaffold_7_10833864	100.744	A05	CTTAAGGAGTGATATGTTGACGTAATACACCAGATATTTCCTTTTTCCTTCTTCTCACACTAGAACGGCAGACACTGCATGCTCTGATCCCGCCAAATAGAGCAACAATATTTCTCTGTTTTTGGCTTTGATAGTAGGGGAAGCATGGTGAGGTGCTCCTTTACCTTGATGAAGGCGCTCTCGTCACATTTGAAATTGTTTGG
1096	USuper-Scaffold_7_10868998	100.744	A05	TAGGCCCTTTTATAGGCGATGGAATGCATGCTTCAACTATTGACGTGTCAGCCTTTTGGCACTGATTGTAAGGATCTCGTCTCAATGATTCAAGACCCAGGAGCATGGCCTAACTTCTCCACTGAACTAGATGAGCTGCAGAAGCTGAAGAGCAGATTCCCAGAATTCTCAATTGTTTTTATTCCTCGCACTGAAAATGTATC
1097	USuper-Scaffold_7_10869011	100.744	A05	AGGCGATGGAATGCATGCTTCAACTATTGACGTGTCAGCCTTTTGGCACTGATTGTAAGGATCTCGTCTCAATGATTCAAGACCCAGGAGCATGGCCTAACTTCTCCACTGAACTAGATGAGCTGCAGAAGCTGAAGAGCAGATTCCCAGAATTCTCAATTGTTTTTATTCCTCGCACTGAAAATGTATCTTCTGATTCATTA
1098	USuper-Scaffold_7_10869012	100.744	A05	GGCGATGGAATGCATGCTTCAACTATTGACGTGTCAGCCTTTTGGCACTGATTGTAAGGATCTCGTCTCAATGATTCAAGACCCAGGAGCATGGCCTAACTTCTCCACTGAACTAGATGAGCTGCAGAAGCTGAAGAGCAGATTCCCAGAATTCTCAATTGTTTTTATTCCTCGCACTGAAAATGTATCTTCTGATTCATTAG
1099	USuper-Scaffold_7_11108924	100.744	A05	GAAAACATACATCCAAATGTCAACCTTTATACACTTTAACTTAATAGGATAATAATCACCACAAACCAAGATCAAAAGATGGCCCATCATTCGGCAAACCATCATTCCTCTGATTGCCCAGATGAGGTTTCACCGATGCATCTTCTTTTGTTTTCGTTTCTGACCTTTGTTTCGACAATAGCAATGTCGCATGCGCTTCCATG
1100	USuper-Scaffold_7_11109044	100.744	A05	GATGAGGTTTCACCGATGCATCTTCTTTTGTTTTCGTTTCTGACCTTTGTTTCGACAATAGCAATGTCGCATGCGCTTCCATGGCATCAAAGTCCAGTGTCGCGTAGAATGCATCATCATCTTCATCCTCATCTTTGTACTGTGATGCACCTGCATTGCTTCTCGGACCTTCATGGCTTTCCTTCTCCGTGGCTTGTGCATGG
1101	USuper-Scaffold_7_11213299	100.744	A05	TTCTTCCTTACCTATCTCATCATGACCTCCGAAATGGATAAAGTTCTAATGGCCCTTTCTCTTAAAGATGACGATGAAGCCCCCTCCAATCTTCCAGATCTCCCACAATATTTCGCTACTGAAAGGAATGCATGCAGTCTGATCGGTCGCATCCTCAACCCGGAGTATCAAAATGTTGCGAATCTCATCCTGGATATGCTGAG
1102	USuper-Scaffold_7_11213350	100.744	A05	GCCCTTTCTCTTAAAGATGACGATGAAGCCCCCTCCAATCTTCCAGATCTCCCACAATATTTCGCTACTGAAAGGAATGCATGCAGTCTGATCGGTCGCATCCTCAACCCGGAGTATCAAAATGTTGCGAATCTCATCCTGGATATGCTGAGAAAGTTGCAGAAAGTTAATCGAGTTAGAGGAATTGCTCTTACCAAAGAGCA
1103	USuper-Scaffold_7_11213384	100.744	A05	CCAATCTTCCAGATCTCCCACAATATTTCGCTACTGAAAGGAATGCATGCAGTCTGATCGGTCGCATCCTCAACCCGGAGTATCAAAATGTTGCGAATCTCATCCTGGATATGCTGAGAAAGTTGCAGAAAGTTAATCGAGTTAGAGGAATTGCTCTTACCAAAGAGCATTTCCAGTTCATCTTCTTGCATGCACACGATCTT
1104	USuper-Scaffold_7_11293978	100.744	A05	ATTCATCACACTCCCCTCATATAGTCCTTGAGCATGCAGAGCTTATTAAGGATTTTGATGAATCCCTTAACATGGTTGATTATATGATACATTGTTTGTTAGCGGCTACATTTTGCTTAATACATAATTTATTAGATGATACATTTTTTGTTCTCCGTTCCATGTTTCCGATGTAGATATCTTCATGCTTAATTATGTATGTT
1105	USuper-Scaffold_7_11294405	100.744	A05	TGTAGCATGCTAACCTATAATTTAACCTATGTAAATTTCTGATTGTGAGATTTAGATCTCACACTAAACAATATATCACTTAACAAACTATCTATCAAATAATATATCAGTTAATAAAACATGTATCATCAAACAAATTAGGTATCTACAACAAACAAGGCTATTTCATAAGTGCAGTTTCTAACAAATAACTTAACCACTAA
1106	USuper-Scaffold_7_12163480	100.744	A05	GAAACATGCGACAGCTGATCACTGAGTTAAGCGGTTGAGCTCTAACATATCATGCATGCAACAAATAGGCACCTATAGATATTATAATCTCCAACACCTGAATAGTGGCCCTGCATCTAATATCATTTCCAATCAAGTTACATTTACTATTTACTTCGCTTGTTACTATTGCTATTTCATTTAAACATTTACAACTCTTAGAA
1107	USuper-Scaffold_7_12163496	100.744	A05	GATCACTGAGTTAAGCGGTTGAGCTCTAACATATCATGCATGCAACAAATAGGCACCTATAGATATTATAATCTCCAACACCTGAATAGTGGCCCTGCATCTAATATCATTTCCAATCAAGTTACATTTACTATTTACTTCGCTTGTTACTATTGCTATTTCATTTAAACATTTACAACTCTTAGAATTAATAAACACTAGAT
1108	USuper-Scaffold_7_7875889	100.744	A05	TCTTTGCCCGCTACTTGCCTTGACGCTTGTTCTCAATGGAATCCAACCCGTTCTTTCTGGTATAGTCTTTTTATTTAGAACTCGCAATTTCACAAACCGAGATAGAGGAATTTCTTTAAAAAAACAAATGGAAACTTTCATTTAAGGTGTGGCGGTTGGATGCGGTTGGCAAGCGTTTGTGGCGAAAGTTAACGTTGGATGTT
1109	USuper-Scaffold_7_8089691	100.744	A05	TTTTCTTAAACGTCATTCTTTTGTAGTTTCAAGACTTGAAAAGAAAAATAAACAGATCTTTTGGACGAAATAAAAACTTGATTTTAACAGTTGAGACCAAGGAGAGTCCTTGCCGTTACGTGTAAAACTCTTCACGACAAGAAGAATGCTTCATATTCAAGTAATGAACTGAATTTACTCAAAATACTAGGTCATGCACGGAT
1110	USuper-Scaffold_7_8212520	100.744	A05	GAGGATCTTCACCACAGAGGCATCAACGGTTAAGAGAAACACAGTTGGGTGAGTTTCATAGTTATATATTTCTAGAGAAATAGGGTATGGATTATAAGAAGGTCTATCCCCTAGACTATATTTGAGAAGTGATTTGTATATGTATCATCACTACATTAACTTTCACAAAAAAATGATGACATGGCTTAAAAGAAATATGATAT
1111	USuper-Scaffold_7_8270678	100.744	A05	CAAGTTTTCTAAGTGAAAATCACTCGTACCCGGAAGATGATAACGCCAATAGTGAGGACAATCCGTGTATCGCATATATGATGAAGGTAAGTCAAAATCTTGATGCATAACCGGCATGCTGTAACAGTGGATTAAGTTTGTTAGAAAAAGTTGTCCTTGTTTTAACACTTTTCCTTGTTAGGAAGCTTAAATTAGAACTTTAT
1112	USuper-Scaffold_7_8421304	100.744	A05	ACCAACACTGATTAATGCACTTGGACTAAACCAGAAGGAAAAAGACTACCCAAGTGTTGTAAGAGAGTTTCCTTGTACGCCGGTTCAGAAGATTCCGGTCGCTGAGCTTAAAGAGGATGAAACATTAAAATTTTCATGGGCAGCCAGAATGGACCCTGCTACCAAAAACCTCTATGGAGCGGCCAAACCAATTTTTTTATTTG
1113	USuper-Scaffold_7_8952003	100.744	A05	TTGACATTTCATTATTGTAACCTACAGAACCTCATAAAGCTATGTGATACTGCTATTCTATAAGTATGACCCATGCCTAGGGCATATAAAGAAGTGTTCCACTAATAAGCCAGCAATAAACCCAAGCATTTGATTAATGCATGCCAATTTATATAAGAATCAAACTAAATGAAAATCCACAATCAGTAATCTTAATGAAAAAT
1114	USuper-Scaffold_7_8952027	100.744	A05	CAGAACCTCATAAAGCTATGTGATACTGCTATTCTATAAGTATGACCCATGCCTAGGGCATATAAAGAAGTGTTCCACTAATAAGCCAGCAATAAACCCAAGCATTTGATTAATGCATGCCAATTTATATAAGAATCAAACTAAATGAAAATCCACAATCAGTAATCTTAATGAAAAATGATACACAATTTATAAGTCTCTAG
1115	USuper-Scaffold_7_8952081	100.744	A05	AGGGCATATAAAGAAGTGTTCCACTAATAAGCCAGCAATAAACCCAAGCATTTGATTAATGCATGCCAATTTATATAAGAATCAAACTAAATGAAAATCCACAATCAGTAATCTTAATGAAAAATGATACACAATTTATAAGTCTCTAGAATTCATTTTAAATGTTTAAAAAGAAATAGTTATTCAAAAATTTTAAAATTAAT
1116	USuper-Scaffold_7_8952112	100.744	A05	CCAGCAATAAACCCAAGCATTTGATTAATGCATGCCAATTTATATAAGAATCAAACTAAATGAAAATCCACAATCAGTAATCTTAATGAAAAATGATACACAATTTATAAGTCTCTAGAATTCATTTTAAATGTTTAAAAAGAAATAGTTATTCAAAAATTTTAAAATTAATCTAAAAATATAAAGAGAAATTCCTTAGGATA
1117	USuper-Scaffold_7_9379441	100.744	A05	TGGAAAAAGTGACCTTGATCTTGCACTTTGAAGAAGCTTTGGGAATCATCAAGTGTTGCTTGTCTACGTCAGATCTATCACAAGAATGAAGTTTCACCAACTTCAGACACGACAGTTTCTCTATAAAATGCTTCAATTGATCCACCTCCCCAATTGTTCCGCGGTAATCGGTTATCTGTAGGACCTTTATAGGACACGACAAC
1118	USuper-Scaffold_7_9379448	100.744	A05	AGTGACCTTGATCTTGCACTTTGAAGAAGCTTTGGGAATCATCAAGTGTTGCTTGTCTACGTCAGATCTATCACAAGAATGAAGTTTCACCAACTTCAGACACGACAGTTTCTCTATAAAATGCTTCAATTGATCCACCTCCCCAATTGTTCCGCGGTAATCGGTTATCTGTAGGACCTTTATAGGACACGACAACAAGAAAG
1119	USuper-Scaffold_7_9379479	100.744	A05	TTGGGAATCATCAAGTGTTGCTTGTCTACGTCAGATCTATCACAAGAATGAAGTTTCACCAACTTCAGACACGACAGTTTCTCTATAAAATGCTTCAATTGATCCACCTCCCCAATTGTTCCGCGGTAATCGGTTATCTGTAGGACCTTTATAGGACACGACAACAAGAAAGAATATCCCAACAAGCAGTTGCAAACAAATTC
1120	USuper-Scaffold_7_9542518	100.744	A05	ATTTCTCCAGTAGATCATGCAGTTGTCAATGAAAGCATCTATCATCTCCGAAGGCAATCCAATACTATAAACCAATTTCTGAATCTCATAATAATTTTCACTGATACGTTGTCTTCTGGAAAATACTCTTTAAACAGCTCGGTCCATGCATCCATGCAATTCTCAAATAAATTATGATTTGTTTAATATTTATCATCCTAGCA
1121	USuper-Scaffold_13_2822177	100.744	A05	TGCAGTAGTCGGACATCCACCAGAAGACTACAACAGCTTCCGCCGGATTCAGATCAAAGCGCGATCCAACTCCACCTTGGAGCCCAAAACCGATGAAAACTATAGATCTAAAAAAACTCGATCTACGCTTAGAAGAATACATCAATCATCTTCGATCGATCCAAAAATCAACACAGATTTTCAGATCGAGAGTCAATTGGACA
1122	USuper-Scaffold_13_3074241	100.744	A05	AGACTCGACCATCGATCAACGGCGACTATGCAGCGCGACGAAGCAAGTTGGTTACCGAAAAGTCACTACAAGATAAGCTTAATGAGATCACTTTCTCTCAAGACTTGCTGAAAGAAGATGTCTACTAGTAGCTGAAGGACATCTCAAAAACAACATATGCCAGACTTGGAATGCAACAGCGCAACATTGGGAATCTTCAGGAT
1123	USuper-Scaffold_13_3074258	100.744	A05	AACGGCGACTATGCAGCGCGACGAAGCAAGTTGGTTACCGAAAAGTCACTACAAGATAAGCTTAATGAGATCACTTTCTCTCAAGACTTGCTGAAAGAAGATGTCTACTAGTAGCTGAAGGACATCTCAAAAACAACATATGCCAGACTTGGAATGCAACAGCGCAACATTGGGAATCTTCAGGATAGGATGCATGCAAGTGA
1124	USuper-Scaffold_13_3074440	100.744	A05	GGATAGGATGCATGCAAGTGAGGTTGCAAGTGAGGTTGCAAGTGAGGTTGCTAGAGAAAAATTGAAGAATCAGTGGACCAGAGGAGATAAGGCCATAAGAAGCTTCATTGGCAATTGGTTCCAGATGAGCAAAGATGAAGTGGACACTTGCATACAAACAAGTGGTCACTTTGATTGTTACTAGCTCAAACAACCTCCAAAGT
1125	USuper-Scaffold_13_3147291	100.744	A05	CGATCCCCCTTATTAGGCTTTTATATGCATTAATACAATCAAAGCCCATTTAAGTTATCTATCTGAAAACATAGTTATGCCCAAATATAAAGAAGACGGCCTTCAAAACTCGAAATATTACCGGTAACATGCATGCAGCCGTCCTAATATTAAATTTATAAAGTATAACCTAGGAACTGATTTTACTTGACCAATACGTAATT
1126	USuper-Scaffold_13_3147337	100.744	A05	CATTTAAGTTATCTATCTGAAAACATAGTTATGCCCAAATATAAAGAAGACGGCCTTCAAAACTCGAAATATTACCGGTAACATGCATGCAGCCGTCCTAATATTAAATTTATAAAGTATAACCTAGGAACTGATTTTACTTGACCAATACGTAATTCAGATTGATATCTTTCTTAAAAATGTATTTAACACACTTGCCCAAT
1127	USuper-Scaffold_13_3314959	100.744	A05	GATGAATATCTGGGTTTGATTGGTTTTTGTTGTGACGATTTGATTGCATGCTTAATGTTTGTGATTGTATGCTTGGTGTTTGAGTAAATCTAATTGAAAATTAGGGTAGATTTAGGGATTTCAGTGATAAAGCCATGTTTTAGATTCCTTTTCTTGATGAGTACGTAGTCGATGGAGTTTAACTCAGTTTTTGTTTTGTAACT
1128	USuper-Scaffold_13_3862778	100.744	A05	TGAGTAATAAAGAACATAATACATAATAAATGAAGTTTACTATAAATGCAGTACAATCTGCATTTACCTCCCATTCATCTATTTATTTGCAGATCTAAAAATAATCATAAGATATTAAATGTGTTGCATGCATTTAATACACAACATAAATTTTGTTGATCTGCAATGAAGTGGAAAAAGTGACGGATCGACATGCAAAAGGT
1129	USuper-Scaffold_13_4245094	100.744	A05	ATTCTGTTCTTTTTGTATACTATAAAAGCTTCAAAGAGTTCTCCTTTTTATCTCTTACCTTTACTTTGGTATCTTGTTCCTATCCACTTGTTTCCTACTGTTCTATGAAAATCTACTATTCTCATCATATTATAGCCATTGGATTCTCTCCCTTTATTCTTGCATGCGGCTCTCTTTCTAGTGTTCCTAAGCAAAATCATTGA
1130	USuper-Scaffold_13_4245252	100.744	A05	CTTGCATGCGGCTCTCTTTCTAGTGTTCCTAAGCAAAATCATTGACGAAGCTTCCACTATTTATCTTATCTTCATGAATAATGTAATCTAACTGCAATTAGGGATATGCATTTGCACTGACTGCCTTTAATTCAGGACGGAGAAAGGAACTTATTATGCACTTCACCTTGGAGGCACTTACTTTAGGATTTTGAGGGTTCATC
1131	USuper-Scaffold_13_4501700	100.744	A05	GGAAGAGGACAGACAAAGGTATTGTACCTAAGGATGTGATACATACCTATCACAGACAGGTTGAAAATATCATATCAATCTAAGAGGACTGCTTAAGCGATGAGATGTCTGCCGAACATGTCTAAATGCATGCAAAAGTGTGGACATATTTCAATATGGTACACCCTGGTTTCACTAGAAATATTCTTAATGTTTATCTTATA
1132	USuper-Scaffold_13_4501708	100.744	A05	ACAGACAAAGGTATTGTACCTAAGGATGTGATACATACCTATCACAGACAGGTTGAAAATATCATATCAATCTAAGAGGACTGCTTAAGCGATGAGATGTCTGCCGAACATGTCTAAATGCATGCAAAAGTGTGGACATATTTCAATATGGTACACCCTGGTTTCACTAGAAATATTCTTAATGTTTATCTTATATTATGCAC
1133	USuper-Scaffold_13_4501793	100.744	A05	TAAGCGATGAGATGTCTGCCGAACATGTCTAAATGCATGCAAAAGTGTGGACATATTTCAATATGGTACACCCTGGTTTCACTAGAAATATTCTTAATGTTTATCTTATATTATGCACAGACAGATTTATTCCTTTTGGAATGTCTGGAACAAAATATTAATTGTAGCAGTAGTTTTTACGTCGTAAAACCTTCCATCGAAAA
1134	USuper-Scaffold_13_4728169	100.744	A05	AAGTAATGTTTTTCAAAAAATAAAATATGAAAAATATGACAGAAACACAGGAGAATATATCATTTCAGATACTCTGAAATACCATCTATTACACATGGCATTTTATAAATGGTTCAAAGTTTTAAAATCATTTTGATTTAAATAAATAAGTAAAATATTATCAAATAATTATTTTGTTTTGTACAGAAACTGAGTTGAGATAC
1135	USuper-Scaffold_13_4875064	100.744	A05	TAGTTTGATTATCTCAAGAGTTTGGAGATAGAGGAGAAGATAAACAAAATTAGATGGTGTCAAACAGCCAATGGCGCTCTTTTTCTCCTTTCCACAAACGATAAAACCATCAAGTATTGGAAGGTGAGAATATCATTTACTTCTCGATACCTTAATGGTCATTGACATTGTTTGTTGGGTTGCTTACTGTATCTAAATGGGTT
1136	USuper-Scaffold_13_5062104	100.744	A05	AAATGGGGCCCACGGGCCAAGTGAGCATGCATGAATGGCCCATTAGCTATGCGTGGTCGGAGCATTACAGTAGTCTCTTGGATTCTCAACTTCTAATGATGCATTCTCCAGTTCCTCATGCTTCTTTTCAGTCACCAAATTCTGCTTTTAGTTCTTAGAACTATAACCTCAGCTTTCTTCAGCTGGAATAGAGAAAGACAGAA
1137	USuper-Scaffold_13_5317248	101.955	A05	TTTACATTATTTATTTTGTAGACCTAGAAAGAATTTATTTTTAGTCCTTAGGTATGCACGATCGATGAAAAACATACTATTGTAATTCCTTCCATTCTTTAAAAACGATTTCTTACATTAATTAGTGGCCAACTAACAATTCACATTTTGATTTATATAGACAGAAAAGCCTTCTCTCTCACAGTCTGACATTATCTTTTTGC
1138	USuper-Scaffold_7_11294294	103.163	A05	ATATGATTTGTTATTCGATAAATGTTTTGTAGGTTGGCCGTTATTGATGCATATAGCCTGCTAACCAATGTAATGTCAATAATAACATTGATATTGACTGTTATCGATGTATGTAGCATGCTAACCTATAATTTAACCTATGTAAATTTCTGATTGTGAGATTTAGATCTCACACTAAACAATATATCACTTAACAAACTATC
1139	USuper-Scaffold_13_4113025	104.213	A05	GCTCCTCAACATCTAACCACATACTAAGACGTATCAGAGTCCGAGACAACAATACCAAAGCAGTTTTTTATTGATGCTCTATCAATTAAATCTTTCACAGCTTCTTAACTTGGAAATTCTAGACCCATCTCAATACCCATCCCATCTTCTCATTCCTCCATTGGTCAAACTTCTTCAACAACAACTGGAAGATCAACATATAT
1140	USuper-Scaffold_13_3862760	105.262	A05	CTTATATAAAAAACGGAGTGAGTAATAAAGAACATAATACATAATAAATGAAGTTTACTATAAATGCAGTACAATCTGCATTTACCTCCCATTCATCTATTTATTTGCAGATCTAAAAATAATCATAAGATATTAAATGTGTTGCATGCATTTAATACACAACATAAATTTTGTTGATCTGCAATGAAGTGGAAAAAGTGACG
1141	USuper-Scaffold_7_8230521	106.249	A05	GAGTACCAGTAGGACATTCAAAGAAAAGCTACGAATAGCTAACTACCAACACATTCAAGCTTTATATATATGAATGAAGTATGAGTAGGTAAAAAAAGAAGAAGCTTATCATACAGGGATAGAATCTAAATGAGAGAGTCTCTTCCCAAGCATGCCATCTCTTCTTAAGCTCTCATCTTCAGCTAATATACGTGCAATGGTCT
1142	USuper-Scaffold_13_5652379	106.714	A05	GAACTGCATGCAGATCTCCCGCTTGAACTGCTTTTGTAAAAAGAAAATGGTGAATGGTGAATACAGTGCAGGAGAACTGCATGTGCAGGAGATCTGCACTTGTCCCGTTCCTCCATTCGGACACTAAGTGTTCACCACAACTGAAGTATCTAATTTTTTTAAAAGTTGAAATATTTTGTCTTAATGCTTCTTTCACTAGTGAC
1143	USuper-Scaffold_13_5839024	107.744	A05	GATAAGGGGACGTATCCCGGATTACATTGGTTCCATGATTGAGCTAAAGACACTGTAAGTTTAATACTCTCTCTCTCTCCCTCTTGCTAAATCTATTTGGCTAAAGGGCTAATAATTTTGATCAAGATCTCACATTAAAATTATGTGTGCTGCAGAGATTTAAGCTCAAACTTGTTAACTGGTCCAATTCCAGATACATTTAG
1144	USuper-Scaffold_13_5839062	107.744	A05	TTGAGCTAAAGACACTGTAAGTTTAATACTCTCTCTCTCTCCCTCTTGCTAAATCTATTTGGCTAAAGGGCTAATAATTTTGATCAAGATCTCACATTAAAATTATGTGTGCTGCAGAGATTTAAGCTCAAACTTGTTAACTGGTCCAATTCCAGATACATTTAGGGATCTGGATTATAACTTTATGTAAGTTTTTGAAATTA
1145	BJ_VH_0448	109.919	A05	CAGCTTGACAATCCTTGGGGCATTACACCATTCAAAAAGATTGTTGTCTT[A/G]CCAGGTAGAATCGATCCGCACCACACAAATGCGATCATGAGCATGCATGG
1146	BJ_VH_0851	109.919	A05	GAGGAAGGATGTAGAAATAGCATCaGCTCGTGTtGAAGAGATtAGAGCTTC[T/G]GCTGGTTTGgAGCAgTTACAACaCGAAATtGCtCTTtTGGAGTCaAARG
1147	BJ_VH_1144	109.919	A05	AAAGAATGGCGACCTTCAGCTATaATCTCTCCGGTCAWCTTGTTTCTCAC[G/C]ACAACGATgGTTCCTTTATAACCTCCTCTCTCTCCCATgACTCTCGATGT
1148	USuper-Scaffold_13_6952703	109.919	A05	ATTTTCCGTTGGTGGCATTTGATCAGGATTTCCTTGGACGGTCCCAAATGAGATCCTTTATACTTGTCACATCAGAGATTTTGCATGCGAGTTGTTTTGCTGTTAGCCTTGCGCCAAGAAATTTTTAGTTTGTGGTGGATTGGCTCTGGTTTGGTGGAACTTGCAGAAAGTGTTCTCGTTGTAAGGTATGTTTCGGGTCCATG
1149	USuper-Scaffold_13_6952710	109.919	A05	GTTGGTGGCATTTGATCAGGATTTCCTTGGACGGTCCCAAATGAGATCCTTTATACTTGTCACATCAGAGATTTTGCATGCGAGTTGTTTTGCTGTTAGCCTTGCGCCAAGAAATTTTTAGTTTGTGGTGGATTGGCTCTGGTTTGGTGGAACTTGCAGAAAGTGTTCTCGTTGTAAGGTATGTTTCGGGTCCATGTATTTCC
1150	USuper-Scaffold_13_7142475	109.919	A05	TAGTTGTCAACGTCACTTTAGGAGAGTGGGCCGCTTCTGCTTTGCTCCTTTTTTGGAAATATGAAACAACTACTTCGTATTTAAAAAAAAAAACAGACCACGATAAAAATAAAAACATTAGTAACGCATGCCACAAACCAAATCTATATCATTAATCCACAATAAGTTTAACTACAAAAAAACAATGATTCCTACGCAAAATA
1151	USuper-Scaffold_13_7463285	109.919	A05	ATAGCGCCACTAATAGACTATGCCAGCATGCAATGAAATTTAATAGCTTTTTTCTTGTTGCTGGCACCAATAGCTTATGACAACGTTGATGAGAAAAAAATAAATACATAGTTGTATGTAAATATTGTATGTAGAAAGCTTAATAGCATTTTTTTTTATAACTTAATAGCATAACTATGAGGTATATAGATATTTTTTATTGG
1152	USuper-Scaffold_13_7464275	109.919	A05	ACCATCATATGTGTTCGTTAGGAGAAAGAGGCCATTGAAAAGCCAAATGAATGGATCTCAGCTACCATTCGAGCTTTGAAGAAGGCATCACCAGCAAGCCTTAAAATCTCTCTAAGATCGGTTAGCTTCTCAAATGTGTCATGCACGTGTAGTAATGGGATAGAACTTGACTCTGTGTATGAAATTTCAGATAAGAGAAGGGC
1153	USuper-Scaffold_13_7464388	109.919	A05	AAGATCGGTTAGCTTCTCAAATGTGTCATGCACGTGTAGTAATGGGATAGAACTTGACTCTGTGTATGAAATTTCAGATAAGAGAAGGGCGGTTTCAGGGGGTGGAACAGTGTCTTATCCGTGAGTATAGAATGGTGTGTCATGTGTTGAAAAGAGAAATAAGCAAAGATTTTGTGGAGGTTTTGTCTGCTTTCCTGATTGTA
1154	USuper-Scaffold_13_7494722	109.919	A05	GTCAGATATGTCGCATACATGGATTCTAGCTCCAAAACCGGCTAGCTCATCTACTATGGCATGCCTAAAACAGTCAAAATTAAATAAATTTAGCAAAAGATTATATATTTTTTTGAACAAAGCAACAGATTATATAATAGCAAAAGAGTAGAGGAGAAACACGAACCCAATTCCGCTGGCTCCACCTGTTACAAGAGCAGCCA
1155	USuper-Scaffold_13_8029123	114.336	A05	TCAACGGGAATGGCGTGTGGTAGCTTACCGTTCCGATATCTTGGCGTCCCTATGAACTCAAGGAAGTTATCTCTCGCAAGTTGTGAACCGTTGCTGCATCAAATTAAGACGAGATTCAACTCCTGGTCTACTAAAACTTTATCATTCTCTGGAAGACTAATGCTCATTAAAACTGTGATTTCAGGAATTACTACCTTCTGGTG
1156	USuper-Scaffold_13_8129469	114.336	A05	ACGATTAACCGAGTAATCTTCGTCTCGATAGAGAGCAATGGAGGGAGAAATGGTGGCTAAGGTGAAGAGGGAGACGGTGGTGGCATGCATGACTTGTTCTCTCTGCGACAACCTCCTCCGTGACGCCACCACTATCTCCGAGTGCCTTCACACCTGTTAGTTCTTTTCGATTTACGTTTTAAATTTGGTTTTTGAGTTGCTTC
1157	USuper-Scaffold_13_8207032	116.576	A05	CTGGTTGCACTTTGTCCTAACAACAATGAAGTTCATATCTATAAATCATCACAAGACCAAGACCAGTGGGAGAGGTTACACGTCCTCGAAAAGGTGAATCTTTCTGTCTCTCTCCTCATCTGAAAACGAATGAGCATGCATTCTTTTTCTTACAACAACTTGATGAGTTTTGTTTGAATTGTTTGCAGCATGACCAAATTGTT
1158	USuper-Scaffold_13_9277468	116.576	A05	CGGCTGCAAGTATTATATAATGTACAAACTATAATATGGAATAGCCTGGTCAAGTTACAACACCAGCAACAACGTGACATCGTCGGTACTAGTACGGCGTTTGTACACAAATACAATTGAAAGGGGGAGGGGAGGATGGTGATGGTTCTATAACAATGATGTTATTTCACAAATATGTAATTGAATCTTTAGTTCTCCTCGTG
1159	BJ_VH_0800	116.576	A05	AACAAAGGcCCcCACATCGCCGGCTAtGTAGATTTCGCaCAATCGATcaS[G/A]GAGCACCACCCgGATCACCAGCAATCATAcCCATGGRSGTCgTGGACCAG
1160	BJ_VH_0842	116.576	A05	GCTTACTGCtCTTTTGAAAGTTAGTATGGAaACaAAGAAcGCAGAgAAaGT[C/G]TAYGAGACGTTGCAGCGGTTGAGRGATTTGGTRAGgCAGGTTTCTAAAC
1161	USuper-Scaffold_13_8799718	116.576	A05	TTATACATTGACCACACATCCGAAGCCGATTATGGAATGGAAGAAGATATGCACAATGATTCCACATCGAAGCGAGATCAGATAAGTTACATAGTTCTCAAAGAAGAAGACATCCGTGAGCATCAAAAGACCGACATCAAACAAATTTCTACGGTTCTCTCAATAAACCAAGTCGAAGCAATCATTCTGCTTCTTCACTATCA
1162	USuper-Scaffold_13_8809534	116.576	A05	GTCAGTTTCCTCAACCTCCTCCCTCTCTCTCTTCTCCTCGAGATCGGCATGCACCGATCCTTCTCCCCCTCTCTTCCCCTCGACGACGCGTGGCAATGAAATGTGCAAGAGAACAAAGAGTCTCGTTCAATGCGTCAACGGGAACGTCTCTGACGCTTCTTCCTCCGCAACTCCAAATTCGAAGTAGTGTGGATATTCATTAC
1163	USuper-Scaffold_13_8810181	116.576	A05	TGAGCTGATGCTTGTGAAAGTGAATGCACATCCGGAATCCAGGGCAGAGGTTAGAGTTTACTGTGTACTTGCTGGTTGATTTTGGTTCAGTGTAAAGGTGGATTTTTATTTTCTATGAGTTTACAGATCATGTGGCTAGTTAACACATTCAGAGCAAGAGTTGTGGATATTTCGGAGCATGCATTGACTATTGAGGTACGTCT
1164	USuper-Scaffold_13_9593103	116.576	A05	CAGATAGCTTTCCTTTTAAATACTTCAGCCGATTGCTGATATGATTATGAATGATGTTTCCTAACTCTCCTACTGAGTGATGATGCTGCTGGTTCTTACTGTCATTACATTTTCTCCCGATCTTGTATATGATTTCTTGAAGAATGAGTTTGAGAAGCACCAATGCATGCTCTTGTAACTCAAACCTTTTATTGTACTTAGCA
1165	BJ_VH_0840	122.638	A05	AaGgCATCTTTTCAAGGAgGAGAGGCTGCAAGCTGAGCGAGAgAGgCTAGC[C/G]AAAGAAGGTCCaATGGCKTTTTATTCcGAaTGGGTgAAAGCgTGGAAGA
1166	BJ_VH_1125	122.638	A05	ACTCGTCGAAGAGGAAAAGAAACAAGCAGAGGAAGAGGCTCAGGATCGTGC[G/T]AGTAaGCAGCTTGCTGTtGAGGCTGCTCAAGCAGAGAAGGCTAGAGATT
1167	BJ_VH_1126	122.638	A05	GCATGAgTCTCGgCATTTGCATGCGATAAACCGtCCAAGgGGATGtGGAGG[C/T]CGGTTTCTCAATGCtAAGAAGAAGAATGGAGACCGTAAGGAAGAGGAGG
1168	USuper-Scaffold_13_10449479	122.638	A05	TATGAAGCATGTGAAAATATATATCTTATATGTATACGCAGTTTTCTGATTTCCGGACCCGTTGCTTTCGCTATATATGAATCCAACTATATAGAACAACAATCACTACCCATATGAAGCAGGCCATCTTCTCTAGTGGCAAGCAGATTCAGTTTATTATGTAACGATAGGGACTCATGTATTGTTTATTTCAGTAAATAGAC
1169	USuper-Scaffold_13_11357947	124.51	A05	TGAATACAAATGTTGATCTCTTAATTGTATCATCGTTTTTAAAGAGTTAACGTATTACATATTATTTTAATTATTTTTAAGACTTCATATGCACAAACAAAAATTAATTATTATGGGTGATACAAATCACCAAAACCAAATAGACAACATCGATTGAATAATGACGAAAAGAGATTGGGTTTTCAGCTCTCGATTTGTTTACT
1170	BJ_VH_0838	126.343	A05	AACtACaGATTCAAAGGCGCAGGTGGATTCAGACAGAACTGGCTCAAGCGT[G/A]GAAGTTARCAAGAcAGtTCTtaTTGTCCAAGAGCTGTTTCCATCTGAAG
1171	BJ_VH_1123	126.343	A05	tGATGGAAGTGGGACTTCtGGTTACTACATGACTGAtACGTTCcaTTTTGA[T/C]GCTgTTTTGGGAGAGTCTTTGGTTGCtAACTCATCtGCTCCCATTGTcT
1172	BJ_VH_1122	128.486	A05	AGGCGAGCATCACTTGCCtTTGATTATGTCTCTCGTGGATCAAGAACTCAG[C/T]GAgCCTTACTCtATWTTCACTTACCGCTACTTtGTCTACCTCTGGCCTC
1173	USuper-Scaffold_13_11948418	128.486	A05	TAGTTTATAGAAAGCCCAATGTTAGCCCAACAAACAGCATGCTTGCTTATGCAACTATTATTTTTATTATTTTATCATCTCTTTTTTTTTGTAACTGTTATTTTATCATCTCTTTGTGTATTGTTCTTACCAAAATATTTCCATTGAGCTTACAAAAAGAAAATTCCATTGGAAAATGATCAAAGAGAGAGAGAGAGAGAGAG
1174	USuper-Scaffold_13_11948434	128.486	A05	CAATGTTAGCCCAACAAACAGCATGCTTGCTTATGCAACTATTATTTTTATTATTTTATCATCTCTTTTTTTTTGTAACTGTTATTTTATCATCTCTTTGTGTATTGTTCTTACCAAAATATTTCCATTGAGCTTACAAAAAGAAAATTCCATTGGAAAATGATCAAAGAGAGAGAGAGAGAGAGAGAATGTATCATATAAAG
1175	USuper-Scaffold_13_12049866	128.486	A05	ATATGAGGCGTCGTGGGATGATATTCAGAGAGAGAAGAAATCACTGAAAGCAAAGGTATGTAGTACTTCCACAAAAGGGAGGCTGTAGCTTGTGCGTTTCAGTGTGATCCTTCTTGGTTTTGTTTTTGTGTTCGTAACATGGTCGATTTGCTTTAAAAAGTTGAATTTGTTCTTCTATGTTTTTGTTTAAACGTAGCATTGAA
1176	USuper-Scaffold_13_12260566	128.486	A05	TTGTAAAAGTTCAGCAAAGAGTTCCAGCGCCCCTGAGGAAACACAATAACATTGCACACTATCCGATTAATCATTGCCGCATGCCGCAAAATTATATGTAAGACATAAAATCTACAGGTTTAGACACAAAGATTCAGAAGCTATATCTGATGAGATGTAGACATGTGCATTCCAAAAGGAAGTAGAGAGCTACCTTTGTAAGC
1177	USuper-Scaffold_13_12260570	128.486	A05	AAAAGTTCAGCAAAGAGTTCCAGCGCCCCTGAGGAAACACAATAACATTGCACACTATCCGATTAATCATTGCCGCATGCCGCAAAATTATATGTAAGACATAAAATCTACAGGTTTAGACACAAAGATTCAGAAGCTATATCTGATGAGATGTAGACATGTGCATTCCAAAAGGAAGTAGAGAGCTACCTTTGTAAGCATGT
1178	USuper-Scaffold_13_12848447	135.615	A05	CATGATCATGGTTGTTATTATTTGTGTAAGTTTGCTTATTTCATGCATGCATATATAACTTATTATATGCCTGATATTTAGTTTATATCGAGTTTATGGCTTAACATTTAAAAAATAAAAAATACTTCTTCTTTTTTTTAACAGATGTGTAAAACCCTGAAATGTTGTTTTTGATATACTAAGGAGGATACAATAATGTCATA
1179	BJ_VH_0836	139.303	A05	TTGCCATGGTGACCTTAAtGAGACATACTTTGTTGGAAATGTTGACGAAGC[G/A]TCACGTCAACTKGTTAAGTGCACATATGAGTGCCTGGAGAAgGCCATAG
1180	BJ_VH_0833	140.998	A05	cCGGAGCAGCCAGATGCTCTTTGCTCAGGCgTTGCTTTTCCATAGACTGGG[G/A]AGGTCtTGGAGGAaCAAGAAcTCCGAGGtTAgCtCAgtGCAGCCTGAGC
1181	USuper-Scaffold_13_13330326	140.998	A05	AATCTTTGATATTTCAGGGATGTAAAAAACGAGCATTTTAGGTATGGGTCGGTAATGCGATCTACCCAGTTTTGTACATATATATTTGAGACTAGGACGTGCCTATATATATGTACGTATACGGCTTGGATCATGCATGCGCGCGATATATTCTCCTTCTATGTAACCATAAAAATAGTGACGTTGACCGCACGTTCTCTTAT
1182	USuper-Scaffold_13_13330390	140.998	A05	CCCAGTTTTGTACATATATATTTGAGACTAGGACGTGCCTATATATATGTACGTATACGGCTTGGATCATGCATGCGCGCGATATATTCTCCTTCTATGTAACCATAAAAATAGTGACGTTGACCGCACGTTCTCTTATGCATCATGCATGCACTTGTCAGTTAAATCATTTTTGTTTTGGTCATGACCAGAGGAATTCTGAT
1183	USuper-Scaffold_13_13564023	140.998	A05	TGGTTGTTTGCCTTGTTCAATCCTCCATAGCACCTCCTTAACGATAGAAACATTATCTTACAGCACGTTTGCAGCTATCTTCAACATAGGATGGGCAGCTACTCAGGTTTCCCACATGTATAAACACTCTTTTCTATTTTTTTTTCATTTAATCTTCTTTGTAGGTTAAACCTCATATTGAGTATTCATTAAATGTTTATGTT
1184	USuper-Scaffold_13_13350382	142.147	A05	GGACTTTATTCCCTATGACATAAATACAATAAGACAATAACCGTCTTTCTAAGTCATATCCGCAAGTGGGATTGGTAGATGCGACAAGTTCACTTCAGGTTTTTGTTTAGTTTTGATGAAAACGAGACATGACTTTCATGAATTTTAACATGTAAAAACACTTTTAGTTACTTCATATGTAACAATTACCTGAAAGAAACCAA
1185	USuper-Scaffold_13_13703231	143.108	A05	GCACACCATTACTTGGGAAGAATATAAGAAGAAGCAAAAGGTATTATTAAGCTATCTTCTTCATGTAAAGATTAAGCAATGGTTAGCAACATTAATAATGTTTTCATTGCAAAGCTCTCACCCTCAAACATTAATGTATTGTTGAGAGTTTACTCTTTTCATTGTGTTTATGAGTAGAATAAGAATTGTTTCTCACTTTGTAT
1186	USuper-Scaffold_13_13347269	144.422	A05	GTTTGAAAAAAAAAGCGTCGGCATTTTATTTGCGATACGTATATATACTAAGTTTATTTTATTTTATATGTAAAGTATCATTTTTACATTAATATCTCTTAAGGTCAAACTGCTTTGTAAGTTACAGGATATAATTTACACGTTCATTATCATTTTATTTGTGATATACACGAATCAAATAAGATTTTGTGAATATTTTGCAT
1187	USuper-Scaffold_13_13564017	146.078	A05	GTTTGGTGGTTGTTTGCCTTGTTCAATCCTCCATAGCACCTCCTTAACGATAGAAACATTATCTTACAGCACGTTTGCAGCTATCTTCAACATAGGATGGGCAGCTACTCAGGTTTCCCACATGTATAAACACTCTTTTCTATTTTTTTTTCATTTAATCTTCTTTGTAGGTTAAACCTCATATTGAGTATTCATTAAATGTT
1188	BJ_VH_0832	153.056	A05	GGAGCCATCCCgCAaGGcCTCGAAAAGCTTCGgTCTtTATCGTTtaTaGCG[T/C]TGAGCAACAACAGACTCAGAGGAgCTTTCCCGAaAGGAcTCTCGAAGCT
1189	USuper-Scaffold_13_13995732	153.056	A05	TTGGTTGCTTTCAACGCTTGGAAAAGCAAGTAGAAGTCCTCGATTTGCTAAATTTGATCCGTTGAATTAAAAAAGAAAACAAAACACAATAATTGGCAAAGTTGATGGGCCAATTTTTTAATGTGGGCTTATGGATGAATAAATGGGCCATTTGATAGCACGTTCGCTATATTTTATTAGCTTCACTCATTTTTTTTGTTACA
1190	USuper-Scaffold_13_13995734	153.056	A05	GGTTGCTTTCAACGCTTGGAAAAGCAAGTAGAAGTCCTCGATTTGCTAAATTTGATCCGTTGAATTAAAAAAGAAAACAAAACACAATAATTGGCAAAGTTGATGGGCCAATTTTTTAATGTGGGCTTATGGATGAATAAATGGGCCATTTGATAGCACGTTCGCTATATTTTATTAGCTTCACTCATTTTTTTTGTTACAAT
1191	BJ_VH_0131	155.836	A05	TTCTGGGCGAAaCTTCCGGCGGTTAAaGCGGCGATGATTGCTCACCCGGA[G/A]GCGGAaTGGATCTGGTGGGTtGATTCCGATGCTCTtTTCACCGACATGGA
1192	BJ_VH_0798	155.836	A05	TATCTTTTTCTCcTCATCCCTTTACTCAATGTTGCTATcCCCTTCTTCTG[C/G]AAgTCcTTTCCTCTTGTCTGGTCTGCTGATACcCTTGCCTTCTTTGCtAT
1193	BJ_VH_0829	155.836	A05	ATACAAGATCCTGCATGGAAACCTCCGcGAGATaAGGAcGTTGAAGCAAG[A/G]AGCTAAGCTTACGGTTCTTGATCtaAACTCCAACGATATCTTCCCTCGCG
1194	BJ_VH_1133	155.836	A05	GAGCTGTTCCTCAAGAAGAAgGCCGACGAGCTTGACAGAGAGATGGGTCT[C/G]ATTCTCACCCAGGAGGAGACcGGgAGGCACGTSAGGATGCTTACTCATGA
1195	USuper-Scaffold_13_14290026	155.836	A05	ACTTGGGGAGCAAATCACGCCGACGAACCGACACAAGCCATACTTGGAGGCTCCCACCGTATACATATTAATTTGCTATACACATGAAATTAATGACGTAGCTAGTTGCTAATATTTAACTATCCCAAAAGAACCGAAAAGTTGTCTATAATTTGCTTGAGATTCAAATTTCACATTACATGAACTGAAATTAATTGCTTGCA
1196	USuper-Scaffold_13_14290032	155.836	A05	GGAGCAAATCACGCCGACGAACCGACACAAGCCATACTTGGAGGCTCCCACCGTATACATATTAATTTGCTATACACATGAAATTAATGACGTAGCTAGTTGCTAATATTTAACTATCCCAAAAGAACCGAAAAGTTGTCTATAATTTGCTTGAGATTCAAATTTCACATTACATGAACTGAAATTAATTGCTTGCATGTTCA
1197	USuper-Scaffold_13_15200859	155.836	A05	GTTGCATTACTAAGATATCTTTGATTGAATCAGCGAATCTGGTTAGTGAGTGATGATAACAAGTTCCACGTGCATGCCATTATAATATTCAATCCACTTCCCCAAATGTCACCAATATATAGTTACATTTCTCAATGGCTAAATAGCCTAGTAAAATATTCAATAAATTAGTTGGATGATTCTAAAGACAAGGTGATATGAAT
1198	USuper-Scaffold_13_15409780	155.836	A05	CCTCATAATGACATTTTAAAATCAAAAGGCTTAAAAACTATTCCAGTGCATCACTTTTCCTTGTTGACATCGAACACTCGTGTTGTTTTACTTTTGTCTTTGTCTGGTTCGATGTTGGTAATATAAGTTGACCCTTGTATTGTTTTATATGTATAGTGCCAAAGTGCATGCTTCTTCGAACGACATGCCTTACCTTTAACAAG
1199	BJ_VH_0828	158.237	A05	CGGAGAATCTTGTATGTTTTCACATGcCATGCGAAGACAGACAACACaAT[C/A]CTATTCTaCTCCCCCATGCCTTCCAGAAGAAGATGACTCTTCCACtTCGC
1200	BJ_VH_0827	158.237	A05	AATGCCCTAACTGTCGtAATGTTGAAAAGGGtCAgTGGCTcTTTGCAAATG[C/G]CTCTaCtCGCCTGTTTCCTGAgTTTGTCATGGAAGATTGGATCCCtGAa
1201	USuper-Scaffold_13_15827871	158.237	A05	ATGCAGAGACCCACCAGATGAACTCGCCAGAACAAGGTTGTATCCACTTTGAATTTGTTGATTCCGGCCAAGAGGGAAATTCAATTGGCCGTCCAACTTATCGGATATGAGCATTATTGTAGCTGGTGGTAGATTATTTCTTTTGAATTCCATCAAATCATTGAAAACGAGTGTGGCTAACCTAGCTGTGAAAGGACAAGTTT
1202	USuper-Scaffold_9_121273	0	A06	ACCCGAGTTCCCACATGGAACTCTTGGTTTATGCATGCTCAGTCCCGATGGTTCTGAATATCTTTGTTGTTGTACTCCCTATAGTAAACATTAGTTATAACTTAAGTTACAAAAAAAAAAAAACATTAGTTATAACTTTGGTTGGATTATTATTATGGAAAATTTAAAGGAAAACTGAATTGAAAAACATACTCTTTATAAAT
1203	USuper-Scaffold_9_215928	0	A06	AGTAGTTTTAGTATTCACTCTGTTCCACGACCCGATCACCGTGGCCGGACAAAATATTCCGGCGGTGGCATTGTTCACGTTCGGCGATTCCAACTTCGACGCCGGAAATAGAATGTTCCTCGCAGGTACAAGATTTCCTCAAAACTTCTGGCCTTACGGTAAATCTCGAGATGACCCCACTGGCAAGTTTTCGGATGGCAGAA
1204	USuper-Scaffold_9_216093	0	A06	TCGAGATGACCCCACTGGCAAGTTTTCGGATGGCAGAATCGTCCCTGACTTTATCGGTGAGTTAATTGTTTGAAGTAAATATTTTTAAACAAGCAATTCAAAGATATTGCATAGCATAGCATTTTATAGATGTGTGAAATCTTGAAATACAACGGACTAAGGATCCTAGTTTATATTATGCTTTTCTTAAATATTTGTTGAAC
1205	USuper-Scaffold_9_166578	1.25486	A06	TATGAAGAATCATGGGTACGGTTGGGTTCTTCTCGGGTAGTAGTTTGTAGGAGAATATACGGTGATTTTTCCATTTGTTGGTCCTACAGGGGGGTGGCAGTCTATCTAGCGTAGGTCAGAGCTGCTCGAACTCAAATATGCATGCTCGGCAGCCTATATTCGAACAGCCATCAAAAGTTACTCGTGCTCCGGGAAACAATAAC
1206	BJ_VH_0877	1.25486	A06	TCaCAGTCTTGAAAGAAGGGTtCAAGAAAcaaAGTGAAGAAGAGCTaAAGA[A/G]aAAaTTCTCAAGAgCCATTCAAAAAGATCTtAATCCTCTCTTcAAGGTG
1207	BJ_VH_0879	1.25486	A06	GTGATGTACACaAGAGAGGAAGCTGAAGGACGTCGtCTGAARAACCCATT[T/C]GATACAATAACAGAAGGGATTGGgATCAATAGGCTtACTcAgAATTTCCTc
1208	USuper-Scaffold_9_689174	2.34691	A06	TTACCTGATACTCAAATTGGAATCTTTAGTTGCTGTCACATCTCTTAGCTTAGGCTTTACTTTAGGAATTGCAATTTGGGCATGAGTCATGAGTATTTTATTGCAGTCTCGGCCATTTGGAGTGTCTCTTCTCATTGCTGGTCATGATGAAAACGGACCGAGCTTGTAAGTACTTATTCACTAAACCTTTCTTCTACAGAAAT
1209	BJ_VH_0880	2.34691	A06	GTTGGACAAGACaATATGTGCAATGTCAAGcGTGTTCATTGGTGCCTCAGG[T/G]TCTACaTTTACAGAGGATATCCTCAGaCTYAGGAAAGACTGGGGAACTG
1210	USuper-Scaffold_9_892086	3.68203	A06	ACATTTCTGACGACACTGCGCAACAACTCTATTCAGCTTGCACTGCATCTCTAAGTCCCTTTGCGAAACGTAAAACATAATACTTCGGTATGCACTCTTCATCACTAGATTCAATTAAGGAACACAAAAGGAGGTTCGTTGAACGCATAAGACACAGTCAGTTGATGGAACAAAGTTACCGCATTTGAGTTTAGATTTCAAAC
1211	USuper-Scaffold_9_892121	4.06906	A06	GCTTGCACTGCATCTCTAAGTCCCTTTGCGAAACGTAAAACATAATACTTCGGTATGCACTCTTCATCACTAGATTCAATTAAGGAACACAAAAGGAGGTTCGTTGAACGCATAAGACACAGTCAGTTGATGGAACAAAGTTACCGCATTTGAGTTTAGATTTCAAACACAGAGGAACACTGTTCAACTGAAGAACATAACTA
1212	BJ_VH_0876	4.06906	A06	CAtCGAGGTCCGaAGAAACTGCAAATCAGTCTTATCCTCcGCCTCCGAGCT[A/T]AACATCGActCAATCTCCcGAGATcTcCGCAAAgCCAAGAAAAgCCTCT
1213	USuper-Scaffold_9_1138232	4.06906	A06	TTGATATCCTGGATTATATGCCAAGATTACTACCGTAACCCTTCCTGACATGCATGCTGGTGCAGACAGGGTACTGTGGAAGAATGATAAGGAAGTCTACACATATAGTTTCTCCACAACAATGACTTGGAACTCTCTGAAAAGCAAGAAAGACAAGGTAATCCGGCGACACCTGGTGTGGTTTAGTCATGTGATTCCTCGCC
1214	USuper-Scaffold_9_1618126	8.39566	A06	GCAGATATGTCAAGTTTCAACCTTTGAAGAAAAGGCAAATATAATTTGTCGTAAATGTTACATATGAAGGGTAAGAAAACATACAAATGAACAACCAATAACTTTTGACGAATATGGCTAATCCAGAAAGAACAACATAAATTTCTGAAAGTAAGAAAAATGCTAGTTTCCAGCGTATCATTTGCTACTCATACAATCGTATC
1215	BJ_VH_0296	9.29241	A06	GTGGAGTCGCTCCTcGACAAGTACCAAATCCCTTGGTTCTcctCCGATGA[C/G]AAAGYTTCGgCGGAgGAgAAGAGCCGgCAGCTGGCGAAATCWGCMGGCGG
1216	BJ_VH_0875	12.3049	A06	ATCTTTCAGACCAAGAAGActACcACCcTCTTCAACCAATCGCATCTTCCC[C/T]gTaAACCAACCAAAaCCCATActCAAAAcCCCCCAAACCGAAACCCTcG
1217	USuper-Scaffold_9_1753270	12.3049	A06	AGATTCCCTAATACTATCATCTTTCCCAGTAAGAGATATCCGATCTTCCTGAAACGAGATGAACATATCCATAACATTCATCTACTGCTAGAATGCTTACAAACACATAAGGAAAAAATATAACAGAAAACCCAAGCTGGTACTTCTGACAGTTGACATAAAGACCAAACTGCTTATATAAGCTAAGAATTGCCCACCTAATA
1218	USuper-Scaffold_9_1753325	12.3049	A06	GAGATGAACATATCCATAACATTCATCTACTGCTAGAATGCTTACAAACACATAAGGAAAAAATATAACAGAAAACCCAAGCTGGTACTTCTGACAGTTGACATAAAGACCAAACTGCTTATATAAGCTAAGAATTGCCCACCTAATAAACATAATCAGGAAATTACATACCAGCCATGATATTGCTGCTTGAAAGGCTCTAT
1219	USuper-Scaffold_9_1847466	12.3049	A06	AGAAGAAGGACCCTTATCCGCCTTCTCAAAATACATACTGCACCAGCTTCGAACCCGGGTTTCACCAACATAGACTATTATCTGCATGCTATACCACTAGACTAGGGTAGCTTTTTGAAAATATGTGGCCAAAATATTTTGTTAAAACTGTCGACCGGAAGCATGGATTTCATTGGCTTGGCCCAATGACTGACTCTGGTTGT
1220	USuper-Scaffold_9_1849745	12.3049	A06	TTTCAAAATGGAGTAAAATTGAAAATGAAGTAAAATTGCTCCAACCCTACTCCATTTTTCACTTCATAATGGAGTGATGAACAAACAAAAAAAAGATTACTCCATTTATAGAGTAAATTTCACTATGGAGTGAGATATGAAGTTGGGTTGGAGCATTTCTTACTTCATATTCACTTTTACTCTATTTTAGAGGAAAAAATAGA
1221	BJ_VH_0874	14.3848	A06	ATCACATCTCACTCCAATTCGctCAGCTTCcTCCSTATCCGCCAAACCTCT[C/A]AGCTCAGCACAaGTCGCgTCCTTCGCGKcTAACCGCCACAtACTCTCGT
1222	USuper-Scaffold_9_2094562	14.3848	A06	ATATTGGTTACTTCTTCATAAGGTGTTTCTACAATGCTTCTTTTATAGTTAGGCATTGTGTCGCTATCTGGGTTTCTCCTTAAAATGACTGGGTTCATTCAGTTAAGAATAGTGGATTTAAAATGAGACATCCATAACATCCTAGCGTTGGCAAGGCATTATCAGAAAGAATTTAATTATTATCATTATCAGAAAATTAGTTA
1223	USuper-Scaffold_9_2094565	14.3848	A06	TTGGTTACTTCTTCATAAGGTGTTTCTACAATGCTTCTTTTATAGTTAGGCATTGTGTCGCTATCTGGGTTTCTCCTTAAAATGACTGGGTTCATTCAGTTAAGAATAGTGGATTTAAAATGAGACATCCATAACATCCTAGCGTTGGCAAGGCATTATCAGAAAGAATTTAATTATTATCATTATCAGAAAATTAGTTATTA
1224	USuper-Scaffold_9_1951556	15.4209	A06	ACACTTGTTTAATTCCTTGGCTCCAACTAAAGCTCAAAGGCGAGACCCTTTAGAGCCACCAAGAACAATAATGACCTCATCACTCAGATTCTTGAGCAAAAGACAGTGTACTTTATGAATCAATCAAGCAACAAAGCATTCCACTCCACTAATATCCATCAAACTTAAGGGACACGGATTCAATGTAGATTACAATAAAAGAA
1225	BJ_VH_0871	21.5973	A06	AAAARGATcAGTAGAagTCcTGAACCTCAaAGTGGTGAGCTAGAGAGCGTAA[A/C]GGGGAACTCTGATGAAGTTACATCaGGATCTAAGGTCAACAAATCTCAGc
1226	BJ_VH_0873	21.5973	A06	TTGTGGGAtATTATaGCCTATATGGTATCTAATGTGCCATTGCCGACTCC[C/T]GGAAAAGACcGAGTCTTGTaTGCTGTcGAGAATTGCCTGCTCTCGGTGGAA
1227	USuper-Scaffold_9_2417313	21.5973	A06	GATGAATATATATACTTACTTGTTGCACCTTCATCGGTAACTTCTGCGATCTGTCCAAATGTGACGAATGGAAAGAAACATGTGATGATTGCTGATAAAAAAAAACAGACAACATATGAAGGGATGAAAACCATGATGTAACAATAACGGACCATTACGGATAAAATAATTGAAAAGTTCGGTGTCTAACCATTTTCGCCATC
1228	USuper-Scaffold_9_2688952	27.4182	A06	GAGAGAGTCTGTTTATGAAAATGCATCCTCACCGAGCTGCTTTGGGTTGGATAAGAGCAAGAGCAAGAAGAGAAAGATGAGTGAAACAAGAAGTGAACCAGGAGAGAAAAAGAGGAAATCTAAGTGGTTGAAGAGACTTAACCCGTTTGTTAAATTCAGCGTTAGCCCATCGCCTGCTCTTCTCCATCAATAGAAACAAGTTT
1229	USuper-Scaffold_9_2688902	28.7041	A06	ATTCACCAGGTGTGCGTTCTACAGAGCCAAGTGTATGCGTTGCAGTCATCGAGAGAGTCTGTTTATGAAAATGCATCCTCACCGAGCTGCTTTGGGTTGGATAAGAGCAAGAGCAAGAAGAGAAAGATGAGTGAAACAAGAAGTGAACCAGGAGAGAAAAAGAGGAAATCTAAGTGGTTGAAGAGACTTAACCCGTTTGTTAA
1230	USuper-Scaffold_9_2688906	28.7041	A06	ACCAGGTGTGCGTTCTACAGAGCCAAGTGTATGCGTTGCAGTCATCGAGAGAGTCTGTTTATGAAAATGCATCCTCACCGAGCTGCTTTGGGTTGGATAAGAGCAAGAGCAAGAAGAGAAAGATGAGTGAAACAAGAAGTGAACCAGGAGAGAAAAAGAGGAAATCTAAGTGGTTGAAGAGACTTAACCCGTTTGTTAAATTC
1231	BJ_VH_0859	34.9127	A06	CGGCAAGCTtGTTGGAAACATCTCGTGGAGAATAAAaACcCCAGACAGTGG[C/T]TTCTTCACTAGaTCaaCCGTRCAGAAGTTCGTGCAAGATCCTAACCAgC
1232	BJ_VH_0870	34.9127	A06	AAAgCGCAAGcGAgCTCAGAAAAATCAAGaGGATAACAGTGTTCTTGAgAC[T/C]GAGAgTAGACCTGAcTCCTTGCTTCTTGGCTCGTTGAAGGATTTAtTTA
1233	USuper-Scaffold_9_4100953	44.8304	A06	TTCCGAGATTCCTTTAAAGAGATATACGTACGAGAAGACAAAAAAAGGTTATCCACCTTCCTCTCTTCCTTACCTATGTCAACCACCAACTAATAATACGACAAAGATCTTTGCTTTTTCTTCTGGTCTCTCATTAGAACTCGAGAGCATGCAATAAAGAGTCTTGTCTGAATCATCCGAAGAGTCTCTTAATCATCATCGGA
1234	BJ_VH_0862	45.9196	A06	CaTCTACCTCCGCGGCTCgGTCGCCGGAGTCTTCTCCGTTCTCCAGCACGC[C/T]TCtTGCCCCGAAAACGTCGTtTTCCACTTCATCGCaACTCaaCGCCGCA
1235	USuper-Scaffold_9_4203392	46.0607	A06	CTTTGATTTGACCAACGGTGCCAACGATTGTTTGATTTGATTAACAAAAATCAACGGTTACAAATGATTATAAAAAGTTGGTGTTCCACAAGATATTTGATAATGTTTTCAGATTAATTACTTTTTGATTTTAGCTGTTCACTTTTTATTTAAAAGTTGAAATTATTCTAGAAGTTAAAACTTGCTAATGCATTTCCCTTATA
1236	BJ_VH_0865	47.3257	A06	CATCTCCGAGCTGTTcGACGCTTGGTGCCaGAGACACGGCAAAACGTACGC[T/C]TCGGAgGaAGAGAGaCAACaCAGGATTCgAATCTTTAAAGACAATCACG
1237	USuper-Scaffold_9_4774885	49.7292	A06	ATGTTAACCTAAACATACTGAATTTTTTCTTGAGAATCTTGCTTTTACCATGATATTTCATACAAAGAAATACGAACCAACTATGACCATGATGTTGAGAAAAATATCACTCTATGATCATCAGTCTGTTGTTATGGTAGAGGCGTTGAGGATATATTCCACGAGCATCATTAGCTATTCATTCGTTATGCCGTTGATTACTT
1238	USuper-Scaffold_9_4774716	49.7292	A06	TGGCTCGCCAATAAGTAGGGTTTTGGATCGGATCAGGGTTTTTGTGAAAACGTTACTACGTACAAATGAAATGAATCAAGATCTTATTAATCAATGTTTCTAGTAGCTGCATACATGTTTTGGTGTTCCTTTTATATAATACACGATCTTATTTTTCTCCATTACCATTATGTTAACCTAAACATACTGAATTTTTTCTTGAG
1239	USuper-Scaffold_9_4666700	50.8709	A06	TTGTACACTAGCGAATAACCAATTATATTGCTTCCTACTGTAAGAGTCTGACTATGCAAATGATTTTGGACGATTATGGATAGTAGTTTTCACTGACATTTTGACATCTTATATTTTGCATTATGTACAGGTGAGCACTTTATGCTGTTACTACCCAGTGTACTAGAGTGTTTATCTAGAAATTTTCTGTCATTTCAAAGCCA
1240	USuper-Scaffold_9_4675188	50.8709	A06	CGGCATGCGCTCCGTGTGGTTGAAGACATCATTGTTGTAGTTCCAAATACCAGTCCCAAGAGTAACCCGAGGAAGCAAACACAACATATATTAGATGGTAAGAACAGTTCTTGCATTTATTGGACACAAGAGTTCTTTACCAAGAATCGGACAGCTGTTGTCTGATCTAGCTTCCAGCTTGTTATCACACAGTAATCAAGTGG
1241	USuper-Scaffold_9_4698767	50.8709	A06	ATTTTTCTCCATTCTCCTGCGGTTGACATACTCTTCAGATATGTAGACATCCATTGGAATATGAAGCAAGAAGTGAAAAGACTTTGGGAGTGTTTTTGGTGATTAAAATTTGAAAGAAATGCTTTGTTTGGCAGTTTGAAGTTTCTTGATGGAGTTGAAGTGAAAGACTGAAATTAATTTATAGAGGGGGTAAAACTGTGGGC
1242	BJ_VH_0861	51.9946	A06	aAGAAgAAGAGAAATCACCgGAGGAAGATGAACTCAGAACTTCAGAGACCA[T/A]TGATAAAGGTGAaGAagacCTCAAATGCTCAGATGtgAAGGTAAGCTCT
1243	USuper-Scaffold_9_5036718	53.3499	A06	TAAGGCTCCGCGAATGGTATCGCTATTTGAAAAAAAAAATGGAAAATGCATGCCTCCAATTCTAGGGGGTGTATTGGAACAAGAGTTTTGAGTGACTCTGGGGTTTTTGTTAAAATCCTTTTTTATTGAACTAATGATTTTAAAAATTATTTTCAAATCAAGTGTTATTCAACATAGAACTTGAACAAAATTATTAAAATCAC
1244	USuper-Scaffold_9_5270406	56.383	A06	TTCTGTTTATAACAACATTTTTAGTATAAGTCTTCCTTTTTTTTTTTCCAGTAATGATTTGAGTTTATCCTCTATTTGTGAAGGGTTTTTGCGAGGGAGATAGTGAGGAACGAAGTGCATTGGGCTCTGCCAGAAGATTAGATGGGCCGCCTTAAGTTGCATTCTGGAATCAATGCCATTGAGGAAGAGCCTGAGGACTTCGA
1245	USuper-Scaffold_9_5270615	56.383	A06	CGAGTCAAGCAACACAACCACTTTAGCATGCATGATCGATACTGAAGTCGCTGCTGTTTTGGCGGTTATGAGAAGAAATGTAAGATGGGGAGGTCGATACATGTCTGGTGAGGATCAGCTAGAGCATTCGTTGATTCAGTCACTTAAAGCTCTTAGGAAACAGTTGTTCTCGTGGAACCAGCCGTGGCATACGATAAGTCCCA
1246	USuper-Scaffold_9_4965835	60.7452	A06	GTATAGTCCGATGAGAGTAGGACGTTGGTGTTTTATAGATGGTTCATGGAAAGATAAGGAACTTTATTCAGGACAAGGTTGGTATAGTATTCTCGAGGGTTTCGAGGATTTGATGGGAGCAAAGAATGGAGGGGATTGAAGCATTGATATGGGCAATGGAGTGTATGAAGAATCTACGTCAATTTCAAGTCACATTTTCTACA
1247	USuper-Scaffold_9_4965839	60.7452	A06	AGTCCGATGAGAGTAGGACGTTGGTGTTTTATAGATGGTTCATGGAAAGATAAGGAACTTTATTCAGGACAAGGTTGGTATAGTATTCTCGAGGGTTTCGAGGATTTGATGGGAGCAAAGAATGGAGGGGATTGAAGCATTGATATGGGCAATGGAGTGTATGAAGAATCTACGTCAATTTCAAGTCACATTTTCTACAGATT
1248	USuper-Scaffold_9_4965942	60.7452	A06	ATTTGATGGGAGCAAAGAATGGAGGGGATTGAAGCATTGATATGGGCAATGGAGTGTATGAAGAATCTACGTCAATTTCAAGTCACATTTTCTACAGATTGTTCTCAACTGGTGAATATGGTTTCAGAACCAGAAGAATGGCCGGCGTTCGAAAGTTATTTGGAAGACATAAAGATGTTGAAGTCAAGCTTCCTCAGCTCAGA
1249	BJ_VH_0866	66.2458	A06	AGCTGAGTCTGTgTCTCAGTCWACYCCAATTGCAGCaGCAGCAAACGAGCT[A/T]TACAAAGTTGCCAAGTCWTAcGGTTTGAGCGATGAAGAcTTCTCTGCGG
1250	BJ_VH_0868	66.2458	A06	TtTGGGACGGCGATCgCGGCAGCTCTTCGACGAGGTGTGGCGGAAgTTCTC[C/A]GGCTTgGGTCAGATYTCGAGGACGAacAGACCCGATGAgCAGGAcGCtC
1251	BJ_VH_0869	66.2458	A06	GGtATCGGAATCGTCCACTATAACTGCGACaYCGCCACTCAgGCTTCCSt[A/C]ATCCGCCaCGCtAAATCcCTCCGtGtTCCGATTGCCTCCGACGCCGTTTT
1252	USuper-Scaffold_9_7783267	76.1525	A06	TTGACAACACTAGCTAGACATTAAGCAAAACTAGAAGACCTCATATAGTGTTCAACGTATAGAGGTTATTAGACAAATAATACCAGAGATTAGTCATAAAACAAATGTATAGGATGAAAAGCTCAAAAGATATGGCACCAAAAAGGTAAATCTCAACAAGACAACAAGGATGAGAGTAGGCATGCTTTAGGTTGTTTTCCCTT
1253	USuper-Scaffold_9_7905397	76.1525	A06	TATATACCTTCATCATCCTCAATCTTTTCATTATTACTTGACAATATGAAGTATCCATTGGGTCTTAAAATCCTGTTCATCTCCAGAAGAAGTCTACCACCTGAGATTGGGAAAACCTCAAATAATCATATGACTCAAAAAGCAAATTGAAACTCATGACAATGTAAGAAAAACACTTACCATGAGAATGCCAGTGGACTCTG
1254	USuper-Scaffold_9_7905530	76.1525	A06	CTCAAAAAGCAAATTGAAACTCATGACAATGTAAGAAAAACACTTACCATGAGAATGCCAGTGGACTCTGCAAGCAGCACAGTGAATTATATCAAAGACTCCACTAGGAAAAGGAAGCCTTCTACTTGCCAAAGCACTGACAAAAGTAGGAAACCCGCGCTCAAGAGCGACTTGTGCTAAGTCGACTAGATCGTCTTTTAAGC
1255	USuper-Scaffold_9_7966341	76.1525	A06	CGAGGATCCCCCTGGCAACGATTCCGTTAGATCTGTAAAAGCTTTCCGCCGGAAGGCAATCACAGCTAAGCGCTGGCCCAACACCCCAGAGGGTAGCCCTCCAATCACCTTTTCTGCCGAAGACGCGGCATGCATCCACATGCCGCACAACGATTCGCTCCTGGTTGACATCGGAATCAGTGACTGCACGGTAACCAAAGTCC
1256	BJ_VH_00005	79.5611	A06	GACAAGATCCTaGAAGTCGACACTTGGAAGCCACGTCTgCATCATCCCAA[T/G]CCTCTGCGTTCaGAGAGAAACAACGAGTCTCCGAGGAAAAGACAGCAGTC
1257	BJ_VH_0348	79.5611	A06	GATGTCTCTGATGATATCTTTGCTGCAACCACtCCcAAAGCGGATCCTGT[T/C]ACTCCGAAACTGTTTACACCaGAGCCTCCACAAGCTGTggGAgTTTGCTCT
1258	BJ_VH_0903	79.5611	A06	GAAGGCcATAGGAAGAGGAATACTACCCTTGCTTCAACGAGCTACgCTGG[T/C]GCAGACATTTGGACAGAGGAATCATGTCTGCTTGAAAGAGGGTTCAA
1259	BJ_VH_1172	79.5611	A06	CACCAATTGACcTTGACAAGATTCATTCAGCTGCAGCAAGTAGAAGAAGG[C/T]GCTGGGAAGCCACCgCCACCGGTTCTAGTCCTTCATGGACATTACGGTGG
1260	USuper-Scaffold_9_25130375	79.5611	A06	GTATGATATGCCCTATTAAGATACTAAATTGGCGGTTTGCCCTCTCTAGCAGTCCTAATATGATAGATAGATGTCAGGATGGGATAACAAGGGTGCTTGAGTATGCAATCCTATGATCATGTTCTAGTTAGCAAGGGTAAAACAAGCAATGAATACAAATCTATCATGAATATTACAACAAGGCAGATCTATAGTTTGGGGCT
1261	BJ_VH_0161	84.0743	A06	GGCCAAAGCTATAAGTTCATCAGCAAGACaGGGATATTCGTtaTTCCKGT[T/C]ATCGGTTGGGCtATGTCcATGATGGGGGTTGTTCCMTTGAAGaGGATGGA
1262	BJ_VH_0894	84.0743	A06	AARGTCTTCAgGTTCTCAGACTCCGCCATCCACACGATCAAGTCAAGAGC[C/T]AACTCaGTCATCCCATCCGACGGCTCAAAACCTTTCTCCACTTTCCAGTCCCT
1263	USuper-Scaffold_24_6048825	84.0743	A06	ACAACTCACAAGCTCTTCAAAAATATTGTTATCCCTCAACCACGGCGAGACGATGATGATCCCATAAATGATGTTGATAATGATGTGGATGCTGGATAACATAAGTATATATTAATATTCCATTTTTGCATTGCATTAAGAGAAAATTAAACAGCAAATCATAATAAACACCACAGGATCATATTACAATATAAAATAACATA
1264	USuper-Scaffold_24_6048866	84.0743	A06	ACGGCGAGACGATGATGATCCCATAAATGATGTTGATAATGATGTGGATGCTGGATAACATAAGTATATATTAATATTCCATTTTTGCATTGCATTAAGAGAAAATTAAACAGCAAATCATAATAAACACCACAGGATCATATTACAATATAAAATAACATAGTTAGAACATTGAATCAATCACCAGTTGAAACTAATTGCCT
1265	USuper-Scaffold_24_7383130	84.0743	A06	GTAGATAGAGAGAGGCATATTATACAAGTGTTGTGATTGTGCTACTACATTTAAAGTTTTTTTTTAAGGAAATCACAAACCGAGCCAAGGACACTGCTTCCTGGCATGCTCAGGTACTAACTTTGCTACAATCTCAACTGCCACACCTTTCAGCTCTGTTATCACAACCAATAACAAAGATGATTTCAGAAACTTGGATGATC
1266	USuper-Scaffold_24_6174697	84.0743	A06	CAGTCTTGGGCCCTTGTGTAGTTTATTTTGTTTTAGGTTTGGGGGTTTGGCATGCTACTACACAGTCCTGGGAACCGAACAGAACCGGGATACTTCACATGAAGAAAACCGGTTTATTAACAACGAATGAGAGAAATTCTCTTCGGCTTATTAACCGTAACCAAACCGTAGTTTATTACAGTCAATTTGGGTATGACTTTAAA
1267	BJ_VH_0172	87.3401	A06	CCCCGACGAaCCCATGAGACCGGACGACTCTCAGAAGTGCGTCAACACg[T/C]TGCAGAGcGCGCTTCTGACCAAAaACgTCAAGATCCCGCAGCCcAacgCG
1268	BJ_VH_0895	87.3401	A06	TCGaGAGAGACAAYGCYGGGAAGGCTCTTGATGAGGAGAAGAAGAGtCGG[T/G]TGGCTCTTAAGGAAAAGGTTKcAGAGCTAGAGAAAAcGATTCAAGCTTCT
1269	USuper-Scaffold_24_7773005	87.3401	A06	CAATGTAACGATATCTAAACTCTTTTACATATAAATGACTTGATTTTCTTTTTCCTGTTAGGAGGTGTCAACGCAGATCAAGAAAAGACCAGAGCATCAACCAATAGTGATATGACATGTCAGCATGCTCACGTTAACTAGTCTGAGAACTGTTTCGTTTGAACTTTTAAAGGTTGATGAATGGTGAACGTCCATTTTCCTTT
1270	USuper-Scaffold_24_7778027	87.3401	A06	GGAAACAACTCCTTCAATGTATCTGATTACCAACTGTGCGCCAAAAATAGCTGCTTCTTGTTGCCTCTCCAAAAACCTTCTTTCTTTAATAATTTACAATCTTTTTAACTTCATACTACAATGATTTTTTTTTTCCTCACAAAACACTCGCCAGCCCGATTGTTTCCCCTTCGTCTTCTTTAGCTTCAGAAGTACTTGCTGGT
1271	BJ_VH_0902	88.9423	A06	TCCAACGGGaAGTGATCTTAGYTGTTACAACGAGGAAGGCACtATcTTTGC[G/A]GGATATCAtTATGAcCTcAAtTTTCTaACgATTCATGGAAGRAGTAGGT
1272	BJ_VH_1159	88.9423	A06	TTAGGATTCGtgTTCGAAGAGCTaTCCGCCACCAGAGTCTCCGGCCGCCTC[A/G]CCGTAACtGAcAAATGCTGCCAGCCGTTCAARGTCTTGCATGGCGGCGT
1273	USuper-Scaffold_24_8433016	88.9423	A06	ATGAGAACAACAAGTGGCTAAACCAAATGCCAGATGTTTAGGAAGATTAGACAGAACATACCACTGTCAGTAGCTTTGACGATGGCATTACTGATAAGAGGCACTTTAGAACACATGGCAGCAACTACCTGCATGCTCCTTGGAGGAGACCTTTAATCAATATCTTATATACACTCGCATATACATACTTTCTGATGTAAATA
1274	USuper-Scaffold_24_8580953	92.1342	A06	CGTCTTGACTTTGTTTTCTATGTTTGAGAGTCAAATGATAATATGGACTAACCTCACAATGAAGGATCAATGTATACTTCTTCAAACCAGTAACCTGTCTTCAGGAAAACACAATGTCATGAACCGAATAGACCAAAGGTGCATGCTCTCTTCAAACAGTCAAACATAACACGTCCTACGTAATGCTACATCGCTCTGCGCTT
1275	USuper-Scaffold_24_9712156	97.5906	A06	CAGTAAACCAGCTTTACTAGTTCGCTTTTAATATTTAAAATGAAAATGGTTCAAAGAAAAACATAAGAGGAAATAGAAGCTTTATGTGAAACAAGTAGTTAACCACCAATGGTAAAAGTTCTATTTACAAACCGGGTGGTTCTTAAATCTTGCTTGCATGCTAAGGCTTTTTTGGCTCCTTAACTTATTCGGCAATTCTGATG
1276	USuper-Scaffold_24_9712219	97.5906	A06	TAAGAGGAAATAGAAGCTTTATGTGAAACAAGTAGTTAACCACCAATGGTAAAAGTTCTATTTACAAACCGGGTGGTTCTTAAATCTTGCTTGCATGCTAAGGCTTTTTTGGCTCCTTAACTTATTCGGCAATTCTGATGCAAACGTTCTACTTGAACACATAAAAATATCAAAAACAAACAGAACACAAATACTAATTTAAA
1277	USuper-Scaffold_24_9712235	97.5906	A06	CTTTATGTGAAACAAGTAGTTAACCACCAATGGTAAAAGTTCTATTTACAAACCGGGTGGTTCTTAAATCTTGCTTGCATGCTAAGGCTTTTTTGGCTCCTTAACTTATTCGGCAATTCTGATGCAAACGTTCTACTTGAACACATAAAAATATCAAAAACAAACAGAACACAAATACTAATTTAAAGATATGCCAACTACTA
1278	USuper-Scaffold_24_9776586	97.5906	A06	TTGGGTGCAAAAGGCTAGAAATTATGTGTATAATTTTAAGGGAAAATGATAGATGTGACCCCAAAAGAATAAATATAACCCAATGATGTGGTGGATCTATGGGGAAACGATTAATGTTAGAAAATATTAACAAGACGACGTAAGAAATATAATATGTTGAAACCAAAACTTATATAATAAGACTTCAACACCCTGGTACGTTG
1279	BJ_VH_0885	100.216	A06	CACCGAGATGGGTTGCGTTTGTAGACTTCTTCCTCGCGTGCCGTGCgAAAC[G/A]tGCTGTGATCTCAGGTGCTCACAaACGAGTcGGGACTACTTATGCTCAG
1280	USuper-Scaffold_24_9801739	100.216	A06	GAAGATCACTGAATCAGAGCATACAACTATTTGGAAGGCAATGCTCAAAACTCCTGCCTCCATTGTATTGATAATCTACACATTCATATCGATGTGGTTTGTTGGTGGCTTAACAGCTTTCCATCTATATCTCATCAGCACAAACCAGGTAACATTGCTACATCATCATCCTTTTTATAAATCATGAGTAACCGTTGATTATT
1281	USuper-Scaffold_24_9992719	100.216	A06	AAGAGTCACGCGTTGGAAATGCGCGTGAGGAAGACGTACCACTTAAAAACGAGAGCTTGAAGGAAGTTACGGCTTGAGTGTGTGGTCACGCTACGTTTTTAAAGTAAGTGACGGTTGACTGTACGAAATGAACGGTCAGGAATGTATCATCTATTAACTCATTTTAACCAACTTTTTAAACAATTGTAATGACATAATTATTA
1282	USuper-Scaffold_24_9992738	100.216	A06	TGCGCGTGAGGAAGACGTACCACTTAAAAACGAGAGCTTGAAGGAAGTTACGGCTTGAGTGTGTGGTCACGCTACGTTTTTAAAGTAAGTGACGGTTGACTGTACGAAATGAACGGTCAGGAATGTATCATCTATTAACTCATTTTAACCAACTTTTTAAACAATTGTAATGACATAATTATTACGGCCAATTAGTTAGGTGA
1283	USuper-Scaffold_24_10143169	103.135	A06	CTAAAATATATGACTGTTCTAGTTTGGGATTATTGAACTTTTGACTGTATGTATATTATTAATAAAATATGATATTGTTATACATTTCATATGTTGTTGATGCATGGGTGCCTTGGACATAACCTGTAAAATAGAAAATCAATGATTAAATTGGTTAAAATTTTCTGAACTGAACAAAGCAAAATGAAAATTTAAAACAAATG
1284	USuper-Scaffold_24_10242201	103.413	A06	TAGAGGTCAACAGAAACATCATCCGACTTCATTTTGGTCATTGATTTGCATGCGAAACGACGAAGACGAACGTTAGAGGTGAAGGCATCTATATATACTATACTAAAAGTACAATAACTTGAAAGGAGAAGCTGTCCAACTCAGCAAAGAAAATCAACCAATAAAAAGCTTTCATATTGCCATGTCGTCACTGCTTTCTCGAG
1285	BJ_VH_0883	105.629	A06	GTGACACCTGTATCAAACGCTCCATCAGTGGATGCACAaATcGTAGGCAA[T/C]gCCTTcGTTCAGaagTACTACaCCCACCTTTAtGAAAAgCCCGCtGARGT
1286	USuper-Scaffold_24_10632420	105.629	A06	ATAGCATGCAAATGATTGCTCCTTCTTTGCTCTCTATCATATACATCTCTCACTCTCTATGTATACCACAAAAAACAAAATCGTCATCAAATCTAATATTCGATGTCTCTAAAGTGGAACTAGCTTGTGTTCACGTGAAGTTTGACTAATATAAAACAATACTCAAACTGATAAAAGAAGATCTACATGATAACCTCTGTTCC
1287	USuper-Scaffold_39_2898559	106.822	A06	TGCACTTCCACCGCATATGGTAGATGCGCTATTCGTCAACGATGGAGGTATAAGACCTAACAAGCTAGACTCCATCCTTGTTCTTTCTTTCGTTCTTTAACGATTATCTAACTATCTTCCCTTGCATGCCGTTTCTTGCAGTGTTTAACAGCAGCGGAATGATGCAAACACACCAGTCTCAGTCTCAGCAACCAGAACAGCAG
1288	USuper-Scaffold_39_2898609	106.822	A06	TAAGACCTAACAAGCTAGACTCCATCCTTGTTCTTTCTTTCGTTCTTTAACGATTATCTAACTATCTTCCCTTGCATGCCGTTTCTTGCAGTGTTTAACAGCAGCGGAATGATGCAAACACACCAGTCTCAGTCTCAGCAACCAGAACAGCAGCAGCACCAACAACAAGGAGGCTATGGAAATAAGTAGACCAATCAGTAGAA
1289	USuper-Scaffold_39_2905954	108.404	A06	CTATCAATCGTATCTTTGCGTTGTGGTTAACGATATCTCCTATGATTTGCTGTCTGGAGCCTAGTCACTAAACATCGTGGTTTTTGGAGAAATCATGTTTATATTATTCTAATCTAGGAGCCATAATCACAATTTCCAATGTGGTCAAAACATTTTTACTTAGAAAAATAACCTCATTCATAATCATACCAATGTGGTCAAAA
1290	BJ_VH_0881	110.285	A06	CTACACCCTAaCCAAATCCAATTCCAAACACGCGAAATCGAATCTCTTCcT[C/A]aCCGtcGCtTCgATCGCcACCGTATTGGGATTCCTCTTCGTCTGCTACT
1291	BJ_VH_0882	110.285	A06	AAGCTtCTTAAGTTCGACAaCAcCTTGGCTAGCAAGAgCGTtATCGAGGC[C/G]ATGATCAaAGGcTGCATCGAAGGCGGGTGGCTGAAYCTMGCgAGGAAGCT
1292	USuper-Scaffold_39_2644360	112.46	A06	AAGTCTGATGAAGTGTTAGACGAAACTTGTTCATTGGGGTAAATCTCAAATCCCTACAAGGTAAATATTATAGACCCATGTGTAGACAAGAGATTAGTATTGGATGATCAAAAGTAGTCAGTTCTTTTTTTGCATGCAAGTTGTATATTATAGCCTTGTGTAGATATCTCTGATTCTCTGGTACGTTGATATGCATCTCTTTA
1293	USuper-Scaffold_39_2420574	112.46	A06	CCTGCATCTTTGTTTATGTTCTTTATGAAAACCTTGGATTATGTAAAATCCAAAAATATTCATTGTGTAATAAAAAAAATTTAAGCAAGTTTTCAATATAGTAAACAATTACAGACCAAATGTTAATGCAATTGAATGAAAATAAAGCTTTTAGTAACTCGTTTTCACTCAACCGTTGCAAGTAACAGGTTAAAATGAAGAAG
1294	USuper-Scaffold_39_2692246	112.46	A06	CTACATGCAATGTCGATTCTTATGCATGCTTAGATTATGATTAACTCCACTCTCTTAATTAGGATCTTAGCTTCGTTTAAGAGAGGGTTCTTAACTTTTTTTTAATTTTAACTAAGAAAAACTAAGAACCTTCTCTTAAATAAGAAACATAAGAACCGTCTCGAAAAGTGTAAAAAAAAATATATCAAATTATGAGTTAAAAA
1295	USuper-Scaffold_39_2330685	113.59	A06	GTTATTATTTTTGTTCTTTGTCATGGAGTCACCTTTACTTCCAAAGTGTTTGAACTACAAAATACATGCGAGAAAAATAAAAAATATGAATCTGTTATGATATTATATTATCACTATTCTAATTTAGACAATTGTAAGAATATGTACATGTGTGTTTTATTTTAGAATACTATTATCAAAATTATAAAATTTATGAACTCTTC
1296	BJ_VH_0853	119.93	A06	GgGGtGGGTACCCATGTTTTGAATTATCYGCAGTAAATGCMGACAAgCCA[T/C]CGCTTTCAGTTGCaCAGATCAAAGATCGTGTCAAACAATTTGAAGaAGCT
1297	BJ_VH_0896	119.93	A06	AGCaGAcGTGGAGACAGAGCCTGGTCCgATTGGTGTCAAAGAAGGGAGYCT[T/A]GTTGGGAARTATGAATCgCTGGTGCAaGTGACACTGATACCCAAAGGcA
1298	USuper-Scaffold_39_2016973	124.451	A06	GGTACGTAAATACAATATACTTTTTGATGCGAAATTAGACAGTTGATGATGTTATAATTAATTATTTTTGTTTTAATATTGTATGAAAATTATGTGCGTGGGTTGTATGTTTGTCAACTGAAATTGTTTATGGTTGGAATTTTCTGCATACATTATAAAGATTAACCTAAAATAACATATACAAAAATCCATTCACCATCAGT
1299	USuper-Scaffold_39_2016850	124.451	A06	ACCAACCATAACTGCTAACTTTACGAGTTTGCATTTGGTTAGACGTTGATGATTTACCATCATTTGAGTTGCGTTTGTTACCAGTAAAACTTTTTCTAGAAGGATAATACAATGTTGGCTACAGGTACGTAAATACAATATACTTTTTGATGCGAAATTAGACAGTTGATGATGTTATAATTAATTATTTTTGTTTTAATATT
1300	BJ_VH_0897	128.102	A06	CCATCTCCTGCAGCTCCACGAAACAACCCAAAACCCTAGAAGAAGAgCCA[A/G]TCACCAAAACCCCATCTCTCTCCGAgCAGCTCAAGCCTCTCTCCGCGACG
1301	BJ_VH_0898	128.102	A06	GATCYTGGAGCCgGAGgAGATCAAgGAgGAgCAcTCGACgGATAACGAACG[T/C]GAaTcGAGGAGGAAcAaGcGATCTAgTAAAGtGACGAAGAgCGAGAAAC
1302	USuper-Scaffold_39_1255281	129.893	A06	TTCTCTAATGGAGGTTTGTTTGAAATGGAGAATCAAGTGGGAGAGATGATTTGGTTTTATAGGGAGTGAAGGGGAGAGAGACATAAGAGGAACTTCCTTTTTGTTGAGCCAGCTCATTTGAACGAGAGTGACGAGCGCACGTGTCGAAGAGCATGCAGGAGAAGAAAAAAAAATAATAGCGCGTGAGATTTTGACCAGAATTA
1303	BJ_VH_0411	133.692	A06	TCTcTCtTCTTCTCCGACACcGCAACACAAaCTcTGGTSTGGTCTcGACA[C/A]cTGGAGAAACAGcCCCATCAACGACCTcCGTCTCTGGGGtCCCAACGGcC
1304	BJ_VH_0899	133.692	A06	AAATCGTCGAGGGCAAAACCATTGCACTGGACATCTTGTYTGAAGATAGC[A/G]GAAGAcGTAGCTCAGGGTCTCTCCTACATCCAtCAAGCATGGCAGCTAGT
1305	BJ_VH_0900	133.692	A06	ACATCcGTAACACCGCTCTTGAACATGCGTATTCTCTCCCTcGCTTCAGC[G/A]AATATAGTCtCaGCATCACCTGCGTCTTTTCTATAGGAAGGACGcACACA
1306	USuper-Scaffold_39_642670	133.692	A06	GGGATAGGGAGATGGATAAGGATAGTTCGGGTAGTACGGCATGCCCTGCATAGCGTAACCTTGAAACACAGGAAAGGTCCCCGGCGGAGAGTGAACTGGCCATGGTGCATACATTGGCTGCTGCGGATGCTGCCCTTGCGCATGTTCTTGATTCACATTTGGTTTACTATCTGAAGGAGACTTCACATCTGAACACAAGAATA
1307	USuper-Scaffold_39_258594	135.324	A06	TTTCAATGCTTTCTCTGACAGCATCGCTGTTTTCTTCTCCCCCAGTGTACAGATTGGGCATGATGGGTCGAACTTATCGACTTCTGGCGTCATCTGCTCTAAACAGTCACCATGATAGACATGCCCACAAGCTAGAACTGCAGACACAGAGAGCTCATTGGTCATAAAGATATTTTGTCTGCTCCACAAGGATTTCTCCGACA
1308	USuper-Scaffold_39_350586	135.324	A06	CATGACAACTCAATCTTTAGTCTGAACTTGGAAGGGATTTACATTTATGAAGCATGTAGGGTTTTGCATCTACATATGTGCATTTAGCTTGTTTTTGATCTGATGACGATCGTTTGCATGCATCTCTTAAATTTAGAAACGATAACTAATTGATCAAATGAATTAATGTTGTTGTTACACATACCAATGTAACTACAAAATTA
1309	USuper-Scaffold_39_350622	135.324	A06	ATTTACATTTATGAAGCATGTAGGGTTTTGCATCTACATATGTGCATTTAGCTTGTTTTTGATCTGATGACGATCGTTTGCATGCATCTCTTAAATTTAGAAACGATAACTAATTGATCAAATGAATTAATGTTGTTGTTACACATACCAATGTAACTACAAAATTAATACACATGTGTATATAATTAATTTCTTACATGTTC
1310	USuper-Scaffold_39_425667	135.324	A06	TAAACTGTGGAGACTTCACATGAGCTACTATATAGCTGGTACGCAAGTCTTGGCGGTCTTAAATTAATGAATTGAAGGGATTCGTTTATCTAATATTTCTTGCTTCAATTAATTGCTTATAGTTTTCTTATAAATTCAGCATAATGTTCACATAATATTGACAGTACATTTAAGTTTCAAGCATTCTTTTTTTTTTTGCTGAA
1311	USuper-Scaffold_39_11642	136.954	A06	CGCCAATGGGCGACCTTGGAACTCTGCAATAGGAATTGACTCGGCTAGGAGTGTGGAGTTTCCAAAGCGCTTGGGAAGTTGTGTGACATCAAGGTCTGGATCAAAGTCACTGGTGGTTAGCGCCTCTGTTTCTGAATCTTTCTTCTCAAGAATCTTATCCGGATTGGGTGGATCAAAACCGTATAAAGCAAATCGCCTAAACA
1312	BJ_VH_0408	137.5	A06	AAGCTGTGGGTtTTAGTAGCGGTTCTCCTCTTGGCGTTAGGTTCTATGTT[G/A]ACCGGTTCgGTcTCTCTCAAAGGACTCGGTCTtTTTCATTCtGTTGAgGG
1313	USuper-Scaffold_39_144136	137.5	A06	CATATTGAAGAAAGGGTCGCAGCATAGCTATTTAGAACAAAGGAACTTACATTATCCTCGTAAAGAATCAAGACGGATGTCAGTGCATGCAAAGCAGAGACCTGCGAAGTTGAGATTAAAACCATCGAGTTTGCTCTCTGCATGTAACTCAGCATTTCCTCTGTCGTTGCTTTAGATGTCTTCCACTCGGAAAAATCCCAAAT
1314	USuper-Scaffold_39_179090	137.5	A06	GATTACAATCTATTATCCACGAGAAACAACAAATAAATCAATCCCACCCGTAACACTAAAGAGTGTCATAGACAACTCAATACGCAAAGCTTAAATGCATGCATTACAATGCATTACTAAATTTAAAAAAAAAAACACTCTAAGCAATTGTTTTTTCCCTTTCTAAATTAGGTTTATATTGCGACTTTGTGTTTTGACTATAA
1315	USuper-Scaffold_39_179129	137.5	A06	AATCCCACCCGTAACACTAAAGAGTGTCATAGACAACTCAATACGCAAAGCTTAAATGCATGCATTACAATGCATTACTAAATTTAAAAAAAAAAACACTCTAAGCAATTGTTTTTTCCCTTTCTAAATTAGGTTTATATTGCGACTTTGTGTTTTGACTATAAAAGTATAGTACGCACACAGATTATGAGTGGATTACTTCT
1316	BJ_VH_0409	137.5	A06	GAGGTGTGACtcCATCTTCCGCTGTAGGAGCATTTCTgGGTATTgTCGAA[G/A]TTCCTCGCTCCAaCACCGAYATGTTGATCTCCAAGTACATCaGACTCTCC
1317	USuper-Scaffold_39_144071	137.5	A06	TTAGTTATCAACTAATATGTTAAATGGAAGGACAATCCAAAGCCATGAATGTACATGGGACAAGTCATATTGAAGAAAGGGTCGCAGCATAGCTATTTAGAACAAAGGAACTTACATTATCCTCGTAAAGAATCAAGACGGATGTCAGTGCATGCAAAGCAGAGACCTGCGAAGTTGAGATTAAAACCATCGAGTTTGCTCTC
1318	USuper-Scaffold_23_1400495	0	A07	CACTCTTCCGACTTTGACCACCGACAACAACAAAATGTAGAGTTTCTGGAACATAGAACAATGACACCGTAAGAATGAATTCGTTTTTTCTTTTCCTTGCATGTTCTCTATAGAAGATTAACAAAACACAGTAAATATCACATAAATAGTCCAGGAAACTGTGTAGCACCACCTTGTTCAATGGTTTATGAACAGCTCCAACA
1319	USuper-Scaffold_23_1400502	0	A07	CCGACTTTGACCACCGACAACAACAAAATGTAGAGTTTCTGGAACATAGAACAATGACACCGTAAGAATGAATTCGTTTTTTCTTTTCCTTGCATGTTCTCTATAGAAGATTAACAAAACACAGTAAATATCACATAAATAGTCCAGGAAACTGTGTAGCACCACCTTGTTCAATGGTTTATGAACAGCTCCAACAATATTAA
1320	USuper-Scaffold_23_1417775	5.01364	A07	TCATATATCTAACTAAGATTAAAACCTTCAAAACAGAGGTGTTTCTTGCACGGTTGTGAGTTCCATAAGCTAAGTAAGCCTGCAAAGAAGAAGATTATAATATGAAAAAAGATCACTAACAAGGAAATATAGAGAAACAAATAAAGGTGTACTTGCATGCATCACAAGAGAATTGTGAATGTAATTTGAAGAAGAAAAAAAAT
1321	USuper-Scaffold_23_1448278	5.44377	A07	GAGATCTGTTTAAACAAATGTGGATTGTGATTTGTGACTGTGATCTAGGGTTTTAGGATCCCCGTAACTGCCTGATCTACTAGTAGGTGGAGTTGCATGCTGACGTGGACCAGCGCAATGTAGCACTAGTAGTTTTTGGTTGTTGTTGTAGTTCAACGTGATTTTTTTCTGGAATAGTGTTTTTTAATTTTTTTTTTTTGGAT
1322	USuper-Scaffold_23_1448351	5.44377	A07	GATCTACTAGTAGGTGGAGTTGCATGCTGACGTGGACCAGCGCAATGTAGCACTAGTAGTTTTTGGTTGTTGTTGTAGTTCAACGTGATTTTTTTCTGGAATAGTGTTTTTTAATTTTTTTTTTTTGGATTTGTGAGTTGAGTTTGTTATTGGTGGATGTGCAATTTTTTAGGGGAGAACTGTTCGCGTTGAATTTGGTGATG
1323	USuper-Scaffold_23_1453014	5.44377	A07	AGTTCGGATTCCCTCTCTCTCTCACTCTCTCGCTTGGATTTGCGTTACGGTTACGTATAGTATAGTGTTCGTTTCGTTAGATTTCGATTTCGTATTTGATCCGAATCATATCTCTGAGGATTTGCTGGATAGATGAATCCTAGAGTTGATAGATCTCAATTAAGACTCTGGATGATCAATTAGGATTCGTAGAGTTGATAGAT
1324	USuper-Scaffold_23_1453096	5.44377	A07	TTCGATTTCGTATTTGATCCGAATCATATCTCTGAGGATTTGCTGGATAGATGAATCCTAGAGTTGATAGATCTCAATTAAGACTCTGGATGATCAATTAGGATTCGTAGAGTTGATAGATCTCAATTAGGATTCTGTTAAGTTTAATTAAATATCTATTTGCTTATCTGATTGTTGATTTTCTTCTTCAGGTTGATGGACGT
1325	USuper-Scaffold_23_1453105	5.44377	A07	GTATTTGATCCGAATCATATCTCTGAGGATTTGCTGGATAGATGAATCCTAGAGTTGATAGATCTCAATTAAGACTCTGGATGATCAATTAGGATTCGTAGAGTTGATAGATCTCAATTAGGATTCTGTTAAGTTTAATTAAATATCTATTTGCTTATCTGATTGTTGATTTTCTTCTTCAGGTTGATGGACGTTAAGCAAGG
1326	BJ_VH_0921	15.2013	A07	CGAGAAGCCTGTgTTCGGtGAAGAcCCGTCatccATCCGTCGTCGTTTCAC[T/C]GCTGAtGAtTTCTTCGACGATATCTTCAGAGTGAATGAATCATCATCaT
1327	BJ_VH_0924	15.2013	A07	TTGTTGTGACgGcTTAAACCAGATaTATAGCCAACAACCAAcCTGTCTcTG[T/C]CTCTTcCTCAACAATACTTCTACTTTGTCCCCTGCTTTTCCAATCAACC
1328	BJ_VH_0926	15.2013	A07	TCTCGCCAAACTCGGTGTTTGCTCACAcGGAGAGATCATcCAMCATCCTTC[T/C]tCTAAAGACTCCTCMTGGCCTCAAGTCTTcGGTGTTTCCTTTGTTGAGA
1329	BJ_VH_0928	17.5211	A07	GGTAGGAGGAGTTTTGGGAGTTtAGGTTCGgAGGAGAAGCCGCATWCaAGG[T/C]CAAGAGCAGGTAGGAGGAGtTTTGGGAAAWCAGGTTCACAGGAgAAGCC
1330	BJ_VH_0929	17.5211	A07	CTGCCACCAAGCTCTCAAGATTcTCCGCGAGAAGATCTCAGATCCTGACTC[A/C]ATCgCTCGAGAGTTCGCGAATCTGCAGGCTAATAGGATGCtAGCATCGG
1331	USuper-Scaffold_23_4646285	25.3602	A07	TCTTCGGTCTATAGTCATTTTGGACTAGGAATCCAAACAGATAAATTTATCCACTTCCGCTACCGATAGAACTCAAACCTAGGACCTGGTAATACTCCTCGATCCAAGAGCTTCTCAAGGGCCAATCAATAGAGCAACCTACACGACCTCGACTTTTTAGCTTTGCTACCCTTCCCTATCTCTTAGATTGATATTAACTTCTT
1332	BJ_VH_0918	26.7815	A07	TCTGAGGAAGCTGATTATTTATGGGGTTGTTTCGGAGACgAAAACGCAGGG[A/G]GATTGTCAgATTCTGGCGACGTTCACGTGGTCTATtGTTCAACTCATGA
1333	BJ_VH_0919	26.7815	A07	GCCTAAAGGGCTGGAAAGAGAGAAtATTgTTATcCAGACTATCATGAGGCA[G/A]CTCTTGTTTGCGTTGGATGGTCTYCACTCaACtGGGATTGTYCAtAGGG
1334	USuper-Scaffold_57_203389	26.7815	A07	TAACCGGGTTAAGAACATAGAGTGGGACTCACATGCCGGTAGGTTGACATGCTAGAGCAAGAAGATAGCAAAAACCAGCAGCAATTTGCACAACCGGAATGTTCTCCAAGGGCCCCAACAAAGGATGAGGCAACACGCAGTTACGGTCACTTCCATGACCAAGTCTCTCATCTTTTCCCCATGATAATGTATAGACTCTCCCT
1335	USuper-Scaffold_57_358908	26.7815	A07	GTGGTGTATAGAGTTTTCATTGCTACAAGCCTACAACTACAAGTGTCTTATGCCTCGTGTCCAGACTAACCGATTGATGACCGGGTTTATTTGGTACCTGATAAACCGAAGTCTAACCTAACAACGGGATTCCAAATGGGTCAGCCTAAGACATGCCAGATTATGTAGTAAATATATATAATATCTATAACCGTAAGAAATGC
1336	USuper-Scaffold_57_471706	27.2707	A07	ACTTTGAGTCTCTAGTGAGTTTGACATGCGTTTTTTTAAATCCCATATTTAATCACACATGCATGCATGGTCTGCTGCATTTGTATCATGTATTTCTACGGAGTATTATGTCATGAATGCAAAACAAGAAAGTTTATCAGTGAAAATTTATTTGGTGAAATAAAAAAGATGAATGTGAATGCTTATGGCGTCCTTGGCCTTCA
1337	USuper-Scaffold_57_1120972	28.1142	A07	GAACTTGCGTCCATTTTGCGATGGTAATACGTATTCACGCATACCATTGCCAAGATCCCAATTGCTCCATACCACGTTGCAGGTAACTTTTACATTGGTTTAATTATACTCTTCCCGTGCAAGTTGGGATTTTTATATTGATGCAAACTCTCTTTTGTGTACTTCTCAGTTGTGCGAAGGAGCAGTTCGCTATGAGAGGTTTG
1338	USuper-Scaffold_57_1121015	28.1142	A07	CCATTGCCAAGATCCCAATTGCTCCATACCACGTTGCAGGTAACTTTTACATTGGTTTAATTATACTCTTCCCGTGCAAGTTGGGATTTTTATATTGATGCAAACTCTCTTTTGTGTACTTCTCAGTTGTGCGAAGGAGCAGTTCGCTATGAGAGGTTTGAGGTAAGGCCCATGGGACGAATCTGTACATCCCTTAATGTTGT
1339	USuper-Scaffold_57_471742	28.1142	A07	TAAATCCCATATTTAATCACACATGCATGCATGGTCTGCTGCATTTGTATCATGTATTTCTACGGAGTATTATGTCATGAATGCAAAACAAGAAAGTTTATCAGTGAAAATTTATTTGGTGAAATAAAAAAGATGAATGTGAATGCTTATGGCGTCCTTGGCCTTCACCTAATTGAATTTCTTCACTAAGTCTTTATAAATAG
1340	USuper-Scaffold_57_1143773	28.44	A07	CGACTCTCCTCGAAGTATTGGTTTGGATGGTTGATACCAACATCACACGATGTACCATAAACAGCTTCAAAGGTCAATGTGCATGCAAGCTTTTATATTGTAAAGCCCCCACATACATATGAAGAAGCCACGTTAGTTTTTCAAAACAAAAAATAAAATTCGAAAAAAAAGTGAGATAAGAACTTGATAGATTAGTCACCTGA
1341	BJ_VH_0127	38.5035	A07	GGTCTtAATTCCATCAAGACCCTCACTCACtTGGCTCCTCTTAGCATCTT[T/C]GCCGACGTTGTTGATCTTGCCGCTATGGCTGTcGTCaTTGTTGAGGATTC
1342	BJ_VH_0912	38.5035	A07	ATTCAACATCGTGCTTGCcCCTCaAATCAAGCCCAGGcTGTTTGGTtcttg[T/C]gTTAAATCCtATTCGTTGCCTAAGAACTATGCTgCcCCTTCcatgtcTT
1343	USuper-Scaffold_57_4373633	38.5035	A07	ATCGGAACACCACCGTGCTGGCCACCGAATTGCATGACTGGACATGAAAAAAAAAATGAGCATTAAAAATAAAACTTATCAGACATGCATATTAGTACCAGTACAAACAGCAGGAACTGATCGCAAGCAGCTCTACACATGGGCAAGGAAGCCAAACGGCTCAGCATTATTAGCTTTTAATTTCATTAGAAGCATGAACTGAT
1344	USuper-Scaffold_57_4573357	38.5035	A07	CTGTGGTATTAGGTAGGATGGAGTTTTGACACACTGACACGTACTCAAACTGACGTGGACTCAAAGACTCTGAGTGGGGAACCAGCCGATTAACTCTCGCGTGCGTTGTGCATGAGTCAAGAACTAGATATCACTTGAAAGAAAGTGGTTTACTTGATATATTTCATAGTTATTCTAACAAACACATTATAATGACGATGCAT
1345	USuper-Scaffold_57_4599158	38.5035	A07	ACAGTCTCTTTTATGGATCATATGTTCTGTAAGCAAATTCTAATCTAGGTATGCATATACGTCTATGGAGTTTATATGTAGATAAACATATACACACACTCTTAAGGATCAAAAATATTCTGAAAGCAATTTCTTTTGTTGGTACACATATATTAAAAACATACACACACTCTTTTGGATCAAATATGTTTCTAAACGCAATT
1346	USuper-Scaffold_36_1480363	46.3128	A07	CATTTATAGAGTTCAGACGATCTACTCGTTTTCTACAATAAGTGAGGCACATAAAGATAAACAGATGCGCACTTGAGGTTCAAACGAGCGTAGGTGTCTGCTGGGACACCAAGGCATGCACCACAGCTTCTTCTAATATGGTTGATATAATTTCACTATCCTTTTGGGTTACTTTTGCATTTGATTAAATTTGAGTACATTTT
1347	USuper-Scaffold_36_1263998	46.6407	A07	AGATGGTCATTTGACGAACAACACCGTTCTTCGCAACTCCAAAACAGTTGGAGTAGAACCCACTGGCTCTGATAATGAGCTAGTAAAACCAGGTAGAACCTCTATTGAAGAGGAGATATTCTCTTGAAGCATGCGAGATAGAATCCTTCATAACTACATCAGAGGCGAGCGAAGAAGCGACCTTGGACACATGTTACACATCC
1348	USuper-Scaffold_36_1158240	47.3094	A07	AAGTTTCTCTAATGGTGGGAGATGGGCCATCATTGCACTTGGATAAGTACGGAAATGATTCAACGAAACTGGAAGATACATTTGAATGGACAGAAAGAGCTCCGACATTTCGTCTGCATGACTCTGAGCTAGGGACAATGCTTGAACCAGAAGAGCATGCTGATGGAGGATCGGAATCCAGTTCAACTGGTTCCTTTAATAAC
1349	USuper-Scaffold_36_1158320	47.3094	A07	TTTGAATGGACAGAAAGAGCTCCGACATTTCGTCTGCATGACTCTGAGCTAGGGACAATGCTTGAACCAGAAGAGCATGCTGATGGAGGATCGGAATCCAGTTCAACTGGTTCCTTTAATAACCATGTCAGTTCAAAGTTGAGAGCTGACTTCCACGAGGAGGAGGAGGAGGAGGAGCTACAACTACACGAAGAGACAGAAGA
1350	USuper-Scaffold_36_1158513	47.3094	A07	AGACAGAAGATAGGGTGGCATTGGACTTGAAGAAGGGTGAAAACGGATCAATAAAATTGGAAGAGACATTTGAATGGACTTCAGAAAGAGCTCCAACGTTTCGTCTGCATGACTCTGAGCTAGTGACAAGGCTTGAACCAGACGAGGATGCTGATGGACGATCAGAATCTAGTTCAAAAGAAATAGATATATATCATGAGGAG
1351	USuper-Scaffold_36_1180694	47.3094	A07	GTTTGTATCGGACTGGTTACGAACCAACCGAAGGAAAAAAAATCAATAACTACTTCAAGTTGAGATTGATAGAAGTCATAAAATTAGCTCTTTCAGATGTTCAACATGGAAAGTTGGCTAAGTCGCAGTTAAGACAAATTATGCTAATGTGATTCCATATTTTTCCAGTTATGTTTGTCTACCAACTATTGTCCCGTAATGGT
1352	BJ_VH_0949	51.937	A07	gATGTTCTTYGCTAAAGAAGgCAaAGAcTGTgACTTGaTTgCTACtAAGGC[G/T]GATCTGTTTCCATCtAcAACTGTTAGTTTCCcWAAGGGTtTAGGRCAGA
1353	BJ_VH_0692	54.7942	A07	CGATAgAGATCGATACTACGTCGTTTATGACAAGTCAGGATCGTTGACCAC[T/C]ATTCCAGAGTCAACaGAGAAaGAAGTGGGCCCGGAGATTAACTCTCTTG
1354	USuper-Scaffold_36_2333487	54.7942	A07	CTTCTACACAGTTGTTGCAAATAGAGCAATGAGAGCATCGAGGCGGTCTATAGAGCATGCAAGTGTCACAGTACTTGACCTTAAATATGTTTCCATTAACTTCAATTTCCTTCACGCGAGGCAATCTTGGCGTTTGGCTTGTCCCATCAAGAACTTCAGGCTCAGGAGGATGAGAGTTTCTAGGGACAATCCCTGGATCTCTT
1355	USuper-Scaffold_36_2333506	54.7942	A07	AATAGAGCAATGAGAGCATCGAGGCGGTCTATAGAGCATGCAAGTGTCACAGTACTTGACCTTAAATATGTTTCCATTAACTTCAATTTCCTTCACGCGAGGCAATCTTGGCGTTTGGCTTGTCCCATCAAGAACTTCAGGCTCAGGAGGATGAGAGTTTCTAGGGACAATCCCTGGATCTCTTCCGGATGTAAGCATCAGAA
1356	USuper-Scaffold_36_2333533	54.7942	A07	TCTATAGAGCATGCAAGTGTCACAGTACTTGACCTTAAATATGTTTCCATTAACTTCAATTTCCTTCACGCGAGGCAATCTTGGCGTTTGGCTTGTCCCATCAAGAACTTCAGGCTCAGGAGGATGAGAGTTTCTAGGGACAATCCCTGGATCTCTTCCGGATGTAAGCATCAGAAGAATTAAGTCCTGAGAGTGAAACATAG
1357	USuper-Scaffold_36_2490308	57.6038	A07	TTGGATTAACACTTCTTTTGCTTAAACCGTTGGATCTGTACTTAATATACATGATCTTCTTGATACATGTATTTGTTAACAATCATTTATTATTCAAAATCTAGCTATCTAAAAACATTTGTGCATGCTTTACAAAAATACCACAGTTTTTTATTTTTTAAAATACCACTATTTAAATAATATGATGACTAAATAATTAATTA
1358	USuper-Scaffold_36_2490329	57.6038	A07	TTAAACCGTTGGATCTGTACTTAATATACATGATCTTCTTGATACATGTATTTGTTAACAATCATTTATTATTCAAAATCTAGCTATCTAAAAACATTTGTGCATGCTTTACAAAAATACCACAGTTTTTTATTTTTTAAAATACCACTATTTAAATAATATGATGACTAAATAATTAATTAATATAAAATAAAGTAACTCTA
1359	USuper-Scaffold_36_2490331	57.6038	A07	AAACCGTTGGATCTGTACTTAATATACATGATCTTCTTGATACATGTATTTGTTAACAATCATTTATTATTCAAAATCTAGCTATCTAAAAACATTTGTGCATGCTTTACAAAAATACCACAGTTTTTTATTTTTTAAAATACCACTATTTAAATAATATGATGACTAAATAATTAATTAATATAAAATAAAGTAACTCTATA
1360	USuper-Scaffold_36_2503410	60.4973	A07	AATGGAACCGCCAAAACTTTCACAAGAACAAATATCTAAAGATACTGAAGAAGGTGAACATGTTTTGGGGAGTAGCATGCCACAGGTTGATATCATTCCATCAGATCTTGCGTTGAAGGTAGATAAAGAGGAGTTTATGGATGAGAAGAAAGAGGCAGATGAAGTTGCTGGAGGTCAGAATATGGAGAGAGGTCTAGCATTGA
1361	USuper-Scaffold_36_2503428	60.4973	A07	TTCACAAGAACAAATATCTAAAGATACTGAAGAAGGTGAACATGTTTTGGGGAGTAGCATGCCACAGGTTGATATCATTCCATCAGATCTTGCGTTGAAGGTAGATAAAGAGGAGTTTATGGATGAGAAGAAAGAGGCAGATGAAGTTGCTGGAGGTCAGAATATGGAGAGAGGTCTAGCATTGAATGAGTTAGAGGCAGAGC
1362	BJ_VH_0688	62.3039	A07	TTGcTcCAGATaGGTAACCAAGCTCGCCCTGAcATCTTTGATCTTACTGT[G/C]GCCAAACCcTCcAATCTtTACGAAGMGGTTATCGAGGTTGATGAAAGAGT
1363	BJ_VH_0689	62.3039	A07	ATCACTATATTTGGAGATGAGATGGAGGAGACTCGaGAGGAAATaGAGAG[C/T]GAAGATGGcGAAATCTTGGAAAAAaCCAACCCTCCtGAGCCACAaATGAA
1364	BJ_VH_0690	62.3039	A07	CgCCaGAGTTCTTGTCAGATTTTTCATCcAAAGGGAGAAAAAAGACCAAA[C/A]CCGAACCTGAATCTTCCgaAGTTCCAAgtCAGAGCCAAGgAGGAGAGCTA
1365	USuper-Scaffold_36_2798986	62.3039	A07	AAAAAAAACTAAAAAGAAAACTATCCAAGATTATTATATCCAAAATATCTGAAGTAAGCAAAATAATCCGATATATTAAAATTTTATTTAAACCCACCTAAACTATCCATTATTTTACCGATGTTATCCGAACTGAATTAAACCATGATTGTTTCAACTGATCAGAACCAATTTTCATCAGTTCTTGAATTGATCTTAAGCAC
1366	USuper-Scaffold_36_2995680	62.3039	A07	GAGGGCGAAAAGTATTGATTTTGATAAGGAACCCATTTGTTATTGGTTAATAGGTTGTGAGATTCTTTAGGGTTTCGTGAAAGATGCCGGCCACCGCGGGAAGAGTTCGCATGCCGGCGAACAACCGTGTTCACAGCAGCGCGGCGCTTCAGACTCACGGCATATGGCAGAGCGCGATCGGGTACGATCCCTACGCGCCGACG
1367	BJ_VH_0222	64.3618	A07	CAGCTgGATGTGGCcCGCAAAATCACATCCATTGCTCTCTCGACACGTGT[A/C]TCTKCYCTCGAATCAGAGTCGTCCGATCTCCGAGAACTTCTCGCCGAGAA
1368	USuper-Scaffold_36_2814979	64.3618	A07	TGAGGCCTCGACCAGACACGCGTCCTGGCATGCTGCTTGCTGTTAAGATTAGTTTATAGAATAGAATGATGATGAGCTGACACTTGGGCCAACTAATGGGCTATTTGATTAACACTGAGTACGTCCCAAAAAAACAGATTTAATCAATTTTTTGGTTTGTAAGTATATAAGCCAGAAAAAACAAAAGTTCTTCTGAAACCAAA
1369	USuper-Scaffold_36_3921803	66.7762	A07	GTCTTATTTGTATCAGTAACTTTATTGCATCTCTTTCTTTCCTTAGGCATGCAAGCTTCTAGATGAGAACTGGAACCCAAAATTTCTCTTGCTGGTGGCTCAGAAGAATCACCACACCAAGTTTTTCCAGACGAGCTCTCCTGACAACGTTCCCCCAGGTGATTGATTAATCTTTTATCATTTATAACACTTCATACATGCAC
1370	USuper-Scaffold_36_4737241	67.4349	A07	CCTATAATCGTAGGGATTTGCATGCAGTGAGTCAAACTTAAGTCAACGATGTGAATGGAGGAGTAACCTTTGACGGTTTTGAGGATCACTGCGTTGGCAGCGATGAAGCCGAAATGGTGCCACAGCGTGAGGTCAACGAACGCCGCAAGCTCTATGACGGATAAGCGGTGAAGCGTTTCATGGGAAGCCGAAGCAGCGGATAG
1371	USuper-Scaffold_36_4295269	68.9721	A07	GGAAGGTAAGAGGACACGTGGCAGAAAGAGAAGCGTGGTCCAAAGAATAAGGAGTACCGGGAAACGACACGTAATCCAAATAGAAAGCATGCCCATGTGACCTCTTAACTTTACATCACTCATTTACTTGCGTGGAACTTGTCTTTGTCACCCACTTTCCTTCTTTCGTCATATTTTATTTTTAATTATTTTTACATTTAAAT
1372	USuper-Scaffold_36_4295278	68.9721	A07	GAGGACACGTGGCAGAAAGAGAAGCGTGGTCCAAAGAATAAGGAGTACCGGGAAACGACACGTAATCCAAATAGAAAGCATGCCCATGTGACCTCTTAACTTTACATCACTCATTTACTTGCGTGGAACTTGTCTTTGTCACCCACTTTCCTTCTTTCGTCATATTTTATTTTTAATTATTTTTACATTTAAATATCAGTTAT
1373	USuper-Scaffold_36_4737248	70.486	A07	TCGTAGGGATTTGCATGCAGTGAGTCAAACTTAAGTCAACGATGTGAATGGAGGAGTAACCTTTGACGGTTTTGAGGATCACTGCGTTGGCAGCGATGAAGCCGAAATGGTGCCACAGCGTGAGGTCAACGAACGCCGCAAGCTCTATGACGGATAAGCGGTGAAGCGTTTCATGGGAAGCCGAAGCAGCGGATAGAAAAGAG
1374	BJ_VH_0223	72.4294	A07	TTGAgGATCCGGAGGAATTTAAACCGGATCGGTTTGTtGGTcAGACCGGG[T/G]CCaAGTTGCTTAATTATCTGTTCTGGTCTAATGGTCCACAAACCGGTAcG
1375	BJ_VH_0224	72.4294	A07	GAcGATCCGGAGGAATTTAAACCGGATCGGTTTGTgGGTaAGACCGGGTC[T/C]gAGTTGCTTAATTATCTGTTCTGGTCTAATGGTCCACAAACCGGYAaGCC
1376	BJ_VH_0947	72.4294	A07	GATTCAAGAAGACAAACGATGAAAGCTGAGGATGTgTTTAAGGCATTAGA[G/A]GACATGGAATTTTCtGAaTTTTTGGAGCCGCTTAAAGCTTCTCTTGAtGA
1377	BJ_VH_0948	72.4294	A07	CGTCAGCAGTTTCTTGGTTTCAaTCGTCAAAAAGGTCACTGCAACTTCTG[C/T]AAATGGAGGATGGTTGGCTGATAACaTCAACCATGGCCGGCTtGATCtCT
1378	USuper-Scaffold_36_3568834	72.4294	A07	AAAACTGTCTGTGTCCTTCCTTAATTATAGATGTCCAAATTTCTTCTTTCTTAGTTCCTCCTTGGAGCAACTCTCCGTGAGTCTTGCTTTTGTGATATGCACAACAGTGTCTTGGAAATCCCTAAGAAGCTTGAGTCTGAGTTCATGCATTTTCTCTTATGGGGAACCCATTGATAGTATTCTCTCTGGCTGTCCAATTCTTG
1379	USuper-Scaffold_36_3838253	72.4294	A07	GATGTACTGAAAAGTGTCTCCATTGCGACCGACTTATCTAGCTTTCCTAGTTTAGGTAGTAGTATCATGTGCGGGAGAGCAAGAGAGAACATTGCATGCTTTTGCCAGGTCACTCCAAATTTTTGGAAAAAGATTATATACAAATAGATCCCAAAAAAATTTTCTTAGGCTTTCAAATATATAAAATTCTTTTCTATAGACAC
1380	USuper-Scaffold_36_4012040	72.4294	A07	CATTTACCTTACCTTGTTTGAAGCGTATGACATAAGGAAATGTCCATATACATTCAAACCACATAGCATGCCTTTTGTTCACCTCTTTTTTGGCCCTTGAGATGTTTGGGAGACTTGTGCTCCATATGAATAATGAACTTCTTTGGCCATTTCATGTTTGCAAGGTCCGTATGAATAATGAACTTCTTAGGGCATTCCACCGA
1381	USuper-Scaffold_36_4121903	72.4294	A07	GCGAAGTTGAACCGGTCTCGTCTTTTTTCTTTTCTTTGTCAGAACGTAATCATAGAAGTTCCTATTTTCAGATCTATATATATGTACACACCAACCTCGACAAGAAAAGAGAGAGAGAAGAGTAACTATATATGTCTTTCACTAACAATCTATTATCACCAAGTAAGTTGCATTATTCTTTATTGCTCGGTGGGCGGTGGCTG
1382	USuper-Scaffold_36_4121921	72.4294	A07	CGTCTTTTTTCTTTTCTTTGTCAGAACGTAATCATAGAAGTTCCTATTTTCAGATCTATATATATGTACACACCAACCTCGACAAGAAAAGAGAGAGAGAAGAGTAACTATATATGTCTTTCACTAACAATCTATTATCACCAAGTAAGTTGCATTATTCTTTATTGCTCGGTGGGCGGTGGCTGCATGCATTTCTTCATCTG
1383	USuper-Scaffold_36_4122040	72.4294	A07	TTCACTAACAATCTATTATCACCAAGTAAGTTGCATTATTCTTTATTGCTCGGTGGGCGGTGGCTGCATGCATTTCTTCATCTGTTTCTCAGGATTTTTCACTATACATGCAACTTGCAAGGACAGTAAATGGACGTCTTTGGTATGATAAAAAATGTATCACACTTGAATAATGAAACTAGACAGGAGTTAGTAGCAAAATA
1384	BJ_VH_00009	74.3224	A07	TTCTACtgGACCGAACTCTCTTGTGCATCTGGAGTTGCTGTTTTcGCaGT[G/A]CCTATGAAGTCCACAGCGCCTGTTCTGATGCTTAGTCTTTaCAAAAAgCC
1385	BJ_VH_00010	74.3224	A07	TGTTGCCGCCATGTGACAGAGAGAGGCCTTCTTGTTCTYGTcAACAAATG[C/T]AGAAAACTaGAATCtcTCAACTTATGGGGAACtAGAGTTCCTGTKGATTG
1386	BJ_VH_0225	74.3224	A07	ACTTGCCACAAGCAACCTGCGtTGAAGTCTCCCTCTCCCTGGGAGAAGCA[A/G]ATGGCAGCtACTTACACMCACACGATATTCAAGAAgTTtCAgGTCGAGGT
1387	BJ_VH_1135	74.3224	A07	CTCCTCGCgTTCTGGTCAATGCTCACCGGCACGGTgAATCTCCGGTGGTC[G/A]GCgGGGAACATaAGCCATTTCACaGACGATCTGGTSTTTCCGATCCAcGA
1388	USuper-Scaffold_36_4697520	74.3224	A07	TTTGTTCTTTCTGAAGTCATTTGTTAAGAGATCAAACAATTGTTTCTGAGAACTCGTTGCTCAATTCATTTTTGAATTATACGAGGTTTTAGTTCTCGCGCTTTTTCTTCTTCTTTAGAGAATAAAGATTTCTCGGGAGCTTTCAGACATTGATTCTGTCGTGACCGATTTTGACCCCAACATTTATCCCCCCGGCTCGCTAG
1389	USuper-Scaffold_36_5069416	78.423	A07	GAGTAAAAAAGTATAACCTGATTGCCAGTTCTTTTCTCCCTTTCTGCTCCCGCCAAGTCAACTATAGTCAGCATAGCATCAGTAGACTGCACTTTTGTCTCGTTAGAAACGCCATCGGATGCTGCTCTTATGTTAATGATGCACTGTGAGCGACTGAAAACATTCCCAAAATTAGTTAAGAACATGAAGACATTTAGTTAAAC
1390	USuper-Scaffold_36_5069424	78.423	A07	AAGTATAACCTGATTGCCAGTTCTTTTCTCCCTTTCTGCTCCCGCCAAGTCAACTATAGTCAGCATAGCATCAGTAGACTGCACTTTTGTCTCGTTAGAAACGCCATCGGATGCTGCTCTTATGTTAATGATGCACTGTGAGCGACTGAAAACATTCCCAAAATTAGTTAAGAACATGAAGACATTTAGTTAAACATTGTTGA
1391	USuper-Scaffold_36_5094164	78.423	A07	CAAACAAATATTATTATTATACGAATGTTTGGAAATACAAACTGCATTTTCCAAATATACAAGACTTTTTCTTTGTTAGCAAATATAGACTTTTTGTAACACAATGTGATTGGATTGATCATAGTTAAAAGTCAATAGACATACTACTAAGTACTAACTATGATTCATGAATTTAAAAACGAAGCTACCAACTGGTGTGATTA
1392	BJ_VH_0908	80.6975	A07	GGAGGAAGACACGGCTGTTCTCAAGAAGGAGAGCGAtActTTGACGGAcCG[C/T]ATGAGTAGAATCAAGWGCGAgCTTCTGCATCAAGCGTCCATTGACTCTT
1393	USuper-Scaffold_36_5470436	80.6975	A07	TATCCGGAAACTCCTCATCGGTCATTAGTGATTTCAAGACCTACTTATCCACATGTTTCTACATGAAAGATCTTGGTCTTCTTAAATATTTTCTTAGTCTTGAAGTGGCCAGAAACGACGATGGATTCTACTTATGTCAACGCAAATATTGTACGGATGTTCTTACAGAAGTCGGCATGCTTGGATATAAATCCGCTGGCTTC
1394	USuper-Scaffold_36_5470547	80.6975	A07	GAAACGACGATGGATTCTACTTATGTCAACGCAAATATTGTACGGATGTTCTTACAGAAGTCGGCATGCTTGGATATAAATCCGCTGGCTTCCCGATAGAACGAAGACATGGCCTTGCACTTGCTAACACTACTCTCATTCCTGGTCCTGAAAGATATCGACGTTTTCTTGGCAAACTCGTTTACTTAGCAACCACTGGACCA
1395	USuper-Scaffold_36_5470553	80.6975	A07	ACGATGGATTCTACTTATGTCAACGCAAATATTGTACGGATGTTCTTACAGAAGTCGGCATGCTTGGATATAAATCCGCTGGCTTCCCGATAGAACGAAGACATGGCCTTGCACTTGCTAACACTACTCTCATTCCTGGTCCTGAAAGATATCGACGTTTTCTTGGCAAACTCGTTTACTTAGCAACCACTGGACCAGATCTT
1396	USuper-Scaffold_36_5470648	80.6975	A07	CGAAGACATGGCCTTGCACTTGCTAACACTACTCTCATTCCTGGTCCTGAAAGATATCGACGTTTTCTTGGCAAACTCGTTTACTTAGCAACCACTGGACCAGATCTTACATATTCTACATATTCTAACTTAATTTATGCAGAAACCACAATACGCTCATTGGGATGCATGTCATTCGTTATTTGAAAAGGACATTTGGTAAA
1397	USuper-Scaffold_36_5470711	80.6975	A07	TTTCTTGGCAAACTCGTTTACTTAGCAACCACTGGACCAGATCTTACATATTCTACATATTCTAACTTAATTTATGCAGAAACCACAATACGCTCATTGGGATGCATGTCATTCGTTATTTGAAAAGGACATTTGGTAAAGGCATAACACTATGATCTTCTCCTCCTATTTACATCACTGGTTGGTCTAGTTCTGATTGGGAA
1398	USuper-Scaffold_36_5809739	80.6975	A07	ATATTATTTCGAAGATGGATTTGAATACTTATAGCTCAAAAGAAGACATTATTGACTTATTGTTGATGCTGACCATCAGAGCAAGCATGCAAGAACACTAAAGAACTTAAAACTTCTCAAGTTGGAAGGATCCAAGAGAGAAGACGATAAGAATCAACTGATAGTGGCTTTGCAGGAGATAGTCAATATCGATCAGCCTCTGC
1399	USuper-Scaffold_36_5809773	80.6975	A07	CTCAAAAGAAGACATTATTGACTTATTGTTGATGCTGACCATCAGAGCAAGCATGCAAGAACACTAAAGAACTTAAAACTTCTCAAGTTGGAAGGATCCAAGAGAGAAGACGATAAGAATCAACTGATAGTGGCTTTGCAGGAGATAGTCAATATCGATCAGCCTCTGCTTATACTGTTTTAACTCCGATTAGCTAGGAACGG
1400	USuper-Scaffold_36_5809807	80.6975	A07	CTGACCATCAGAGCAAGCATGCAAGAACACTAAAGAACTTAAAACTTCTCAAGTTGGAAGGATCCAAGAGAGAAGACGATAAGAATCAACTGATAGTGGCTTTGCAGGAGATAGTCAATATCGATCAGCCTCTGCTTATACTGTTTTAACTCCGATTAGCTAGGAACGGGAGCAACAAAAGATCGTATGTCTAAAGATACACG
1401	USuper-Scaffold_36_5450705	81.9256	A07	GTATACTATACGATATAAATATTTTCATGCATGCATCCATATAGGCTTTTTACAAGTTAACTTAATGAGGTGTGTAGATGTAAGTATTGGGAAAGTTATTACCGTGACAGAGAATTCTAATAGTGGTATGGAGGAGGAGGAGATTTGTAGAGGTAAGGATGGTGTGGGGGAGAGTAGTGGTGGACTGGAGGAGGAGGAGGTGA
1402	USuper-Scaffold_36_6043676	83.592	A07	TTTTTATAAGGTTTTATTTATCATGCATAATGAACTGGAAGCTTGATGTTTCTGTCAACCAAATAGAAAGGAAAAATAAAAGCAGAAAAAGGCAATCCGGAGTCGGGCAGGCCTAAAGAATAAGTTATACTCTAAAAGATGCATGCATTTTTTTTTAACTCGGAATAAATCAATTTGACAATGAAATCTTAATATTTTGAGGA
1403	USuper-Scaffold_36_6043704	83.592	A07	AATGAACTGGAAGCTTGATGTTTCTGTCAACCAAATAGAAAGGAAAAATAAAAGCAGAAAAAGGCAATCCGGAGTCGGGCAGGCCTAAAGAATAAGTTATACTCTAAAAGATGCATGCATTTTTTTTTAACTCGGAATAAATCAATTTGACAATGAAATCTTAATATTTTGAGGAAAGTTTTAGATAATTCAATAAATAATAT
1404	USuper-Scaffold_36_6043746	83.592	A07	GAAAAATAAAAGCAGAAAAAGGCAATCCGGAGTCGGGCAGGCCTAAAGAATAAGTTATACTCTAAAAGATGCATGCATTTTTTTTTAACTCGGAATAAATCAATTTGACAATGAAATCTTAATATTTTGAGGAAAGTTTTAGATAATTCAATAAATAATATGTATCAGAGATTTCGGATGACGCGGTGTTGATCAGTTCTCGG
1405	USuper-Scaffold_36_6661286	86.628	A07	TTCAAGACGAGATGACCCTAGAGCCAACTTTTGCAAAACTGATGATACTGATGATGTCTGGTATGGTGCAACATTCGTCACATAACCTCTTGCAAGTTTTTAAGTTTTGTCTAGTGGTTTCTACTGGAAGAGAAATCGTCTTGTTGGTCTAGGCCAGGGATCGATTCTCTTCCAGTGTAAAATTGTTGGCTCTGACCCATCTA
1406	USuper-Scaffold_36_6661363	86.628	A07	TCACATAACCTCTTGCAAGTTTTTAAGTTTTGTCTAGTGGTTTCTACTGGAAGAGAAATCGTCTTGTTGGTCTAGGCCAGGGATCGATTCTCTTCCAGTGTAAAATTGTTGGCTCTGACCCATCTATCTTTTTCTAGGTACAAGAAAATGGAGGCATGTATTACACCGTATCCGGAGACAAGTAGCTCAGATGAAGTGGCTGG
1407	USuper-Scaffold_36_6743775	86.628	A07	TCGTCATTTTCGTTTCATTTCTTTAATCTTTGAAATGATATAAAACTGAGACTGTGTGTGTCTTCCTGCTCACATGTGCTTTATTAGCTGAAAATATGTCATAGTAGTGTCTTATTATGCATGTACATGTCGATGGATCATATAACGGTTTTGAATTGTGTGTTGATTCAGTATGTAGCCATTTTTGCCTATCTTCTTTCTCT
1408	USuper-Scaffold_36_6743779	86.628	A07	CATTTTCGTTTCATTTCTTTAATCTTTGAAATGATATAAAACTGAGACTGTGTGTGTCTTCCTGCTCACATGTGCTTTATTAGCTGAAAATATGTCATAGTAGTGTCTTATTATGCATGTACATGTCGATGGATCATATAACGGTTTTGAATTGTGTGTTGATTCAGTATGTAGCCATTTTTGCCTATCTTCTTTCTCTCAAA
1409	USuper-Scaffold_36_7189549	89.9819	A07	GTTTTGACAATGAAGATCAGTTACCGCAATGCATTTGATGATATATGTACGATTGTATGTTTATTATCCTTTGAAACTGCAGGATGTTGGAGCTACACTTGTTATTTGCCAATGGGGATTCGATGATGAGGCAAACCATCTATTAATGCACAGGAATTTGCCTGCTGTTAGATGGGTCGGGGGTGTTGAATTAGAACTTATCG
1410	USuper-Scaffold_36_7189600	89.9819	A07	ATTGTATGTTTATTATCCTTTGAAACTGCAGGATGTTGGAGCTACACTTGTTATTTGCCAATGGGGATTCGATGATGAGGCAAACCATCTATTAATGCACAGGAATTTGCCTGCTGTTAGATGGGTCGGGGGTGTTGAATTAGAACTTATCGCAATAGCCACAGGTATGCCATTTCTGCAAGCATCTACTGCTAATGATTTCA
1411	USuper-Scaffold_36_7189610	89.9819	A07	TATTATCCTTTGAAACTGCAGGATGTTGGAGCTACACTTGTTATTTGCCAATGGGGATTCGATGATGAGGCAAACCATCTATTAATGCACAGGAATTTGCCTGCTGTTAGATGGGTCGGGGGTGTTGAATTAGAACTTATCGCAATAGCCACAGGTATGCCATTTCTGCAAGCATCTACTGCTAATGATTTCATCAGTTTTGT
1412	USuper-Scaffold_36_7189693	89.9819	A07	AATGCACAGGAATTTGCCTGCTGTTAGATGGGTCGGGGGTGTTGAATTAGAACTTATCGCAATAGCCACAGGTATGCCATTTCTGCAAGCATCTACTGCTAATGATTTCATCAGTTTTGTAGAGCTGATAGAATATTTTTTTTATGTAGGCGGCAGAATTGTTCCAAGATTCCAGGAGTTGACCCCAGAGAAGTTAGGGAAGG
1413	USuper-Scaffold_36_6901570	92.1151	A07	TCCAAGAGAGAGAATGAGACAAAACAATTTCACCAATCTGTAGTTTTGGTTGTGTAGTAAGCAGCTTACCCCATTTTGGAGTTTATCCTCAACAGCGGTAGCTCCAAGAAGAATCAGATCTTTCTCAATCTTCTCAGTGACTTCATCTATCAATGCTTCTCGATCAGCACTAACCGAGCTCTTGGCCTCACCGATTCTCTCGG
1414	USuper-Scaffold_36_6944009	92.1151	A07	TTCAAGAGGAGGGAGAAGCACATGCGCATGCTCAACCCCTCCAACAAAAGGAATGAAAACACCCAGCTCCCCAGCCATTGCAAGGAGAACCTCGTCGTCATCATCACTGTTCTCACTCAGAAAGGGGATTAACTCTTTCCTCGTGCGCTCCTCTCCAAGGGCACGAGCGATTGTAGATAGGCGACGGATGGAGTTCAAGCGAA
1415	USuper-Scaffold_36_6944012	92.1151	A07	AAGAGGAGGGAGAAGCACATGCGCATGCTCAACCCCTCCAACAAAAGGAATGAAAACACCCAGCTCCCCAGCCATTGCAAGGAGAACCTCGTCGTCATCATCACTGTTCTCACTCAGAAAGGGGATTAACTCTTTCCTCGTGCGCTCCTCTCCAAGGGCACGAGCGATTGTAGATAGGCGACGGATGGAGTTCAAGCGAAGCT
1416	USuper-Scaffold_36_7130489	92.1151	A07	ACTATATTTGCATCTATAAATAGATGAATGCTATTTTTCCCTCTATTTATATAGACAAATATAGCATTCATCTATTATAGAGAAACACATTTGAGCAAAACGTCCATTTTTTAGAGAGATCTATTATAGATAAGCGTTGGAGACGGCGTATCTAAACGTGCGTTATTTTGTTGAAATGCATGCGTAGACATGCAAGTTGCAAA
1417	USuper-Scaffold_36_7130513	92.1151	A07	TGAATGCTATTTTTCCCTCTATTTATATAGACAAATATAGCATTCATCTATTATAGAGAAACACATTTGAGCAAAACGTCCATTTTTTAGAGAGATCTATTATAGATAAGCGTTGGAGACGGCGTATCTAAACGTGCGTTATTTTGTTGAAATGCATGCGTAGACATGCAAGTTGCAAAATGCCGTAGTTGACCATGTAAATG
1418	USuper-Scaffold_36_7189616	92.1151	A07	CCTTTGAAACTGCAGGATGTTGGAGCTACACTTGTTATTTGCCAATGGGGATTCGATGATGAGGCAAACCATCTATTAATGCACAGGAATTTGCCTGCTGTTAGATGGGTCGGGGGTGTTGAATTAGAACTTATCGCAATAGCCACAGGTATGCCATTTCTGCAAGCATCTACTGCTAATGATTTCATCAGTTTTGTAGAGCT
1419	USuper-Scaffold_60_397081	98.1826	A07	TGAGTCTAGGTTGCAGGTAGAGGCCGCCAGCTCACTGAGTAATACTAGATTACTCATCCAACTCCGTTGTCCTTTTTGCAGGTCGCTTTAGGTAAGGATGATCGGATAGCTTGGTGCTGGACGTTAGGACCGCCGGAGTAGATTTCATGCCTTTTTTAAAAAGGTATTGAGTTATGTGTTTTGTTGACTCGATTTGGCATTAG
1420	USuper-Scaffold_60_397095	98.1826	A07	AGGTAGAGGCCGCCAGCTCACTGAGTAATACTAGATTACTCATCCAACTCCGTTGTCCTTTTTGCAGGTCGCTTTAGGTAAGGATGATCGGATAGCTTGGTGCTGGACGTTAGGACCGCCGGAGTAGATTTCATGCCTTTTTTAAAAAGGTATTGAGTTATGTGTTTTGTTGACTCGATTTGGCATTAGGCCGGGCCCAGTCT
1421	BJ_VH_0381	99.2008	A07	TCGTTTTCTATAGTGGCAAGTAARATCAAGGAGAAAGCACGTGTGGTTGC[A/G]ATGGACTTGAGAGGaCACGGTAAATCgGTTTCAGAGaATGAASTGGACTT
1422	BJ_VH_0904	99.2008	A07	TCAATCTCCTCgTACGGaTCAGGTCCAAGCACtGTGGAGCCgTTTCTAGT[G/C]GACGAGAGGAAACCAACtGCAAACCACGTTGTGTTTTGGGTgGAGAAgCG
1423	BJ_VH_0905	99.2008	A07	CTACCTTATTTTGCACTGTGGAATCCtCCTTCtCCTCCcGTTTCcGAGTC[C/T]GAGCTTAGacAATGGCCTTTCAATGTTCTGGAATCAAAAGTAACtGCKGG
1424	BJ_VH_0909	99.2008	A07	GCGCCAAATGCAAAACATCCTTAAACTTCGCGATAGCTCGGATGAAAcTAC[T/A]ACAaAACAAGAGAGACATGCATCTCAAACACATGAAGAAGGAGATAGCT
1425	BJ_VH_0937	99.2008	A07	aACCCAACCGGTGCTATGGACCGAAGACGAGACaCTCCTCCTAATCGAcTC[G/C]TACAAGGAGAAGTGGTACGCCGTTGGTCGAGGTCCTCTgAaATCAAACC
1426	BJ_VH_0938	99.2008	A07	TAAATACTTAGACAGGAGCTGTGCGGTtGTGGTGTTTTGGGAGTCAGGTTC[C/G]TCGGAGACtTTCCTCMGgGaGGTtAACAATGAAGAgCAGCTTGTTGGTT
1427	BJ_VH_1134	99.2008	A07	TTgTGAAAAAGCTGtTGAATTTGAAAGGcGATGATGGTTTTAGAATGAAC[C/A]AGATCCTTGTTGGgTTATGGTATATAATGGGTTTATGGCCTGTtGTaTAC
1428	BJ_VH_1153	99.2008	A07	ATTTTCgAAGATCTAGAgGAAAaACTTAAACTTCgtTCATCGGAAATACa[T/G]AATGTAGTGCcACTGCAACATGATTTGAAGCCAGATGAATCTGAATGCCG
1429	USuper-Scaffold_36_10579617	99.2008	A07	CCCATAGACATAAGGACTTCCTGGATGTGCATGCCTAAATGCTTACAAATACATGTCAGAAAGCTGAATGTCTTATGAACAAAAAATACAGTGTGTGTTTGCTGCTTGCAAAGTCAGATTTCTTGGAAACTAACTTATTGCCTACCCTGAAATGAATCGACCTTTACGAGAACGTGCTGGTGTTGGCCCCTGAATTTCTTCCA
1430	USuper-Scaffold_36_10579754	99.2008	A07	TTGCCTACCCTGAAATGAATCGACCTTTACGAGAACGTGCTGGTGTTGGCCCCTGAATTTCTTCCACAATACACTACAGAGAAGAAAGCAAGCAACACTAGTCATATAGAGTCGTTACAATTCAACATGCTTAAAGATGAGAAAATTGCAAGAAAGAATTTCTTTCTAAACTCACCACTGAAAAACCATTGCGTGTTAGGTCA
1431	USuper-Scaffold_36_10994773	99.2008	A07	GAAAGTTTCAGTTCTCTTCTTATACTGGTCCTATCTTGTACGCAGCACTTATACGGAGGTGCATGCATAAAAGTTATCAGTCGGCTAACACACAAGGAGAAGCTCCGCGAATAGAGTAGATCAAACCTGAAATAATGAAGCCTGCTTGATCAACAGGAGAAGCCTAAGTTAATTTTGTCATTCGATTTTACTAGAACTATAAA
1432	USuper-Scaffold_36_10994781	99.2008	A07	CAGTTCTCTTCTTATACTGGTCCTATCTTGTACGCAGCACTTATACGGAGGTGCATGCATAAAAGTTATCAGTCGGCTAACACACAAGGAGAAGCTCCGCGAATAGAGTAGATCAAACCTGAAATAATGAAGCCTGCTTGATCAACAGGAGAAGCCTAAGTTAATTTTGTCATTCGATTTTACTAGAACTATAAATATAATTA
1433	USuper-Scaffold_36_11115413	99.2008	A07	TAATAATAATAACTATCAGTTCCACCTAACGATGCAGGAAAGGGACCTACGGGAGATGTAGCATGCGATGGATATCATAAATATAAGGTTGGTCATTGGTAAACATTTGATGTATTTTTGATAATAAACAACTAGGAACAATTACAGTTGAAAAATATGTGATAATTATGATATGTCAAGGAGGACGTAAGGCTGATGTATGA
1434	USuper-Scaffold_36_11370797	99.2008	A07	GCATCAAACCAAACGTTACATTTACTTTGGGCATGCCACATCATGTGGCCCACATGCCCCTATTTTTATGGGAAATTAGAGCGTATAACTATGAAAAAACCATAATTCACATTCTAGCTATTTTCCTAACGGTTCTATACATGCTGTTATATATATATATGTATATATTAATACTATAATACCTTTTCCTGCAACCGGCGTAA
1435	USuper-Scaffold_36_11408147	99.2008	A07	GAACCAGCCGATAATGTTAACATGGATGACCCACTCAACAAGGTGGGCGAAAAAGGATTTGGACCAGAGCAAACTGGACATATGATTTTGGAGTGGACGAAGATCATATTACTCCAAAACTTCATAGGGAACATTTCAAACAAGTTGAAAATGTTGTAGATCGGATCCAAAATAAAGGTGGTCCAATTAATCCATTATCAGCC
1436	USuper-Scaffold_36_11409443	99.2008	A07	GTTGGTTTTTGGAGATGCTTAAAAGTGTTATACCAGACTGTTCTGAACTGGTTTTTATGAGTGACAGAAATCAAAGCCTGATCTACGCTATAACAAACGTGTTTCCACAGGCTCACCATGGTCATTATTTATGGCATTTGAAGAAAAATGTGAAAGGGCATGCTTGTAACCTCAAAAGGATATAGTGGGGTATCGATTCATGG
1437	USuper-Scaffold_36_11409636	99.2008	A07	CGATTCATGGAGTTGGGCAGATATTACACGGTGGCTGACTTCAACTCTACTTACGATTCATTTAAGATAAAATGTCATGCAGCGTACAAGTATGCGGAGGAACATACTGAAAAGGACAAATGGGCAAAGTTTTTTTTTTTCCACGTGACATGTACAACTTGGATACAAGCAACAGTGTGAAATTAATGAAGAACGTGTTTAAA
1438	USuper-Scaffold_36_11514699	99.2008	A07	GCAAACCAACCAGTTGTAACTGACGCTCATAGATCCTCATGTCCACTACAACCCTGTTCCAGTCAAGAAGCCAAAAAACGTCCTCCAGAAGAATAGATGATCCAGTTTTCATCGCAGCATGCCACTGTGGAGCCGAGTATGAGACAGGATATTCGGTGTCGATCGAAACTCACACCACCACATCGATCGTCAGTGCCCACCAG
1439	USuper-Scaffold_36_11514752	99.2008	A07	CTGTTCCAGTCAAGAAGCCAAAAAACGTCCTCCAGAAGAATAGATGATCCAGTTTTCATCGCAGCATGCCACTGTGGAGCCGAGTATGAGACAGGATATTCGGTGTCGATCGAAACTCACACCACCACATCGATCGTCAGTGCCCACCAGAAACCGATCGACAGTCCGAAGGAAGAATCAGTCGACAGTAGTCCAAGCGATTG
1440	USuper-Scaffold_36_11514762	99.2008	A07	CAAGAAGCCAAAAAACGTCCTCCAGAAGAATAGATGATCCAGTTTTCATCGCAGCATGCCACTGTGGAGCCGAGTATGAGACAGGATATTCGGTGTCGATCGAAACTCACACCACCACATCGATCGTCAGTGCCCACCAGAAACCGATCGACAGTCCGAAGGAAGAATCAGTCGACAGTAGTCCAAGCGATTGGGAGAACGAC
1441	USuper-Scaffold_36_11641936	99.2008	A07	GCCCATGATAAGGCCTCAAGCTCCGAGTCAAGTGGTGAGATTCTTCGTCGCTAGTTTCGTGCTCACAAAAGCTGAGTTGTTCCTCCTGAGGCTTTCCATGTCCATCCATAACCACTGTAGAGTGTGTCATGTGTCCATGATCCATCTATCATGCATCTTTCATAATTTGCTCTCTGTTCATGGTTTTGTGTAACTTTTTGTTC
1442	USuper-Scaffold_36_11641964	99.2008	A07	CAAGTGGTGAGATTCTTCGTCGCTAGTTTCGTGCTCACAAAAGCTGAGTTGTTCCTCCTGAGGCTTTCCATGTCCATCCATAACCACTGTAGAGTGTGTCATGTGTCCATGATCCATCTATCATGCATCTTTCATAATTTGCTCTCTGTTCATGGTTTTGTGTAACTTTTTGTTCTTGTTTGATGTTTGCTTCGAACCAAACA
1443	USuper-Scaffold_36_11644352	99.2008	A07	GTATGGGAATCGGTGACAGGATATATAGCAGTTAGGAAAAATCTGCATGCAAGGGAGATACAAGGGGACATTTGCTGTGCCTGTTGTGGAGCTCCAGAGGAGTCGTTAAATCATGTGTTCTTTGAATGTCCTCCAAAACTTCAAGTTTGGGCGTTATCAAAGATCCCATCAAATCCAGACATTTTTCCAACTAATTCAATATT
1444	USuper-Scaffold_36_11731116	99.2008	A07	CGCGTCGAGAGTTTTCGGTAAAATCCTAACTTCGTGGGATTTCTGAGGACGTTGAATATAAGCTTAGAGGCATGCTTTAAGATCTCGTATCTTTGATATCATACCTTGAGATGTTAAAGACCAGTGTGATGGGTTTAGGGCAAGACTTATGTTTACTTCTGGTTTTAGGAGGTGCGATGACTAATTCGACTTACATATCGCGT
1445	USuper-Scaffold_36_11775079	99.2008	A07	AACTAGTATCAAAAAAAGAGATGAGATATCTCTTTCTCAAAATACAATCGCACTGAAAGGTTTTGCACTAGCTCTTCAGCTTGTAATTGTTGAAGTTGTTCCCGCATTGACTGAAGTGGTTCAAGAAGTATGTTCATCCTCTGAATCGGAGAGTGATGATGAAGAAAGTGATTGTAGGATTCAGAAGACGAAGAAGAAGACGT
1446	USuper-Scaffold_36_11828307	99.2008	A07	TAGCTTGGTTTGCTGTTAATGGAGTGCCCATTTAGTATTCAATGAGAGAGCATGCTCTCATCTCGGGATTGGACTGCCATGACTACGCCATGACTACCCGACTAAGTATAAGAAGATTGGAAGCTTTGTGTTTGTAGACAGGCATTTCAAATCACATAAGGAGATCACGATGATATCTGTGAGAGAGAACTTGTTGAGTATGA
1447	USuper-Scaffold_36_12138717	99.2008	A07	AAAAAGAGGCGAATCTGGACTTTAGTTACAATGGCAAAACCTACAATCAATTCTTTATTACGGAGGCCAGGACAATTAACTAGTTAGAAGAATGTTGTCTTGGATAGGAAAAATAACATTTAGCAAAATGTAATGATGTATTCAAATAAAACTGACAAGTAAGAGAGCGAGGTACCATCAAGTTGCTGGTGTCACAGTTCTTA
1448	USuper-Scaffold_36_12232589	99.2008	A07	AGCGAAAGCTCGGGCCCGAACGGTCTAAAACCGTAAACGAGGAAGTTGATAGGTTGCTCGAAGCCGGGTTTATAGCCGAAGTGCGGTACCCAAAGTAGCTGGCTAATCCCGTCGTCGTAAAGAAGAAAAACGGGAAGTGGCGCATCTGTGTTGACTTCACAGACTTGAACAAAGCATGCCCAAAAGACAGCTACCCCCTCCCG
1449	USuper-Scaffold_36_12232705	99.2008	A07	GTAAAGAAGAAAAACGGGAAGTGGCGCATCTGTGTTGACTTCACAGACTTGAACAAAGCATGCCCAAAAGACAGCTACCCCCTCCCGCACATCGACTGCTTAGTCGAGTCGACTGCCGGTAATGTACAACCAAATCATGATGCATGCGGATGACCGCGAGAAAATGGCATTCATAACAGACAGAGGGACATATTGCTACAAAG
1450	USuper-Scaffold_36_12285739	99.2008	A07	TGTTAACCTAGAAGGCATGCATAATGGATGAAACCACGTAGGTGCAAGATACTTAGTTGCATATGGACAAAGTTGAGGAGCAAATTCATGTCTTAATGTAGTCACTGTCATGAAATTGTTACAGGATGCATGCGAAGTAGAGGAACCACGTGATTAAGAAATGCTGAGATGGATTTTGGTAACTTGAAGTGCAAGTTTAGACA
1451	USuper-Scaffold_36_8167240	99.2008	A07	AATCATTTGCTAATTTTTTTATTGTTAAAAGCCCATGATTCTAAAATAGTATCAAAGTCTAGCAAGCCCTAACAGGTATAGGCCATTTCAATCGAGCCGCAATCATCCAACAATGTAAGAAAATGAAATGATCCAACAAAGGTAATAGTGCAAGTACAACGAAAGCGCTACGTAATATATGTTATACCTAACCGGTGCGGTTA
1452	USuper-Scaffold_36_8468015	99.2008	A07	TCAAGTATAGACTGGTGGGAGATCCAAGTCTCTGTTGCTCACCAGTCTCAGCAAAAGCCATGAGGAAAACAATGGAACAGGAAGGAGAGGTAGTGTTGGTGGAGTACTACGGGTTGCAAGTTGAGAAACCAGTGGTGAAAGGACCACTCGCACCACAACTTACCTCGTTACTGGAGGCTTATGCGCCGGTCTTTGAGGCACCC
1453	USuper-Scaffold_36_8498153	99.2008	A07	TAACGTACTGCATAATGGAATCTCTCTCTCTCCCCGGACGCAATTTTCAGATCAATAGACAGAGACATTAAAAACTCTATCTCAGCAAGGAGGCAGCGGAAGCATTTCCGGGGCCTCATGTCGTTGTGGTTAAGATAAAAGGCCTTCATTGGTCTCTCAAATGCTTCACTTTGTTTTTCCACTTTTTGCCAAAGTGTTGCTTT
1454	USuper-Scaffold_42_1047238	99.2008	A07	AGCATCTATAGGATTATAATCTCCAACACCTGAATAGAAACTATAGATCTAGCAACCATCCTTCCATCAAACAAACTCCTTGCCAAGCTGAACAAACTGCATTGCATTCACTACTTTATAAACTATTAGCCTAGCTTAATCAAACTGATTAGATTCCCTGTGAATTCGATCCCTAAGTACTACAATTCGACCTCTTATTTGAG
1455	USuper-Scaffold_42_1047279	99.2008	A07	TATAGATCTAGCAACCATCCTTCCATCAAACAAACTCCTTGCCAAGCTGAACAAACTGCATTGCATTCACTACTTTATAAACTATTAGCCTAGCTTAATCAAACTGATTAGATTCCCTGTGAATTCGATCCCTAAGTACTACAATTCGACCTCTTATTTGAGAGAGTATAAATCACTCCTTAGGGTAATTTGAGTGATATCAA
1456	USuper-Scaffold_42_1047338	99.2008	A07	ATTGCATTCACTACTTTATAAACTATTAGCCTAGCTTAATCAAACTGATTAGATTCCCTGTGAATTCGATCCCTAAGTACTACAATTCGACCTCTTATTTGAGAGAGTATAAATCACTCCTTAGGGTAATTTGAGTGATATCAATATATATGTAATAGTAGGTTTTAGTTATTACAATCCGGCTCACATAGACAGATTATGAT
1457	USuper-Scaffold_42_1047346	99.2008	A07	CACTACTTTATAAACTATTAGCCTAGCTTAATCAAACTGATTAGATTCCCTGTGAATTCGATCCCTAAGTACTACAATTCGACCTCTTATTTGAGAGAGTATAAATCACTCCTTAGGGTAATTTGAGTGATATCAATATATATGTAATAGTAGGTTTTAGTTATTACAATCCGGCTCACATAGACAGATTATGATTAACTTAC
1458	USuper-Scaffold_42_1549993	99.2008	A07	GTGTTTGGTCGATCCACCTCGTGCTTCTACATGTCAGGCTGCATGTACTGCTTCCATGCACATCGACACCTCGAGCTTCTGTTGACACTCATCTTGTTAGATGGTAGACAGCACGTCCTAGACTCATGCATTGAGACATCTCGAGCTTCTAGGTTCAATTGTCTGATTTCGGTCAAATTTTTGATCCGCGATCAATTCCGAAT
1459	USuper-Scaffold_42_1556399	99.2008	A07	CTACCTGGGGTAGTGACCCAAGTGCTAGACTTTACTGCTTTCGACGTCGGGAGAAGCATTGATTGTAATGTGCTCCTGGACTTTTACACTTTTACTCCATGTATTTCACAGTACTTTTGCAATTATACCATGTGTTCCCTGTATTGTGTATCACATAGCGTTTTAATACATGTACTTTTCACATGTGGTACTCTAGGGACCTC
1460	USuper-Scaffold_42_1556447	99.2008	A07	GGGAGAAGCATTGATTGTAATGTGCTCCTGGACTTTTACACTTTTACTCCATGTATTTCACAGTACTTTTGCAATTATACCATGTGTTCCCTGTATTGTGTATCACATAGCGTTTTAATACATGTACTTTTCACATGTGGTACTCTAGGGACCTCGATGCGCCTTAGGCTGCGTCGGGGGTCTAGGTAATTTTGACAGCATAC
1461	USuper-Scaffold_42_801069	99.2008	A07	ACTGGTTAACAAACTAGATCTTGGACCTCAACTGTCGTATATTGATCACAAGAAAGTGTCGATCAATAATACTTTATGGCATGTTCTCAGGTATGATAAGTAATACTTAAGTTGGGTGTTTCGGGGTTTATTGATATTAATTGTTCTTGAATTCAAACTAAGATATAATCTATTTGATTGTCTATTCTAGATTTTGGATTTCA
1462	USuper-Scaffold_42_801132	99.2008	A07	CAATAATACTTTATGGCATGTTCTCAGGTATGATAAGTAATACTTAAGTTGGGTGTTTCGGGGTTTATTGATATTAATTGTTCTTGAATTCAAACTAAGATATAATCTATTTGATTGTCTATTCTAGATTTTGGATTTCAACTTTCGTATGTTAATCACGAGAAAGTGTCGATCGATAATTCTTTATGAATATCGATCGATAT
1463	USuper-Scaffold_42_801190	99.2008	A07	CGGGGTTTATTGATATTAATTGTTCTTGAATTCAAACTAAGATATAATCTATTTGATTGTCTATTCTAGATTTTGGATTTCAACTTTCGTATGTTAATCACGAGAAAGTGTCGATCGATAATTCTTTATGAATATCGATCGATATACCTTTCAAAATATCGATCGACAGGGCTATCGCTTCGTCGATCGATACTTCTTCCAGA
1464	USuper-Scaffold_60_394776	99.2008	A07	AACCGACCAAGAAGTTCGAGGTGTCTCTACGTATATGGCCAGGACGTGATAACTACCATCTAAGCAGCTGAGTGTCTACAGAAGCTCGAGGTGTCGCCATGCATGGAAGCAGTACATGCAGCCTGACATGTAGAAGCACGAGGTGGATCGACCAAGCACGAGGTGTCTCCGTGCATGCAACCGAAGCATGCTGATCGACATGT
1465	USuper-Scaffold_60_394874	99.2008	A07	ATGCATGGAAGCAGTACATGCAGCCTGACATGTAGAAGCACGAGGTGGATCGACCAAGCACGAGGTGTCTCCGTGCATGCAACCGAAGCATGCTGATCGACATGTGTGTACTGTTGTGGCTTCTTGCATGCACTCCAGGCATGCATCCTGAAATGTGGGAGGAGTGGTGGCGTCCTGCATGTGTCCTGGACATGCAGCCTGAC
1466	USuper-Scaffold_60_437017	99.2008	A07	GTAAATATTCCCAGGTTCTGGATCTGTTCGAAGGTGATTTTGCAGGATTCGGGACCTTGATCTTGAGTTTCAGTGGACAAATTTTTCTTTCAAGGCTTATAACCTATGTAGATCTCTCTTAGTGATGTGGGGTTTGACAGAGATGGAGTTTCTAGTGCTTCACTGAGTGTTGAGATTTGTCTGCCGGATGTAGGGTCCTTAGA
1467	USuper-Scaffold_60_437082	99.2008	A07	AGTTTCAGTGGACAAATTTTTCTTTCAAGGCTTATAACCTATGTAGATCTCTCTTAGTGATGTGGGGTTTGACAGAGATGGAGTTTCTAGTGCTTCACTGAGTGTTGAGATTTGTCTGCCGGATGTAGGGTCCTTAGACCTGTAGCATGAGCTTGGAGGGATGGAAATCTTGAATGTATCTTCTCGAAGCCCGGAGATTGTGG
1468	USuper-Scaffold_36_11644512	100.383	A07	AGATCCCATCAAATCCAGACATTTTTCCAACTAATTCAATATTTACAAATATGGATCACCTTTTTTGAACAGTTCGTCCGCAAATGGATGATCATCAATTTGCATGGATACTACAATACATTTGGAAATGAAGGAATAATAAAGTATTCAGTAATTTGGATATGGATCCCAGGGAAACACTCAAATTAGCGGAAACAGAATCA
1469	USuper-Scaffold_36_11644531	100.383	A07	CATTTTTCCAACTAATTCAATATTTACAAATATGGATCACCTTTTTTGAACAGTTCGTCCGCAAATGGATGATCATCAATTTGCATGGATACTACAATACATTTGGAAATGAAGGAATAATAAAGTATTCAGTAATTTGGATATGGATCCCAGGGAAACACTCAAATTAGCGGAAACAGAATCAAAACTTTAGGTGGAGGCAC
1470	USuper-Scaffold_36_10781208	102.548	A07	AGAACATTTGTTACCAATGGACCAAAAATAAAAGTGAGTAGTGAACAAGGAAGTAGTGCACCAACAGCATGGAGAGCTAAAAAACACACAAGACATATTGTGAGTATATCTTCTATCCACCGTAGGAGACTTACTCTCCACGCAGAAAGCTCACATCTTGATTGTTGTAAGAAGAGTGTCGGTGTCTGCACTATTATGAGCAT
1471	USuper-Scaffold_36_10781247	102.548	A07	AGTGAACAAGGAAGTAGTGCACCAACAGCATGGAGAGCTAAAAAACACACAAGACATATTGTGAGTATATCTTCTATCCACCGTAGGAGACTTACTCTCCACGCAGAAAGCTCACATCTTGATTGTTGTAAGAAGAGTGTCGGTGTCTGCACTATTATGAGCATGCAAACAAGTGAATGCACAAAGATTGAAACCATCAACTA
1472	USuper-Scaffold_36_11775084	104.726	A07	GTATCAAAAAAAGAGATGAGATATCTCTTTCTCAAAATACAATCGCACTGAAAGGTTTTGCACTAGCTCTTCAGCTTGTAATTGTTGAAGTTGTTCCCGCATTGACTGAAGTGGTTCAAGAAGTATGTTCATCCTCTGAATCGGAGAGTGATGATGAAGAAAGTGATTGTAGGATTCAGAAGACGAAGAAGAAGACGTTGAGT
1473	USuper-Scaffold_42_1261994	104.726	A07	CTGGACAGTTGACACCACGTTCTGATTCCATGCGACGAGCCACCTCGAGCTTCTCGGTCCATTCGTCTGATTTTGGTCCTTCCTGCATATTTTTGACCTGCGATCCATCCCGATTATTTTTCCACTCCCGTTCTGATTCGCTGAATAATTTTGATAAACTCCAGAAAGAATTCTGATCTTGGCGGTAAATATTTCTCCAGCCT
1474	USuper-Scaffold_36_11336082	106.894	A07	CCGTTTCCATCTAAAGGGTTAAAGGTTTGATGAAAACGATAGTGTCCAGATCGTCGAGATGTATCTTTAACTTGATCCACAGAAGGATTTTCAATGTCGTCTGAGCGAATTGCAGGTGGAACAGTTTCACTCCCCTGCAAGTTCATAATTTTAGTTTATCATAAATTGCCCAAAAAGGACGAACCATTGAAATTAAGACCTTC
1475	USuper-Scaffold_36_11336104	106.894	A07	AGGTTTGATGAAAACGATAGTGTCCAGATCGTCGAGATGTATCTTTAACTTGATCCACAGAAGGATTTTCAATGTCGTCTGAGCGAATTGCAGGTGGAACAGTTTCACTCCCCTGCAAGTTCATAATTTTAGTTTATCATAAATTGCCCAAAAAGGACGAACCATTGAAATTAAGACCTTCCAGGTGAGGACGAATGAGATGG
1476	USuper-Scaffold_42_2334470	108.01	A07	GCCAGTGGTCAGAATGATAATGATGTTCTCAAGGTGGCTCATGACATTATCTACTCTGATCACAACACAAAGTTTAATCTTGAGCATGCGTGGTGTGCGTTGAGGTATGAATAAAAATGGCTTAACCTTAACACTCCTAAACCTACTGGCAGTTCAAAGAGAAAAACTGGTGAGACAAGTTTCCAAATTTCAAACACCACTGT
1477	BJ_VH_1085	109.09	A07	CTGGGAGATGGACGACGGAGGATGTAACGGCGGCGTgGTTGTGATgTTCGC[G/T]TGGAGTTCGATTAGCGAGAACCATCTCGCGAGTTTCGTTcATCTCTACT
1478	USuper-Scaffold_42_2502846	109.09	A07	CATTGGTTGCAGTAGTAAATCTGTTGTCCTGTGGATATCATCATGTCTCGTTCGTTATATACAGATTGCATGCATGGGTTTCGGTCTGCACAAACTGTTGTTTTTAATTTAAATTTCAATGTCTTTATCTCCAGGTTCGTGATAGAGCAACACTCTTTTTGAGTATACTTGGCAACGATGATGGCCTTGTTGAAACCGACAAC
1479	USuper-Scaffold_42_4748959	109.09	A07	GAGAGCCTTGTCGGAACACTTATCCATAAGGAAAGCTTCAGTTTTCAGTTATAGTCTTTTGTCTTAAAACTGAGCCGCATGCTCTTATTTGCCATTCCCTAATGCCATTCTTTATACATGCACCACCAACCTATATTCTCGGTCCATTAGGGGATGACATAAGTTTCTTTTAGAAGCAGCACTGGACAATGTTTTCAGTTATA
1480	BJ_VH_0946	110.246	A07	GTCTCTCAGCCGTTGGATGGAGTGGAGATAAGGTTCAAACGAGGGTCAAGA[A/C]GGAGAATGAGGGAAGAAGGTTCaGGTGAAGGGCAAAACGGGAAGAAAGc
1481	BJ_VH_1072	110.246	A07	ATtGCTcTcGCTAAAGCCTTTGTcGTCATCGCcAAAGAAAGCAAAAACCT[C/T]CAGTTCGCTTGGGACCTcAGCGCTCAGATCCGCAACTCTCAGCTcCTTCT
1482	BJ_VH_1082	110.246	A07	GAAGcGAGTTCCGAGGAAGAAGAaGAAGATGAGGAGGATAACCAAGAACCc[C/G]AAGTAGACGTCaCCCAACTTACAGGGAGGAAGAAGAAGTTGTWTGAGCT
1483	BJ_VH_1083	110.246	A07	TCCCCGTgTCTTCCAccaCCACCGCCGAtaaTAACGAACCGGGTCTTCTCC[G/A]CCGTCGTCTCTCTTCcCTCTCCTTGAATCTCTCTCGTAACCAGtCTTCC
1484	BJ_VH_1086	110.246	A07	AAAGGgATGGGAGTGGTTCGTTCCATTGAGCATGTTTCaACcGAGGAAAAc[G/T]CTTGTCCTTCTCtGGATGTYGTKATTCATGACTGTGGGGtGATTCCcGA
1485	BJ_VH_1132	110.246	A07	ACCGAAGTGCAGACGGAGGTCCTCATCGGcAGCCTCAGCATCATCTCTCT[C/G]TTYGGYAGCTTAGCcGGCGGCAGAACCTCTGAcTCCATCGGCAGGAAATG
1486	BJ_VH_1143	110.246	A07	TTGCAATGCTCATGAAACTACTATCGCtGCAAAATCAgCAGCGTCTCGTA[T/A]GAAAAaACAAGTtAAGGAcATaACTGATGCTCTTCGTCGGACaAGCCTTG
1487	USuper-Scaffold_42_1884942	110.246	A07	TCTTAGCGCTAAATGTGTCACTGACCAAACCCTAGATGTTACTAGTAAGGATCTGTACAGCGCTGATCCTACTGTTACTCCTGTTGATTTCGGTGATTCATCTGGAGCTGATTCAAGCGAGCAAAGGTATAAAATAAAAATGACAACTTTTTGTTTTGTGTTCGGACAATATCAGAATAAATTAGTAGTTGGGTTGCTTTTTT
1488	USuper-Scaffold_42_3699461	110.246	A07	GGGAGAGGAAGTTGCCAGTTTGAGAAACTGCCTGAGCTTATACCAGGAAACGATGACTGTTGTTGCATGCTTGTCTGCACAAAAAGCCAGAACAAACATAGCTAAGATTATGTAACTAGAATGTTTCTTGAATGTGGACACTAACTAATGCTCACATATCCTTGGTTCAATCTTTTGCTATCCCATTCATGAGCCAAAACTTC
1489	BJ_VH_0942	111.34	A07	GAAAAAGATCCTTCAGTACACTCGTTATGCTTCGGTtGGaTTcGCTATAGT[G/A]CAgGCgATaGGACAAGcGGTTTACCTcCGTCCTTACGTGAATGACTTCA
1490	BJ_VH_0944	111.34	A07	ACAcGGCAcAAACAGTTTGTTgCCGCTATAGAAAACCAGATTCATCGCGT[C/T]GAAgCCTCaCTGCAAGAAACTTAtAgTGaaAATGGAAAAGAACCcCTCcG
1491	BJ_VH_0941	112.43	A07	GTATGATTTCCAAGGgATGAAcTCcAGACTaCAGTCTTTcAGGCAGATtGA[A/G]CCaTCcGAAGGTCACCAAGTTCGCAGCTTGAGCTGGAGTCCCACTTCTG
1492	USuper-Scaffold_42_4766409	112.43	A07	GTTTCTTAAAACCTAACTCTTTGCAAATGGAGACTTTGGATTCTGGAGGCGTCACTATGCCGACGGAGAACGGTGGTGCCGATCTCGATACGCTTCGTCACCGGAAACCGAGATCGGATTCCTCCAACGGACTTCTTCCTGATTCCGTAACTGTTTCCGATGCTGACGTGAGGGATCGGGTTGATTCAGCTGTTGAGGATACT
1493	USuper-Scaffold_42_5118622	112.43	A07	GAAAGGATGCAGTGTCACTTGAGCAGAGAGTTTAGTAATGGAGAAAGCTTGAATTTAAAAAGAGGGGAGAGGATTTGTGTTTTAGATAGAGAAAATTTTTAATCATATCAAATGTGCAATGTTCCTTGTAAAAAAAGGAAACATAAGATTTTGTGTAGCGGATAAGCGAGCCAAGAGGCATACTTAGAATTCTTCGTCATCTT
1494	USuper-Scaffold_42_5677875	112.43	A07	CCCACCAAAACCGCAAAATCGAATTTTTCTGCCAAAACCGCAAAATAGAGTTTTTCCGCCAAAACCGTAAAATCGAGTTTTCCCGCCAAAAATAGAAAATCGAGTTGTCCCGCCGAAATAAAAAAATCGTGTTTTCCTTGCAAGATTGGAAAATCAAATTTTCTTGCCAAAACCGCAAAATCAAGTTTGTCCGTCAAAACCAA
1495	USuper-Scaffold_42_4766344	114.607	A07	GTCTTCCTAGAATCCACTTTAAGATTCCTTAGATTCACTAACAACCATCCCTCTGCATGCGTTTCGTTTCTTAAAACCTAACTCTTTGCAAATGGAGACTTTGGATTCTGGAGGCGTCACTATGCCGACGGAGAACGGTGGTGCCGATCTCGATACGCTTCGTCACCGGAAACCGAGATCGGATTCCTCCAACGGACTTCTTC
1496	USuper-Scaffold_42_2333388	117.035	A07	CGAGTTTCGGTCTCGAAATCATTCTCATCGTCTCCCTATTCTCTCTCTCTCTCTCTCTCGACGGTGATTTCGACCACACCGCTCTATAGTCGCTCAATCCACAACGATCTCTCCTGTCATCCAAAGCTTGTCTGCCAATTCAATCGAAACCAGGTATGTGTTTCTTCTCTATCCTCCGTTTTGCGATTTAGAGGATTTAATGA
1497	USuper-Scaffold_42_2416875	117.035	A07	CGGAAGTCAAAGCCAACTAAAGTCAAAGGAAAGAGAATGAACCCCATTGGTCCATATAACCCATTCGATCAACAAATAGAGCATGCCACGTGAGGGGACCAAATTCCTTCAATCCTGGACATGGTGTGGAATAAATCAAAGAATTTTATGGCGAAGAAATTAAGAGCAAAAGACATCTTTAAAACAAGAAGACATGGAGATAA
1498	USuper-Scaffold_42_2416948	118.394	A07	AAATAGAGCATGCCACGTGAGGGGACCAAATTCCTTCAATCCTGGACATGGTGTGGAATAAATCAAAGAATTTTATGGCGAAGAAATTAAGAGCAAAAGACATCTTTAAAACAAGAAGACATGGAGATAACAAGAAGACATGGAGATACCATTTGTTTCCCAAAATGGGCTACAATTGGTAATGAGAGCTATGGGCTGAAGAA
1499	USuper-Scaffold_42_2416952	118.394	A07	AGAGCATGCCACGTGAGGGGACCAAATTCCTTCAATCCTGGACATGGTGTGGAATAAATCAAAGAATTTTATGGCGAAGAAATTAAGAGCAAAAGACATCTTTAAAACAAGAAGACATGGAGATAACAAGAAGACATGGAGATACCATTTGTTTCCCAAAATGGGCTACAATTGGTAATGAGAGCTATGGGCTGAAGAAAAGT
1500	BJ_VH_0961	0	A08	TCTTTCTGAGAACTCCAAACTCAAGCTGCAACACCGTTCCAcGGAAAGCAC[G/T]ATGGATCTGCTCAAGAAACAGCTTGAAGGAGGAGAgAAAATGAGGAAGG
1501	USuper-Scaffold_71_210912	0	A08	ACGTTTGGTGTCACTGAAAGAGGAGGGCCAAGCAAAATCTGAGGAGGGCCAATCAAACAATCTGCCTTTGTAGGAGGTAGGCACTGGCTGGCGATGTGGACGTAAGGAAGGCATCTCCTTCTTTGAACTCTCGGTCCCTAAAAGCAATATGTTATATAAATATAGTCAGCGAGTGTGAGTGTGAGAGATGTATATTGAAATTG
1502	USuper-Scaffold_71_649458	0	A08	CCCCCTTCTGCTGATGTGGCTCTCTAAGAAAGAAAATATCCTCCTTTATACATATAGATATTTTATTGTACAGTTTGTTCTGTTTCAATTTAAAACCATAGTTTGGGTTCTGTAAAGAAATGGTTTGTTTATTTATAAAGGAAGCAGCTATAAGGTACCCTTTTCCTCAACATTTTGCCACAAACACCTCGACTCCAGTGGCA
1503	USuper-Scaffold_71_105558	1.22181	A08	GGACTGTACTACTAACAACCATTTCATTTTATTTATAGTATTATATGGAGTAGTGGCGAGATGCATGCATGCATGATGTTTTTTGTTCAACTAATGATAATCTTGCACGTGATTTTTCAGCTGTGACAGCACCGAACTTCGTTGCGGTGAACATGACTTTCCGGAACACGGCCGGACCGGAGAAGCACCAGGCAGTTGCGTTA
1504	USuper-Scaffold_71_69328	1.22181	A08	GAGGATTACAGCTGGATTCGTCTCCAATGGCTCTTCCTCTTTCGATTCTCAGAAGCTTTCCCTCCCTCTTCCTTCAAGGTCACTGTTTGTTCTTTGCGATGATATCTCAGGGGGATTTGAAGAAATTTCTTTTTTTTTTTTGGCTTGCAGAAAGACGAACAAGTTAGTTAGCGAGAGAAAGAACTGGAAGAGGTCATCATCAT
1505	BJ_VH_0384	2.82194	A08	CTGTTGCACTATGTGTTgTCCTCTTTTGAACATGAaGAtgCGTcTATCCA[G/A]TACTATGGATTTGCYCTTGCTTGTCTGYTGGTAGCttTaATTGCctTTGG
1506	USuper-Scaffold_71_672300	2.82194	A08	CTCCTCTTACATTATCTCTCGTGCATGCATTTCATGTTTTGAAATCAAGATGAACAAGCGAGAGACATCTTCTGTTTCTGGAACTCTGAGGGCAATTTCACATCAGTGGCTAATCCAAGAATCTCAAATAATCGAATGAGGTACCAGGTGATATCTATCTGCCACCACTCAAAGCCATGCCTCGCTGATGTTTCAAACGCATG
1507	USuper-Scaffold_71_1050008	4.46707	A08	AGAATAACAGGATAGTGGTAAACAAGACAAATAACTTGTCCGTCTATATATATATGATTTAAGATATCTTACCACCTATTTTATCCATGATCAGGTAAGTGTACCATACGCAAGTATGTTCACGCTTGTGACTGTGAGATGTGGCCATTGTACCAATTTGCTCTCTCTCAACATTGGAGTTTCACTTCATCAAAGCCCACCTA
1508	USuper-Scaffold_71_881394	4.46707	A08	AACCACATAATAGAAAACAAATGACTCACCTGATTATACATAAATATCGATCTTAAGTTGAAGAACCACAAACTCTGATTAAGATACCTTTTAGTTGTATCAGAATACGTCTCCACCATCACTGTCCCACACACGTACTCTGCATGCATTTGATCATGACCGTTTCGTCGTAACATACATTAATATTAACGATCCAACAGATA
1509	BJ_VH_0806	6.01281	A08	TCCATAGCTGACGTAAAGTTAAGCGGCTGCTCCGTTAAcAACGGcTCCTCT[A/T]CTGGaCCTGGGCCATGCACCAAGTCGGGCGGGTCGGTTTCCAGTCTGGA
1510	BJ_VH_1174	6.01281	A08	CTTTGAGTATAAGACCATAGCcaAAAAGAGGcTGGCGTATATTGCTGcATC[G/T]TCCTCAAAGCCAAGTCATTTTACAGTACTtATGCGTGCTGTTCCTCAGT
1511	USuper-Scaffold_71_1368854	6.01281	A08	AAAACTGAAAATATCAAAACTCTCTAGTTAGTTACCTAATCTTTACGATTTTTCAGCTTGTCTTAAGACTTACAATGTGTTTTGTGTTTCCTTTTGATGTTGGCATTTAAATAAACATCTCAAGCTTTATGAGATGGTTTCAGTTATAATGTTATAAGTTTTCAGTATTTTCCACTTACATGATGCATGCATTCATATAAGAA
1512	USuper-Scaffold_71_1368871	6.01281	A08	AACTCTCTAGTTAGTTACCTAATCTTTACGATTTTTCAGCTTGTCTTAAGACTTACAATGTGTTTTGTGTTTCCTTTTGATGTTGGCATTTAAATAAACATCTCAAGCTTTATGAGATGGTTTCAGTTATAATGTTATAAGTTTTCAGTATTTTCCACTTACATGATGCATGCATTCATATAAGAAAATCAACTACTACAACA
1513	USuper-Scaffold_71_1709079	6.3125	A08	GAAGTGATGCTTCTTGCATTATCTTTAGAATTAGAATAATGCCCACTTGACTTGACCCCTTCACCATAACAATATTTGGACTTGTCTCCTGAGAAATTTAATGCTCATCACACCATCACTGCGTCATTTAAATCAAATCCATATGCTTCTTAAATGCTACGTTCAATACTAGAATATTTCCATATTTAGCTCTGTTTTGTTTG
1514	USuper-Scaffold_71_1799648	10.7541	A08	AGATCTTAAATATTGTTTTTAGTATACGCGAACCAAAATATGATATATGCATGCATGCTATTACTATAAGCCTTATAGTATGGCATGAATTATGTATAATTTAAAAGCAAATCACACATCATTGACAATTAAACCTATGATATGCTTCCGTATGAAGATTTTTTTGGTACAATAAAAGATTTTCAAGCATCATGAATTAATAT
1515	USuper-Scaffold_71_1799526	11.0029	A08	TCGCAATCCATGCAATACTGTCCCTAGTTAATCATGAATCGATTAAAAGATAGCCCATGTGATTGTCTATCGAATAATCTTATCCTTCGGCATTGCCATATCTTTTGACATTTTAAGTTTAGAGATCTTAAATATTGTTTTTAGTATACGCGAACCAAAATATGATATATGCATGCATGCTATTACTATAAGCCTTATAGTAT
1516	USuper-Scaffold_71_1762393	12.4922	A08	GAAGCGGGTTGTGTCCGGATATGGTCATTGCGTAGAGAAAAATATTTAATACCTTTACCATTAATAAACGTATATCTCTTTTCTTCAAAAGAAAAACATCTTTACCACTAGAAAAAACAAGATTTTGAGTTTAGCATGTTATCTGTCCTTATATGTAGCAGATTGTAAATTTGGGTTTATCTCCTAAACGCCGAAGTAGGAAG
1517	USuper-Scaffold_71_1762424	12.4922	A08	GTAGAGAAAAATATTTAATACCTTTACCATTAATAAACGTATATCTCTTTTCTTCAAAAGAAAAACATCTTTACCACTAGAAAAAACAAGATTTTGAGTTTAGCATGTTATCTGTCCTTATATGTAGCAGATTGTAAATTTGGGTTTATCTCCTAAACGCCGAAGTAGGAAGTTGCATCATGATAACTGTAATTCAAAAATCC
1518	USuper-Scaffold_71_1762453	12.4922	A08	TTAATAAACGTATATCTCTTTTCTTCAAAAGAAAAACATCTTTACCACTAGAAAAAACAAGATTTTGAGTTTAGCATGTTATCTGTCCTTATATGTAGCAGATTGTAAATTTGGGTTTATCTCCTAAACGCCGAAGTAGGAAGTTGCATCATGATAACTGTAATTCAAAAATCCCTCCCCAGGAAAAATAATTTGAGAAACAT
1519	BJ_VH_0280	14.0434	A08	CATAAGTCGTTCTTTGCTTtTTGATTTCACGGATAAGcCAGCAGCATTATGGG[A/T]TGAaGAAGAAgaGGTGGAGAAGACTCAAGCTGaATTTgCAGGGAAACATA
1520	BJ_VH_0959	14.0434	A08	ATGAAGAAcCTgAAtaTtTCTGATGTGgCTGTGCTCGTGACCGAGACcGG[G/T]TGGCCTTCTCAAGGcGATAAAAtgGAGCCgcACGCTACcATcGAYAACGC
1521	BJ_VH_0958	15.8727	A08	GGGtCCATTATCCACGGGTCATTTGGAGCTCCGGACCCGRAACCCGAATGA[C/T]AAcCCAGTTGTGACTTTYAAYTATTTCCAACACCCGGACGACCTAAAaA
1522	USuper-Scaffold_71_2406349	15.8727	A08	ATATCGATCTAATGGGCCTTATGATCCAATATACGGTGATAAGATTATATGAGTCAAAGTTGGGCCTACATGACAGATTGTAGGTTTTGTTTGTTTGTTCTTTTTTTTCTTGCAACAGATTTATATCTTTTGTAGAAAGGACTGTTTTGGTGTGCAACTGACAAATGTGATGGGTGTGATATCTAATTAGGCCATGAGAGTGG
1523	USuper-Scaffold_71_2455019	17.2951	A08	TAACATAAGAATAAACCAAAGAAAAAGGTTGCATAGCCATTCAAGGAGAGGCTAAGAGAAGGGGGTGACATTTTGGCGCAAAAGATGAAAGATCTAAACATGGTGGATCTGAGAGACGTGGAGCATGCATCAGATGTACATGAAGCGCTCCGATGCTATTCAAAAGCATAAGAAGCCCTGTGTACCTTGACATTGTTGACAAT
1524	USuper-Scaffold_71_2583073	23.0527	A08	CTCAGCTCTTGCCTTGAACTCAACATAAGCATATCCTTTTGGAAGATTAACCTGTTAATATGCAAAAAAGTTATGAACAAAATTTCTTAACAATTAGTGCCATAAAACAACAGAGAACAGCGAAAGAGAAACTTACAGCTCGATCCATCGCAAGTTCTACGTGTACAACTTCACCATAGTTGCCTAGAAATACGACAAAAAGG
1525	USuper-Scaffold_71_2583088	24.2265	A08	GAACTCAACATAAGCATATCCTTTTGGAAGATTAACCTGTTAATATGCAAAAAAGTTATGAACAAAATTTCTTAACAATTAGTGCCATAAAACAACAGAGAACAGCGAAAGAGAAACTTACAGCTCGATCCATCGCAAGTTCTACGTGTACAACTTCACCATAGTTGCCTAGAAATACGACAAAAAGGCCATTACTAAGTCGC
1526	BJ_VH_0957	25.3484	A08	GAaGAAtCSGAAGCAgtGGTTTACAGAAAACCGACgACtTACGATAAtTTG[C/T]TGGCGTCTCTCGGTTCaTCtAACAAAGCTGTTGCTGATATGAACAAaAG
1527	USuper-Scaffold_71_2763742	26.5404	A08	AGAACCTGTCCGGCGAGTCAGGAAACTTCTTGGTCAAGGTAAAGCCGGAATGAGGGTTTTAAAGGAAAAGTCTCTCATCAAGGTGTCTTCTGATAGGCGTATAGCTATGCACCGTTTGCTGGAGCAAATGGGGAAACATATTGTGCGTCAAGAGTCAAACAACAACCCTTCTCAGCAACGTATCTTGTGGCACCATGACGACA
1528	BJ_VH_0956	27.2077	A08	TCATGGTTATGAGGACTAAAGAGATTAAAAACGGACGGtTAGCGATGCTTG[C/G]TTTCGTTGGGTTTTGTTTCCAAGCTAACTACAgTGCTAGTCAAGATCCA
1529	USuper-Scaffold_71_2763786	27.2077	A08	CCGGAATGAGGGTTTTAAAGGAAAAGTCTCTCATCAAGGTGTCTTCTGATAGGCGTATAGCTATGCACCGTTTGCTGGAGCAAATGGGGAAACATATTGTGCGTCAAGAGTCAAACAACAACCCTTCTCAGCAACGTATCTTGTGGCACCATGACGACATCCTTCGAGTACTTGACACCAATACAGTAAGTTACACGCAATGT
1530	USuper-Scaffold_71_2763961	27.2077	A08	CACCAATACAGTAAGTTACACGCAATGTTCTTAATTTTTTGGTTGGCTAGGCTCTGCCACCATTCCTCTTCTGCTGATATAACTGAAGCTACTATAACATAAAAGATCTTATTTAGTCTTTGAATACTCTTCTTAAATTTGTTGAAGATCTACCAAAAACAAAAAGTAAAAAAAAATTCTTAACTTTTATTAATCAAATAAAA
1531	USuper-Scaffold_71_3356908	27.2077	A08	ATTGATCATCTTCTAGGTAAAACTTGAATCAGACTCGAGCAAAAGAGACCAAGAGGTTTAGTTGCACAAAGGCAATGTATTTGGCTGTGTTCTGAGAACATTTTTTCGTTCATTAAATAGACCACAAGGTACATAAATGATTCCTTTATTACAGAAGAAATAATAAACCTAATTTCGTCTTTCTAACTAAACTGATGCCATGA
1532	USuper-Scaffold_71_3357057	27.2077	A08	TACAGAAGAAATAATAAACCTAATTTCGTCTTTCTAACTAAACTGATGCCATGATAATTGAAGATCAAGCTACCTATTGCAAGAGTGTCATTGCCATTATTATTATAAGCTTCAGATTGTGGTGGAAATCAGACTGTTGAGGAAAAAATTGGTAGGCATTTAGAATCTGGCACCGTCACTGAAATGTGTTTATTCCTCTGTCT
1533	USuper-Scaffold_71_3356903	27.6709	A08	CCATTATTGATCATCTTCTAGGTAAAACTTGAATCAGACTCGAGCAAAAGAGACCAAGAGGTTTAGTTGCACAAAGGCAATGTATTTGGCTGTGTTCTGAGAACATTTTTTCGTTCATTAAATAGACCACAAGGTACATAAATGATTCCTTTATTACAGAAGAAATAATAAACCTAATTTCGTCTTTCTAACTAAACTGATGC
1534	USuper-Scaffold_71_3510707	30.2335	A08	AATACTGCGACCACCGTCGACTGCGCTAGTGAACTCCGTCACCGAAGAACTCTCCGTTCATTCATCGAATGCATGCTCCCATACTGTTGCACTTACCAACAACCTTCTCCTTCATACCAAAACGACACCGTTTCAGTCTCTTCCTCTTCTTCGTCCTCTTCCTCTTCAGACCACTCCTCCTCCTCGTCCCATAGTAACAGCAT
1535	USuper-Scaffold_71_3892629	33.6822	A08	CTGGTCTTGTGAGGCTATTCATTGTGAATGATCTGGCTTAGCAGCTTCGCTCTGATATGACTAAGCAGAAGGAACTTGGACGAGGTATGGCAATAATAACAGAGTAGCATATTGCAAGAGGATGTTTGATCTCTATTCTCTAAGAAGAAAGTACTGCATGCTTTGCTTCTCCTGTAAAATCAAACGAGGATACTAAGACTGAA
1536	USuper-Scaffold_71_3935241	33.6822	A08	AAGAGCCTTCCAATGTCATATCAACCCGGCCTATTACCGGTTTCTTACTAAGGTAAAAATAAGAGGCTGCATTGTATATGAAACTAAGATCATGATTGCTTTGCGTTTGCATGCTTATGAAAATTTTGCTTATGTTTTATTTATAAATAAAAAATGCCAAATCAAGAAGATTCAGTATGATCTTTTACCATTTTCGTAAATTT
1537	USuper-Scaffold_71_4119262	33.6822	A08	AGTTCGAACCGGAGACCTTCAGTGTGTTAGACTGACGTGATAACCAACTACACCACGAAACCTTATGCACATTTGCATGCACAAATAGAAAACAATTCTTTTTATCATTTTTAACTGTAGACAGTAAACTGGTGAATACCCGAAAGGAACTGTTGATTTTCATAAATAATCGTTTTATATCTCATCTCTCTTTGAGTTATTAA
1538	BJ_VH_0278	33.7951	A08	TTCTCACAGGAGATGTgCAGAGAGATaGGGCGGCTGAGaTgtTGGGTGTT[A/C]GGCCTTGCGTGTTTAAGCCTCATCACTCTAGCAAACTaGGAAACGAGTTT
1539	BJ_VH_0964	33.7951	A08	TGACATTcCCACTtTGTGGtTGTGAGTTATCTTCAGAATCCAAGACTCTAG[C/G]TTTYGCTGCTtCACTgATTTCTATCTCGCAaACCAgAAGACAGATTGTG
1540	USuper-Scaffold_71_3852078	33.7951	A08	ATGCCCTTGCTCTTACTTTTCATCCCTCCTTCTCCCTCCACCTCCTCCTCCTCTTCCTCTCTTCTTCTTCCCTTGCTGCTGCTGCTCCTCCTCCTCTTCAAATGCATGCTAGTTTTGAATATTTTTCTGTATTTTTCTATACTATTTATTTAATATACATAGTACTGTATAATATGTTTATTATGTTAGATGTACGTGACACA
1541	USuper-Scaffold_71_3935331	33.7951	A08	CATGATTGCTTTGCGTTTGCATGCTTATGAAAATTTTGCTTATGTTTTATTTATAAATAAAAAATGCCAAATCAAGAAGATTCAGTATGATCTTTTACCATTTTCGTAAATTTCAATAAATGCCTAATTCTTAAAGTGTTTATAATGTAGTTCGGGAACGTCAGGAGGAGCTCAAAAGATTATGCCATGGAACGAAAAGTTCT
1542	USuper-Scaffold_71_4191720	33.7951	A08	AGTGCTCTTGCCTCCAAAATAGTTATACAAATGTAGCATGCAAACATTTGTGACATCCTGCCACCAGAAACAAAAACAGAATCAGCTCTGAGCTACCAATTTGTGGGTGATTCAATTAACAAACCATGATTATAATTTGACTTTCAAAGGCTAATGATGCCTGCTAATAAGAATTCATGTGGTTCACAGCTAAAAGATTGGAA
1543	BJ_VH_0184	35.0711	A08	AATGCAAGATGGGGAGATtcAACTTTAAgTTtAGCCTCGAGCAAATCGA[C/A]CGgtTGATGGCCAAGTACCAATCTgccTCAGAGGTTGATATTCTGTATGCA
1544	USuper-Scaffold_51_12128278	35.0711	A08	GTTGGCAATGCTAGAGAAGTGCATGAGTCCCAAATCGAAAATATGAGGCTCCATGTCTTGTCCATGTATACTGCTGAGTTTCAGAGATCTATGAACATACTTTTTGGGCTAAGCTCATCAAGATACACCAACCCTCCCTCATTATCCTTTACCGAACTTACCAAGACAGCTGCTTGCATGCCACCATACCGGGGATTTTCTAA
1545	USuper-Scaffold_51_12128284	35.0711	A08	AATGCTAGAGAAGTGCATGAGTCCCAAATCGAAAATATGAGGCTCCATGTCTTGTCCATGTATACTGCTGAGTTTCAGAGATCTATGAACATACTTTTTGGGCTAAGCTCATCAAGATACACCAACCCTCCCTCATTATCCTTTACCGAACTTACCAAGACAGCTGCTTGCATGCCACCATACCGGGGATTTTCTAATAATTG
1546	USuper-Scaffold_51_12155546	35.0711	A08	TCAACCACGTGATACTGAATCTCTTTGGTTTCTTGATGATAAGCCACATTATACTTGGGAGCTGCATGCATGCAGCGTCGTTATAAATCCATAAAAAAATTATTAATGACTTATCTTCATCATAACCATGTACTCATATATGAAGATGTAGTTATTAAAGTGTACTTACAAAGAAGGAAGTGGGTGCAAAGCCAAATCCTCCA
1547	USuper-Scaffold_51_12185203	35.0711	A08	CGCTACCGGACAATTCTTGGATCTTCCCTCATCTACATACTGGTTGGTACCTTGTCTTCTTCTTTCTCCACTAATACTTTAAATTCGAGTTTATCATCGTGAGCTTCCAATCTAAAATCAGATAATAATTTGATTATCCTATCTTTTATATATTAGTTCATTATTTTTTAACTGAGATTTCATTCATTCATTAACAAATTACA
1548	USuper-Scaffold_71_4333589	35.0711	A08	AGTATCTAAAGAACAACGTCCAAAGACAGCACAAAAAGTTCGTTAAGTTGGTTACAAATAGTTGCGAGGGAAAACCCAGGAATTGCGCTAACATTTAGGATCTCAAGGTTGAGATTCAGTCTTCTTCCGCCATTCACGAACCATCTTCAAACCTCTTATTATATATCTTACTAGAGAAAAAATCACCAAAAAAGAAAAAAAAA
1549	USuper-Scaffold_71_4333595	35.0711	A08	TAAAGAACAACGTCCAAAGACAGCACAAAAAGTTCGTTAAGTTGGTTACAAATAGTTGCGAGGGAAAACCCAGGAATTGCGCTAACATTTAGGATCTCAAGGTTGAGATTCAGTCTTCTTCCGCCATTCACGAACCATCTTCAAACCTCTTATTATATATCTTACTAGAGAAAAAATCACCAAAAAAGAAAAAAAAAACCCAA
1550	USuper-Scaffold_71_4333571	43.9913	A08	TTAACATAATATAAAATAAGTATCTAAAGAACAACGTCCAAAGACAGCACAAAAAGTTCGTTAAGTTGGTTACAAATAGTTGCGAGGGAAAACCCAGGAATTGCGCTAACATTTAGGATCTCAAGGTTGAGATTCAGTCTTCTTCCGCCATTCACGAACCATCTTCAAACCTCTTATTATATATCTTACTAGAGAAAAAATCA
1551	USuper-Scaffold_71_4333620	43.9913	A08	CAAAAAGTTCGTTAAGTTGGTTACAAATAGTTGCGAGGGAAAACCCAGGAATTGCGCTAACATTTAGGATCTCAAGGTTGAGATTCAGTCTTCTTCCGCCATTCACGAACCATCTTCAAACCTCTTATTATATATCTTACTAGAGAAAAAATCACCAAAAAAGAAAAAAAAAACCCAACAGAACTCAAGATCTCAGTTTCCGA
1552	USuper-Scaffold_51_12208345	51.7144	A08	AACATTCATTGTGCCAGAAAATAAAACCTTAAGCCACACATAATAATAACCTGTAATCGATGCATGCGACAATAATATCTCTTTCTGATAACTGCTGTCCTAAAAGAGAACCCCACGCCTTATAACTGTATCAAACACAATTCTGTAAGACGACAATTGCAGTTCTTCCTCAACGCAATAGCATGAAAACAGTGTCCATAACT
1553	USuper-Scaffold_51_12208262	52.939	A08	GATGGGAGAAACTGTAAATCAAAACATTAACCAAAAACAAAAAACTGTATAATGGAAAGTGATGGAAGATAAGAGAACACCATAACATTCATTGTGCCAGAAAATAAAACCTTAAGCCACACATAATAATAACCTGTAATCGATGCATGCGACAATAATATCTCTTTCTGATAACTGCTGTCCTAAAAGAGAACCCCACGCCT
1554	USuper-Scaffold_51_12208337	52.939	A08	AACACCATAACATTCATTGTGCCAGAAAATAAAACCTTAAGCCACACATAATAATAACCTGTAATCGATGCATGCGACAATAATATCTCTTTCTGATAACTGCTGTCCTAAAAGAGAACCCCACGCCTTATAACTGTATCAAACACAATTCTGTAAGACGACAATTGCAGTTCTTCCTCAACGCAATAGCATGAAAACAGTGT
1555	USuper-Scaffold_51_12208400	52.939	A08	ATCGATGCATGCGACAATAATATCTCTTTCTGATAACTGCTGTCCTAAAAGAGAACCCCACGCCTTATAACTGTATCAAACACAATTCTGTAAGACGACAATTGCAGTTCTTCCTCAACGCAATAGCATGAAAACAGTGTCCATAACTCACCCAATAATCCATGCTCCACCAGTGACAAACGCCACAACAGGTTTAGGACCAT
1556	USuper-Scaffold_51_11850014	60.4612	A08	TGAAAAGTAACATTTTGATATCATCCCAATAAACCACCCCATTTTTCCTTCAAGGGTTTATTTCTGGTTAAGCAGCATCCGAGGTGACAAGAATAAAAAGTGGCGCCTCTCCTAGTTTCTCCCGTCCCTTAAGCTCTGGTAACTCAATCACGCATGCACACTCCACTATCTTCACTCCTACTCGCTCTGCGGGGGACAAAGAC
1557	USuper-Scaffold_51_11850135	60.4612	A08	CCGTCCCTTAAGCTCTGGTAACTCAATCACGCATGCACACTCCACTATCTTCACTCCTACTCGCTCTGCGGGGGACAAAGACAGATAGAGAGAGTCAAGTCTAACTGTGAAACAGTGTTTGTTATTCAAGCAAATGCTGCCTCGAGATCAGTACATCTTGTACTTTACCAAGTAGTCGGATTGCAGCAGCGAGAGTGCCACCA
1558	USuper-Scaffold_51_11906010	60.4612	A08	CGTACAACTGCTAAGGCCTCTCTTGAAGGCACATTGGGCTCTGGAGGTCCATAGTTGCACTTTTGGTACCTCTCCAGTGTCTTAAGCATGCTGCTTCACAACAAAAAATGGTCCGTACTAAGTAGTCATGTATCAAAATTTTACCACAGTAATTAATATGAAAAAATAAGTTTCAAATCAACAAAGGTAAATCTTGTTAAAAC
1559	USuper-Scaffold_51_11777352	65.0039	A08	AGGATATACTTTTCAAAGACATGGAGTTTCTGTATAAGCTTGTTGTCTAAGAAGTTCATGCATTTCAAACGAAAAAAAGGTCAAGGTTATTTATATCACCAGTGTATAATAAATATGATTTGCTTTATATAGTTTCGTCGTGGTATCAATCTTTAATGAATGCATGCCCATTGATTAGAGATCGTTTTCAGTTACAATTCTCA
1560	USuper-Scaffold_51_11777470	65.0039	A08	TTTGCTTTATATAGTTTCGTCGTGGTATCAATCTTTAATGAATGCATGCCCATTGATTAGAGATCGTTTTCAGTTACAATTCTCACTTAAAGACTGATATATATACACAAACAGTTATATTTATATATGTACTCAATGCAAAGTTTTCTTTATTACTACAAGTCTCACATAATACATAACATATATAGATTGTCAATACATAA
1561	USuper-Scaffold_51_11548347	68.28	A08	TTTAAGATTACATTTACACATACATGGTTTACCTAGAGAATGGAACAAAATGTGTATATGACTATTAGTCTGTATATACCTATGACAAAACACAAGCAAGCACATACATTATTCATATGCCGTAAGTATGCATGCCTTAGCATTACCTTTTTCATAGAACCCCAATATACCAAACGCGGTTACCCACAGGTAACTTTGTTGAA
1562	USuper-Scaffold_51_11790686	68.28	A08	TTGTTGTTCTCATCTCTTGTGTTTAACATCTCATTGTTGAAGTTATGACTCAAGCTCACACAATTTCTGTCACAAAATCACAGAGTGTTTTTTTTTGTGTGAGTCAATGCAAACTTCAGAATATCATATATATATATATATATATATAAGAAGTTAAATATAATATTTGTATTTTATCAGCCACTTAAATTCTATCTTGTTGT
1563	USuper-Scaffold_51_11639054	69.4214	A08	AGGTCCACTGGTGTTAGTTGTATTGTGCATTACATATATGGAACAGTGTGCGTGTTTTAGTACTTGATACCATTTCACTTTGTGTTGTACATTTTACTCCCCTGGTGATATCATAAAACATTGCTTCTGCTCATTTGCTTTTGTATGATTAAATTATTGTTTATTTACAAAATAAACCTATTGAATCTTTTTATCTAGTTGGA
1564	USuper-Scaffold_51_11639062	69.4214	A08	TGGTGTTAGTTGTATTGTGCATTACATATATGGAACAGTGTGCGTGTTTTAGTACTTGATACCATTTCACTTTGTGTTGTACATTTTACTCCCCTGGTGATATCATAAAACATTGCTTCTGCTCATTTGCTTTTGTATGATTAAATTATTGTTTATTTACAAAATAAACCTATTGAATCTTTTTATCTAGTTGGATTAAATAA
1565	USuper-Scaffold_51_11639110	69.4214	A08	TTAGTACTTGATACCATTTCACTTTGTGTTGTACATTTTACTCCCCTGGTGATATCATAAAACATTGCTTCTGCTCATTTGCTTTTGTATGATTAAATTATTGTTTATTTACAAAATAAACCTATTGAATCTTTTTATCTAGTTGGATTAAATAAACCCATTGAATCTTTATCTAGTTCGATTTATATCAGTGATGGTTCTTG
1566	USuper-Scaffold_51_11639153	69.4214	A08	CCCTGGTGATATCATAAAACATTGCTTCTGCTCATTTGCTTTTGTATGATTAAATTATTGTTTATTTACAAAATAAACCTATTGAATCTTTTTATCTAGTTGGATTAAATAAACCCATTGAATCTTTATCTAGTTCGATTTATATCAGTGATGGTTCTTGATATTAAGGCAATAATGATGTTTTTTCGCCAATGGCAAATTTG
1567	BJ_VH_0180	70.6232	A08	CTCGTCGATGACGTTgAAGATGGGgATCGAGAGTCGTCTCCGWGACAAGAT[T/C]CCaGAGATCATGTCCGTCGAGCAGTTTCTTGAAGCAGAGtCaGGAGGGT
1568	BJ_VH_0183	70.6232	A08	TAAACCTTCACGTTTCAAAATGGAGGCCTTGTCCAGcACAAARAAGCATC[G/A]TCgTCATCCTTCGTTtTTGGATTGGGAGTATGGACAGTCgTTGTGGGATCC
1569	BJ_VH_0983	70.6232	A08	CTGTGACTAAGCAGcagCCcAAGGcCAGCTCATCATCCAtAGTACCACCA[G/C]CTCCGGAaTGGGAAGAGCGTTACCACCATCTaCAAATGCTCCTAAACAAG
1570	BJ_VH_0984	70.6232	A08	CTTTGCRCGAAGCTAACTgCtGGTACAAATGATCATAAAGTgAAAGGAAA[G/A]GGgAAAtCTAAAGCCTCTGGGCCATGCCTcGGCGATTTTTCTGCTAGCAA
1571	USuper-Scaffold_51_10965888	70.6232	A08	CTAAGAGATTAGCACACAAGACTACAAAGATGAATCTACTTTACCTTCCTCCAAGGCTGTTGTTCAGTGCTCTCAAGAGCCACGGTTTGGGCTTTTCTAGCTCCTTTTCCCATGACCTCTGGAAGCTAAAAAAAGAAGATAAAAATATATATCAACAACCACACCAGTCGTAGACAGTAGGAGAACAATTATTATTAATCAAA
1572	USuper-Scaffold_51_10966023	70.6232	A08	AAGATAAAAATATATATCAACAACCACACCAGTCGTAGACAGTAGGAGAACAATTATTATTAATCAAAGATAAAGAAAATACCTCCTCATCAGAGTTTCAGTACGATCCCAAGTGTCCAGATGCCACACATCCTTCTCCGTAAGAGGCCGTTTCGATCCCAGTGTCATCAATGGATTCAACCATGAGAAGAAGATTCCTATTG
1573	USuper-Scaffold_51_10966033	70.6232	A08	TATATATCAACAACCACACCAGTCGTAGACAGTAGGAGAACAATTATTATTAATCAAAGATAAAGAAAATACCTCCTCATCAGAGTTTCAGTACGATCCCAAGTGTCCAGATGCCACACATCCTTCTCCGTAAGAGGCCGTTTCGATCCCAGTGTCATCAATGGATTCAACCATGAGAAGAAGATTCCTATTGGTAAGAAGGT
1574	USuper-Scaffold_51_11074812	70.6232	A08	GTACAAATGGTGCTGTTCTTAAGGGTGGCAGTAAAAAAAGGAAGCATGCATCTAATTCCGGAGCCGAGGCAGAGAACTCTGCTGTTGAAGTGGGAGTCCCTCACAATCACTCGTTGAAGATAGCAGCTCTTGAGGCACTAGAAACTCTTCTCACCATCGTAAGCTTCTTTTTAACTTATTACTGTTGATAGTTTAGTATGAAG
1575	USuper-Scaffold_51_11418416	70.6232	A08	TCTCGCACCCAAAGCGAGAATCATACCACTAGACCAAATGCCCTGATGCCTAGTGCTTACAATCTTTTGCTCAGAAAGAAAAATACTCACTTCACTACTTTTCATTCCAGAGGATTTCATACTAAGTGAGTTTCGAAATTTGAAGTTTAGTTTTTCCAGTCTTTTCATTATCTGCTTCACTGGTGTTTATGCCATCTATTTTC
1576	USuper-Scaffold_51_11418541	70.6232	A08	GTGAGTTTCGAAATTTGAAGTTTAGTTTTTCCAGTCTTTTCATTATCTGCTTCACTGGTGTTTATGCCATCTATTTTCTTTATTTTTCCTGATGTTAGATGCTTAATCACGATTCTTGTGCTGTTTTTTCAGCTCAATCTTGATGAATCTGGCAGCTCACAAATTGTGATGGCCTTCTCCGTATGAAGTTTACTGGTTTAAAG
1577	USuper-Scaffold_51_11074802	71.8413	A08	CCCCCATCGCGTACAAATGGTGCTGTTCTTAAGGGTGGCAGTAAAAAAAGGAAGCATGCATCTAATTCCGGAGCCGAGGCAGAGAACTCTGCTGTTGAAGTGGGAGTCCCTCACAATCACTCGTTGAAGATAGCAGCTCTTGAGGCACTAGAAACTCTTCTCACCATCGTAAGCTTCTTTTTAACTTATTACTGTTGATAGTT
1578	USuper-Scaffold_51_11074831	71.8413	A08	TAAGGGTGGCAGTAAAAAAAGGAAGCATGCATCTAATTCCGGAGCCGAGGCAGAGAACTCTGCTGTTGAAGTGGGAGTCCCTCACAATCACTCGTTGAAGATAGCAGCTCTTGAGGCACTAGAAACTCTTCTCACCATCGTAAGCTTCTTTTTAACTTATTACTGTTGATAGTTTAGTATGAAGTTAGACTCTGTGGTTTGTT
1579	USuper-Scaffold_51_9844282	73.0026	A08	ATAGTTTTAGTAAAAATCCACCGAATGCTATTCGTTCGCTATTTATTGATATTATCCTTCTTAGTATAGTTTTCCATTTTATTTTTGATATATGTCTTACCATTAATCCGGTTGATATCAATGTATTGTCATCATCCAACCAATATTCGGTCTGAATTTTATCATTGATTTCTCTGGTAATCGTAATTGACAGATCTTATCGG
1580	USuper-Scaffold_51_9936900	74.1435	A08	CAAACATTATTATAAAAACTCACTCTGCGCATGCATGAGGTCTATCATCTAGTATTTAGATATTTAAGAGAAGCTTTCCCAAAAAAAAGAAAAAAAACGGTCTAGGGATTGCCATCACACACTCAAACAAACCGAGAAAAATCTCTAAAACCAAAATCTGCCAATAACAAGCTAGCACTTACGTGTATATCGCTGTCGTTTTC
1581	USuper-Scaffold_51_9936904	74.1435	A08	CATTATTATAAAAACTCACTCTGCGCATGCATGAGGTCTATCATCTAGTATTTAGATATTTAAGAGAAGCTTTCCCAAAAAAAAGAAAAAAAACGGTCTAGGGATTGCCATCACACACTCAAACAAACCGAGAAAAATCTCTAAAACCAAAATCTGCCAATAACAAGCTAGCACTTACGTGTATATCGCTGTCGTTTTCCTCA
1582	USuper-Scaffold_51_9582234	78.6887	A08	ATGGCTGAATATTTCTCCACGTGTCATGAAATCAAAGATTCGATCACCAACGTCTGAGCTTAAGCATCCGCCACGTGAAACGTCTCTCGACGACGGTGGCCGTTAAATCTGACGGCGTCACATGTCGGTTTCCTATTGAAATGTTTGTGTTCGCCTTTATTTCCTTTGTCCCCAATGCATGCGCTTTGCCCTAGCTAAGTAAC
1583	USuper-Scaffold_51_9452470	79.0713	A08	CTGGCCTCCCGAGGAATACCAGCGATCCCTACGTCACGGTGTCCGTCCCGCATGCGACCCTCGCTCGGACGCACGTTTTGAAAAACGCTTCGGATCCTGTTTGGAACCGGCATTTTAAAGTTTCCGTGGCGCATCCCCTGTCTTATCTCAAGTTCAAAGTCAAGGACTACGATGTCTCCGGTGCACAAACAATTGGCACTGTC
1584	USuper-Scaffold_51_9265267	80.576	A08	AGTCTTTGCCTTTATCCTCTTTTTATTATCTCCTTTTCTTCTATTTTTGAGACTACCTGTGCCTGTGCGAGAAAATGCATGCGATAGATTTCAAAGAGATTCAAGAAAAGCTCTCTGATGGTTTCCGGCCATGGCAAAGGTCATTTCAGTTCTGGGCTCGTGCTTCCGATATCTACACTGGATATAAGGTTTACTTTCTCCTT
1585	USuper-Scaffold_51_9239767	82.2328	A08	CGGATTTTCCGTTTGCGTCTTCGCAGCTCCTTTGAGCATCATGGTAATGTGCTCGCTCCACTACATACACATATATGTTTGCAAGGAGGCATGCTAGTGCCTAGCAAGAACATAATAGACTTCATAAAGAAACTAGTTAATAGCTCAAAATTTTTGTCTTTCTTTTTTCTGGTATTAGAATATTTTTATGTTTACGTATATTA
1586	USuper-Scaffold_51_8660438	85.2328	A08	TAGCCAGCGTTCACTTAAGAAGAAGCATGCTGGCTTGTATGCAGTGTCTCGTTTAGCCCATTTTGCCTTGTTTGGTCGAATATAAAGAGAAGGTTGCGTAACATAGACAAGGCATACCAAAAAGTGTTACATGAACGAGTATCTGATTAAGATAAAAAATGTTAAAAGATATATGTATAAGCTGCACCAAACTTTCTAAGCTC
1587	USuper-Scaffold_51_8660446	85.2328	A08	GTTCACTTAAGAAGAAGCATGCTGGCTTGTATGCAGTGTCTCGTTTAGCCCATTTTGCCTTGTTTGGTCGAATATAAAGAGAAGGTTGCGTAACATAGACAAGGCATACCAAAAAGTGTTACATGAACGAGTATCTGATTAAGATAAAAAATGTTAAAAGATATATGTATAAGCTGCACCAAACTTTCTAAGCTCCACAGCAT
1588	USuper-Scaffold_51_8660334	86.375	A08	GGTACTCCTAGAATCTTAGCGCCGGCCCTGCTTAAGGCAAAGGACACCTCCAAAAGAACGAGAGGGTTTGATTTAATGGGCAAGAAGAAAGGTTCAAAAGTCTTTAGCCAGCGTTCACTTAAGAAGAAGCATGCTGGCTTGTATGCAGTGTCTCGTTTAGCCCATTTTGCCTTGTTTGGTCGAATATAAAGAGAAGGTTGCGT
1589	USuper-Scaffold_51_8589680	89.605	A08	GCTATGTCCTCTCGTTTTGTCGGCATGTGGACACAGGAAGACTGGGTCTTGTGCAGAGTGTTCAACAAAGGCAGAGACTTATCGCTACAAGACAATAACAATGATCACCTGACGCGAAGGTTTGCGGTTAATGGCGCTCCGGATCTTAATTACGCTCCTAATTACAACAATCAGTTGCACCCTTTACTATCATCCTCTCCTTC
1590	USuper-Scaffold_51_8603837	89.605	A08	GAATCCTAAAGCTACAGGCATGCACTAGTTGCAATGTATAGAGATGCCTCAGAGGTTGTCACTAGTTGAAATGTATAAAGCAACCATCTTTTTACTTTATACTATGATTCTAATGATTCAGGAACACGAAATCTGAGAAACCCACAAGCCAAAACATCAGCAACTCGTGAAAGTCGACGAATTGCATTCTCAAATCGGGATGA
1591	USuper-Scaffold_51_8047985	93.5283	A08	TACTATAAGGTTTTATAATGACTAACTCATGCATAAATATCCATTTCAAAAGTTTGGTTTAGTTTTGATCCAAAAAAAAAGGAAGTTTGGTTAAGCTTTGACATGATATATATGGTTTTACAACGATGTGATCTGTGTTCATGCATGCATGTGATTATTATTAGTGTGGAAGTACGACGCGAAAGTTGATTCGGTGTTACAAG
1592	BJ_VH_00070	94.3633	A08	GCATTCAATATTTTAaGGTATGAACTTGGCCAAAAGTATGAtTCcCACTA[T/C]GATGTTTTcAACCCAGCAGAaTAtGGRCCACAAACAAGCCAAAGGATTGC
1593	BJ_VH_00071	94.3633	A08	GAGGGATTCAACAGCAACCaaAAAACCGGACCGAGGAAGAGgACtGAAGA[T/C]GGGTTACTAGTGTTCACGGAAGATGAgCTTGGTATCAATAAGGCCAATGC
1594	USuper-Scaffold_51_6960844	94.3633	A08	GGTATTTTCTATATCATGGCAGGTTGAACTATATGTCTATTAATGGAAAGTATTTGAAGGTAGCATATGTAGTTTACTTTTTGCTGTATAAGGATCATATGTAGTTTTTCAAAGATGGCTCTAATTTAATACTCAACATTAAACTTCATGGATCACTAAAAACTACAGTCTAAATCCATACATAAACATAAAATGTTGATTTG
1595	USuper-Scaffold_51_7080523	94.3633	A08	CAAAAGATATTGAAGAAATATAAAAGGGAACTTACTTCCACATTTATAACCAGATGGAATCTTCTTGCCGCAAGAACGAGCAACATAAACAACTTTATCCATATCAATATAGTTCGTAACATCCCTTGAAACGTAGCGGCATGCACAAGGTACGTCGATAGGACGGATTAGAGCACAACATGACCGAGATGGCGGCGGAGAAT
1596	USuper-Scaffold_51_7080528	94.3633	A08	GATATTGAAGAAATATAAAAGGGAACTTACTTCCACATTTATAACCAGATGGAATCTTCTTGCCGCAAGAACGAGCAACATAAACAACTTTATCCATATCAATATAGTTCGTAACATCCCTTGAAACGTAGCGGCATGCACAAGGTACGTCGATAGGACGGATTAGAGCACAACATGACCGAGATGGCGGCGGAGAATTTGGT
1597	USuper-Scaffold_51_7080604	94.3633	A08	AACATAAACAACTTTATCCATATCAATATAGTTCGTAACATCCCTTGAAACGTAGCGGCATGCACAAGGTACGTCGATAGGACGGATTAGAGCACAACATGACCGAGATGGCGGCGGAGAATTTGGTCCGGCGTTGCTGACGTAGCGTTGACACTCATTCATCAGTCCCGACACGTTAGCTCCACAGAACTGAGCTGTGGCCA
1598	USuper-Scaffold_51_7080607	94.3633	A08	ATAAACAACTTTATCCATATCAATATAGTTCGTAACATCCCTTGAAACGTAGCGGCATGCACAAGGTACGTCGATAGGACGGATTAGAGCACAACATGACCGAGATGGCGGCGGAGAATTTGGTCCGGCGTTGCTGACGTAGCGTTGACACTCATTCATCAGTCCCGACACGTTAGCTCCACAGAACTGAGCTGTGGCCACGT
1599	USuper-Scaffold_51_7931772	94.3633	A08	TCTACCGGTTGAGATAACAGTTTACTATTCTACCCCGGCTAGTCTTTGATACTCGATAAGGTAGACATTTCTTGGAAAGTTATCACATCTCTCGTTGATTGCCTAGTTACCGCTTGAGTTGCATGCATACCACGCATATGATAATGTACTTAATTTCATCAAGTTTCTTTAACTACAATTTTTTTTTTTGCTATAATTCTTTA
1600	USuper-Scaffold_51_6019220	98.2661	A08	CGTAAAAATACATCAACTGGACAAAACCATTGGAGGGGCAATCTTATGTAACTGTGAAACAAAAAAAATAGTAGAAAAATGCATGCATTTCAATTGCAGAGGATTATGTGGTGGTGAAAAAAAAACTATTTATTAAAATTATTCTACAATATTTGAACTAATGAACATATTTTGAAATCCAAACTGTTTTACGGCCAAAAGAT
1601	BJ_VH_0308	99.3967	A08	CTCTTtGAAGgTCTCTgGCTCATCCCAATTCGTCACTATCTCTACGCTCT[C/G]aTCCTCATCTGGACCGTaTTCTTCTACAATTTCGTGGAGTTCCATTTCCT
1602	BJ_VH_0985(FAE1.1)	99.3967	A08
1603	USuper-Scaffold_51_6068896	99.3967	A08	TTAATCAGGTCTTTGAGCGAAGCTTCTCCGACACGAGTCTCGATTTCCGCCGCGACGGAGACGGTAGTTGCATGCGGCGATCCTCGCCGTTGAGTGGCTTACCGACGGAAGAATCTGGTCCGATCTTCTACTTGCCAAGGATTCGCTCTGAGGTTATGGCTTCTTCTCCGTCGTTGTTGCGCTTTTCTTCGCCATCGTCTCCA
1604	USuper-Scaffold_51_6459282	99.3967	A08	AACATGAACAAGGTTGTTATGGATTGGCTTGGAGCTCCTTTCTAGGAAGGATATCTATTGAGTGGGCTCACAAGGTTTGAAATTCTGCCTCTGGGATGTTTCAGCTACTGCCGATGATAAGATTTTGAATGCAATGCATGTGTATGAGTTAAAGGGAGACTAGCTTTAGGTCTGCCAGAAGGCGTCTACCACTATTTTAACTG
1605	USuper-Scaffold_51_5977844	99.8049	A08	ATCGGGTTCGGGTCGGACTCAGTAGCTGGTCGTGACGGTGAGTTGTATGTCTTTGATACACGAGCGGTGTTGCCTTGTTTCCTACTCATTTTCAGGTTGTAAAAATAATAATAATAATTTTTCGATTCAATTTTTTTTTCCTTTTCTAAATATCGATAACGATGTATTGTAATTTATTGGTTTATATATATTTTTTTTTATAA
1606	USuper-Scaffold_51_5925893	99.9262	A08	TCCAAGATTCACTGTGACCGATTCGGAATGTTATTTGAATTATACCACCACTTGTCAATACAAACCTCAGATAGGGTCAAACAAATTTTAATAAACTAAATTACATCCTTACTATGGTCTCAGGTAATATGTATGTTAAAAAATTCGGAGAAATACTAGATAATCATGATTCTCTGTCGTAGTACACCTTTTTCACCCATTTA
1607	USuper-Scaffold_51_5358474	105.184	A08	CATTAACTACATGCCTGGTCAGAATAACAACATGCTTATGGAAAGATACGGGTTCTCAACTTCTGTGGTAATGCTTCTTTTTTTACTGTTAACGCATTTGTTTTCATTTTTTAAGTTTTCTTGTTTATGCAATGTTGTATGTCTCTGCTGCAGAATCCATGGGATGCTCTACCGTTTTCTGGAGATTCTCGTATCCATTTGAA
1608	USuper-Scaffold_51_5358458	106.71	A08	CTTTTTCGCAGATGACCATTAACTACATGCCTGGTCAGAATAACAACATGCTTATGGAAAGATACGGGTTCTCAACTTCTGTGGTAATGCTTCTTTTTTTACTGTTAACGCATTTGTTTTCATTTTTTAAGTTTTCTTGTTTATGCAATGTTGTATGTCTCTGCTGCAGAATCCATGGGATGCTCTACCGTTTTCTGGAGATT
1609	USuper-Scaffold_51_5624836	112.938	A08	ATAATGGTATCTTCCTTTATATATTCTACTGGTAAGAGAGTTAGGGTTCTGCCACGATTTCCAAGCTTGTTTAGCAAGCAATGCTTTATTAAAGCTATATAAATCTCGAAAACCCATACATCCTTCCTTCTTTGGTAGACATAACTTCTTCCAAAATACCCATGAAATCTTCCTTCTTTCTTCACCCTTTCCCCACCAGAACT
1610	USuper-Scaffold_51_5624864	112.938	A08	CTGGTAAGAGAGTTAGGGTTCTGCCACGATTTCCAAGCTTGTTTAGCAAGCAATGCTTTATTAAAGCTATATAAATCTCGAAAACCCATACATCCTTCCTTCTTTGGTAGACATAACTTCTTCCAAAATACCCATGAAATCTTCCTTCTTTCTTCACCCTTTCCCCACCAGAACTCAGATAGCACTTTTCCCCACCATAATTC
1611	BJ_VH_0452	117.314	A08	ATAAAGTTTTGCAAACATTTATTCACACACCCAAGGCATGTMAGCACCAR[G/A]AAGATGACTCAAGCGAAACGCAACATGGATTATTATTAAAACACCAAACA
1612	USuper-Scaffold_51_3520017	117.314	A08	ATGATAGGTGTCGTGCTATGATTTCATTGGGTTCTCCCTTGGGTCCCCTGCTCCTAAATGTCTGGATGTCTTAAGGTCCTGGAAGTGCCTTAAACCTGATATTTCCCCATTAATCACGATCCTTCTGTCTTTTCTTCTTTTTTTGTAAGATGCTATTTGCTTTCCTTTTTTAAAATTAATGAAAATCCTTTATCAAATTTTTT
1613	USuper-Scaffold_51_4091213	117.314	A08	ACGAGATAAATGCAGATTAATTGGATCATGCAGGAGAAAACCTGATCAAATAATTTATTATAACTTATGAATGATAAAATCAGTTTAAAATTATAACTCATATATTAAAACAATAAAAATGATAATTAGATATGTAAACAAATATTTTAGATGTTATAGGATCGGCCGAAATGCCTGTAAATATTTTATAAGATACTTATACT
1614	USuper-Scaffold_51_4091219	117.314	A08	TAAATGCAGATTAATTGGATCATGCAGGAGAAAACCTGATCAAATAATTTATTATAACTTATGAATGATAAAATCAGTTTAAAATTATAACTCATATATTAAAACAATAAAAATGATAATTAGATATGTAAACAAATATTTTAGATGTTATAGGATCGGCCGAAATGCCTGTAAATATTTTATAAGATACTTATACTTCTTTT
1615	USuper-Scaffold_51_4130451	117.314	A08	GTACGTGATTTTGCAATCTATAAGAGAAACATATATATTAGTTTCTTTTGTCAACGATATATTCATAGTTAGATGAATAGTTATGATTTGACCTACGTGGAGAGTTGGTCCTTAGTAGAAGCTGCTAGCTGAAGCATGCTGTGTGCATGGGCTTGGAGCCAATAGGTTATAAATAGATTTCAGCCGATTTCTATGTGGAATAT
1616	USuper-Scaffold_51_4269899	117.314	A08	CATATATGAGAGGTTTACATTGGAGACTAGAGAAAGCATGTGGGTAACAAAACGCTCGTATACCTCTTCAACGTTCTGAGCAGTCTTGGCAGAGGCCTCCATGAAAATAAGACCGTGCTCCTTTGCAAACTGCTCACCTTCCTCTGTGGTGACTGCCCTTCGGCTGGAAAGATCACACTTATTCCCAATGAGCATAATGGTCA
1617	USuper-Scaffold_51_4424482	117.314	A08	GTCCATAAAATCAAAATCAAGAATCATGATGACTAAGTCCAAAAAGAATAAGAACAAGTCCTAAAAGGGTCATATATCATTTCATTATCAAACAAGGACCATGTCTACATTCACCAACTGGAATCTCGACTAATCTTGATTTACTTTCTCAGAAGAATGTGCATGCCATGACTTACAAGCTTAGAAAAAAATAAAAATAAATA
1618	USuper-Scaffold_51_4424504	117.314	A08	ATCATGATGACTAAGTCCAAAAAGAATAAGAACAAGTCCTAAAAGGGTCATATATCATTTCATTATCAAACAAGGACCATGTCTACATTCACCAACTGGAATCTCGACTAATCTTGATTTACTTTCTCAGAAGAATGTGCATGCCATGACTTACAAGCTTAGAAAAAAATAAAAATAAATAGAAAGCAACAATTCTTACATGA
1619	USuper-Scaffold_51_4424606	117.314	A08	CTCGACTAATCTTGATTTACTTTCTCAGAAGAATGTGCATGCCATGACTTACAAGCTTAGAAAAAAATAAAAATAAATAGAAAGCAACAATTCTTACATGAACAAAGAACACGAGAAAATTAACACCTTTGGAGGTTCGGACACAGCACAGTGGCTGGTGATCACTTAAAAGTGGAGAGACGGGGAAGCTTGTCCCTGAGGTA
1620	USuper-Scaffold_51_4453170	117.314	A08	AACGCGCTGACGTTGGACTGAACAAACGGAAGCGAGACGGAGAGGGAGAAGAGGTGACTGTTGTTGCGAAAGTGCTGAAGACGGAGGAGAGTCACGCCGTTGAGACAGAAACGTCGAGTTTAACGGCGGTAGATGACTGGGATTTGACGGAGCTTTTGAGCATGCCGCTTTTATCGCCGTTATCTCCACACCCTCCGTTTGGT
1621	USuper-Scaffold_51_4453291	117.314	A08	AACGGCGGTAGATGACTGGGATTTGACGGAGCTTTTGAGCATGCCGCTTTTATCGCCGTTATCTCCACACCCTCCGTTTGGTTATCCACAATTGACCGTTGTGTAAATGTTGACGTGGAACTACGGCGCACACGTGTTCGTGTGATCCCTTGCTTTCTTTTGTATTTGTTGCACACTCGAGGAAAAATATAATTCATTTATTT
1622	USuper-Scaffold_51_4482538	117.314	A08	TTATATTTATTATACACTCCAAAATGCAGTTTCAAATGCTTGCAAAATAGTCTGCTCAATAGTTTCTTTTTGTGTTGTGCATTACAGCTTTCCATATTTTCTGCCGAGCTTAGTTATATCAGTCTATGCTACTGGGGCTCTCATTGCATGCTGGTGGCTGCCTGTGAGTATTGACTTGAACAAAAATATTAATTCATTCCTCA
1623	USuper-Scaffold_51_4482591	117.314	A08	GCTCAATAGTTTCTTTTTGTGTTGTGCATTACAGCTTTCCATATTTTCTGCCGAGCTTAGTTATATCAGTCTATGCTACTGGGGCTCTCATTGCATGCTGGTGGCTGCCTGTGAGTATTGACTTGAACAAAAATATTAATTCATTCCTCATGGAAAAAAATAGTATAGGGTATTCTCTTTGCAATGTTTTGTTCATAAAATGA
1624	USuper-Scaffold_51_4484229	117.314	A08	GTTTGTGGTTTTTGTTGTTGCAGATCTCTCTTGTTACAGGACTGTTTATCTTGCTCAACAAGGCGGTGGTATGGTTCTTGGGCTAGTGTACCACATACCCTTTTCCGTCTTGTTTTAGTTATGGCCATCTTCAATAATGGTAACTTCTTCTGCCTCTGGTCTAATGCTCACTTTTCTTCGGCATGCCACTGCAGCCACAGAGT
1625	USuper-Scaffold_51_4582754	117.314	A08	GAGAAGTTGAAGCTTCTTGTATGATTCTGGCGCGCCAATGGTATTCGATAATAATGGTAAGGACGGTTTCGTAATTCTGGGTGCATCTACAGAATCCGTCCAAGAGTTAAATATCTCTAGACTCACCGGCTCCCGCCACCTCCTCCACGTGTCACTAAGATAGCAGTTAATCTCGTGGGCCTTCACATGCAAACCCTCCACAG
1626	USuper-Scaffold_51_4708502	117.314	A08	GTTTCATAAGCCCTCAGGCTAAAGATACATGAATCAGGTTTACATTAAAGCCCAAACAAAGATACCATTTACAAGTTAAATTAAAAAGCCCATATCCAATTCAGCAAAGTTTTCGGCCATCATTATCATCATAACTACGCGTCCATCCTTTAGGGCATGTTATAACGCGTGTTTTAACACGTGTCCCTCATGCACAAAGGTGT
1627	USuper-Scaffold_51_4808435	117.314	A08	AGCATGCCATTCTGACAACGGGGATGGACTGATCCTTCCCAAGATCCCTGGTTTCACACCTCCACTGAACTTGATCAGCGAAGCATGGCCCGAGAGAGATGATATATCAACCGGAACGCGTCTCACAGTCAACCAAGGGAGCAAGATGGCGACTGTGATCGCTAAAGTAAACCAAAACTCTTGCGTTTTAATCAGCTTCGAGG
1628	USuper-Scaffold_51_3018091	119.45	A08	CCACTTGTTCCTGGCCGTATGGATTCAGAGTCTAGGGGTTTGTTATCTCGCATGCACAGAATACCTTTTGCTTTAAAGAGATTTCCAATGGTTAATTCGAGAAAATTATCAGACATAATAACAAATTGTTTTATTGAATTGCGTTTCAATCATTGTGATGGAAGTATGAAGAAAGTCAACTCAAGACATCAGATTTGGCCTGT
1629	USuper-Scaffold_50_3150784	120.628	A08	TAGGAAGAACATCATCTTCTTCTGCCACGTTTTGAAGCTTTTGCCATCAAATTTGTCTGGCATCAGTCCTTGTGTGAACATGCTAGGTACAGACGGAGGAGTTTGAACTGCCACCAGAGCACTTGCGGTTCCTGAAACTGAACCCGTCTGATAAAGACCAGCACCAAATAGGCTACGGCGTATGGTTTCATCAGCAGCATTAC
1630	BJ_VH_0268	121.737	A08	CAGGGACTTAGCTCAgAAaGGGTTAGATAGAGACGCcTGGGAcCGTCGCC[A/G]CAGTTGGTTTaCTGGAGGTGTTCGCCAaCTaTAcGGCTTCCTTGCGAcCA
1631	BJ_VH_0456	121.737	A08	ACGAATTTCGGAATCAGATCGCGAAATGAAGAAAACCCAGGAGATGAATT[T/A]GGGAAGTGAATCGGTGAGACAGAGAGAGAGAGCTGCGGAGGAGCTTTAAT
1632	BJ_VH_0457	121.737	A08	AATCCCCTTGATCTTCCGGTTTCACGATCGTTAATGATCTGTCAAAATCC[A/C]AATCAAAACAATAAAATCAGCAAAAACCATCTCACACAAGCAAGCTTAAG
1633	BJ_VH_0462	121.737	A08	GGTGAATACAAGTTTTTTTTTTTTGTAGATAAAGTTGTAAAGAGTGAGAT[C/A]AAGAACTCATAAGGTAGCAAAGCTGTGGTTATATCTTAAAATTGACAGAA
1634	BJ_VH_0967	121.737	A08	TTGTTGACATGAGCTCTTTGAGAAACAAGGCTAaaCCGATTCTtGAGCCa[T/C]TAcAACCAGAATCTgGaGTAGCAACCCTTCCTAGAATCcAACAAGATTCT
1635	BJ_VH_0968	121.737	A08	TAGAGCAgCAATCAAGAGGCAAGAAGCGTCCAAATCCTTCaTCTGCGTTA[G/T]CACTTGTTGAGCCAAAGACTGSaTTAGCTACCACCATTGATAGGTCTTTG
1636	BJ_VH_0969	121.737	A08	ATTGCCATGCTCCAtGCATTTCAAGAAGCtATAAACGATTACACcACACC[A/T]CCTATGAARGACCTGACCATGGACTTGACAGCCAAAATAAATGGtTACGT
1637	BJ_VH_0981	121.737	A08	AGCTTGGTATGGCATCAGTTTATGATACaAAAACTTAtTGTAGACAGTCT[T/C]TgATCGGAGGaAACTATGGtCTGCTAAATACTACTAATTTCACTCCCAAT
1638	BJ_VH_0982	121.737	A08	GGGTTTCCTGGGGAaAGTTGTCAAGGACGGCAAATCTGACCCgTCCGAgT[A/T]CAAATATTAcCTCTTCAAcCACCTGCAGTTTGAgATTTTCTACAATAAGG
1639	BJ_VH_1162	121.737	A08	CAAGAAATTCGCcTTGAAgGCTCAATCTCTCTTcCCAGAGATGGAAGGccT[G/T]TCTCAGATGcTATCCACTTTCCAtGTCTTCaTCGCTGCTGAGACCAaAG
1640	USuper-Scaffold_50_3128981	121.737	A08	CTCAGATTTTTTTTTTCAATAAGGACGTATTGAAGATGCGTTCTTGTGTTCGGATTGATGCAAGTGCAACCAGGAAGGAGAAAGAGGAACACCAAGCTTGGTCGCATCTATGTTGCATGCTGATTATCCCAGAAAATTCAAGACTCTGGCACCAAAAGATCTCGTAGATATGGTTCAGACTAGACGGCGTGTTAGGGTTTCGT
1641	USuper-Scaffold_50_3129011	121.737	A08	TGAAGATGCGTTCTTGTGTTCGGATTGATGCAAGTGCAACCAGGAAGGAGAAAGAGGAACACCAAGCTTGGTCGCATCTATGTTGCATGCTGATTATCCCAGAAAATTCAAGACTCTGGCACCAAAAGATCTCGTAGATATGGTTCAGACTAGACGGCGTGTTAGGGTTTCGTATTCTACGGCTTTGAGAGGAAAAAACAAAT
1642	USuper-Scaffold_50_3576974	121.737	A08	ACTACATTTAAATGATGCCTTTGAACATTAGATCATCATTGCAACCATATATTGACGTATGAGGTTGTATGCATTTGTGTCAATTACTTCATTTGAAACATGGAACTTACACCGGGTGACCATTGGACAGAGTTTACATCCATGTCATGTGCGTTTTCCTTCTTCAGTAACAGAATATATGAAGGTCCATCAGCCTGGTTACA
1643	USuper-Scaffold_50_6273271	121.737	A08	CAACACACAAACACGGAACATTAATCCCAAACAAGTCTCTAAACCTACTAATAATAACTAGAGAGATAAAGGCTTCACAGCCACAATACTTATTCCAGAATCTTCCTCGATCAACAGTTTAAGAAGAAGCACCTAAGCTTAATTTATTAAAATAACATTATTGATGCAGCTGGAGAAGCCAAATGTGTGATGAACAGATTGTA
1644	USuper-Scaffold_50_6283716	121.737	A08	GTTACAAGCATTGTTCTTAAATAAAATAATCACAAAACTGTTCTAAAAGAAAACTACAACGAACTAAGCGGAGTTGGTCTAGAGGTACTTGGAGGAGAAAAATACAATACGGTACCCGCAGTTCGATTCCACTTGGTCACTGGGGATTTATATGATCGGCATGCCAAGATCCTTCAGATTAGTCGGCTCCACTAAGTGGCATC
1645	USuper-Scaffold_50_6357295	121.737	A08	ACGCTTTCTCTGATTTAAATCGATAGACCATGGCTTCCCTATGCTTCGCCTTAATGGTCGAGCCAAGCAAGTTAAGGCCCTGCAAAACCGATTAACACGTTGTAAGCGGAAAAAGAAAGACCTAAGGCGATCGCCAAAATTTTCGTAAACTAACCCCGTTGATGATGCGAGACCCTTCCGCGATGACTTTCGGCCTCCCCGAT
1646	USuper-Scaffold_50_6357352	121.737	A08	TCGAGCCAAGCAAGTTAAGGCCCTGCAAAACCGATTAACACGTTGTAAGCGGAAAAAGAAAGACCTAAGGCGATCGCCAAAATTTTCGTAAACTAACCCCGTTGATGATGCGAGACCCTTCCGCGATGACTTTCGGCCTCCCCGATTCGTTCGTAGGCGGAGGAGCATCGGAGCCCGAGGGTAGACCAGCAAAGAAATCGTCG
1647	USuper-Scaffold_50_6610613	121.737	A08	AGCCAAAGGCATGCGCCTGTCTCCAGACTGGCTCCGTCAAATCCATAAGTTCGCCCTGGCCATTCAGGAAATGGGGCATGGATATAGTAGGGAAGTTCCCCATGTCGCCGGGGCAAAAGGTCTTCCTCCTGATAGTGACATACTACTTTTCAAAATGGATCGAGGCAGAAGCACTCAGCAGAATAACCGATCTCCAGATCAGA
1648	USuper-Scaffold_51_1297108	121.737	A08	CACGTATGCTTGGTGGTTCTAGTCGGCATTAGAGTTTAGTTATCCTTTGAATCCCCATATCTACTCATCCTCCTATGGTCCTTGGCCATTCTATCTTATAATGGGTCTCAGTTTCTCTCTCTTTCATTCATAGTTGATCGTGTTTAGGGTTCCTCTTAGTCTGGGGTTGTTATCTAGTCTTTTTTGCTGTCTTGTTCCAATTT
1649	USuper-Scaffold_51_1297233	121.737	A08	ATTCATAGTTGATCGTGTTTAGGGTTCCTCTTAGTCTGGGGTTGTTATCTAGTCTTTTTTGCTGTCTTGTTCCAATTTCTTCAGATGAGTGCTGGCTTTCCTGAGATTTTTGGCAGCTGTATGTATATGCTTATGGCAAATCCCCAGGCTATTGTTCTACTTTGCTCCCTTATTCTTATTATGGACTCTCCTTTTTGCTTAAG
1650	USuper-Scaffold_51_1297249	121.737	A08	GTTTAGGGTTCCTCTTAGTCTGGGGTTGTTATCTAGTCTTTTTTGCTGTCTTGTTCCAATTTCTTCAGATGAGTGCTGGCTTTCCTGAGATTTTTGGCAGCTGTATGTATATGCTTATGGCAAATCCCCAGGCTATTGTTCTACTTTGCTCCCTTATTCTTATTATGGACTCTCCTTTTTGCTTAAGGTTTGCTACATTTGAT
1651	USuper-Scaffold_51_143105	121.737	A08	TGCATAGGCCTGGCTAGAACCCATCGATCGACACTCTCTCGTTGTCAACATACTAACCGTTGAGACACGAGATCTAGCCTGTTAACCAGTGAAACATGCGACAGCTGATCACTGAGTTAAGCGATTGAGCTCTAACATATCATGCATGCAACAATTAGGCATCTATAGGTATTATAATCTCCAACACCTGAATAGTGGCCCTG
1652	USuper-Scaffold_51_143146	121.737	A08	TTGTCAACATACTAACCGTTGAGACACGAGATCTAGCCTGTTAACCAGTGAAACATGCGACAGCTGATCACTGAGTTAAGCGATTGAGCTCTAACATATCATGCATGCAACAATTAGGCATCTATAGGTATTATAATCTCCAACACCTGAATAGTGGCCCTGCATCTAATATCATTTCCAACCAAGTTACATTTACTATTACC
1653	USuper-Scaffold_51_1524859	121.737	A08	TTCTTTTTTCCCATTGCAAATACTTTTTCTAATCATCTGACTTTCTGGTGTGGATTTTTCAGCATCCTTATACTTTTAACCCATATCATAAAGCAATCAGAGAACCTTTTGACTACTTCCACTTTGTCCATACTTACATCCGTCCCCTCATTGATTTCAAGTAAGCTGCAATTAGATTTCTTTTTTTTTATTTTATTGTTGAC
1654	USuper-Scaffold_51_1524897	121.737	A08	GACTTTCTGGTGTGGATTTTTCAGCATCCTTATACTTTTAACCCATATCATAAAGCAATCAGAGAACCTTTTGACTACTTCCACTTTGTCCATACTTACATCCGTCCCCTCATTGATTTCAAGTAAGCTGCAATTAGATTTCTTTTTTTTTATTTTATTGTTGACATCAAGTGTTCATCTACTAACAGCTTCTAAATTTACTT
1655	USuper-Scaffold_51_154792	121.737	A08	CATGTTCCTTCCATCAAGCTTTACCGAGCTGTTTTGAATTATTGTCACTAGCTTTCCTAGATCAACTTATGTTTATTTCTAACAATCCTAGCACAATAAAAATTATTTCAGGTAAAAGACTAGTTTTCTGCTTGCGCCTAATTATCCTAATATCAGGGTTATAGTTCGGGACTCTAGAACACAAAAAGTAAGAACAATTATAT
1656	USuper-Scaffold_51_1677387	121.737	A08	GCATTACATTCTTTTTCAATTTTATCCTTGTTTTTTTTATTTCATATTTTTTATTATATATATATATATAGGAAGGAAAGCTATCAAACAGGCTGTACTATTTGTCAATTCCACCAAACATATTCGTGGATGTGGTAAGGTGTGCAAGCCTTAGAGCCTCCTCAGTGAATGGCTGGACGAGAGTCATTGTCGAAAAGCCATTC
1657	USuper-Scaffold_51_1829004	121.737	A08	AAGCCCTGGTGTTCGACCTTTTTAAAAAAAATATTAAAATATGTTTCTTTTTTAATTAGGATTTAATTATTAGTAATGGCAAAATAGTCAATTTGTATGTTTCAAAAATTAGTCTATTAATTTCAAAATTATGAGTTAATCTAGTTATTTTATGATTAATTAGAGCCGTTTTAAGTAATTTCTCATTTATAAATTCATCATAT
1658	USuper-Scaffold_51_1970023	121.737	A08	AGAATATCTTGTACTTGACTATTTTCCAAGTATATAACAACTCTTAAAGCAGCCTCATAATGATCTGGAATGCTACATAGAGGAAAATAAGCGTATGTTGAGGAAGAATCAGAGAATTTGATAATTGGCATTGATATTTGGGCGAAACTGATATGACTTTAGGTGTAGACCACTCGGAAGAAAAACTAACCCTCTCTGATCAC
1659	USuper-Scaffold_51_1970092	121.737	A08	ATGCTACATAGAGGAAAATAAGCGTATGTTGAGGAAGAATCAGAGAATTTGATAATTGGCATTGATATTTGGGCGAAACTGATATGACTTTAGGTGTAGACCACTCGGAAGAAAAACTAACCCTCTCTGATCACACAGTTGATCAAGGCAACCATCATTCATAAGAAGAAGAGGGACATAGCATTAAAGATGATGCAACAGAT
1660	USuper-Scaffold_51_1970113	121.737	A08	GCGTATGTTGAGGAAGAATCAGAGAATTTGATAATTGGCATTGATATTTGGGCGAAACTGATATGACTTTAGGTGTAGACCACTCGGAAGAAAAACTAACCCTCTCTGATCACACAGTTGATCAAGGCAACCATCATTCATAAGAAGAAGAGGGACATAGCATTAAAGATGATGCAACAGATACACCAAGAGTTAATCGATTT
1661	USuper-Scaffold_51_2148069	121.737	A08	AAACAAACGGGAAAAAGGCTTACCAACGCTTCCCGACTGTCCGAAACCACCCGAAGAAGGCAAAGCTCAGACTGTTCCAACCAGCTCGCCATATGGCAAACTTGGCATATCCCGACCAGCATGCCATATGGCGAGCTCGGTCTGTCCCGACAAGCTCGCCATATGGCGACTACGACCGCATCATATCAATATCATGCATTCTC
1662	USuper-Scaffold_51_2191970	121.737	A08	TTTTATTGACATATATTGATTGGTCTTGCAGGATTGGGATTTAGACATCAGCAAAGAAGTAAGTGTTAACTCAGCAACATTGAGATACACCGAGTTCTTATTAGCTACAGCATCCGGAAAAGTAGAAGGACTCAAAGCTCCTGGCATGCTTGATACTCCATTTGAGAAAACCAAAGTCGCCGCCTACACGCTTGGTGCTGTGA
1663	USuper-Scaffold_51_2413816	121.737	A08	GGTTCCATATTTTTTTGAAGTCCAGTAAAGCTCATATGCATAAGTTCCATTAATAAAGAACAACGTGTTGCATGCAAACAAATCACTTGAGCATTTCTGGGTGAATGTATTGTGTTGTGGTAGTACAAAAATCACTTGAGCATCTCTGGGTATGTGTATTGCGTTGTAGTATCTGATTCTCGGGTTCTGTTTGTTGAATTTGG
1664	USuper-Scaffold_51_2413836	121.737	A08	TCCAGTAAAGCTCATATGCATAAGTTCCATTAATAAAGAACAACGTGTTGCATGCAAACAAATCACTTGAGCATTTCTGGGTGAATGTATTGTGTTGTGGTAGTACAAAAATCACTTGAGCATCTCTGGGTATGTGTATTGCGTTGTAGTATCTGATTCTCGGGTTCTGTTTGTTGAATTTGGTTTCGTTTGTCATATCATAT
1665	USuper-Scaffold_51_2439354	121.737	A08	CTTCTCGTCATCAAACATATCGTCACTACATGCCTTCTATGTCGCTGTTTGTGTTGGTGACTCAGACGATTACAAATGTTCATCACAACCACCCAATATTTTGGTCAGCCAGAAAACAGAAAAGCGTACCTAGATCATCAATAGAAGCTGAATACATGTCAGCTGCAAACAATGCCTCTAAATTGTGATGGATATGCAGTTTA
1666	USuper-Scaffold_51_2439463	121.737	A08	CAGAAAACAGAAAAGCGTACCTAGATCATCAATAGAAGCTGAATACATGTCAGCTGCAAACAATGCCTCTAAATTGTGATGGATATGCAGTTTACTCACAAAATTGGGAATCACCTTATCTGCTCATCCAGTTATCTGATGTGAAAACGTTAGCACCACTTTTCTCTATGCAAATCATGTTTTCCACTCAAGGATGAAACTTG
1667	USuper-Scaffold_51_2493135	121.737	A08	GCGTATCAGGTGGTCACACAGGATGAAGAATCAAAGCGTGCTAGTCGTACGATGGAAGAACGACATGATGGTGTGAGTTTTGTGGTGCATGCATCTCATCGAGGACGTTCACAGCCAGAACTCAAAGATCCCTCTGCTCAGTGTACTCTTTTTGAACGCACAGGCCATCTTGCTGCAAACTGCTTCAGGAAGATTGGATATCC
1668	USuper-Scaffold_51_2493289	121.737	A08	AACGCACAGGCCATCTTGCTGCAAACTGCTTCAGGAAGATTGGATATCCTACTTGGTGGGGAAGTCGACCACGATCCACCGGTCAAACTGCTTCACCAAATACATGAGTATCATCTTCAGAGAATTGGGTTGTGACGTCTCAGCCACCAGCCTCGAAACGAGTTGAACCTTCTACTCGGGTGCATCAAGTCTCGACTTCAGTG
1669	USuper-Scaffold_51_2493297	121.737	A08	GGCCATCTTGCTGCAAACTGCTTCAGGAAGATTGGATATCCTACTTGGTGGGGAAGTCGACCACGATCCACCGGTCAAACTGCTTCACCAAATACATGAGTATCATCTTCAGAGAATTGGGTTGTGACGTCTCAGCCACCAGCCTCGAAACGAGTTGAACCTTCTACTCGGGTGCATCAAGTCTCGACTTCAGTGACTCCTTT
1670	USuper-Scaffold_51_2551324	121.737	A08	GACCAAGTAATGACCAAAACATTAATATATTCTTCTAAAATTGACTGTTTTTTTATGACTTCTATTCAGATCCTGAAGCCTATAGATGAAGGCAAATTCATTACAACTCCTTACCTTGCAACAATTGGTTTGCCAACGGTCCCGTTGTTACATAAGCGTTTGTCGAGTATGGTGTGTGCTGGAATTCTTCTTTCTGCACAAAA
1671	USuper-Scaffold_51_2551330	121.737	A08	GTAATGACCAAAACATTAATATATTCTTCTAAAATTGACTGTTTTTTTATGACTTCTATTCAGATCCTGAAGCCTATAGATGAAGGCAAATTCATTACAACTCCTTACCTTGCAACAATTGGTTTGCCAACGGTCCCGTTGTTACATAAGCGTTTGTCGAGTATGGTGTGTGCTGGAATTCTTCTTTCTGCACAAAAACAGAA
1672	USuper-Scaffold_51_2615637	121.737	A08	GACTTGAGTGGTGGAATGCACCAATACCTTATATCTTTTGCTATCACAGTCTGCCCATCTTCTGCATCCAGATGCCGCAGAACCACTTCCTCCAAACGACCATCATGAAACGCATGCTGCAAATCACACACACCCCACCTTTGAGTTTCAGAAATGCATCCAAACACCATCAAATATTACATTCCAAAAGGCAAAAATAGTCA
1673	USuper-Scaffold_51_2767248	121.737	A08	TTTAATATTTTTTATTAAATAGTTTTAACATTTTGCAACACTACAATCTTTATCGATTGTAAAATAACGAATACAAATATTGGTCTCTTAAATGTATCATCGTTGTTGAAGAGTTAACGTATTACATGTCATTTTAATTATTTTTAAGACTTCATATGCACAAAAGAAAATTAAGTTTTACCACTGACACAAATCACAAAACT
1674	USuper-Scaffold_51_283868	121.737	A08	GTTCTCTACACACATTAACAACCATTCTCCAGCTTCTTCAGCAAACAAAACATAATCACCAAGGCATCTTGGCGTTGTGATCTTCATAGCTGCATTTGATCTTCTTCACTCTCTGCTTCACTTTCTTGATCACTACCAACAATCATTTCACTATTGGTAATAGTGGGTTTGATGTTACTCTCTTCTTTATCTTCATTCCTCTG
1675	USuper-Scaffold_51_283880	121.737	A08	CATTAACAACCATTCTCCAGCTTCTTCAGCAAACAAAACATAATCACCAAGGCATCTTGGCGTTGTGATCTTCATAGCTGCATTTGATCTTCTTCACTCTCTGCTTCACTTTCTTGATCACTACCAACAATCATTTCACTATTGGTAATAGTGGGTTTGATGTTACTCTCTTCTTTATCTTCATTCCTCTGTTCTTGAATTCC
1676	USuper-Scaffold_51_690213	121.737	A08	AGGGCCTTGAGCTTCGAGTGAAGTGGTGAGATTCTTCGTCTCTGGTTTCATGCTCCCAATAGCTGAGTTGCTTCTCCTGAGGTTTTCCATATCCATCCATAACCACTGTAGTGTGCGTCATGTGTCCATGAACCATCTATCATGCATCTCTCAGAATTTGTTATCTGCTCAAGGTTCTCTGTAACTACATGTTCCTCTTGTTT
1677	USuper-Scaffold_51_96497	121.737	A08	GTGAGAAGTTTTCTTGGGCATGCCGGTTTCTGTAGGAGGTTCATACAAGATTTTAGCAAAATCGCTAGACCTCTCACCTCCCTCCTCTGTAAAGAAGTTAAATTCGACTTCACACTAGAATGCGTAAAATCTTTTAACGAGATAAAGAAAGCCCTGATAACTGCCCCCATCGTACAAGCACCTGACTGGAATTTTCCTTTTGA
1678	USuper-Scaffold_51_448396	122.812	A08	TTTTGAACAACAGAGAGCAGTGAATACCTGTCGGTGACCGATATTTCTGCGGTATTTCTTCTTGGGCTTGTACTTGAAGACGACTACTTTATCATTCAGACCCTGCAGCAACACAAAGACATTGCAAGTTAGCGGTCGAAAAGACACCACTTAAGCTCAAGAAAGACTTGGGTATTGATTTTACTTGATTTTCCACAACAGCA
1679	BJ_VH_0954	124.973	A08	GAACAGTTTGATTCAaCCGgaATGAAtaaCTTTGAAACCGTTCTACTTCC[T/A]GATTTTGTTCCATCgTTCcAAACATACGTTGAGATaCTGACAAGTATgGC
1680	BJ_VH_0955	124.973	A08	CTTCCCaGTGGAGCTCATTGGAGcCGACATGGAAGCTGATAGtGAGGAAG[A/C]TTTCtaTGTtGCTGTCCAaAAGRCATGGACTCGTCTaGGATCTTTGGATG
1681	BJ_VH_0970	124.973	A08	ACAGTTAACAATAAGCATAAAAGGAAACCWGAAAGCGAGAAGATgGAgACA[G/A]CAGCaCCAGTgTTAACMAGAAGACAAGCAAGGGAtAGAGAAATGCAAGA
1682	BJ_VH_0972	124.973	A08	TCGAAAATCTCGAAAAGTATCaAGTCCAGCTtcagCTTTAGTTCCTCCTCC[A/G]TCRTGGAAGATATTCACAAGCGAGGAGCTCAGATCaATGACCAAGAACT
1683	BJ_VH_0976	124.973	A08	ACGATCTTCAAGCAGCTgGGGATcGTGAAGCTAGGGATCGGcGACGTcCA[G/A]cGcCTTGACTGGGAgGTcGTCGAAGTgAAGATCAGgAGATGGATACGcGC
1684	USuper-Scaffold_50_1552416	124.973	A08	GTAACAACTAGTGATTGGTCGTGTAATGAATTTGACAACAAATACATTTGTCTATAGACTATAGTTTACTGTATGTGTTTTAGCCAGTTCTTGTAAACCATTTGGTTGTGTTGGGCTATGAGATGTACCTTAGATATGAACACGTCCGAAACCGAAAAATCAAACTATACGGAACCGAAGAATCAAACCGTACCATATCAAAA
1685	USuper-Scaffold_50_2298088	124.973	A08	TGCGTATATAGTGGAAATTGATATGTAGCTACTTATAATTTTCCATGTTGATGCTTGATGGTGCCGTTCTACAAAATTGGTGCATCTCTGTTTCTTGTGTTTACATCCTTTTCCCATGTCCATGTAATTTAATTTACATTTGATTGGATAAAAAAGGGTTTTCAGTTTAATTCCTCTGATATGTATAGTCGTCTAAAATACAT
1686	USuper-Scaffold_50_2307123	124.973	A08	CCTAGTCTGCATTAAATGCAGTTCGTTAAGTGTTTTTATGTTGACCGGCATGCAAATGAAACCAGTAGGTATGCAAAAAGCTGTACAAGCAGTAGTAAAGTCGATTAACAGTAATATGATACAACTGTGAGCATGACATACCCATTCCGAGTCCCCATCCATCCCTTTCCAGTATATTTCTGTCTGGATGGTACTGGTTGGAA
1687	USuper-Scaffold_50_2660752	124.973	A08	TGCTGAGGTTACGCATCGTCCGATGAGAGTAGGACGTTGGTGTTTTATAGATGGTTCCTGGAAAGATAAGGAGCCTTATTCAGGACAAAGTTAGTATAGTATTCTCGAGAGTTTCGAGGGTTTGATGGGAGAAAGGAATATTCGGGCAAGTCTCTCACCCCTCTATTCGGAGATGGAAGCGTTGATATGGGTAATGAAGTGTA
1688	USuper-Scaffold_50_2705898	124.973	A08	CTTAAGAACTTCTCTTACTCCTCCTCAAGGCTCTCTTATCTTCTTGAGTCTCATCCACAACATTAATCTACAACAAAGATGAACAACCAAATCACACACATGAGAAGAAGAAGAAGAAGAAAAAAAACCCACATGACTTTAGTTTAAGTCTTGAAACATTACCAATATTAATCGTCTCAGACTTGACGTTAACTCTTAGTTTC
1689	USuper-Scaffold_50_2749452	124.973	A08	TAAACGCGGAGCTGCTCTAGGGATGGTGGGTGATCATATAGTAGTTCAAACGGTGTCTTTTCGTTTAAAAGCTTTGATGGAGTTCGGTTTATGAGGAAGCATGCGGTCAGTGCACATTCAGACCAAAACTCGATTGGTAATCCAGATTGGAATCGTAGAGCCCGAGCCACATTCAGGATATGATGATGTTTTCTTTCTACACA
1690	USuper-Scaffold_50_2749693	124.973	A08	ATATGATACCGTTTTTGTGGAAAAACTTGGTAAAACACATGAATTCTGTACCATTGTCACTCCGGAGGATTTTAACTTCTCGATTGTATTGTCGTTTGACCAGTGCTATGAAATCGCAAAGTCGAAGTGAAACTTCTTTCTTGTCCGGAAGAAGATATAACCAAACTGTTCTTGAGTAGTCATCGACGATCGTTAGAAAACAT
1691	USuper-Scaffold_50_29863	124.973	A08	AGTTGGCGGATCAAGCGGGCGGTTTGATCCGTAACCCAGCTCTAGCTCCAACACAAAGACCTCCACTATAACACCATTTCCTTACCTTAGCTCTCGCGTCTAACGGACGACCATATCTGAAACTCTGAAAAGCATGCAATATATTCAACTAGTGGTTTGTCCGCGCTTCGCGCGGAAATTTTACCCATTTGTATAATTTTATT
1692	USuper-Scaffold_50_29912	124.973	A08	AACACAAAGACCTCCACTATAACACCATTTCCTTACCTTAGCTCTCGCGTCTAACGGACGACCATATCTGAAACTCTGAAAAGCATGCAATATATTCAACTAGTGGTTTGTCCGCGCTTCGCGCGGAAATTTTACCCATTTGTATAATTTTATTATGAATTGTTGTTGTTATATATTATTTTTTATTGAGAATTAGATTTTAG
1693	USuper-Scaffold_50_29926	124.973	A08	CACTATAACACCATTTCCTTACCTTAGCTCTCGCGTCTAACGGACGACCATATCTGAAACTCTGAAAAGCATGCAATATATTCAACTAGTGGTTTGTCCGCGCTTCGCGCGGAAATTTTACCCATTTGTATAATTTTATTATGAATTGTTGTTGTTATATATTATTTTTTATTGAGAATTAGATTTTAGAGTTCTTAACTGTG
1694	USuper-Scaffold_50_571825	124.973	A08	ACTATCATGATTGATGAGGAGACCATGATTGTGTAAAGCTCTAAGCACCTGAACTTGGAGAAAGGGAGCCATGCGATGAACAAAAAGTGTTTGGGTTGAGACAAAAGAGTTTTATGTTGTTGAATGAATGCCACAAACAAATTAACAAGAAAAATACACCAGCTACAACATGTCCCACAGGTAATTCCATGTGATGGGTTTTG
1695	USuper-Scaffold_50_571905	124.973	A08	CAAAAAGTGTTTGGGTTGAGACAAAAGAGTTTTATGTTGTTGAATGAATGCCACAAACAAATTAACAAGAAAAATACACCAGCTACAACATGTCCCACAGGTAATTCCATGTGATGGGTTTTGTGTTTTAACCCTTTTATTTTTCGTTTAAATCTATGGGCACCACTGGTACGTTATCACCGTTAACGTTTCCCTCAATCTGA
1696	USuper-Scaffold_50_636260	124.973	A08	TTCTCCATCAAACTCTCATAGCTTTCTAAGTTACTATACAAACCTTACCCAGAGAATACATTATTTTCCTTCTAAGATCCATCAGTGAAACACCATCTTCCTGATTTTGGTGGTATATTTTGTGTAATATCATACATAATGGCCAGTAGTTGTGTTTTTCTGATGTATTACCACATGTGCTTTACTCCAATATATTATTGATA
1697	USuper-Scaffold_50_636263	124.973	A08	TCCATCAAACTCTCATAGCTTTCTAAGTTACTATACAAACCTTACCCAGAGAATACATTATTTTCCTTCTAAGATCCATCAGTGAAACACCATCTTCCTGATTTTGGTGGTATATTTTGTGTAATATCATACATAATGGCCAGTAGTTGTGTTTTTCTGATGTATTACCACATGTGCTTTACTCCAATATATTATTGATAGCT
1698	USuper-Scaffold_50_636451	124.973	A08	ATATTATTGATAGCTCAAAATTTTAACCTTTGAATACCGCAATTGCGCACCAAATCACAGTAGTATAAAATGAATCAAATCTACAGAGACCAAGGAGAATAAAGTTAAGCTAAGACAAAAAGAGAGATTGTTGTTTTCCTAAAGCTAAGCAGAATTAAAATATATAATAAAAGCTAAAACATATAAACAAAAAGTGTTAAGCA
1699	USuper-Scaffold_50_67135	124.973	A08	CATGGATGTTATAGGACCTATACCTCCACAGCTCTGGACTTTGACACACCTCACAAATCTGTACATATATATTTGACTTTACCTGTTCCTTGTCTTTTTTCTTTTATCATTTATTTTTAGTATTGTTATCATCAAAAAAGAGCACAACACACATGCATCTTTCTTTCTTTCAGGAACCTGGCTCAAAATTTTCTTACGGGCTC
1700	USuper-Scaffold_50_67249	124.973	A08	TTTTAGTATTGTTATCATCAAAAAAGAGCACAACACACATGCATCTTTCTTTCTTTCAGGAACCTGGCTCAAAATTTTCTTACGGGCTCCCTTTCCCCTGCAATTGGAAATCTGACTCGAATGGAATGGCTGTAAGGCTTTTTATATTGATTGAAACCTCTCTAGCTAGTTATTTATCTCTCACACTTCCAACTCTGTTAGGA
1701	USuper-Scaffold_50_67268	124.973	A08	AAAAAAGAGCACAACACACATGCATCTTTCTTTCTTTCAGGAACCTGGCTCAAAATTTTCTTACGGGCTCCCTTTCCCCTGCAATTGGAAATCTGACTCGAATGGAATGGCTGTAAGGCTTTTTATATTGATTGAAACCTCTCTAGCTAGTTATTTATCTCTCACACTTCCAACTCTGTTAGGACTTTTGGGATCAATGCCTT
1702	USuper-Scaffold_50_2706095	125.166	A08	AGTTTCTTCTTCAACAATTTTTCCAAGTCAATCGCTTCTTCATCACTGGAATCATTATCACTACTGTCAACCCTAGTAAACCCTTCTTCATCATCAGTGTCCATAACTTCCATCACCTCATCATCACTCTCAATGCAATGAACTTTGTCCATTGGATAATCAATCTCAGAAGCAGAGACATCAAAGATCATAACACGAAAACT
1703	USuper-Scaffold_50_2706077	125.354	A08	GACTTGACGTTAACTCTTAGTTTCTTCTTCAACAATTTTTCCAAGTCAATCGCTTCTTCATCACTGGAATCATTATCACTACTGTCAACCCTAGTAAACCCTTCTTCATCATCAGTGTCCATAACTTCCATCACCTCATCATCACTCTCAATGCAATGAACTTTGTCCATTGGATAATCAATCTCAGAAGCAGAGACATCAAA
1704	USuper-Scaffold_50_1552264	125.55	A08	TTGTCTCTGTTTCCCTACGCAGACCTCTCTCCCACGCCCTTTGGTATTATTATACGAGCTTCTATAAGTTCTGACCATTCCCCCATCGCGGCTTTGTTATTAACCTCCGTTCAGTACTTTTATTACACTTACGCCACTCTCCTACTTTCCTCGTAACAACTAGTGATTGGTCGTGTAATGAATTTGACAACAAATACATTTGT
1705	BJ_EJ_0067	0	A09
1706	BJ_VH_1004	0	A09	GGGAGCGTTTGGTGCgTATGAgGATAAGAAGCATAGGGCTACATATGAAGC[A/C]TTaGAWGACCCTGAGAAGAAGTTTCGTTTtTTCTCTGCTCGgCAAGTTG
1707	USuper-Scaffold_200000353_156812	0	A09	CATATCATGTCACATATTGAATCTACACAATGCACGTCCTTCGAACTTCTTTCGACATTACATATACTAGCTACGCGAGGGTACCTTTGTTTTTTTTTTAAAGTGTACCTTTAGATGGCGTAGACCCTCAGAGCTCTGGCGGAATGGCCATGGAGTCCCCTCCCCTTGGTAGCTTCAAATACCTCTTGGTTTCCCGCTAGTGC
1708	USuper-Scaffold_15_21877142	1.10791	A09	AGCAAAACTGACCGTGGAGTTTGTAGGGAGGTGATCTAGCAATAACTTTTTATGTGTTGATGGCTGAATAACCAACACCAACTAGAATGCCTATGAGGTTTACAAGCATCAACATCATCCGCAGCTCCTTGGGTTGCACGTAAGAAACAAAACAAGAAAGGAACTGTTTCCTTTTTAGTTTTTACTAATTAAGTATATCTCAA
1709	USuper-Scaffold_15_21877193	1.10791	A09	ATGTGTTGATGGCTGAATAACCAACACCAACTAGAATGCCTATGAGGTTTACAAGCATCAACATCATCCGCAGCTCCTTGGGTTGCACGTAAGAAACAAAACAAGAAAGGAACTGTTTCCTTTTTAGTTTTTACTAATTAAGTATATCTCAAATCAAGATGTAACTGTAAACAAGATTCCAAATGACTAAATAACCAAAAATA
1710	USuper-Scaffold_15_21376016	7.66865	A09	AGCTTTCTCAGGAGTGATGTGTGCTCATCGTGTAGCTGCTGACATTGGTGAGAAAATTTGTTATAGACACTTGCTGATTGCTATGAGAGTAAGAAGCTAACATTTTTTTTCATATTTTGATTTGTAGGGCTTGAGAGAAAATCAAAGGTACTTGATGCTGGCCTTCTTGGTTTACTTGGTTGGTTAAGGACCCTCGCATAGTC
1711	USuper-Scaffold_15_21473714	7.66865	A09	AGTTTGGTTTTATTTAAAACAGATTGCAGACAAGCATGCCCACAGTTGATAGAGTAAAACAACCCATCAATATTAAAGAAAACCAAGGCTAGAAAAATAAAACAAAAAAAAATCCCAGTTCCATCTAAATAAATCCTAAAAGCTGGAAAAAAATCTCAAACTAGCAATAATTATTGTAGTAAATCCGGAAGCTGACCAAGGTA
1712	USuper-Scaffold_15_20765564	9.84479	A09	ATACATAGAGGCGAACAAACTTACATAAAGATTTGTGATTCATCGAGATCCTTTTCCATACTTTTTTATGTTGAATTATATTCAGGTTTCTCTTTTCTATCTTTTTTTTTTGGTAAAATTCTCCTTTCTATCTTTCTTGTTCACACTGTGAAATCATATTATTGCATAAAGGTATTCTAGCTTCCATCACAAATGGTCGTTTT
1713	USuper-Scaffold_15_20841146	9.84479	A09	GGAGTTCGAAAAAAACGTGGGGGATCAGAAGTGCAGAACGAGTTTAGTTTCAAGTTATCTCGCCTCTCAAATCTCTGTAAGTGGCATGCTCAACTCTTTATCACTACATTAGAACAGAGAAATGTTCACTGGTCAGTCATAAATAGCTCTAGCTAATTTGATCTTTCACTCACCACTTACCTTTACAGTTATGCTGTTAGAGG
1714	USuper-Scaffold_15_21263990	9.84479	A09	AATCCAAAGGGGAAGCATGCCTGAAAGCATGTTATCTGATATATCCAAAAGAGTTAGCTTCTTTGACTTCAACAAACCCATTTCAAGACTCCCAGTAAAGCTGTTGCCATCAAGATAAAGCCCAACTAAACCGGTTAGATTTGCATGGTTTGGAAATATTCCCCCCTGTAATTGGTTGTTGGAGAGCTTTAGAACCTTCAGAG
1715	BJ_VH_0998	10.932	A09	aATGGAAGTAGGAGAGGTcATCCAGTTTTATGATTCcGATAGGCGTTTTCC[T/C]GCTTGGGGTTTTGGAGGAAGAACAGCGGATGGTCACGTGTCaCATGCTT
1716	USuper-Scaffold_15_20841461	10.932	A09	TCTTCAACTCTTCTTTTGCAGGTTTCAATGGAGAACAATAAATAGAATAACAGAACTGATCAAATCCCATTGGCTGCATGCCTTGTTTCGGACCACTTGGCAAATGGAGTGTAAAGTAGCTTGAAATGTGTAACACAGAAGGTAGAGCTTCAACGTCGCGACCCTTTTATCCGCAAGAAGCACCATGATTCCTTGCGCCATTG
1717	USuper-Scaffold_15_20880195	10.932	A09	TTGATCCATTCTCTACCAGAAACAAACCAAGAAAATACATAAACTTTGGAAAGACTAAAGCTTTCTCAATCAAATCGCTGGAACAAACTTATATAATATATAGTTTCAAAACAAACCCAGAAGATCTAAAACAGCAGTGAGTATGAAAGACTCAAGCTTTATGTAAATTAAACCAAAGGGTATCAAAATCTACTTATTATAAC
1718	USuper-Scaffold_15_20993615	10.932	A09	AGTCACTGCATATGAATACTACCTTTATATTCCACAGTTCTATTTTAGGGATGGAGAACAGTCGTATCACATCTTTTCTCATACAAAACTTGTCGGCTACAATTTTTTTTCTTTTTTTGTCATTTATCATTTATCAATGCTGCCTGCAGTGATCATCTGCCTTCTAAAATAGTGTTCCAATCAGCAACATAAAATGTGACTTA
1719	USuper-Scaffold_15_21133094	10.932	A09	AGATAATATACGAACCAGTGTGTGGGCGCCAGATAAAGCGACAATGTCCTTGTCAGATAAACCCATCTGCTTTGTAAACACCTGTCTCAAATGGTCACATCCCTTTGTAGCATCAGGGAGACGTCCCTCTGGTGGTGGCTGAGGCTTGTCCTGAAACCAATATGTAAATATTAGTATTACAAAATAGGCATGCTGGTTCGGTT
1720	BJ_VH_1000	13.1343	A09	GCCTAtGACCGCCGACGAGATCCGTACTCTTTGGATCGGtGACTTGCAGTT[T/C]TGGATGGATGAGAATTTCCTMTACRGMTGTTTTGCTCACACCGGAGAGG
1721	BJ_VH_1001	13.1343	A09	GTTGAGCAAGGTGGGGATGAAGTCTTCAAGCTGTAAAAGCTTTAGGAACTC[G/A]ATaATGGGAAGAGACTTATCCGTTGCAGAGGTTGAaGTTCCGGGGAGAA
1722	USuper-Scaffold_15_19238678	23.0378	A09	GATATATATAACATGTGTGTTCATGAGCATGCAAGTCTAAAATTTGTGTTTGGTTTTCATTTTTTTTTGGTAGGGATGTGATGCATCGGTCATGCTCGTGGCAACTCCAACAATGGAGAGTGAAAGAGATTCAGTGGCAAACTTTCAGTCAGCGAGAGGATTTGAAGTTATTGATGAAGCCAAATCTGCTGTTGAGAGTGTAT
1723	BJ_VH_0996	23.2808	A09	GCTTGGGTACTTAGCGCCAGAGCTAGCGTCTGCTTCGTCTCCGACgGAGGC[C/A]AGCGACGTGTACAGCTTTGGtGTtGTGGTGtTgGAGGTGGTGTGtGGGA
1724	USuper-Scaffold_15_18934109	23.2808	A09	TGAGATTAGTCTTAACTTATTAGGCCGAGAGAAACTTTGCAGTAACAGTGATTCTGCTCCGGGAGATGATAAGCCTCCGACCGCAGCCTCCGTTAGCGTTCTGTTGAGACAAGCGTTGCATGCAGATGATCGGTCTCTTCTACTTGATTGCTTGTACAACCGAGATGAACAGGTTCGGTAGTTGTATGTTCTGTTTGTTTCTT
1725	USuper-Scaffold_15_18943493	23.2808	A09	TTATTCTCTTTGGTGGTCATATGATTTTTCCCTCTGTGCTTAAATGATTAATTTCTATGTTTTACAAACATATCAAAAGTTGATTATAAAAACATCATTTTTTGGTATTTAGCTATTTTCCATCAGCTTAACCCAATAGTATTTGAATAAATACAATAATACTTTTTGAATTTACAATTTATCATTATTAACTATTAAATTTG
1726	USuper-Scaffold_15_17482399	29.4719	A09	TACTGTTAGGGTGCTAAGAAGCCATACACCAGAGGAAGCAGCTTACGTCACGAAGCCGTGAAACTGGACACCGGAGGTTCTTCAACGGCGACGTCCTGAAACTCCCATCATCTTTCCTTTAAAACAGAGGGAAACCGGAATTTAAAATGCTGTTTTTTTTTTACTTTTTCTTTTTTGCTATTGGCTCAAGTTTGGATTTGTCT
1727	USuper-Scaffold_15_18540536	33.2628	A09	TGACTGAACATATCCTTTTCATTAGCTTTAACATTAAAGTCAAAAACATAAATGATTGAATCTCTGACTTTGAACGTTAAAGCTAGTGAAAAGGAAACGTAATCTACTCAAAAGTTTATTCCCTTCTTGCATGCTAATGAAAGTATTGACGAATTAGTTTTCTTTGGTCAACAATTGATGAAATTAATGCAATATCTGACTTT
1728	USuper-Scaffold_15_18523210	34.6563	A09	CATTATTTTTAAACGTTATTTGTGGCCGTTTCTTGTTATATTACATGCATGCTTATTCTTGTGTTTTAGCAGACATGTCTCTCTTATGTTTAAACCTTTTAAGCCAATGTTCAAAAAAAAAAAAAAACCTTTTTGGATGTATATTCAAACAAATGTTTATATGAGCTGTGTTCGAATGGTAAATTAATTCGGTGTTATTCAAA
1729	USuper-Scaffold_15_18540610	34.6563	A09	CGTTAAAGCTAGTGAAAAGGAAACGTAATCTACTCAAAAGTTTATTCCCTTCTTGCATGCTAATGAAAGTATTGACGAATTAGTTTTCTTTGGTCAACAATTGATGAAATTAATGCAATATCTGACTTTGTTGTGTGTTCTGAATATGAGCGTAGTAACCGGCTTTGTACTTGCTTGTGTTTTCTTCGACTATTGTATTAAGT
1730	USuper-Scaffold_15_18221687	37.1675	A09	ACCAAAGTCATGCTGCTTTCACAAGAGCAGGTAGAAAACAAAAGAAAAGGGAATATACAGGATTCTTAGCCATGAACAATGCCTGGAACTTTGTATTTTTCAAACATTAGCTCTGCCGCCCTGTCAAGCATACAATTTGAGAACATCAGTAACACACTCAAAGATGAACTAACATAAGACAAAAGTAAATATCTATAAGCAGA
1731	USuper-Scaffold_15_17701511	43.3159	A09	AGCAGGCGCATGCTGCTTAGCCATCCTAAGCACATCCATCGACTGCTTAAAGTTAGCACGGTGATCCCTCACAAAACTCTGAAGCTCCTCAACCGTCTCAATATTGTGCGCAAAGACGTCAAGCCCTGACTTCGCCACCTTCTCAACACATCCACCATCTCCGCGAAAATCAGGAACTATATATACAAATCAAACATCAAGAA
1732	USuper-Scaffold_15_17701288	44.2422	A09	GAAAAAAAAAAGGCATTACCATTTCCATGCCAAGAAGGCGGTATCTCTCAAAAGCCTCTGGTGTCACGTACTCAGCTACAGCCATGTGACGCTTAGACGGCCGCATATACTGGCCGAACGTCATAACATCAACCCCCGCCGCTCTCACTTTCTCCATAGTCTTGACCACTTGATCAGGAGTCTCCCCACATCCCAGCATCACC
1733	BJ_VH_1019	49.3616	A09	GAAGCaATCGCATCgTGGGGTGTTGATTAcGTcGTYATCACCAGTGTAGA[T/C]CGTGAcGATCTgCCTGATCAGGGGAGTGGMCATTTYGCACAAACTGTGCA
1734	BJ_VH_1026	49.3616	A09	CGACTTCGAACTGgCGAAAGAGGACATGGAaSTGATCAAGAGCATGGACAG[A/G]AAGTACCGTACgAACCAACCGGCCAAGTTTTGGGGgATTGATCTCTACG
1735	USuper-Scaffold_15_17470659	49.3616	A09	TAATCACTTCAAGCAATTTGGTCTGGTACTTGTATCCAAGGACCTACATTACATTACAATGGACCAAAGTGAATTCCATATAGCTGACAACAAGTATTTAAAATAGAGACATAAACCACATAACTTAGATGATCATACATGAATTTTAGAAGATGTTTTGGGGTCTATAAAGCCCTTCACAGTATTCCAAAGCAGCCTAAACC
1736	USuper-Scaffold_15_17482515	49.3616	A09	CTTTAAAACAGAGGGAAACCGGAATTTAAAATGCTGTTTTTTTTTTACTTTTTCTTTTTTGCTATTGGCTCAAGTTTGGATTTGTCTTTTATTCTGAGGTTGTGTTTCTGAGAAAATGATTCATCAATAGATCAAACCTAACCTATTAAGGCCACTGCTTAGTATTGATTTTGGCTTTAGATTTTGAAAATTATAAACATTTA
1737	USuper-Scaffold_15_17541847	49.3616	A09	CCAGTTAAAAAATACGAAAATCAATCGTGGACCGTGGTGAAATGGGAAATATTCACCAGATACAGAAGAGTCGTACCGATACATGCCCATGCCCGCTCAATGAAGATTGCAGGAGTCGAGTTAGCTTAGAGTCCCGAAATGGGACGTGAGTTGTTTTGCCTTCAGTTAGTTTTCCAATTACCTGCATGTTGAAACCATACGAG
1738	USuper-Scaffold_15_17701586	49.3616	A09	ACTCTGAAGCTCCTCAACCGTCTCAATATTGTGCGCAAAGACGTCAAGCCCTGACTTCGCCACCTTCTCAACACATCCACCATCTCCGCGAAAATCAGGAACTATATATACAAATCAAACATCAAGAAAACAAAAAACTCATAAATTAATTAAAGACGTCGTCGTAGTCAGTGAGGTTACCTAGAGCTTCTATCAGCATCTCC
1739	BJ_VH_0153	57.7838	A09	CCGCTCCACGCCGACATCGACACCGGcAAAGTGTGCGGCGTAGGTCCGGG[G/A]ATGGCGTTCGCGAACGCGGTGAGGAAACGaTccGACTCGGATTCCGACG
1740	BJ_VH_1024	57.7838	A09	GTGAAAGTAGGTGTAGTGGGAGCTGGAACtGCCCGTATATTTGAtGAgcC[T/A]GTGCAAGCttCAcAAGGAcaGCTTCATcTTGCCTTTACACCATCTAAAGC
1741	USuper-Scaffold_15_15883720	57.7838	A09	AGTGCAAGCTTCACAAGGACAGCTTCATCTTGCCTTTACACCATCTAAAGGTTTCCATTACTTTTGACATTCCCTTTTCTTCATTTCATTTTATCTGTGTATCTTCAAACATCTACTTTATCATCAGTTTATATGGTTCTTTGGCTTGACTGTGGATGATCATCACCTATGCATGCCCTTGTTCATTGTTTGTTCGTAGGAAC
1742	USuper-Scaffold_15_15883876	57.7838	A09	TGATCATCACCTATGCATGCCCTTGTTCATTGTTTGTTCGTAGGAACCAAAGAACATATTTAGCTTTCTGAGTTTGATAATTTAACTAACTTTATTTTCTATAGCTTCAGTCTCTCATCAATGTTTATGTTCTTTCTCTTTGTTTCAGCAACTGGTAAAGTCTTGGCTTCAGAGCTTCCAGACAATGTGGGCAAAAGTTCTTC
1743	USuper-Scaffold_15_15883880	57.7838	A09	CATCACCTATGCATGCCCTTGTTCATTGTTTGTTCGTAGGAACCAAAGAACATATTTAGCTTTCTGAGTTTGATAATTTAACTAACTTTATTTTCTATAGCTTCAGTCTCTCATCAATGTTTATGTTCTTTCTCTTTGTTTCAGCAACTGGTAAAGTCTTGGCTTCAGAGCTTCCAGACAATGTGGGCAAAAGTTCTTCTGTG
1744	BJ_VH_0151	65.2664	A09	CCTTCCACTCTcTCAAACCCTCCAAACATACCTGAAAACACTTCMCCgGC[G/T]ATAGCTGTCAAGCCaAGAARCTCAGCTCCTCCAACAAACTCTTCAACaG
1745	BJ_VH_0152	65.2664	A09	TCAATACCTTCWACTCTtTCAAACCCTCCAAACATACCTGAAAACACTTC[G/A]CCtGCGATAGCTGTCAAGCCSAGAAACTCAGCTCCTCCAACAAACTCTT
1746	BJ_VH_1042	65.2664	A09	CCACGTTGAACATCATCCTGTTGATGGGAATGAACAAGMGCCCAtGACAA[T/C]CGCATAAGACACTCTTTCTTCAgtCCTTCATTGCCAGAGTTtGYGGCCTC
1747	USuper-Scaffold_15_13509826	65.2664	A09	CCAGCAGGTATGCTTGCATGTGACATGAAGCACGGCATGCTTATAAGTGACTTAACACTCCCTAACAAAGATTAAGAAAGTGAATGACATCAGAATCCAAAACTATCCCAAGTATTACTACAGCTTCTTCAGAAGAAACACAAAAATAGTATTATCTGATACTCACCAAAACTGACAGCTATGCTGAAGTATTTGGTGGTTTC
1748	USuper-Scaffold_15_13895914	65.2664	A09	TTTCCTATCGTCAACTGTCAGCGGGTATGTGAAACATAGTTTGATGTTATTTCCATAATATGTGGGAGTTATATGCATGCTTTGGTTTCAATTCAGGGATACTCATGCTACTGATTTTACTTGTTTCTTCTTCTTTTTGTTGAAAGGTATGAAGGAACTGGTAGATCTTTATCACTGAAACTCCTCCAACAATTAGATGAGCA
1749	USuper-Scaffold_15_14005748	65.2664	A09	GTCTCCTTATGTTCTTTTGAGTTGGTCCAGACTCTTCTCAAGCCAACCCACCTTAAACCCTGCATTTTTCAAGTATGTCAGTGCAACGTCTGCTTCCACCAGGTCTTCATTAGAGAGCTCCTGAAGTGATTTGTGCAACATCTCGCTAAGACTGAGCAAGAAGTTCATGCATGCTGTCCTAAGATGTTGGTTCTTTGCACGGA
1750	USuper-Scaffold_15_14009827	65.2664	A09	GAAATCTAGTGCAATGTCTGGATGTCTTTCAAACATCCTTCTCACAGCTTCCACCTGACAGTAAAAGAAAGAAGTCACAAAGCGTTTGAGAGAGCACTCTTTGGAGATAAATAAGAAGTTTCCACAATTCTTTAGTTTCTTACTTGTGAAGGAAGAACTTGAAACCCATTGACATCTATGCAAGTCTTGTCAAGCAAATCTTT
1751	USuper-Scaffold_15_14009830	65.2664	A09	ATCTAGTGCAATGTCTGGATGTCTTTCAAACATCCTTCTCACAGCTTCCACCTGACAGTAAAAGAAAGAAGTCACAAAGCGTTTGAGAGAGCACTCTTTGGAGATAAATAAGAAGTTTCCACAATTCTTTAGTTTCTTACTTGTGAAGGAAGAACTTGAAACCCATTGACATCTATGCAAGTCTTGTCAAGCAAATCTTTAGA
1752	USuper-Scaffold_15_14009833	65.2664	A09	TAGTGCAATGTCTGGATGTCTTTCAAACATCCTTCTCACAGCTTCCACCTGACAGTAAAAGAAAGAAGTCACAAAGCGTTTGAGAGAGCACTCTTTGGAGATAAATAAGAAGTTTCCACAATTCTTTAGTTTCTTACTTGTGAAGGAAGAACTTGAAACCCATTGACATCTATGCAAGTCTTGTCAAGCAAATCTTTAGACTC
1753	USuper-Scaffold_15_14009865	65.2664	A09	TTCTCACAGCTTCCACCTGACAGTAAAAGAAAGAAGTCACAAAGCGTTTGAGAGAGCACTCTTTGGAGATAAATAAGAAGTTTCCACAATTCTTTAGTTTCTTACTTGTGAAGGAAGAACTTGAAACCCATTGACATCTATGCAAGTCTTGTCAAGCAAATCTTTAGACTCATCTAACGTGCCAATCACTTCAAGAGCCTCTA
1754	USuper-Scaffold_15_14137775	65.2664	A09	GGATGAAAGAATATATCCTGTTACAGACACATTCGAAGCTAGAAACGGATGCAAACTTACTAAAACCAGTGCACAAACTTATAACTACCCTCTACAAAGTCAAGTGTCTAGCTAAAATGAATAGGGACGATAGATGGTGGCGTACATTGAATCCAGCATATAGAGGAAATTCTCTGCATAAGAAAGGTTGCCAGAAGGGAGAA
1755	USuper-Scaffold_15_14162878	65.2664	A09	CAGATGATAAGAAACCACTTTGTGGGCTCGTTTCCGACAATCCCACATGTTGATATCAGATCACGTTTTGTTCATCAACCGCAGAAAATAACAAATGAACCTATCATAATCATTCTATTTAATTACCAGGAATGAAAAGAAGGTGATAATCCACCGAGTGTCTATTTCTATCAAAGTAAATCATACGCAACAGAGTCATTGCA
1756	USuper-Scaffold_15_14162919	65.2664	A09	CCCACATGTTGATATCAGATCACGTTTTGTTCATCAACCGCAGAAAATAACAAATGAACCTATCATAATCATTCTATTTAATTACCAGGAATGAAAAGAAGGTGATAATCCACCGAGTGTCTATTTCTATCAAAGTAAATCATACGCAACAGAGTCATTGCATGGATAGAAACATAGAGCAAATCACAATTCACCTTAAGACT
1757	BJ_VH_1038	68.6512	A09	CAACTCTTTCCGTGAAGATGGAGACAAATGGTGGCTcCCTCTGCCACGTGT[G/A]CCATCTGATGGACTCTCCGAgCAAACCAGGAAGAAGcTAGACCACACTC
1758	USuper-Scaffold_15_13186255	79.5739	A09	ACATCTAATGATATATTTGAATACAAACAACATAGCTTTTGTTCTATCAGAAAATCAGCCTACACTCAGTTCATATTGTAAGAACAATATGTAACATCTACAATAATATATGAAATGGTTTATAAAAAATGACTACACAGATATCATAAAAGTACAGTTCTTTTGTCATACATGTAGATTTTTTTCAAAATTAATCACGTTTG
1759	USuper-Scaffold_15_12726652	86.9392	A09	GTGCAATGGAAATGAAGCATAACATACCTTGTCTAACTAGTGCTAACAATCCATTAAGGCATGCAGTTGGAATTTCTGGCAGTCTTTTTGCGCACAAACCAATTGCTGCAACTGTATCAGCTGCAAATCTCCTGTCTGGATCTTTAATATAGTCCTGGAAAAAGCTCATGGTTAAAACATTCAGTAATGTAAAAAACATTTCT
1760	USuper-Scaffold_15_11970321	91.4142	A09	TGCATGCCCAAAACTATTTCTATGCAGGCCTAATATCATACATTGACGGTTATGTCTGCGTAATAGGGTATTACCGCCAGTGCGCAAAATTTACTGTTATTAATTTTTTGATCTTTGTCAAAAAATTCAATCCCCTATATATTATTTGAGAAACATTGCAATATTTTTTGTAGCCACATGTCATCACTATAATGATTCTTAGA
1761	USuper-Scaffold_15_11469907	95.6637	A09	GCGATGCTTCCAAACTTTACAACAACTAGTTGTAAATTCTTATCAAATCAAACGGTCTCAGTCTTTACATTTATGATGATCTCGATCTCAATATTAACCACGTGGAGTAAATTGATTCACAAACCTGAAAAAGGACCCTACCTGAAGACATTAATTAATTGAAACTACATTCATGTGTACATGTAAACAACTAAGAGAATACT
1762	BJ_VH_1035	96.7549	A09	GAAGAGCTcAAGAAGGCAAAGGAAGAGCTAAACAGATCAGAAGCATtaAgG[A/C]GaGAAGCTAAACAAGAAGCTGAAGAAGCCAAGcAGCAGCTAAgGGAGAT
1763	BJ_VH_1036	96.7549	A09	GAAAGGGAAAAGTCTTCCGAGRATCacTGAAAGTCCAAtAAgGCCTgGCTC[A/T]AGtAAAGATCRAgCaaATCTCGTTAGYCCTCCAGTGCTGAAACAGGTTA
1764	USuper-Scaffold_15_11788743	96.7549	A09	ATACTTCTTGGTTGATTGTATCCATGGATCTTCCCCATTTGCATATACTGTCAGTGGTAAATAACCAAAAATAATAAGGCAAGAAGAATCTTATCTCACGCATTACTCAAATTTGGAGATCAAAACCTTGTTGAGGCTGATTAATACCGTACTATTTCTAAGAACATTTCAAGCAAAAACTTATCATCAGCAAAGTATTCAAC
1765	USuper-Scaffold_15_11788822	96.7549	A09	CAAGAAGAATCTTATCTCACGCATTACTCAAATTTGGAGATCAAAACCTTGTTGAGGCTGATTAATACCGTACTATTTCTAAGAACATTTCAAGCAAAAACTTATCATCAGCAAAGTATTCAACTTACCTTGAGATAAAAGAATCAGTTTCGTCAAGGTTTACAAAAGAACCAGTTTCGACAACACTGCCTACAATGATCTGA
1766	USuper-Scaffold_15_11525076	98.9866	A09	GCTGTTGAGTCTAGCATGTCTACACTCTCGCACCCTTCAGGTAGACCAGCTAGTTGAAAGGGAAATTTAATTTCAACGATGTTGATAGTCGAAAAGGTAGAGGAAGAAGAGAGTGAGGACTTGATCCTGGCTACGTTTTGAGTAGTTGTGATGATGGTGACAGTCACACCTTGACGCTGGGACAAGAGCTTAGAGATGTCGAC
1767	USuper-Scaffold_15_11525080	98.9866	A09	TTGAGTCTAGCATGTCTACACTCTCGCACCCTTCAGGTAGACCAGCTAGTTGAAAGGGAAATTTAATTTCAACGATGTTGATAGTCGAAAAGGTAGAGGAAGAAGAGAGTGAGGACTTGATCCTGGCTACGTTTTGAGTAGTTGTGATGATGGTGACAGTCACACCTTGACGCTGGGACAAGAGCTTAGAGATGTCGACCAGT
1768	USuper-Scaffold_15_10726201	112.545	A09	AGGTCGAGAGGATGATGTTGTGAATAGGTGATATAGATGGTTGTTTGTGAGCCGTCAACTTTCAAAAGAGCGAAGGAGCAGCTTTAGATGTGAGCTTTTATCCCATGCACAAGAGCGAAGCATGCATGCACTATGACCATCCGTACTAATAAGAGTTGCAAAAAGTAATTGAATCTTATTAATTCCTATACAAAAGTCAGAAA
1769	USuper-Scaffold_15_10726204	115.423	A09	TCGAGAGGATGATGTTGTGAATAGGTGATATAGATGGTTGTTTGTGAGCCGTCAACTTTCAAAAGAGCGAAGGAGCAGCTTTAGATGTGAGCTTTTATCCCATGCACAAGAGCGAAGCATGCATGCACTATGACCATCCGTACTAATAAGAGTTGCAAAAAGTAATTGAATCTTATTAATTCCTATACAAAAGTCAGAAACTT
1770	USuper-Scaffold_15_10726235	115.423	A09	AGATGGTTGTTTGTGAGCCGTCAACTTTCAAAAGAGCGAAGGAGCAGCTTTAGATGTGAGCTTTTATCCCATGCACAAGAGCGAAGCATGCATGCACTATGACCATCCGTACTAATAAGAGTTGCAAAAAGTAATTGAATCTTATTAATTCCTATACAAAAGTCAGAAACTTTGGCGTAACCGACATTGATCTCAATAGATTA
1771	BJ_VH_0993	126.275	A09	AATTGGgTCCAAgCaAATTCTTTCTTCGTCTCgGTGGTCTTTGGTTGGTC[A/G]CcTTCACTGTcCTTGGTGTTCCCATCGCTGCtGCTAGCTTTAATCCTTCC
1772	BJ_VH_1032	126.275	A09	TtGgAGGAGCAAtgTGTgtTACCATCTTAGCCAAAGAACTCCCTCCTCTTc[A/G]AAATGCTGGACTaCAGAAATGTATGGCCTTCAGCTTTGATGGGTCTAAA
1773	BJ_VH_1049	126.275	A09	AGTGCTGCTTATATGGCTATTCaTtGTTCTCATAATCAACTCAAGTTAcAC[C/G]GCCAGCCTSACgTCaATTCTGACAGTTCATCAGCTATCATCACCAATCA
1774	USuper-Scaffold_15_10558537	126.275	A09	GAAAGGAGAGAAACAAAGAAGGTGAGAAGTAAGGGTCTTGGTGTTGGTGTGTGAACATAGAGAAAAGGTGTTTCTAACGTACATTGTAATCCATAGGCATTGCACATCACGCAACAGTGACCAACCTCCTTGTTTTTGTTCTCTCACAGCACACAAGACCTCTCACTCTTTTAAATTGATCAGACGAAGGTGGAGAGAATCCA
1775	USuper-Scaffold_15_10558683	126.275	A09	CAGCACACAAGACCTCTCACTCTTTTAAATTGATCAGACGAAGGTGGAGAGAATCCAAACGACGATGGGTCTTGACAAGTGGCTAGCTTTGCTGTTCCCAAGAGTGCAAGGAGGAAGGAGAGAAAAGGAATGTTGCAGTGTGTGTTTGATGAGAATGGAGGATGAGGATGTGATCAAGTCCTTGCCTTGTTCCCATGAGTTTC
1776	USuper-Scaffold_15_10735162	126.275	A09	CCGTGACGCCAAGGACATTCCCTCTTCTGGGGGTGTGATTTTTCTTCGGGAAAAAGGGTATAGCTGCTACGTCTTTCCGTTAAGACACAAAAGCTAAAGAACAATTAGAATTGATAGCTTTAAACCCAATTAAAGCTTTAATAAATCAGAACACAAGAACAGTGTCGAATCTATTTGTATGTTTTACGATCTCTTCCACATTC
1777	USuper-Scaffold_15_10735200	126.275	A09	TTTTTCTTCGGGAAAAAGGGTATAGCTGCTACGTCTTTCCGTTAAGACACAAAAGCTAAAGAACAATTAGAATTGATAGCTTTAAACCCAATTAAAGCTTTAATAAATCAGAACACAAGAACAGTGTCGAATCTATTTGTATGTTTTACGATCTCTTCCACATTCATTTTCACGAGTTGCATGTGCAAATGAAGATTTATCCT
1778	USuper-Scaffold_15_10735201	126.275	A09	TTTTCTTCGGGAAAAAGGGTATAGCTGCTACGTCTTTCCGTTAAGACACAAAAGCTAAAGAACAATTAGAATTGATAGCTTTAAACCCAATTAAAGCTTTAATAAATCAGAACACAAGAACAGTGTCGAATCTATTTGTATGTTTTACGATCTCTTCCACATTCATTTTCACGAGTTGCATGTGCAAATGAAGATTTATCCTC
1779	BJ_VH_1050	128.451	A09	AAGCCCTTGTTATGCTCCTTCTTCGGTGGATCGAGGcTGCCATGGATTCCA[A/G]TGGCTAACCATTTCCACAGCTTGAGCTTAACTGATACTCGGCTCCCGAAGAGACGA
1780	BJ_VH_0341	129.538	A09	CTGAAGGCAGTGAACCCgTCAACAAGCAGAGTGAACACATCTGAGAAgTA[C/T]ATaCAgGTgATTTCTGTCGACAACCACGAGTTCTGGTTTATGGGGTTTGT
1781	BJ_VH_0994	129.538	A09	GGAGGCgCTGGAGCAGATGCAAACACACTGGCAGATGCTCCGTGAGCAGTTGGC[C/T]CAGGTTGGTGTGTTCGTTCCTATTGATCCTACtgCCTCCACCAACAACATGA
[truncated: 1,999 more rows]
