# Supplementary material for: A chromosome‐scale assembly of allotetraploid Brassica juncea (AABB) elucidates comparative architecture of the A and B genomes
Source: Plant Biotechnol J. 2020 Dec 30;19(3):602–14. doi: 10.1111/pbi.13492 (PMC7955877; doi:10.1111/pbi.13492)
Supplement: Supplementary file 4 — Table S8. Description of the components of the Brassica juncea TuV (Tumida x Varuna) genetic map. Table S9. Features of the linkage map of Brassica nigra developed using Sangam x IC2782 F1DH mapping population. [file PBI-19-602-s007.xlsx]

## Sheet: Sheet1
Table S8 | Description of the components of the B. juncea TuV (Tumida x Varuna) genetic map.
A total of 9,041 genetic markers (8,517 GBS, 524 SNP and IP markers) present on the linkage map have been described. Linkage groups are named A1–A10 and B1–B8, following Panjabi et al., (2006).
Column A – Serial number, B ¬– Name of the genetic marker, C – cM position of the marker, D –Linkage group the marker belongs to, and column E – the sequence of the genetic marker described in the column B.
GBS markers have been prefixed with a “U” and “rs” , SNP markers have the prefix BJ_VH_ (Paritosh et al. 2014), and IP markers bear the name of the A. thaliana gene id from which these were developed (Panjabi et al. 2008).
Sequence information of the SNP and IP markers has been given in Paritosh et al. (2014) and Panjabi et al. (2008), respectively.
S. No.	Genetic Marker	Position (cM)	Linkage group	Sequence of the GBS markers
1	UA01_optical2_43470976	0	A01	AGCGTGAGAAATAAAATAAAAGTACAAGATGTAAATTCTCCATTGGTCTTTCAAAAGCAGACACACACACACATGTAATCAAATCATACCAGTTCTTTATGACGTTGTAACATGCGTTCATGTTCTTCCCTACATATCAGGAACTTGGGATAGTAGTTTTTATAAACCTTGTACACCGCTGAGGTAAGAAAAAGGAAGAAGCAGTAAATCACAAATGTGCAATTTTCTTGTCATATATATATGTATATATATTATTTTTCAGACGGAAGGAATTATCTACCAAAACATGCAGAAGCAGCGAATCCAAGCTTAACCGAAATGCCAGGGCTAAACAGATTGTCCCACTCAGCACGTTTCGAAGCTGCAATCGGAAAAAAAATAATAATCACAATTATACATT
2	UA01_optical2_43471040	1.71245	A01	ACACACACATGTAATCAAATCATACCAGTTCTTTATGACGTTGTAACATGCGTTCATGTTCTTCCCTACATATCAGGAACTTGGGATAGTAGTTTTTATAAACCTTGTACACCGCTGAGGTAAGAAAAAGGAAGAAGCAGTAAATCACAAATGTGCAATTTTCTTGTCATATATATATGTATATATATTATTTTTCAGACGGAAGGAATTATCTACCAAAACATGCAGAAGCAGCGAATCCAAGCTTAACCGAAATGCCAGGGCTAAACAGATTGTCCCACTCAGCACGTTTCGAAGCTGCAATCGGAAAAAAAATAATAATCACAATTATACATTCAAACAAACATCACGATCCAAGGAAAGAATCAGACAACCTGCGGATGAAGAAGAGAAATCCCGG
3	UA01_optical2_43721311	9.37104	A01	TACCAGTGGTTGTGGAGAGGCTGAGAGAGCTATGAACGTCTGATGTCGAAGCTACGCAACAAAGCATGACCCTTAATTTGACCCAGCAACCCCCATTTGCTTCTTCTTCGACATCACTGTTTCTGACATTGTTGTTCTTTTTCTTCTTCTTATTCCTCTTGTTAAGCTCATTGGATCTGTTGGATTGCCAATCCTCCATTACTTTGACGGAATCTAAACTCATCCCCGAGAGTTTCCCAGTTTGAGGAAAGAAGCGATTTTGGTGTAGAGAGAAGTAAGATTTAAAAAAAGCAGATAGAGAGAATTTTAGTCAAAAAAGGGAATTCATTGTCTATGGGAGATGAAAGAGAAAGAGAGACAAATCATGAGTTTGTTTGCTTATAAACTCTCAACTGTTACA
4	UA01_optical2_43721245	10.4971	A01	TTATAGAAACCAAAATTAAGAAGATTGCATTCCAAAAGGAAAGTCCTTTCTTTGAACTCAATTGCATACCAGTGGTTGTGGAGAGGCTGAGAGAGCTATGAACGTCTGATGTCGAAGCTACGCAACAAAGCATGACCCTTAATTTGACCCAGCAACCCCCATTTGCTTCTTCTTCGACATCACTGTTTCTGACATTGTTGTTCTTTTTCTTCTTCTTATTCCTCTTGTTAAGCTCATTGGATCTGTTGGATTGCCAATCCTCCATTACTTTGACGGAATCTAAACTCATCCCCGAGAGTTTCCCAGTTTGAGGAAAGAAGCGATTTTGGTGTAGAGAGAAGTAAGATTTAAAAAAAGCAGATAGAGAGAATTTTAGTCAAAAAAGGGAATTCATTGTCTA
5	UA01_optical2_43513433	15.5207	A01	GTATCACACCACAGCTCCAGACGTCTACTTCAGGGCCAGCATATAGTTTACCCGAAATGACCTGAAACAATTGACTGATCTCGATTAAAACTGATCTCCAAGAATACTCCCTATATATAGACAGTGCTCCTCAGATACATGAAGGTTAACTCACCTCAGGAGCAGCGTAATTGGGACTACCACAGCTTGTCTTCAGAAAGTGACCATCTCGCATAATGTTGCTCAGTCCAAAATCAGCAATTTTCACATTGCATTTGGAGTCCAAAAGCAAGTTCTCAGGCTTAAGATCTCTGTGAACAACCATATTCCGACGGCAATACTCCACTCCCGATATTATCTACATCAAAGTCAAGTCATGACTCATGGCTAGCTCTCAAATAAAATGATAAAAAGAAAACAA
6	UA01_optical2_43513421	16.7783	A01	GAAGAGCGTAGAGTATCACACCACAGCTCCAGACGTCTACTTCAGGGCCAGCATATAGTTTACCCGAAATGACCTGAAACAATTGACTGATCTCGATTAAAACTGATCTCCAAGAATACTCCCTATATATAGACAGTGCTCCTCAGATACATGAAGGTTAACTCACCTCAGGAGCAGCGTAATTGGGACTACCACAGCTTGTCTTCAGAAAGTGACCATCTCGCATAATGTTGCTCAGTCCAAAATCAGCAATTTTCACATTGCATTTGGAGTCCAAAAGCAAGTTCTCAGGCTTAAGATCTCTGTGAACAACCATATTCCGACGGCAATACTCCACTCCCGATATTATCTACATCAAAGTCAAGTCATGACTCATGGCTAGCTCTCAAATAAAATGATA
7	UA01_optical2_43513444	18.6646	A01	CAGCTCCAGACGTCTACTTCAGGGCCAGCATATAGTTTACCCGAAATGACCTGAAACAATTGACTGATCTCGATTAAAACTGATCTCCAAGAATACTCCCTATATATAGACAGTGCTCCTCAGATACATGAAGGTTAACTCACCTCAGGAGCAGCGTAATTGGGACTACCACAGCTTGTCTTCAGAAAGTGACCATCTCGCATAATGTTGCTCAGTCCAAAATCAGCAATTTTCACATTGCATTTGGAGTCCAAAAGCAAGTTCTCAGGCTTAAGATCTCTGTGAACAACCATATTCCGACGGCAATACTCCACTCCCGATATTATCTACATCAAAGTCAAGTCATGACTCATGGCTAGCTCTCAAATAAAATGATAAAAAGAAAACAATACCTGCTGAA
8	rs1591450	21.6523	A01	GCTTGAAATTGGACAGAGAGAGAGAGAGCGCAGGAAAGTGGAAATTTGTGTTACATAAAAGGAGAATGATGAAAGAAGAAAGGAGATGAAATGAATCGATTGGATCTGGGAATAAGCCAATCATCAGCCACATCGAGACTATCGGATCTAAAAGAACTGGAAAGGATAAAGATTCCAAAGAGCAGAAAAGTTGATACCTT[C/A]CGGTGCGAAGGAGACAGCAAGTTGGTGTCGACGATCTTTTTTTTTTTTTTTTTTTTGTGATCAACAATTGAACAAAAACAAAGTTTGGCTTTTTCTTTCACCACATTATTAAGACATTGGCAGTTGGCTGGCGGGTAACAAAACCGCGTTCTTTGTCTCTGCTACCTTTGTTTTCAGCCAAACCCAAAAGTCAA…
9	rs1591453	21.6523	A01	GGTGCGAAGGAGACAGCAAGTTGGTGTCGACGATCTTTTTTTTTTTTTTTTTTTTGTGATCAACAATTGAACAAAAACAAAGTTTGGCTTTTTCTTTCACCACATTATTAAGACATTGGCAGTTGGCTGGCGGGTAACAAAACCGCGTTCTTTGTCTCTGCTACCTTTGTTTTCAGCCAAACCCAAAAGTCAAATATGTT[T/G]TATTACGTACTACTTGCATCTATAATAATCTTAACAAACTAACCTTTTTAACCCAATATGTCAAAATATGATTTTATTTCACACTCCTCGGCATCTGAAAATCTGAATCTTAACAACGTAAACCTTTTCTCCATATCCCCTACTCAGTATCTCAAGTCTTCGTTTCTTTCTTTGCTTTTAATACAACATACATT…
10	UA01_optical2_43627281	23.0592	A01	ACGGGAAAGGAGAGGAAGCAATAAAGCTGTTTGAGAGAATGCTACTCGAAAACATCAAACCGAATCACATAACTTTCATATCGATACTGCGAGCTTGTGCTCACATGGGTCTAGTCGAGAAAGGACTCGAGTACTTCTACATGATGAAGACGGAGTACGGCTTGGATCCTCAGCTGCCTCATTACTCCAACATGGTGGATATCTTGGGAAAATCCGGGAAGGTAGAGAAGGCATTGAAGCTTATCCGTGAGATGCCGTTTGAAGGAGACGATGTTATATGGAGGACGTTGTTAGGAGTCTGCGCGATACATAGAAACAATGTGGAGATTGCGGAAGAAGCAACGGCTGCTCTGTTGAGACTTGATCCGCAAGACTCTTCTGCTTACACTCTTTTATCGAA
11	rs1591512	23.0592	A01	TTTAATCTCAGCCGCGAGCTGGCTCACGCTTTTCAGACCCCATCCTACCACGACATACGTTCACTGGTTCACGTGGTTGACCCCCCTGCTCATCTTCCCATCCAACCCGACATCAATGATCGGACCGAGCTGCTTCTCTCTCAAGTTCTTCAACCAAACAATGAATGCGTCCAAGAAGCTCTTAGCCACGCCAAGCCTAC[G/T]ACACTCACCCATCTCGTCTCCACTTACTTTCAACACAGCGAAAGTGCCACACGCCTTTGCTTGAATCTTTACCAAAGCGTACACACCGCTCGCCACCTCTACACACCCCTCTTTGACCTCTTCCACATCCTCCCCGTTGATTCCAACGCCATTGACGAGTCCCTCTGTAACTTGGCATTCGACGTCTTCCTCAA…
12	UA01_optical2_43041360	23.0592	A01	AAGTTCCATGGCAGTGTTGACTGTTTCTGCAGTGGTACAACCGCTGTGACTTTGATCAAACAGGTACTCTCTCGGCTTGGTAGTGTAGTTCACTGTTTCTTGGTTTTTATTATATATATCTTATGCAATATCGTAGGGTGAGTATCTAGTTGTTGGAAACGTTGGGGACTCTAGAGCTGTGATGGGGACAAGAGATGGTGAAAATGGTCTTGTTGCTGTTCAACTAACTGTGGATCTCAAGCCAAATCTACCAGGTTTGAATGATAACAAACAACTTATGATGGATCTCATTGTTGAAGTTGTGCTGATTGCTTGATTTTTGCAGCTGAGGAAGAGAGAATAAAGAAGTGTAGAGGACGTGTGTTTGCTCTTAGAGATGAGCCTGATGTTTGTAGAGTCT
13	UA01_optical2_43041493	23.0592	A01	TAGGGTGAGTATCTAGTTGTTGGAAACGTTGGGGACTCTAGAGCTGTGATGGGGACAAGAGATGGTGAAAATGGTCTTGTTGCTGTTCAACTAACTGTGGATCTCAAGCCAAATCTACCAGGTTTGAATGATAACAAACAACTTATGATGGATCTCATTGTTGAAGTTGTGCTGATTGCTTGATTTTTGCAGCTGAGGAAGAGAGAATAAAGAAGTGTAGAGGACGTGTGTTTGCTCTTAGAGATGAGCCTGATGTTTGTAGAGTCTGGCTCCCAAACTGTGACTCGCCTGGTCTTGCAATGGCACGTGCTTTCGGAGACTTTTGCCTTAAAGACTTTGGTCTAATCTCTGTCCCTGAGGTTTCATTTCGCCGATTAACCGAACAAGATGAGTTCATAGT
14	UA01_optical2_43473129	23.0592	A01	CTCGACGCACCTGAGCAAAGATCGATCTCATTTTCAGCGACATGATTAGGAAATTTAGGGTTCGTTTCTCACACCGTCTCGTTTATTTTATCCCAATCTATTATTTGGCCCTAGCCCTACCTTACTTCAGTATTATATAAGCCCATTAAAATTTGTAAATGAAAGGAAAATTGTTTTGCCGCGAATTCTGGATGCATCTCGTTTTTAGAGTTTACTATAATATATCTAAGAGGTAATTTTTTATAAACGTTGGTTTGGTGCTGCACTTGAAAGCCATTGCTCGGTCTCCTTATGTGAACCATCTTCTTGCTTCAACTGGTGTGACTCCTGATAGATGCATGCGCATACGTGTATTTTCGAATAAAAAGACTGGGTTGTGGCATTGCTGAGAAACTCAGGG
15	rs1591477	23.0592	A01	TTCATGCACATGTCCATACTACTACTAATTCACTCCTACAGTACCATTATTTGATCTCCTTCATATATCAAGGAGCTTCGGTAAACGTCACAAGTCATGGAATCTGTGATCAGCTTGAACACCTTCTTACTCATATTTGTTTTCATCACAACCATCTTCCCTGATGCATAAATTCTGTTTACTCCAAGATCAGCCGCCAT[G/T]CGTCTCACATACAGCTTCTTCAAAATGATCTCCATGGAGTAAGGTTCTTTCCCATATTGGCGACGTAAGTTCTCTGTGAATTGCATGAGACTCCACATATCTTTCTCAGCTGCTTTTTCAGCTTCATTGATGATCTCCATCGGATTTTCCAGGTAATTTACATACTCGGACGGCAGCCGAGGATTTATATTTAT…
16	UA01_optical2_43627233	24.5278	A01	AGAGAGATTTCGTGACGTGGAACGCCATGATCAGCGGGTATGCACACCACGGGAAAGGAGAGGAAGCAATAAAGCTGTTTGAGAGAATGCTACTCGAAAACATCAAACCGAATCACATAACTTTCATATCGATACTGCGAGCTTGTGCTCACATGGGTCTAGTCGAGAAAGGACTCGAGTACTTCTACATGATGAAGACGGAGTACGGCTTGGATCCTCAGCTGCCTCATTACTCCAACATGGTGGATATCTTGGGAAAATCCGGGAAGGTAGAGAAGGCATTGAAGCTTATCCGTGAGATGCCGTTTGAAGGAGACGATGTTATATGGAGGACGTTGTTAGGAGTCTGCGCGATACATAGAAACAATGTGGAGATTGCGGAAGAAGCAACGGCTGCTCT
17	UA01_optical2_43627236	24.5278	A01	GAGATTTCGTGACGTGGAACGCCATGATCAGCGGGTATGCACACCACGGGAAAGGAGAGGAAGCAATAAAGCTGTTTGAGAGAATGCTACTCGAAAACATCAAACCGAATCACATAACTTTCATATCGATACTGCGAGCTTGTGCTCACATGGGTCTAGTCGAGAAAGGACTCGAGTACTTCTACATGATGAAGACGGAGTACGGCTTGGATCCTCAGCTGCCTCATTACTCCAACATGGTGGATATCTTGGGAAAATCCGGGAAGGTAGAGAAGGCATTGAAGCTTATCCGTGAGATGCCGTTTGAAGGAGACGATGTTATATGGAGGACGTTGTTAGGAGTCTGCGCGATACATAGAAACAATGTGGAGATTGCGGAAGAAGCAACGGCTGCTCTGTT
18	UA01_optical2_43627305	24.5278	A01	AGCTGTTTGAGAGAATGCTACTCGAAAACATCAAACCGAATCACATAACTTTCATATCGATACTGCGAGCTTGTGCTCACATGGGTCTAGTCGAGAAAGGACTCGAGTACTTCTACATGATGAAGACGGAGTACGGCTTGGATCCTCAGCTGCCTCATTACTCCAACATGGTGGATATCTTGGGAAAATCCGGGAAGGTAGAGAAGGCATTGAAGCTTATCCGTGAGATGCCGTTTGAAGGAGACGATGTTATATGGAGGACGTTGTTAGGAGTCTGCGCGATACATAGAAACAATGTGGAGATTGCGGAAGAAGCAACGGCTGCTCTGTTGAGACTTGATCCGCAAGACTCTTCTGCTTACACTCTTTTATCGAATGTGTACGCAGATGCAGGAATGTG
19	UA01_optical2_43627242	25.0907	A01	TCGTGACGTGGAACGCCATGATCAGCGGGTATGCACACCACGGGAAAGGAGAGGAAGCAATAAAGCTGTTTGAGAGAATGCTACTCGAAAACATCAAACCGAATCACATAACTTTCATATCGATACTGCGAGCTTGTGCTCACATGGGTCTAGTCGAGAAAGGACTCGAGTACTTCTACATGATGAAGACGGAGTACGGCTTGGATCCTCAGCTGCCTCATTACTCCAACATGGTGGATATCTTGGGAAAATCCGGGAAGGTAGAGAAGGCATTGAAGCTTATCCGTGAGATGCCGTTTGAAGGAGACGATGTTATATGGAGGACGTTGTTAGGAGTCTGCGCGATACATAGAAACAATGTGGAGATTGCGGAAGAAGCAACGGCTGCTCTGTTGAGACT
20	UA01_optical2_43074115	26.1951	A01	ATATGGAGAAAGCTAGGGCCAACAGTAGATTTAAAATAAGACTTAATTGCACTCTAAAACATTATTATAATCGCCGAAAAAGAAAGTCAAAAAGAAGAACAGCCAACCCTAAATTTCACGTCACGACCATGCCGCCGCCGAATATGAGATCGATCCTTGCTCAGGTGCGTCTAGAATGATCTAACTATGGTATCATTTTCTTTCTCTGTCTGATTTGTTAGATTGGGTCTCTACAGGTACATAAAAAGTCGTTATCGATGCAGTCTTGCCGCAATTTCTCTTCACCCGCCAGCAAAGGTAAAGTTTGAATGATTCCTTATCATGATCTCGAGTCTGTGATTTTCTTTGTTGATTTGTGATTTTAGAGCCAAAGAAAAGATCTGACGTGGCTTCAGTGGTA
21	UA01_optical2_42700268	26.1951	A01	GTCGTCTCTGACCTTTTAGTAAAAGACATAACATCTTTTAGTGACAATAAGTCTGAGCAGGTTCGGTAAATGAACTGGTCGATTAGGTTTTATTCGATAATTCTAGTTGTATGTATGGTATTATGAATTTTTTTTATAAAGAATAAGGACATAAACATTTTTGTACGTAGAACATTATAAAAAAAATTAAAATGTTAGATCGGCATTATGTCTAAGTGTGATGTTAATGATGATAAAGCAATGTGTAATGTTTTGGCAGCTATAGCGACAGTGGAAGGCAGAATGAGTGTAATGAAATTAGGGGAAAGAATGGTGATGAACTTCAACGAGATGCTGACCATGTCCGGGAAAGTTGACTTTCCACAGCAGTCCAAATGTGGAGTCAGAATCTCGATCAGGA
22	UA01_optical2_43608689	26.4191	A01	TACTACGGTTGCTCCCCCGATGCAGACTACTAGTGAAGACAAATACTTCTGGAGAGTTGACGGCGCACAGCTTAACAAATTCTCTGCAGCAAGAACTTGGGAAAACTGCAGGCCACGTGAAAATCCCAAAGACTGGTCGAAGTTGATATGGTTTTAAGGGTGTGTTCCTAAGCATGCTTTCAATATGTGGATTGCACAACTAGATAGAATTCCTATGAGAAGCCGACTGGAACGATGGGGGGTCACAAATGCCAGCAACTGCCCTGTCTGCTTGTTTGGAATTGAAACACGAGATCATATTCTTCTTACCTGTGGTTATAGTTCCGAAATTTGGAGGCTTGTGCTGCCAAGACTCGCTTCCCCTAATGTGTGCTTCATGAACTGGACGAAATTGCTATCA
23	UA01_optical2_42051752	29.0393	A01	CTTCACCACACCCTAATGTCCATGTCCAGCAAGATCAGAACCATCACCGTCTTTTCTAAACTGTTGTGAAACCTTACCGCATAAGGTAACATTTAACTCCACAAAACGTTGGTGCAGCTGCTTCCGCTCTTCCACGCTCAAGCCTTCAGCATTCCACCACATTTTGTCAAACCTTTTGTCACTTTTTGATTTCTTCAATTTTTTTTCCTTTTCCTTTTCCATTTCCAACTCTTCAGCGAAATCAGCATACAATTTCTTGAGATCTTCGTTCTTTTGACTCTTATAAGCTCCCACTAGCGAATCAGTATTGGTATCGTCTTTCCTGGGCGATTCATCTATCAAAGGGCTCTTCAGTCGACCAGCAGCATCTTCCATAGACGGATGTGCGAATGTGTGAGAC
24	UA01_optical2_41996039	29.0393	A01	TTGAGGATTATCTACCAAAATACGATTTTAATTTATTAGTCAAGTAGTTCAATGATGTTTTGGCAGATTTTTTTTAAATGAATGAAGTTGATCATCTATATATCAATCAAAACGTATATGCCGAAACAAGAATAAAACTTCACATCTTAAATAGTAATCATGGTTTCATGAGTGAGCAAATAAGTTATTAAGCCAGTCGCTTTTCTAAGAATTTGTAAGGAAAAAGTAAACAACAATAAGTTAGATTTGTACATACTTTTTGACCTGAATCACGTGTGTACAATCACATTACCAATCAAAAACAGTAATTTAAATGAAACATGCAAATGAATATGAGTAATATAAATAAATAATTATTAGTTGTGATAAACTACTAAAGTATATCTATTCTATTAAAACA
25	UA01_optical2_41860373	29.0393	A01	CTTACTTATTCTAGTAAAGGAAACACATATGATATTCGAAATTGGCTGAAAGCTATTCGTGAAAGCGGGTAAGTAAGTGAGTGAGTGTCTACATTGTTCTCCTTCAGGCTTTTAATGTTAGTAACGCATTTTGCAGATACCGTGTGCTGAATCTCTCTGTAAGCATGGGAGAGACGTTCTACACATCCATTGATGCTAACGAAGTTGCATTGACCTTCACTGAGAATATATGGTGGATGGAGTTCAGACATATAAAGCAGCTTATCAACTCCTTCGTAGGATGTCTTGTCTCATCATGTCCTGCAGATATGTGGGAGCCATTGCTTGAACCGCTTCTGAGTCCTTTGTTGACACACTGTCAGCGAGCTCTTGACTCCTCGTGGACTAGTCTTCTGCGGGA
26	UA01_optical2_41860364	29.9669	A01	AAAGGCTTCCTTACTTATTCTAGTAAAGGAAACACATATGATATTCGAAATTGGCTGAAAGCTATTCGTGAAAGCGGGTAAGTAAGTGAGTGAGTGTCTACATTGTTCTCCTTCAGGCTTTTAATGTTAGTAACGCATTTTGCAGATACCGTGTGCTGAATCTCTCTGTAAGCATGGGAGAGACGTTCTACACATCCATTGATGCTAACGAAGTTGCATTGACCTTCACTGAGAATATATGGTGGATGGAGTTCAGACATATAAAGCAGCTTATCAACTCCTTCGTAGGATGTCTTGTCTCATCATGTCCTGCAGATATGTGGGAGCCATTGCTTGAACCGCTTCTGAGTCCTTTGTTGACACACTGTCAGCGAGCTCTTGACTCCTCGTGGACTAGTCT
27	UA01_optical2_41860365	29.9669	A01	AAGGCTTCCTTACTTATTCTAGTAAAGGAAACACATATGATATTCGAAATTGGCTGAAAGCTATTCGTGAAAGCGGGTAAGTAAGTGAGTGAGTGTCTACATTGTTCTCCTTCAGGCTTTTAATGTTAGTAACGCATTTTGCAGATACCGTGTGCTGAATCTCTCTGTAAGCATGGGAGAGACGTTCTACACATCCATTGATGCTAACGAAGTTGCATTGACCTTCACTGAGAATATATGGTGGATGGAGTTCAGACATATAAAGCAGCTTATCAACTCCTTCGTAGGATGTCTTGTCTCATCATGTCCTGCAGATATGTGGGAGCCATTGCTTGAACCGCTTCTGAGTCCTTTGTTGACACACTGTCAGCGAGCTCTTGACTCCTCGTGGACTAGTCTT
28	UA01_optical2_42179621	30.9556	A01	AGCTAATAATCACCACGCGCTGTATTAGCGAACTGTCGACTCGACGCTGCTAACTTTTGTTTTGCAAGTTTATGGATTTAATTAACCTTATCTTGGATGTTCTGATATCGTGTGTAGCGAACTGTCTAGATAGTCAATTCGTATGCATACTTCTTACAAGTGTTTTCTAGTATTGGATTTTGTTGTTGTCGTTTTTTGTTTCGTCTCCATCACGTAGAGAAATTTAAGAGAACATGCATGTTTCACACTGTAAAGTGTCCCACAAGGCTAAGCGTATTATTATTATTATTTTGACTTATAAAAAAAAGATTATTATATCCAAATCATACCTTTTTGTTTTGTCTTTTTCTTGCTAGTCCATACCTTATTGTTTAGATTTGGCGTCAGAAATTTAAAAGGA
29	UA01_optical2_42179623	30.9556	A01	CTAATAATCACCACGCGCTGTATTAGCGAACTGTCGACTCGACGCTGCTAACTTTTGTTTTGCAAGTTTATGGATTTAATTAACCTTATCTTGGATGTTCTGATATCGTGTGTAGCGAACTGTCTAGATAGTCAATTCGTATGCATACTTCTTACAAGTGTTTTCTAGTATTGGATTTTGTTGTTGTCGTTTTTTGTTTCGTCTCCATCACGTAGAGAAATTTAAGAGAACATGCATGTTTCACACTGTAAAGTGTCCCACAAGGCTAAGCGTATTATTATTATTATTTTGACTTATAAAAAAAAGATTATTATATCCAAATCATACCTTTTTGTTTTGTCTTTTTCTTGCTAGTCCATACCTTATTGTTTAGATTTGGCGTCAGAAATTTAAAAGGATC
30	UA01_optical2_42179492	31.3978	A01	ACAATTCTTATTTGAGTCTTTGAGTTCTATACTTGAGTTCTAGAGATTCGTCTTGCTTCCATAGGCCCATTAATACTTGTAAGAAACCTCAATAATTGCCCGTTAATATAGTCCCAAAACTATGAAGCAAGCTAATAATCACCACGCGCTGTATTAGCGAACTGTCGACTCGACGCTGCTAACTTTTGTTTTGCAAGTTTATGGATTTAATTAACCTTATCTTGGATGTTCTGATATCGTGTGTAGCGAACTGTCTAGATAGTCAATTCGTATGCATACTTCTTACAAGTGTTTTCTAGTATTGGATTTTGTTGTTGTCGTTTTTTGTTTCGTCTCCATCACGTAGAGAAATTTAAGAGAACATGCATGTTTCACACTGTAAAGTGTCCCACAAGGCTAA
31	UA01_optical2_42053965	34.8512	A01	AGACGACGGAGATCATCTCCGCCGCGGGGCTTCACGGAGTCACCTGGGCTCCGTTGGCGATCACCACGTTTCTCATTTTCGTCTACGTCTCGTTATTCACCGTTGTGTTCGGCTCCGCTAGCTTCAACCCTACCGGAAACGCCGCCTTTTATGCCGCCGGGATCCCTGGAGATACCCTCTTCACCTTGGCCATCAGGTTGCCTGCTCAGGTATGTAATCTAATCTAAAGATCCAAACTTTTTTTTCGAAAGTTTTGGACTTTGAGTCTTAAATTTGAATTTCGTTTGTGTTTTGTCTGTACGAATCTGAATCTAGTTGTGTCTGAATCTCAGTCTATTATAGTATGTGCATTTTTTAAATCCCATTTAGGTTGGTTGCAACTTGCAAGTACTCAACTTCA
32	UA01_optical2_41572253	40.9972	A01	CAGATGAACCTCAGTCTGGTGGCTGGCTCCATAAGTTTACTGTTGGTGCTTACAAGCCGTTCTTCGACGTCGACACTTCGGATGTCTTGGACAGACTCAAGGAATCTCTCTTCCCGTTCCGCGGAACGTTTACAGAGAAGACTGCTGATAAGCCTGACTTGTAAGAGTTGTAGTCTTTTTCTTTTTGACTTTACGAATGAAACTCGGTTGATTTGTGTTTTGTTAGGTATGGTCCGTTCTGGATATGCACGACTTTGATATTCGTGGCGGCGTCTATCGGCACGTTTGTCACGTACGTAGCGCATAAATGGAAGAAACAAGAGTGGAACTACGATATCAATCTGGTGACGTGGTCCGCTGGTGTTTTCTATGGCTATGTCACGCTGGTTCCTCTCGCGTT
33	UA01_optical2_41583040	44.5633	A01	CTGCACCACACCGCACCTCACCTCACCTCGCATCACCACTATCTGTTGTTTATTGTTATCTACCTGTTTTAAAAGCTTTTTATAAAGTAGATCTCTTATCTGGATTTGACTTTGATTAATATGTACGTTTCAGAAACTCAAGAATACAAAATTAACAATTTAAAAAATAAAGGAAAATGTATTGCGTGTTTATAAACAATCCCATACAAAACAAAAATGAAAAAGATAAGAAAAATGTAGGTACAGCTACAAAAGAAAAGTCAACTAAACCGGTAATCTCATCGAACCGCTAGTTGAGCCACCTGTACCGGGCGGTTTAACCGAAGTTCCTTCGCCGTCCTTATTGACTCCTCCCTTATGTACCGAAGAGTTCCTCCACAACAACGACCCGTTTCTAAGA
34	UA01_optical2_41583134	44.5633	A01	CTTATCTGGATTTGACTTTGATTAATATGTACGTTTCAGAAACTCAAGAATACAAAATTAACAATTTAAAAAATAAAGGAAAATGTATTGCGTGTTTATAAACAATCCCATACAAAACAAAAATGAAAAAGATAAGAAAAATGTAGGTACAGCTACAAAAGAAAAGTCAACTAAACCGGTAATCTCATCGAACCGCTAGTTGAGCCACCTGTACCGGGCGGTTTAACCGAAGTTCCTTCGCCGTCCTTATTGACTCCTCCCTTATGTACCGAAGAGTTCCTCCACAACAACGACCCGTTTCTAAGAAAAGCCCACCGGTCCGACCGTGTGGACTCACCGGTTGAATTCGACACATTGGCTCGAATACTACGGGTAGAACCTAGCCTAATCGAACCATCAT
35	UA01_optical2_41855114	44.5633	A01	TGCTTTCCACTATCTTTCACAGGAAGACATACCATTTCAGTATTTGAGTTTCTTCCTGGAAGATGATGCTGAACTTGAACACATAAAGAAGGTAAAAATAACGTTATAATTGCCCCTAAGCTTTTTCATTATTACAGAGAATGAATGAAGAAGAATAGGCCCTCAGATTTTTTCTTGATGGGATTATCTAAAAGATAACGCATTGTTGTGTACGCCATTGTTTCAGGAGTATGGAGAAGGAAGAATGACAACAGGTGATGTAAAGAAGAGACTCGTTCAGGTTGTGACAGAAATTGTGGAGAGACACCGCATGGCTCGAGCTGCTGTTACTGATGAGGTACAAAAAAAAGAAAAATCGATTTGATGTAATAACAGTTTTATTATTAGACCAATCAGAGAT
36	UA01_optical2_40746661	49.9178	A01	AAGGGGCAGATACCACCAGGGTTTTTTGTGTAAGGATGTGTTATGCATTGCATCCCTTCTCCCATGTCTTGATCTTTGTGTTCCACCATTACAAGAAGATTAAACAACGATGATGAAGAAAACCAAACTCGTTGAGTCCTCTCTTGTTTCTCTGTTTATGTGTGTAATGAAGGAGAAACTGAGCTTTTAGCTTCTTTTGAGAAAGAGAGAGAGTTTACTTGTTTGTGAGTGAGATGAGATGAGAGAGTTTGTAAGAGAAAGAGAAAGGCGTCGTCGAGATCCCCCCAAGTGCACGTGGGACTTCTGACCTGTACCGTTAAGACCACCCCCTTTGATTATTTATTTTTGTAGATTTTACTTTTTATTTGAAGATCTGGTGTATACCAATCAACTGGTTATA
37	UA01_optical2_40761391	55.4303	A01	GACTCAAATACGGCACCGCCACGTCACCTTTCCTCGCCGGCGTCAATGTTCCCGCTATAGGTCCCGACGAAGGTCTACTCGTCGTCGTACGGTACGGCATGCCAAACCCGGTTCGACTCTCCGTTGAGTAAACCGGACTCGACATCGACATCGAACCGGTTACGGCGCGAAAGTTCCTGACCCGACAATCTTCGTTGACGGCGACGGTGGTGGAGATTGGCCATTTGCGCCATTTGAAAAAGGGTAAAGCCTTCTTCCACCACCACCGTTTCTTCCTCTTGTTGTGGTGCATTGTGGACCGGGTCGGGTCATCTTTCGAAATGGGTTTCTGGATCTTGAAGTGAAGACTGTTGATGATGGATGACTTCGTTGACGTTTCTCTCTTATGCTTCCTAGCTTC
38	UA01_optical2_40761508	55.4303	A01	TCTCCGTTGAGTAAACCGGACTCGACATCGACATCGAACCGGTTACGGCGCGAAAGTTCCTGACCCGACAATCTTCGTTGACGGCGACGGTGGTGGAGATTGGCCATTTGCGCCATTTGAAAAAGGGTAAAGCCTTCTTCCACCACCACCGTTTCTTCCTCTTGTTGTGGTGCATTGTGGACCGGGTCGGGTCATCTTTCGAAATGGGTTTCTGGATCTTGAAGTGAAGACTGTTGATGATGGATGACTTCGTTGACGTTTCTCTCTTATGCTTCCTAGCTTCTTCCATAACCTTTGATAAAAAAAAAAACAAGATCTCTCCATCAGACAAAACATACTCAAAACATAGCTAAACTGTAACGGTACGTACCTGAAAGTAGTTAAAGCCATAGTCGCTGAA
39	UA01_optical2_40761358	57.8524	A01	TCCTCTGCTGCTGCTCCATATTATGCTCTCGTAGACTCAAATACGGCACCGCCACGTCACCTTTCCTCGCCGGCGTCAATGTTCCCGCTATAGGTCCCGACGAAGGTCTACTCGTCGTCGTACGGTACGGCATGCCAAACCCGGTTCGACTCTCCGTTGAGTAAACCGGACTCGACATCGACATCGAACCGGTTACGGCGCGAAAGTTCCTGACCCGACAATCTTCGTTGACGGCGACGGTGGTGGAGATTGGCCATTTGCGCCATTTGAAAAAGGGTAAAGCCTTCTTCCACCACCACCGTTTCTTCCTCTTGTTGTGGTGCATTGTGGACCGGGTCGGGTCATCTTTCGAAATGGGTTTCTGGATCTTGAAGTGAAGACTGTTGATGATGGATGACTT
40	UA01_optical2_39939007	66.4732	A01	ATTCAACTTTTAGTATTAGGAAACAATGAAGCCATTCATGTATAAGAGTCTTAAGTCCAAACGCAGAACTGTAATGAGAAGAAATATAAAAGGGTAGCCAAACACGCCCTAAAGACAAAACACAAACAGTTCCTTATCACGAGGGCTGCAACAATGGTCTCTTACCAAGTCTCTTAATCTCCCTCTCCATGTTTCCCGTAAGCATCAGCCTAAACATCTTGAGATCGCAAAGAAACGACCAAACCGGGTGTCCGAAGCTCGCCGGAACGTTCCCTTCCACGAAGAAGTGGCTGTACCACGCGAACCCGTACCCAAACAGAGGCACCAGAGCCAGGAACCACCGGCTGATCAGAACCGAACACAGCAAAGCCGCGACGCTCGCGATTATCCCCGTGAAGTG
41	UA01_optical2_39938983	68.379	A01	ATCTTTTGAAAAAAAAGTTACGTAATTCAACTTTTAGTATTAGGAAACAATGAAGCCATTCATGTATAAGAGTCTTAAGTCCAAACGCAGAACTGTAATGAGAAGAAATATAAAAGGGTAGCCAAACACGCCCTAAAGACAAAACACAAACAGTTCCTTATCACGAGGGCTGCAACAATGGTCTCTTACCAAGTCTCTTAATCTCCCTCTCCATGTTTCCCGTAAGCATCAGCCTAAACATCTTGAGATCGCAAAGAAACGACCAAACCGGGTGTCCGAAGCTCGCCGGAACGTTCCCTTCCACGAAGAAGTGGCTGTACCACGCGAACCCGTACCCAAACAGAGGCACCAGAGCCAGGAACCACCGGCTGATCAGAACCGAACACAGCAAAGCCGCGAC
42	UA01_optical2_39791270	73.6688	A01	ACGGTTCGTTCCGCAGCACTCCCTGGTACGTCAGGTTCGGCAAGTTCCAAGGCGTCCTCAAAGGCGCAGAGAAGTTTGTGAAGATCTCTGTGAATGGCGATGAAGCTGACTTCCACATGTATCTTGATAACTCCGGTGAAGCTTATTTCATCAGAGAAGTTGATCCTGAAACCACCAACGATCTGATCTCTAGCTCTGACGATAGCAATGGTAGCGAGAGGGTTTTGACTCTTGAGCATAGCTCGTCGGACGTTGGCGCTGGGGAGTTGAGAGAGGGTTTAAGCTCTTTGAACCGGCTTGATAGGACGGAGTCTGATAGTAACGGGAGGTATTATGATTTTCAGGATGATCCTCCTTCTCCAACGTCTGAGTATGGGAGTGCTCGGTTTGATAATTTGAA
43	UA01_optical2_39782560	74.833	A01	GCCTCTCCACGTGGCAAAGCTCAACACCAGTGATATTCCTAAAGGCCTTAACAATCTTAGCCCCTTCGGTGCCGTAAACCACAAGAGGACCTTTCCTAGAGATATAACGACGGTTCCTCATCTTCCCCACACCAGACCTAATCCCAATACTATCCTTCGCCTTCTCAGCATCATCATAAGCTCCAACCTGTTTCAACACCTTAATCGCCGCCGCCGTTTTCTCAACGGCCTCGGCTGAGTCACTAACCACAAGAGGCATCTCCGGAACATTCTCGATCTTGTGACCTCGAGCCATCACGAGCGCGGGAACCGCCGTGGCGGCGATGGCGGACACGATCGCGTGCCGTTTCATGTTGACGTTGACGCGGCGGTGCCAGCGGCGCCAGATCTTGGTCGGGGC
44	UA01_optical2_39733177	79.6562	A01	AAAAGCAGAACCAAGCTAACACTTAACACTGATAAACAGAAAGCAAAGATTCACTCACATTGACACCAGCAGCAGTGGCATCCTTCTTCATTGCCTCACCGTACTTGTCCTTACCAATGGATCCCATGTAACTGGTTGCCCCAGGGATTTGAAGCATCCACTGTAATGGTATCATTCATTTAGCAAAGAAGTAGTAACTCTATGAGAATAAGGACGTAACCATCATTTTACCTGGGCCACTTTGATTGAGTTCTGTGTAGCACCTGTAAATAATCAAAACGAATATATCAGAATGAAACAAACACCAAGTGTCAAAAAAAAAAAAAAAACTAATAATTAATTACCTCCAGCAATGTATTCGACAGTGAACTTCTCGCTCATCTCATCGTACCTAATAAAA
45	UA01_optical2_39733180	79.6562	A01	AGCAGAACCAAGCTAACACTTAACACTGATAAACAGAAAGCAAAGATTCACTCACATTGACACCAGCAGCAGTGGCATCCTTCTTCATTGCCTCACCGTACTTGTCCTTACCAATGGATCCCATGTAACTGGTTGCCCCAGGGATTTGAAGCATCCACTGTAATGGTATCATTCATTTAGCAAAGAAGTAGTAACTCTATGAGAATAAGGACGTAACCATCATTTTACCTGGGCCACTTTGATTGAGTTCTGTGTAGCACCTGTAAATAATCAAAACGAATATATCAGAATGAAACAAACACCAAGTGTCAAAAAAAAAAAAAAAACTAATAATTAATTACCTCCAGCAATGTATTCGACAGTGAACTTCTCGCTCATCTCATCGTACCTAATAAAAAAA
46	UA01_optical2_39333217	85.4241	A01	TGCTTGTAATTTTCAGCGTAAGAAACATAGTTGTTGTTCAATTACAGAGAAACAAAGAAGTTTGCTAAAACGTAGAAAAAAAACACACCAAGCTAAACCGGAAAGAGTACCAGAGAGACAAAGAAGTTTGCTAAAACGTAAAAAAATAGAGATAGAGAAAAAACACACCAAGCTAAAACGGAAACAGTACCAGAGGAACAAAGAACTTTGCTAAAAAGGTAAAAATAGATTAATGAGAAAACACCAAGCTAAACTAGAAACGATATCCCAAATCTTATTTGATACGGATAGACATAGTGGTTCCTTTGGATTTCTTCTTCCAGATTCCTCAGGTAGCTTATAAAAGACCTGTACCAAAAAAAAAAAAAGGTTAACTCAGGTGATTTGACTATAATATTTT
47	UA01_optical2_39333235	85.4241	A01	TAAGAAACATAGTTGTTGTTCAATTACAGAGAAACAAAGAAGTTTGCTAAAACGTAGAAAAAAAACACACCAAGCTAAACCGGAAAGAGTACCAGAGAGACAAAGAAGTTTGCTAAAACGTAAAAAAATAGAGATAGAGAAAAAACACACCAAGCTAAAACGGAAACAGTACCAGAGGAACAAAGAACTTTGCTAAAAAGGTAAAAATAGATTAATGAGAAAACACCAAGCTAAACTAGAAACGATATCCCAAATCTTATTTGATACGGATAGACATAGTGGTTCCTTTGGATTTCTTCTTCCAGATTCCTCAGGTAGCTTATAAAAGACCTGTACCAAAAAAAAAAAAAGGTTAACTCAGGTGATTTGACTATAATATTTTTGTTTCTTCCAGTGTTTG
48	UA01_optical2_39333187	87.1056	A01	AGAGGGGAAAAGACGACACATCTTTGACTGTGCTTGTAATTTTCAGCGTAAGAAACATAGTTGTTGTTCAATTACAGAGAAACAAAGAAGTTTGCTAAAACGTAGAAAAAAAACACACCAAGCTAAACCGGAAAGAGTACCAGAGAGACAAAGAAGTTTGCTAAAACGTAAAAAAATAGAGATAGAGAAAAAACACACCAAGCTAAAACGGAAACAGTACCAGAGGAACAAAGAACTTTGCTAAAAAGGTAAAAATAGATTAATGAGAAAACACCAAGCTAAACTAGAAACGATATCCCAAATCTTATTTGATACGGATAGACATAGTGGTTCCTTTGGATTTCTTCTTCCAGATTCCTCAGGTAGCTTATAAAAGACCTGTACCAAAAAAAAAAAAAGG
49	UA01_optical2_39333286	89.5072	A01	ACGTAGAAAAAAAACACACCAAGCTAAACCGGAAAGAGTACCAGAGAGACAAAGAAGTTTGCTAAAACGTAAAAAAATAGAGATAGAGAAAAAACACACCAAGCTAAAACGGAAACAGTACCAGAGGAACAAAGAACTTTGCTAAAAAGGTAAAAATAGATTAATGAGAAAACACCAAGCTAAACTAGAAACGATATCCCAAATCTTATTTGATACGGATAGACATAGTGGTTCCTTTGGATTTCTTCTTCCAGATTCCTCAGGTAGCTTATAAAAGACCTGTACCAAAAAAAAAAAAAGGTTAACTCAGGTGATTTGACTATAATATTTTTGTTTCTTCCAGTGTTTGCTAACAAGTTGATTTAAAACTCTGGAAAATTACCTTTTTAATGAGTTGTAG
50	UA01_optical2_39333300	89.5072	A01	CACACCAAGCTAAACCGGAAAGAGTACCAGAGAGACAAAGAAGTTTGCTAAAACGTAAAAAAATAGAGATAGAGAAAAAACACACCAAGCTAAAACGGAAACAGTACCAGAGGAACAAAGAACTTTGCTAAAAAGGTAAAAATAGATTAATGAGAAAACACCAAGCTAAACTAGAAACGATATCCCAAATCTTATTTGATACGGATAGACATAGTGGTTCCTTTGGATTTCTTCTTCCAGATTCCTCAGGTAGCTTATAAAAGACCTGTACCAAAAAAAAAAAAAGGTTAACTCAGGTGATTTGACTATAATATTTTTGTTTCTTCCAGTGTTTGCTAACAAGTTGATTTAAAACTCTGGAAAATTACCTTTTTAATGAGTTGTAGTGGTGCTGCTGATT
51	UGM1310@A01	92.2464	A01
52	UA01_optical2_39267542	93.9969	A01	TACTTTAGTTTTCTCTTGGTTTAGTTTTTTAATCTGCTCTTAATTCAGGCTAGGGAAGAAAAGGAGCTGATTAAAAAGTTACGTTGTTTAATTTTAATTTTATCGTATTATTTGTTTAGCAAATATTATATATATACACGCATTTTTATTTCTCTTTGTGTTGACAAATATAAATGTAAACAAGTATATTACGTTAACTGAGAGAAAAATAAACTGCTTAAGGCAATAATACTTGTTCTTCAACAATTAAAATAATTTTTAGAGAAAAATAATAATAGTACTAATTTTTAGAATAAAGCATGACCTTTACTGCATGCATGTTAGCCGGTACGAGCTGGTTTAGCATGGGTGTTACAGATTTAAATACAGACCGGGTTGGTGCGAATCTTTACGTATCAAT
53	UA01_optical2_39267717	93.9969	A01	GTAAACAAGTATATTACGTTAACTGAGAGAAAAATAAACTGCTTAAGGCAATAATACTTGTTCTTCAACAATTAAAATAATTTTTAGAGAAAAATAATAATAGTACTAATTTTTAGAATAAAGCATGACCTTTACTGCATGCATGTTAGCCGGTACGAGCTGGTTTAGCATGGGTGTTACAGATTTAAATACAGACCGGGTTGGTGCGAATCTTTACGTATCAATTTTTTTATTGGTATGGCACACTGGCGTGGCGTAACGTGTGTCGTTTTTGCCATTGTTGTTAAATATGCAAGGATAATACATTATTATTTTATATAATCACAAATGAATCAAATTAATTTGGATGGAACGTTTCAGTGATCCTTTAGTGATGTTAATTCTCGAGTTTTACTTTAGT
54	UA01_optical2_39257382	94.9368	A01	TTGCAATGGCAGTTTATCAATATTGCACCTACCGGAATTGTGCATGTTTCTATATATTACAAAATGTTTAGACAAGTCAATATTATATAGTCATAGAGAGATGTCAAAAAAATAGTGCACGTAATGTTACGTGTATAGAACAAAATTAATGGTTTTAAACTAACCAATTAATTTGGTCCAAACTGTTTTTTAAACTAACAAATTTGGTCCAAATTGTTGGCAGAATGCACCGAAATTAGGCAATGGCTACAGCTAAATATACGGAGTAATTAGCTAGGTTACTGACCTTATTATATAATCACAGCATATAGTCCATGAGAAAAATAATTCTAGCTTTAAGTGTAATGTATTAATGTGGCTATATTTAGAATCTGAAACGTGGACAAGTATCATGTAAATG
55	UA01_optical2_39267540	94.9368	A01	TCTACTTTAGTTTTCTCTTGGTTTAGTTTTTTAATCTGCTCTTAATTCAGGCTAGGGAAGAAAAGGAGCTGATTAAAAAGTTACGTTGTTTAATTTTAATTTTATCGTATTATTTGTTTAGCAAATATTATATATATACACGCATTTTTATTTCTCTTTGTGTTGACAAATATAAATGTAAACAAGTATATTACGTTAACTGAGAGAAAAATAAACTGCTTAAGGCAATAATACTTGTTCTTCAACAATTAAAATAATTTTTAGAGAAAAATAATAATAGTACTAATTTTTAGAATAAAGCATGACCTTTACTGCATGCATGTTAGCCGGTACGAGCTGGTTTAGCATGGGTGTTACAGATTTAAATACAGACCGGGTTGGTGCGAATCTTTACGTATCA
56	UA01_optical2_38895749	95.9159	A01	TGCCAAGGCACCGCTTGCTTTGGAGATTAACCGGCTTGGATTGTTAGCTGAACCGATGCCGTCTCTTGATGCTATTGCAGCTCTTATTAACTTCTCTGAAGGATCATCAAATCATGCATCATCTGTCCAAAAGCATGAAGCATGTCCAGGTAAGTTAATTTAGTATTTTGAGTCAAAGCCATTGAAACGCCTTTCTTACCGAAAACTTCAAATTTTACTGCCGTAACAGGACAAAATGGAGATATTAAATCGCCCAAAAGACTATGTACTGACTACCGCAGCATTCTAGTTGAACGGAGCTCCTTTGCATCACCAGTGAAGGAGCGTCTGTTGGCATTAGGCAACGTTAAATCCAAGACGCTGCCACCTCCGTTGCAGTCTGCATTTGCTACGTACGTCC
57	BJ_VH_0643@A01	99.1519	A01
58	UA01_optical2_37550901	102.476	A01	AAGCGAAGGCTTCACCGTGATAAGATGCAACAAACATTACCATGTGTTGTGATGCATATGGAAAAGACATGAAACAATTGCCATGTAGAGGCCAAGAAGCCTAAGAGTATAGAGATTAGACGTCATTAGTTTTGTATTTACAACATTTATAATAAGGTCAAATATTATATTTATTTATATAAGGTCAAAGATGATTGATAGATTAACCTCAATAGTAGGAGGAGGAGCTGAGTTTTGAGAGACCTTCGACAAGATTGATTTTGGATGACTTCCACTAGGACTCACTGCGATTTCTTTGTGACCTGCATCAAAACCAAGAACACATAGATCAGCTACAACACATTGCAAATGCATGTGAGCTCTTTATGTGTGCAAGTTGAACCTGAGAGATGGGTAACAA
59	UA01_optical2_37375021	104.812	A01	AATAAACAAGCATATTAAGCTAGCTAGTGATCAAATGATACATATATACATTGCTTTATTTATTTGCAAGGAATCAATCTTATTTAGAGAGAGCAATAAGCCTTGAGAGCAGATAAATCCCTCGTATGGGTATCGGACCTATTGATGATGTTGAACTTGAAGTAAGCGTCAAAATTAAAAGGCTTATAGAGACGAGGATAATCATCATCGACCATCTCCTCGAGTGCATTTATGAACAGTCCTTCTTTGGGAAGCACGAACAGTCCAGCCACGTGCCGATCTTTCTTTCCGGTTATTACCACACGGTGAAACGGAGGAAACACCCTACCATTCAGTAGTACCTACAAAACCAATATATGATGATGTTGATAGAATAATCAAAAATGATTTTACATTATTG
60	UA01_optical2_37375022	104.812	A01	ATAAACAAGCATATTAAGCTAGCTAGTGATCAAATGATACATATATACATTGCTTTATTTATTTGCAAGGAATCAATCTTATTTAGAGAGAGCAATAAGCCTTGAGAGCAGATAAATCCCTCGTATGGGTATCGGACCTATTGATGATGTTGAACTTGAAGTAAGCGTCAAAATTAAAAGGCTTATAGAGACGAGGATAATCATCATCGACCATCTCCTCGAGTGCATTTATGAACAGTCCTTCTTTGGGAAGCACGAACAGTCCAGCCACGTGCCGATCTTTCTTTCCGGTTATTACCACACGGTGAAACGGAGGAAACACCCTACCATTCAGTAGTACCTACAAAACCAATATATGATGATGTTGATAGAATAATCAAAAATGATTTTACATTATTGA
61	UA01_optical2_37375084	104.812	A01	TTGCAAGGAATCAATCTTATTTAGAGAGAGCAATAAGCCTTGAGAGCAGATAAATCCCTCGTATGGGTATCGGACCTATTGATGATGTTGAACTTGAAGTAAGCGTCAAAATTAAAAGGCTTATAGAGACGAGGATAATCATCATCGACCATCTCCTCGAGTGCATTTATGAACAGTCCTTCTTTGGGAAGCACGAACAGTCCAGCCACGTGCCGATCTTTCTTTCCGGTTATTACCACACGGTGAAACGGAGGAAACACCCTACCATTCAGTAGTACCTACAAAACCAATATATGATGATGTTGATAGAATAATCAAAAATGATTTTACATTATTGAGACTCATGGAAGCTTAATTTTACATGAAGTGAAGCTCCGGCTATAACGAGGAAAGAAGAGTC
62	UA01_optical2_38771286	110.555	A01	CACTTTTAAGAAAATCATTAACGATTTGCCTCCTAATAAGTAGTAGGTCCTATTGATTTTTAGAACATTGAACTCAGAGGAACATAAGAACGTTAAAAGAGTTTTACCATAATGTAAGGAAACATTTGTAACTGAGATCCACAAAGAGCTGTCCGAATGATTCTTTGAGTCAAAGACAAGACCCTTGTCGACACACAACTGAACCATTGGTTCCAAATTTCTCGCTGCCTCCATATCTTATCATCACCATCCATCCACACAAAAACGCTATCAAAGTTCCTTCCTTTCTTTCTTTCCCACAGAGATGCTGAAACAGAGCTTTGTCTCTCACAACGCCAATGCTCTCTGTTTCTCTATATCCAACCCAAAGTTCAATCCTTTAAGCCCACCAAAGAAGCCA
63	UA01_optical2_37191449	113.825	A01	AAATAATAACTAAAATAGCAGAAGTATCCAACAAAAAAGTTAGGAATCTTACCATCTTCGTGTAAACATGTTAAAAGCTGTCGAAATCCATAATAATTAATAACACAACAAAATAATCAAACATATTTACCAAAAAAATAATCAAACATCCTTCACCCATTCGTTATCTCGTTTTTTCTTAATTTTGTATCCTTCATTTTATAAAACCATGATAATAGGAACAAAAAAATTATTTTAATCATTCAAAACGTACACGTACTTGCTTTCTGCCACGTTCTCTTATCTACGTCAGGCAGAGACAGTGATGATTAATCTGGCGTCATAGTTAGGATTCCAACGTCATGATCTGACGATGACCATCAAATTATTATTTTCTTTTCATCGATGACCACCAAATTAC
64	UA01_optical2_37191451	113.825	A01	ATAATAACTAAAATAGCAGAAGTATCCAACAAAAAAGTTAGGAATCTTACCATCTTCGTGTAAACATGTTAAAAGCTGTCGAAATCCATAATAATTAATAACACAACAAAATAATCAAACATATTTACCAAAAAAATAATCAAACATCCTTCACCCATTCGTTATCTCGTTTTTTCTTAATTTTGTATCCTTCATTTTATAAAACCATGATAATAGGAACAAAAAAATTATTTTAATCATTCAAAACGTACACGTACTTGCTTTCTGCCACGTTCTCTTATCTACGTCAGGCAGAGACAGTGATGATTAATCTGGCGTCATAGTTAGGATTCCAACGTCATGATCTGACGATGACCATCAAATTATTATTTTCTTTTCATCGATGACCACCAAATTACAT
65	UA01_optical2_38528291	113.825	A01	AATGACCCTATACAGCAATTCTGCTTTTACTTTTTTCTATCTTTAACGTACACACACATGGTGATGGTCTTGGCAATATCCACGCACAAGATTACTATGATAGGCTATATAGTACTGCTAGCTCCACGCGCCAAACTATTTTTAAAACAATATAATATGAGAAATAGATATATGTGAAATTCATAAATTAGCATTCATACTAGATCTGGCCTATATCAATTATGCGAGTCCCATCATAAAACTATAGTTAATTTTGTCAATAATTATATAGGTCTGAGTAAATTGCATAGACGCATGCTTCGTCGAGCGTATTACAAATTTACAAGGTATATGTATATAGATCTATTATCAAAATTTATCGTGTCGTCTATTGTAAAATACAATGTGACTCACTTCTCTA
66	UA01_optical2_37010916	115.641	A01	ATAATTGATTTGACGAACTATATCATAAAATTCACTTAATTTTTCGGTCATACGTCCAAAAAATTTCGTTAGCCGTGGGCACTAGCGTTATTGGTGGATTTGTTTCAAGATATCTGCAAATGGATCTCATTTCCAACATTACTGGAACAAAACAAATTTCAACTTTTTATTTACATTCAAACCAAAAAAAAAGTTCTTAATTATGAGAGTATCCAAATTTTAAAATCAAACTGAAGACATTCTACAGAGTCTGCTAGGTGTTGGCCGGAAATTCAACCACCGGAGATTCATCCGCCGGATCGGAGGCGTCAAAGCTCTTCGCAACACCTCTCTGCTTCCGTCACTCGGCACCATAAACCCATGCCTCACGCACTTGGACGAGCCAGGCCGTCCTGAACAC
67	UA01_optical2_37551015	115.641	A01	ATTAGACGTCATTAGTTTTGTATTTACAACATTTATAATAAGGTCAAATATTATATTTATTTATATAAGGTCAAAGATGATTGATAGATTAACCTCAATAGTAGGAGGAGGAGCTGAGTTTTGAGAGACCTTCGACAAGATTGATTTTGGATGACTTCCACTAGGACTCACTGCGATTTCTTTGTGACCTGCATCAAAACCAAGAACACATAGATCAGCTACAACACATTGCAAATGCATGTGAGCTCTTTATGTGTGCAAGTTGAACCTGAGAGATGGGTAACAAAGTTGTGGCCATAACGATTATTACTATTATGTCCCCCCAAACTTGCAACGTCACCAGATGATTCTCCTCCTCCAGTGGATAGTGTAGAGGAAGAATCATCATGACCCTGCAATT
68	UA01_optical2_37551016	115.641	A01	TTAGACGTCATTAGTTTTGTATTTACAACATTTATAATAAGGTCAAATATTATATTTATTTATATAAGGTCAAAGATGATTGATAGATTAACCTCAATAGTAGGAGGAGGAGCTGAGTTTTGAGAGACCTTCGACAAGATTGATTTTGGATGACTTCCACTAGGACTCACTGCGATTTCTTTGTGACCTGCATCAAAACCAAGAACACATAGATCAGCTACAACACATTGCAAATGCATGTGAGCTCTTTATGTGTGCAAGTTGAACCTGAGAGATGGGTAACAAAGTTGTGGCCATAACGATTATTACTATTATGTCCCCCCAAACTTGCAACGTCACCAGATGATTCTCCTCCTCCAGTGGATAGTGTAGAGGAAGAATCATCATGACCCTGCAATTG
69	UA01_optical2_37010914	116.728	A01	TAATAATTGATTTGACGAACTATATCATAAAATTCACTTAATTTTTCGGTCATACGTCCAAAAAATTTCGTTAGCCGTGGGCACTAGCGTTATTGGTGGATTTGTTTCAAGATATCTGCAAATGGATCTCATTTCCAACATTACTGGAACAAAACAAATTTCAACTTTTTATTTACATTCAAACCAAAAAAAAAGTTCTTAATTATGAGAGTATCCAAATTTTAAAATCAAACTGAAGACATTCTACAGAGTCTGCTAGGTGTTGGCCGGAAATTCAACCACCGGAGATTCATCCGCCGGATCGGAGGCGTCAAAGCTCTTCGCAACACCTCTCTGCTTCCGTCACTCGGCACCATAAACCCATGCCTCACGCACTTGGACGAGCCAGGCCGTCCTGAAC
70	UA01_optical2_36936648	117.932	A01	CATGGTTTGATTTTACAACAGAATGACCCATGGCACCTTGTATATATTCATTTTACATCTTTTTGTACATGTAAAGTACTATTATGAAGTACCCTATGCTTGTGATAGGTTAAGTTGCTATATACGTATAAATAACATTATAACCCAGATGTGTCAAATTCACATCTAAATATACAAAAACATATACATTTCTTGAAATATAGTCATATAGATCGTGTGAGATATCAACTTCTAAGGTCTCGGTTAGAAACAAAATGCTAAATGAAATGAAATGAAATCAGCTAAAGGTGTACACATATAAAGAGATGCTATTGAATAGAGAATCGATTCGGTATCTTGTACGTGGTATAAGCTTTTTGTTGATATAGAAAAGGTGGCTTAATCTCTCAATTACATTGTG
71	UGM2218@A01	120.078	A01
72	UA01_optical2_36615151	120.078	A01	ACAGTTGAATGGTTCAGGCTTAGTAGCTTCTCTATCTCAAAATCATATCTTTAGCCACAAAACCAAACTTAGTAACCCCGAGTCGTCCTTCTTACGTTCAAAACACAATGCCAGCAGAGCCAAAACTATCCGAGCCATAAGCACCGCACCAGCAAGCCAGCCTCCAGTCGCAGATGAGCCGAATGATGAACCTCCTGCTATGGATTTTGCGTTCGTCCATGTAAGTAGTGATCTTCACTCGCTAGTTGCTCTTTTTCATTTCTTTTTTGGTTTCGACTCTCTCATGCCTTGAATGTTTCATAGGTTTGAGATGTTTATTCATCATGAATTGTATTCATGCAATTTTTTTCTCACTATAAGGTTTGCAACCTTATCATGTAAACATTATCGTGTAAACGTT
73	UA01_optical2_36547391	127.315	A01	CTATAATTTCCTCAGCCCCCTTGGCGTACACAAACTTGACGACTGAAATACCATCTTGTGCTTGTCCAACAAACAACTTTCTAACGCCATCGTAAGCACCATCATCCAATGCGGTTCCTCCATCACCACCAACTGCTGGTAGCTTTTTGGCAGGAGTCAAAGGAGTTGTGGTTGTAACGAAATACGCACCAAGAGCATGTAGAACCTCTCCGGCGCGTCCATGGAACCCAAGAAGTTTACCACCGTTTTTTTCCTTGAGTACAAACTTTTTTCCGTCTCTAATCGATGGGGTGGAGAGGCTTCCCTTTGAATGTATAGAAGGTAATAGATGTGATGACGTCGACTCATGGCCAAATATTTTGTCGTAGGTTACCTGCACTGCTGTGATGTATAAATGGTG
74	UA01_optical2_36547393	129.648	A01	ATAATTTCCTCAGCCCCCTTGGCGTACACAAACTTGACGACTGAAATACCATCTTGTGCTTGTCCAACAAACAACTTTCTAACGCCATCGTAAGCACCATCATCCAATGCGGTTCCTCCATCACCACCAACTGCTGGTAGCTTTTTGGCAGGAGTCAAAGGAGTTGTGGTTGTAACGAAATACGCACCAAGAGCATGTAGAACCTCTCCGGCGCGTCCATGGAACCCAAGAAGTTTACCACCGTTTTTTTCCTTGAGTACAAACTTTTTTCCGTCTCTAATCGATGGGGTGGAGAGGCTTCCCTTTGAATGTATAGAAGGTAATAGATGTGATGACGTCGACTCATGGCCAAATATTTTGTCGTAGGTTACCTGCACTGCTGTGATGTATAAATGGTGGA
75	UA01_optical2_36547465	129.648	A01	AACTTTCTAACGCCATCGTAAGCACCATCATCCAATGCGGTTCCTCCATCACCACCAACTGCTGGTAGCTTTTTGGCAGGAGTCAAAGGAGTTGTGGTTGTAACGAAATACGCACCAAGAGCATGTAGAACCTCTCCGGCGCGTCCATGGAACCCAAGAAGTTTACCACCGTTTTTTTCCTTGAGTACAAACTTTTTTCCGTCTCTAATCGATGGGGTGGAGAGGCTTCCCTTTGAATGTATAGAAGGTAATAGATGTGATGACGTCGACTCATGGCCAAATATTTTGTCGTAGGTTACCTGCACTGCTGTGATGTATAAATGGTGGAGGCAGGATAGCTTTTTACTAGGGTCAATTTGCTAACAATTACAATTTACAAGGGTCAATAATTTAGTTATTT
76	UA01_optical2_36497729	134.805	A01	TAAAACCCAAAAGTAGTGAAATGTGACTGAACCATGAAACTGCACAAACCGAATATAACCGGAGAAAACCAAAAAAATGGTTGAAGTAGTTGATTTCGCAACGCTTCAACGGCAAGTCGCCGATGCACCTGAAACTTTTTAAAAAATCCAATCCTCCGATGTTTCTAAGCCTTCTCGACTCATGTATCCGATCACAGAAGCTAATCCTAGGCCAAATCATTCACCAGCACCTTCTCAAACGCTCCCTCACACTGACTTCCTCCACCGTGCTCGTCAAACTAACCCGCCTCTACGCATCATGCAACGAAGTGAAACTTGCACGCCACGCGTTCGACGAAATTCCTCACCCAAGAGCCAATCCTATCCCCTGGGACGTGATGATCAGAGCCTACGCATCGAA
77	UA01_optical2_36442396	138.859	A01	TGTAATAAGGCCGAGAGGATTGGGATAAGGAATTGATTACGATGTTGCAAGTGTAGAGAAGAGGGGAGACTCCGATTCTTCGCATCTGGTCGAAGAGGGAGACCACGACGTCGTACCTCTCCTCCTCGTCCTCCTCCATTGCGGCGATTGCGGTGAGTAGTCTGGTGAAATCGCCCAAGGAAGGGAGGGGGCGGGAGTGGGACATGCGAGTGAATAGATCGAGAGCTTCGTCGAGGTGGAGATTTTGGAGATCGCTTCTCGGAGTGTCTCGGTGATTAGAGAAAGCTCGTGAACCACAGAGTCTAGAGGAGGGAGGAGCTATATGCAGGGGATGTTTAGAAAGAAGGAACCTTTTAGTTATCGAAGCGGACCCAGACGAAATGGATCTACGCATTCACAA
78	UA01_optical2_36442387	142.528	A01	CAAAAGCAGTGTAATAAGGCCGAGAGGATTGGGATAAGGAATTGATTACGATGTTGCAAGTGTAGAGAAGAGGGGAGACTCCGATTCTTCGCATCTGGTCGAAGAGGGAGACCACGACGTCGTACCTCTCCTCCTCGTCCTCCTCCATTGCGGCGATTGCGGTGAGTAGTCTGGTGAAATCGCCCAAGGAAGGGAGGGGGCGGGAGTGGGACATGCGAGTGAATAGATCGAGAGCTTCGTCGAGGTGGAGATTTTGGAGATCGCTTCTCGGAGTGTCTCGGTGATTAGAGAAAGCTCGTGAACCACAGAGTCTAGAGGAGGGAGGAGCTATATGCAGGGGATGTTTAGAAAGAAGGAACCTTTTAGTTATCGAAGCGGACCCAGACGAAATGGATCTACG
79	UA01_optical2_36442312	146.836	A01	ATAACCCGCTTAGAAGGGAAGTAAACGTGAACACGTCAGGTTCGAACCCAAGCTTCGTCATCTTCCCAAGAAAAGCAAAAGCAGTGTAATAAGGCCGAGAGGATTGGGATAAGGAATTGATTACGATGTTGCAAGTGTAGAGAAGAGGGGAGACTCCGATTCTTCGCATCTGGTCGAAGAGGGAGACCACGACGTCGTACCTCTCCTCCTCGTCCTCCTCCATTGCGGCGATTGCGGTGAGTAGTCTGGTGAAATCGCCCAAGGAAGGGAGGGGGCGGGAGTGGGACATGCGAGTGAATAGATCGAGAGCTTCGTCGAGGTGGAGATTTTGGAGATCGCTTCTCGGAGTGTCTCGGTGATTAGAGAAAGCTCGTGAACCACAGAGTCTAGAGGAGGGAGG
80	UA01_optical2_36442441	146.836	A01	TGCAAGTGTAGAGAAGAGGGGAGACTCCGATTCTTCGCATCTGGTCGAAGAGGGAGACCACGACGTCGTACCTCTCCTCCTCGTCCTCCTCCATTGCGGCGATTGCGGTGAGTAGTCTGGTGAAATCGCCCAAGGAAGGGAGGGGGCGGGAGTGGGACATGCGAGTGAATAGATCGAGAGCTTCGTCGAGGTGGAGATTTTGGAGATCGCTTCTCGGAGTGTCTCGGTGATTAGAGAAAGCTCGTGAACCACAGAGTCTAGAGGAGGGAGGAGCTATATGCAGGGGATGTTTAGAAAGAAGGAACCTTTTAGTTATCGAAGCGGACCCAGACGAAATGGATCTACGCATTCACAAGCTATGAATTAGAAAGAAAGTCATTTCACTGTAAAACCCTAAACC
81	UA01_optical2_36442417	148.719	A01	GGGATAAGGAATTGATTACGATGTTGCAAGTGTAGAGAAGAGGGGAGACTCCGATTCTTCGCATCTGGTCGAAGAGGGAGACCACGACGTCGTACCTCTCCTCCTCGTCCTCCTCCATTGCGGCGATTGCGGTGAGTAGTCTGGTGAAATCGCCCAAGGAAGGGAGGGGGCGGGAGTGGGACATGCGAGTGAATAGATCGAGAGCTTCGTCGAGGTGGAGATTTTGGAGATCGCTTCTCGGAGTGTCTCGGTGATTAGAGAAAGCTCGTGAACCACAGAGTCTAGAGGAGGGAGGAGCTATATGCAGGGGATGTTTAGAAAGAAGGAACCTTTTAGTTATCGAAGCGGACCCAGACGAAATGGATCTACGCATTCACAAGCTATGAATTAGAAAGAAAGT
82	UA01_optical2_36459615	151.606	A01	TGTTGGATCGCTCGTTTTATAGCCATAACAAAAGAGTTATCTCTTAAGAGGTAAATGTAAATGTGTGTTAATAATGAATTCAACGTAACTCCAGGGGACCAGGATAGATCCATCCAAGGGATTAGTCGTATATCAAGTTGCTTGCCCTCTTGGTCACGGTAATTGTTTCGTATAATCGTTTGATATGGACACCACAAAATCGTAAGAAAGTCATTCTAGAGTATACTGAGTGTAACCAAGAAACTCAAGTAATAGTAACAATGAGACAAGAGTCTTGGAAACACTGCAAGTATATTTTTGAACTTGTTGCCACTGCGGGTTAAGTGCATTATGTATGGCTAGGTTATTTCCTTCACGTTCTTACGCTCGTCATAGCTCCCTTGTAACTTTAGGTAATCAA
83	UGM0635@A01	151.606	A01
84	UGM1229@A01	151.606	A01
85	UA01_optical2_36459645	151.606	A01	AAAGAGTTATCTCTTAAGAGGTAAATGTAAATGTGTGTTAATAATGAATTCAACGTAACTCCAGGGGACCAGGATAGATCCATCCAAGGGATTAGTCGTATATCAAGTTGCTTGCCCTCTTGGTCACGGTAATTGTTTCGTATAATCGTTTGATATGGACACCACAAAATCGTAAGAAAGTCATTCTAGAGTATACTGAGTGTAACCAAGAAACTCAAGTAATAGTAACAATGAGACAAGAGTCTTGGAAACACTGCAAGTATATTTTTGAACTTGTTGCCACTGCGGGTTAAGTGCATTATGTATGGCTAGGTTATTTCCTTCACGTTCTTACGCTCGTCATAGCTCCCTTGTAACTTTAGGTAATCAATTATTCATCTTATATTCTTTCTCTCGTGAC
86	UA01_optical2_35791243	151.606	A01	TTCTCAACCAGCACTCGTCTAGATCTCGTCCCCAGTTCATTTTCTTAACTAAATTGAAGACTTACTCGATTGACGTTGACCTCGGCGGCGCAGGAGTTGGTCCAACGATAAAGATGTGTGAGGTAGCATCTGATTTTCCTTGTCAACCTATGGATTGGGAAAATATTAATGTCGCATCTTGCGACGGATTACTGTTTCGTGAATTTTTGAGGAAAGGCGTAGCTGTCTGGAATCCTTGGTTGAAACATATGGGGTTGATAGAGTTCAAGGAAAAAGATTTTTATTTTGGAGGGGTAGGATACGATAGTAAGAGACCCGAAAAAGGTTACCAGATCTTGGGTTATTTTTGTAGAGTCGACGACACTTGCAAAAAAGGTTACGATGAATTTGCGGTTTACGA
87	At3g17900(3g112)@A01	152.461	A01
88	At3g18165(3g26)@A01	153.316	A01
89	UA01_optical2_35576335	153.316	A01	TAATTACCAAAACATGGAACCTCAAACTTGTGTCTTACGTTTGCACCTTTTCTTGTGTCTAACGTTTCGAAATTGAATTTTGAAATAAATATTTCTAGACTCTTATTCTCATCTGCACGTCAAAAGTATAATAGAATAAAGTTACGGAGAGGGCCTTAGTTCTTGCTTTATCAGACCATGGATGTTCCGAATAAATCAAAAACATCATTTCAAAGGCAACATTAGCCTATAAATGGTTGGTTTTTCACACAATGAACCTCCAAATTTCCAGGGTTCGAATCCTTCTGACCCCTCTTGACATTATAAATTTGTCAAAAAATAAACATTAGCCTATAAAACGGCATGGGATGGATCAGATAATTATGGAATTTGGAATTAATTGATAAGGTAATTGCCTTTT
90	UA01_optical2_35576337	153.316	A01	ATTACCAAAACATGGAACCTCAAACTTGTGTCTTACGTTTGCACCTTTTCTTGTGTCTAACGTTTCGAAATTGAATTTTGAAATAAATATTTCTAGACTCTTATTCTCATCTGCACGTCAAAAGTATAATAGAATAAAGTTACGGAGAGGGCCTTAGTTCTTGCTTTATCAGACCATGGATGTTCCGAATAAATCAAAAACATCATTTCAAAGGCAACATTAGCCTATAAATGGTTGGTTTTTCACACAATGAACCTCCAAATTTCCAGGGTTCGAATCCTTCTGACCCCTCTTGACATTATAAATTTGTCAAAAAATAAACATTAGCCTATAAAACGGCATGGGATGGATCAGATAATTATGGAATTTGGAATTAATTGATAAGGTAATTGCCTTTTTT
91	UA01_optical2_35534002	153.316	A01	TCACATATGAATCCAATAACATTTTCTTATTTATTTTCCCCCCTGTAAAGACATAGATTCAACAAACAAAAGTTGAAATAAGATGCATACAAGCATCATCAGTTCATCACACATTATTATTCCAAGGATAACACTGCTTAATGATCATAATTAACATCCTTAAACACAAACCAAAAGTAGGATTCAAAACACACACATATATATATATAGTTTTCAACACCTTGGGATGGGAAGCTTGCAGCGGTTAGAGACTTTACGAGCGTTGGGAGAGCTGACAAAGCGACGGAGGCTACGGTTTCTCATGTACCCACAGAGGCATGGCTTCTGCTCCTTCAGCTTCGCGCAGCACAACGCTGAAGGTTGAGAAGACGACGTTATTGCCGATGCACATGGGCTTAGC
92	UA01_optical2_35725044	156.155	A01	ATAATTGGATAAGTCTGTTGATGGTGAGGTTTCAACCGAATCTTCCGGTTTTACAAAAAGTCATCGTTTAAGAGAGGTGAAATGTTTTTCGTAGTCATGGACGTGTGTCTGTCTTTTCTTAGCTAGTAATTTCAAAGTAAAAGCCTTTGTTGTTCCTTTTTTTTTCTGCCAATATGTAGATAAATATGTTGATTTGTTTTGTTTAAAAATTCGGAACTCGGGAATGCTTTTTTTTTATCGGGTTTCCTTTATAAAACTAGCAGGAAAAGTTTATATTTTCGGTTATTGTATGATTCCTTGAACTGTGGATATGTGTTATGAAATTAAGTAATTGTTTGCTCGCTCAATAAACTACTTAGTCTTGTCTGAAAGAGTTTTCTTCTCCTCTTTAGAAAATGTA
93	UA01_optical2_34747361	160.546	A01	ACGTCGCCGGAAACCTAACGGTCAAGTTACCGACTATGACCCGTACGAAAGAGCACGGATCCATTTGATTTAAGATTGAGTTTGAGATTTGCGAGAGAGATGAAGCTAAGGTTTGAGAGAGGAATGAGTGAGGAAGGGAAGGAGAAGAAGGTATAAAAACGGAGAAATAGAAACAGCCTGGCAAACAGCTGGGGAATGTTTCTAAATTATTTAAGAGTCAAATAAATATATACAGTAAATATTTTGTTTACAAAAATACAGATCCTGTGGGGTCAAAGTGAAACAGTGAGCTTACCCTCTCACCTATCATATTCCAGATTGCCAGCGTTATTTTTACTTTTTAAAAAATTTCAAACGTTTTTAAAACCAGCTTTCCTTTCAATTTTTTATTTGATTTTCC
94	UA01_optical2_34787095	160.546	A01	ACAAGATTTTCACAATGTATGTTTACACAAAGGGTAATCGCGATTATGCTAAATTCATCATGAAGCTTATTGATCCGAAGCAAATATATTTCGGGGAGAGAGTGATAACAAGAGACGAGAGTCCTTATATGAAGACGCTTGATTTGGTTTTGGCTCATGAGCGAGGAGTGGTGATTGTGGATGATACACGTGATATTTGGCCTGCTCACAAGAGCAACTTGGTTGTAATTAGCAAATACAACTATTTTAGGATGAGCAAGAGCCAACATTTGAAGCCATACTCTGAGGAGAAGACAGACGAGAGTGAAACTGAGGGTGGTTTGGCCAATGTTTTGAAGCTACTCAAAGAAGTTCACTGTGGATTCTTCAGAGTCGGTGAAGAAAAAGAGTTGGAGTTTAA
95	UA01_optical2_31557227	163.42	A01	TCTCTCTCTCTCTCTCTCTCTCTCTCTCTCTCTCTCTCTCTCTCTCTCTCTCTCTCTCTCTCTCTCTCTCTCTCTCTCTCTCTCTCTCTAAGTGGTTTTTAAATATTTGTTATAATAACCATGGAATCTCAAAATTTTATAACTCATCCAAAATTTGTGATTTGCTTTAGTTTTCAAAACATTTATAATTATAAGACTACAGCATGCATTTTTGGATTAATATATAAAATTTACTGTATCAACTACGAATTATCATTTACAGAGTTGGTACGAAAATACCGAAGATGGAGAAAATAACAATTAGATGAAATGACAATTATTGCACCACGTTGCATACTTTTATGCATTATAAATATTCAATAATAAATCTGAACAGATAATTACCTACTGAATATCTAAT
96	At1g61620a(1g85)@A01	163.42	A01
97	At3g21200(3g119)@A01	163.42	A01
98	BH_VH_0641@A01	163.42	A01
99	UA01_optical2_31096633	163.42	A01	ATTAGAGGAGCTGAGTGTTTGTCCTATTGACAACGGACTCTCTGTCGTTATCCCTGCGAAGCTAATACCTGAAAACATGGTAAACAAGAGCAAAGAAGTAAATAACTTCTTCTCCATCTGCTTTCCAAAAACTAACTTCTTCGGATTAGTTGAAGAAGCGACCATATAACAAGAGCATATATATAAACAATGTTGACCACAAGTATAAAACTTATTTTTAATAAATCAAAAACTAGTAGATCAATACTCACGTAACTGCCAAGAAGAAGTTCAGACTTTTACCAAACCAATCAAGCAATATTGTCATGTGCATGTCTTTACTAGCTTGTTGGGACACGAACCAATGAAAGATAGGCACCCATACCCTTGCACCAATCGAAAGATGAGAATTTTCAGTTTG
100	UA01_optical2_31231114	163.42	A01	ACTAAAAGGGTACCGAATCGAGTAGTATATTGGAAGTCTTAAAATCACGGTAGATTATTGGACTCTCTAAATCATGCAAAAAGGCCAAACCCTTAGCAGCCGCGACAGCTATTTTCAGCCTCGTCGCCCACGGCAGCGATATCGAAATCCCTGGTTGTTTATATAACAAAAAGATATGCCGGTTACAATAAGAGCCATGGAAGATATACCTACGAAATAATTAATTATTCTCTTCTTACGTTTGAAGAGGTGGTTTTCCAAGCTACCACGTGACATGAACTCGTAGATGAGGACTCGTTCTTCCTCCTCGCAGCAGTAACCGATAAGTTTGACTAGATTCGGGTGCTTTAGTTGTCCAAGGAGTATGACCTCAGACTGCAAATGAAAATAAAACATATGA
101	UA01_optical2_31263784	163.42	A01	GCGTGGCATTTATGGAGCCAAGGAAAGACCAAAGAGCTAATAGATCCAACGATGATGGACAATCCAGACGTAAACGAAGCGATAAGATGCATCCATGTGGGGATGTTGTGTACACAAGACTCGGTGATTTACAGACCAAACATGGGTTCAGTTTTGTTGATGTTGGAGAGTCAAACCAGTCACCTTCCACGACCAAGACAGCCCACCTTCCACTCTTTCTTGAACTTCGGCGAGATCGTGGAAGGTCAGAATGTTGCCACGGTCAACGATATTACTTTGACCACTGTTGTTGGAAGATAACTAATTCGACAATAAATTGTTCTCCTCCCTCGCTCTTTGATTTTTTCATTTTTCTCTAGGGAAGTTTCTTAGTTTTCAACTTTTTGTGCATAGTTAATAT
102	UA01_optical2_31704599	163.42	A01	CGGAACACGTGTGGGAAGTTTTCAAGAAGTATCCAAACCTTCTGAAGGTGTCGGAGAACAAAATACTGAACTTCATTGAAACGCTTCTAGGCCTAGGATTCACCAGAGATGAGGTAATGGTGATGGTCAAGTGCTTTCCGCGGTGCATTACTCATTCTACAACGGTGGTGAAGGAGAAGGTTGAGTTTGTGGTGAAGCATATGAATTGGCCAGTTAAAGCTGTGTCTTTGTTTCCTCGGGTGGTTGGATACAGCATGGACAAGAGGATTGTGCCTAGGTGTAACGTGATCAAAGCTCTCATGTCTAAAGGTTTGCTTGGAACTGGTGAATTACCACCTCCTATGGGTTATGTCTTCATTTGTTCCGATGAGGTGTTTTTGAAAAGGTATGTGATGAAACA
103	UA01_optical2_31426722	163.42	A01	AAGTTCGCCATCGCTAGTAAGTTCCCTATCGTTAATTTCAAACGCATCTTCACACGTGACTCCCAAATAAAATACATGGCATGACCGAGGGTAGATGAAACCAATATTCAAACATGTGTTAATTCACTTCTCATTTATTCTCTCATCTAACTTAAATCTCACCTAATTTTTCATAATCTAAATAGCAACTATATGATTGATACGTTCCTTGTTACTGTAGTTAATATAGACACACCAACCATACTTGATCGGGTTTTTGAAATTTTAGTTTCGCTGTAGAATCTTTAACTATTACAAAACTATACTAACCTAGTTAAAACAAAATTTTGATTTGATATCTTACAAAATCATTACTAAAGTAACATTCCGTCTTTTTATTAGTCTGTTGTTAAACTATTCC
104	UA01_optical2_32170631	163.42	A01	TCTCTCTCTCTCTCTCTCTCTCTCTCTCTCTCTCTCTCTCTAAACTTAATTACTACATTTAGCCTCTCTATATATTCCATAGCTCTCCTTACTTCTCATTACTCCAAAACTACCTCAAAAACACATGGTCTTACCACTAAAACAAAACAGAAAACTACCACGTAGAGGTTGTGAAAGAAAATGAAGATTTCGAAGCTCCATTGCTGGGACTGGTGTAAGGAGCAAAGAACGCGTGCTTATATCATCTGGAGGTGTTTGCTCTTCTTGTTACAGTGGGAAGACTAAAGATCGAACAAGAATAGTGATTAATCTAAACGGTTTATTAACACGCTCTGTAGTCTGTACAAAGAAAATCCAATGGAGATATGTTTTCTTTTTAGAGTCTTTAAGCATTTGATCA
105	UA01_optical2_30610855	163.42	A01	ACAAGACCCTAGCAAATGGAAGGTAAATAACAAGAATGAGCTTGTTATGACACAAGAACCACTAGCGCAGATATATGAAATACCTTGGAATAACCAAAATCACAGATTTTCAGACGTGGTGCAGGACTTCCATCCAAGAGAGTATTTTCGAGCTTCAGATCTCTGTGGCATATTTGCTGTGGCAATAAGGAAAAATAATATGACTACAGGATTGATAAAGAACAATTTCTGAAAGTTGAAAAGAAAAAAACTTCATTACCATAGCATGGCAGTAGCTGACTCCTGATATAAGCTGCTGGAAAAAGTATCTTGCCTGAGAAAAAAAAAAGATGGGCACAAACAGCTCGAATGTCATAATCAAAGAAGCTACAAGAAATGATCTTTAAAACAGATCACATTA
106	UA01_optical2_31557188	163.42	A01	GATCTTACACTCGATTCTCTCTCTCCTCTGCTCTCTCTCTCTCTCTCTCTCTCTCTCTCTCTCTCTCTCTCTCTCTCTCTCTCTCTCTCTCTCTCTCTCTCTCTCTCTCTCTCTCTCTCTCTCTCTCTAAGTGGTTTTTAAATATTTGTTATAATAACCATGGAATCTCAAAATTTTATAACTCATCCAAAATTTGTGATTTGCTTTAGTTTTCAAAACATTTATAATTATAAGACTACAGCATGCATTTTTGGATTAATATATAAAATTTACTGTATCAACTACGAATTATCATTTACAGAGTTGGTACGAAAATACCGAAGATGGAGAAAATAACAATTAGATGAAATGACAATTATTGCACCACGTTGCATACTTTTATGCATTATAAATATTCAAT
107	UA01_optical2_30807568	163.71	A01	TTATTTTTTGGAAAGAAAAGAGACAATGAAGACATAGAACAAGACATTTATCCATACCCATGGATTTGGTTCATTTGGAAAGCTCGAAATGAAAATCAATTTAGAAGGATTAACAGAACTCTATTGGAGACTGTTAGACATGCTGAGGGAGAATGTAGAGTCTGGCATGAGGCAAATACTGAGGAAGATAGATCTGACATTCAACAAGATCCTCGACCAATAAAAGCAGTATGCTTTCAAAGTATATGCGTATGATTGATGGCTCTTAGCGTCATAATTCTCATTTTAATGGTTGTGGTTTGGGTTTGGTGAGACGAATTGGGGAAAATGCAGCTTATGGAAACCATAATCCAAAGGAAAAGAATGTCTCCACTACACGCAGAACGTGAAGCTCTAAAAT
108	UA01_optical2_33749308	164.535	A01	GAAGTATATAAAAATGGAACTTTTGATTACCCGTCCTCTTTATTTTCCTTCTTCTGATTCAACCATACCACGTTTTGTCTACTACCTCTTTGAGCCGCGTTCTTTGAAAGTAGACCAAAGAACTCGAATTCACAACATTACCAGAAATCCAGACGTAGATTGTTAATGAATGAATGAAGTCTTATATGATATTTGGATACATAATTAACTAATATATAAAGAGTTAAGGTCAACCCACTCATCTCCAATTGGTTCTAACTTCTAAGTTTAAAGGCTATGATAAATTCAAATTTCATATGGTATCAAAACCGCCCAATGATAGGCGATAGCTCCCGCAGTTGCTATGCATGAGTGTGAGGGTGTGTGTTAATAAATGAATAGAGTCCCACGTTAGTAATTA
109	UA01_optical2_33749327	164.535	A01	CTTTTGATTACCCGTCCTCTTTATTTTCCTTCTTCTGATTCAACCATACCACGTTTTGTCTACTACCTCTTTGAGCCGCGTTCTTTGAAAGTAGACCAAAGAACTCGAATTCACAACATTACCAGAAATCCAGACGTAGATTGTTAATGAATGAATGAAGTCTTATATGATATTTGGATACATAATTAACTAATATATAAAGAGTTAAGGTCAACCCACTCATCTCCAATTGGTTCTAACTTCTAAGTTTAAAGGCTATGATAAATTCAAATTTCATATGGTATCAAAACCGCCCAATGATAGGCGATAGCTCCCGCAGTTGCTATGCATGAGTGTGAGGGTGTGTGTTAATAAATGAATAGAGTCCCACGTTAGTAATTAGAAAAAGAATTAACTAATA
110	UA01_optical2_33749451	164.535	A01	GAAATCCAGACGTAGATTGTTAATGAATGAATGAAGTCTTATATGATATTTGGATACATAATTAACTAATATATAAAGAGTTAAGGTCAACCCACTCATCTCCAATTGGTTCTAACTTCTAAGTTTAAAGGCTATGATAAATTCAAATTTCATATGGTATCAAAACCGCCCAATGATAGGCGATAGCTCCCGCAGTTGCTATGCATGAGTGTGAGGGTGTGTGTTAATAAATGAATAGAGTCCCACGTTAGTAATTAGAAAAAGAATTAACTAATATTCCATATGTTTCATATTAAGTGTCACTTAAATATTTTTTTTTCTTGATACATAAAAAATGCCGTTCTATAATTCTAATACAATTTATACTTACTTTTACCTCAATTCTAACTGTAAAATGAAT
111	UA01_optical2_31017317	166.12	A01	AAGCAACGACCATTTGATATACCAACACCAAATCATATATTTAATTCGTTCAATACGCAACTCAATAAGCTTTTCGACTGTGAATCAGTTGTTCTTGCATCGGTATAATATAAGTTGTCAATTTTTGAGAATACCTATTGATTATCAATAGGGTATATTCCTAAGGACGTTCCAGCGTTAGTGATGTATAACCACTAACGAGATTAGTCTAGAGACCAGTGAAGTGGTGTATATTAATGACATGAGTGTGCGGCCAAATTAAATAGTGGTACTACTTACTACATACAGTATAAAATTAAACAATGCATTTTTTTATTGTAGTGTTGAAGGGACAAGAGTCTTGACGCGGAAAAAGCTCAAATATAGCTTATGGACTAAGCATGTTGATGTCATAGTTTTC
112	UA01_optical2_31263815	166.12	A01	AAGAGCTAATAGATCCAACGATGATGGACAATCCAGACGTAAACGAAGCGATAAGATGCATCCATGTGGGGATGTTGTGTACACAAGACTCGGTGATTTACAGACCAAACATGGGTTCAGTTTTGTTGATGTTGGAGAGTCAAACCAGTCACCTTCCACGACCAAGACAGCCCACCTTCCACTCTTTCTTGAACTTCGGCGAGATCGTGGAAGGTCAGAATGTTGCCACGGTCAACGATATTACTTTGACCACTGTTGTTGGAAGATAACTAATTCGACAATAAATTGTTCTCCTCCCTCGCTCTTTGATTTTTTCATTTTTCTCTAGGGAAGTTTCTTAGTTTTCAACTTTTTGTGCATAGTTAATATTTTGGCTTGTTTAACATTTTATAATACGTAC
113	UA01_optical2_32719205	166.12	A01	TATGTCTCTTGAGCTCATATTGAGTGATATCATATGGGAAAGGACAAAGCGTTTCACTCTACATATAACAACCTTCTTCCTCTCGTCATCAAGCTTGTAAAGATGCAAAACCAAGAGTGATGCCGATTTGGCTCCAGCAAGACTCATCAGTCATCATATAAAATGGACAAAGTTGCATACTTTTTCAGAGCAGATTATCAGATGCCTTTCAAGATCAGACTAACCGTTATGATCCTTGATTAATCTCTTATATATAGACTTGATATCAATATTCTTATAAGTACATACAGATTTTCTAGAAGCACCACGCACTTCAACACCTGTCCAAAAACGTAGTTACTTACTTAAATATGCAGGTCATAACAAAAATAATAATAATTAAAACAACAAAAAATCTTGA
114	UA01_optical2_32170733	167.74	A01	TCCAAAACTACCTCAAAAACACATGGTCTTACCACTAAAACAAAACAGAAAACTACCACGTAGAGGTTGTGAAAGAAAATGAAGATTTCGAAGCTCCATTGCTGGGACTGGTGTAAGGAGCAAAGAACGCGTGCTTATATCATCTGGAGGTGTTTGCTCTTCTTGTTACAGTGGGAAGACTAAAGATCGAACAAGAATAGTGATTAATCTAAACGGTTTATTAACACGCTCTGTAGTCTGTACAAAGAAAATCCAATGGAGATATGTTTTCTTTTTAGAGTCTTTAAGCATTTGATCAAAAAAAAAAAGAGTCTTTAGGCCTTGCAGTGGTCGATTTTTGTAAGAATTTCTGATGGTAAAAAATAATATAAAAATCAAAAGTAGGAGAAAGACGATAGAA
115	UA01_optical2_31096805	169.265	A01	GAGCATATATATAAACAATGTTGACCACAAGTATAAAACTTATTTTTAATAAATCAAAAACTAGTAGATCAATACTCACGTAACTGCCAAGAAGAAGTTCAGACTTTTACCAAACCAATCAAGCAATATTGTCATGTGCATGTCTTTACTAGCTTGTTGGGACACGAACCAATGAAAGATAGGCACCCATACCCTTGCACCAATCGAAAGATGAGAATTTTCAGTTTGAAATACAGAGAGTCCAATATTTGACCTTTTCAACCACGCATTGATTGGCCTCAGATTGAAATATTTGTTTCCATGTTCACACTGAAAAACAAGCATCTACACTGCATCAATTGAAAACAGTTGAGAATATTAATCAGTCAGACCTTTGTTATTGTTAGTGGTTTCACCCCTT
116	UA01_optical2_30611432	174.007	A01	CAGCGCTGCATATACGCTCAAATAGCTCGCCTCCAGCAGCATATTCCATGACAATAGCTATATGCGTTGGAGTCAAAACCACCTGTAAAAACCCAAAAGGTTTAAGTTTAACCCACCACATAGTGCACTTGCGAGAGATGTGAAGATACACACTTCAGTTAGCTGAGACTTTTCAATTTTCAACATAGCTTTAAAGTTTAAACATGCCACCAAGTGTAGGAAATGCACATACCTCCTTAAACCGGATTATATTGGGATGGCGAAGTGATCTGTGGTTAATAATCTCTCTAGCCACGTTCTCATCGATCTACGTACCAAAAAAAAAAAAAAAACAGAAAAAGATTCAATATTTGAACTTGGAAGACAAAACACATATAACAATTCTGAACTAAGCAGATAC
117	UA01_optical2_30611435	174.007	A01	CGCTGCATATACGCTCAAATAGCTCGCCTCCAGCAGCATATTCCATGACAATAGCTATATGCGTTGGAGTCAAAACCACCTGTAAAAACCCAAAAGGTTTAAGTTTAACCCACCACATAGTGCACTTGCGAGAGATGTGAAGATACACACTTCAGTTAGCTGAGACTTTTCAATTTTCAACATAGCTTTAAAGTTTAAACATGCCACCAAGTGTAGGAAATGCACATACCTCCTTAAACCGGATTATATTGGGATGGCGAAGTGATCTGTGGTTAATAATCTCTCTAGCCACGTTCTCATCGATCTACGTACCAAAAAAAAAAAAAAAACAGAAAAAGATTCAATATTTGAACTTGGAAGACAAAACACATATAACAATTCTGAACTAAGCAGATACAAA
118	UA01_optical2_30611436	174.007	A01	GCTGCATATACGCTCAAATAGCTCGCCTCCAGCAGCATATTCCATGACAATAGCTATATGCGTTGGAGTCAAAACCACCTGTAAAAACCCAAAAGGTTTAAGTTTAACCCACCACATAGTGCACTTGCGAGAGATGTGAAGATACACACTTCAGTTAGCTGAGACTTTTCAATTTTCAACATAGCTTTAAAGTTTAAACATGCCACCAAGTGTAGGAAATGCACATACCTCCTTAAACCGGATTATATTGGGATGGCGAAGTGATCTGTGGTTAATAATCTCTCTAGCCACGTTCTCATCGATCTACGTACCAAAAAAAAAAAAAAAACAGAAAAAGATTCAATATTTGAACTTGGAAGACAAAACACATATAACAATTCTGAACTAAGCAGATACAAAA
119	UA01_optical2_30611433	178.34	A01	AGCGCTGCATATACGCTCAAATAGCTCGCCTCCAGCAGCATATTCCATGACAATAGCTATATGCGTTGGAGTCAAAACCACCTGTAAAAACCCAAAAGGTTTAAGTTTAACCCACCACATAGTGCACTTGCGAGAGATGTGAAGATACACACTTCAGTTAGCTGAGACTTTTCAATTTTCAACATAGCTTTAAAGTTTAAACATGCCACCAAGTGTAGGAAATGCACATACCTCCTTAAACCGGATTATATTGGGATGGCGAAGTGATCTGTGGTTAATAATCTCTCTAGCCACGTTCTCATCGATCTACGTACCAAAAAAAAAAAAAAAACAGAAAAAGATTCAATATTTGAACTTGGAAGACAAAACACATATAACAATTCTGAACTAAGCAGATACA
120	UA01_optical2_30611439	181.126	A01	GCATATACGCTCAAATAGCTCGCCTCCAGCAGCATATTCCATGACAATAGCTATATGCGTTGGAGTCAAAACCACCTGTAAAAACCCAAAAGGTTTAAGTTTAACCCACCACATAGTGCACTTGCGAGAGATGTGAAGATACACACTTCAGTTAGCTGAGACTTTTCAATTTTCAACATAGCTTTAAAGTTTAAACATGCCACCAAGTGTAGGAAATGCACATACCTCCTTAAACCGGATTATATTGGGATGGCGAAGTGATCTGTGGTTAATAATCTCTCTAGCCACGTTCTCATCGATCTACGTACCAAAAAAAAAAAAAAAACAGAAAAAGATTCAATATTTGAACTTGGAAGACAAAACACATATAACAATTCTGAACTAAGCAGATACAAAAGTT
121	UA01_optical2_30611442	183.23	A01	TATACGCTCAAATAGCTCGCCTCCAGCAGCATATTCCATGACAATAGCTATATGCGTTGGAGTCAAAACCACCTGTAAAAACCCAAAAGGTTTAAGTTTAACCCACCACATAGTGCACTTGCGAGAGATGTGAAGATACACACTTCAGTTAGCTGAGACTTTTCAATTTTCAACATAGCTTTAAAGTTTAAACATGCCACCAAGTGTAGGAAATGCACATACCTCCTTAAACCGGATTATATTGGGATGGCGAAGTGATCTGTGGTTAATAATCTCTCTAGCCACGTTCTCATCGATCTACGTACCAAAAAAAAAAAAAAAACAGAAAAAGATTCAATATTTGAACTTGGAAGACAAAACACATATAACAATTCTGAACTAAGCAGATACAAAAGTTAGA
122	BJ_VH_0295@A01	190.289	A01
123	rs31658	190.289	A01	TAGGATTATCAACAAGCAACATGTCATGAGCATGTTGTAAACTTGGGATTAGACCTTCACCAAGTAACTCAGAGTCCAATATTTCGCTTACCTAATCAAGAAGCAACCATTTGCAATTAACATTTCCTCTCAAACTCCCTACAAAGTATGTACATTTGTATCTTTTTACTCACAAGAACATCAGCTCGTGAAGCAATGTC[T/A]GACCCAACTTCCAGTTCATCTGAACGTTTATTGATGAGGTTAATGTTCTTGGTCATCCCGTTCTTATGCATAACCTTTCTCATAAGCTTCACCATAGGGAGGTACGACTCACACGCCGTCACACAAGACTCTTCTTTTCCTCCCATTGCTCTTGCAGCCATCATCGATAGCAATCCAGTTCCAGCACTATCAAA…
124	rs31667	190.289	A01	CACCATAGGGAGGTACGACTCACACGCCGTCACACAAGACTCTTCTTTTCCTCCCATTGCTCTTGCAGCCATCATCGATAGCAATCCAGTTCCAGCACTATCAAACACACACACACGCACATTCTCCGTGTCAGTTAATTACTCATTAGGGACCACAATTGAATTCAAATTGAGTTGTGGTAATGAGGAGAAACCAACCC[G/A]ATGTCGAGGACGTGGCAAGGTTCGGTGATGGTTTTCTCGATTGCAAGACGGTAAGCTCGGTTGCGGCGAGTGTCGTTGAGCATGTCTAGATACGACGTCGTGGCGAGGAGGCCGTCCGTGGAAGTTACTGGAGCTCCGGCTTCGTCATTCTCGTCGATGATAATCCACTCAGAAGTGCCGGTGAGAGGGTCTTG…
125	rs31763	190.289	A01	TTCTCCATGTCGTCTTCAAAGTCAAACTCACCGTCGAGGGTCCAGCTAGGACCACTGCCAGACTGCATTGCTTGCTTGTGGAGCCATTGCTGGCAAGCTTTTAGGTGTTGTGCTTGCTGAAACTCCTTCCTACATTTTGGAATCCTAAATGGGCCGGCTGGGTTTGTTGCATCATCTTCGTCGAACTCGACCACCGTCCG[G/A]TAGATGGAGGCATTGGTGAGAAGGAAGAAGAAGGCGAGAGTTGCCGAGACGAGGAAGAGCTTGTTCGCCATTAGTGTATGTTTTTAATCTTGTTTGTATTGATGAGTTTTGGTTTGAGTAAAGAGTGAAGCGGATGAGTTAATTTATAGGTGATAAAGGAGATTTGCATGGCGATCACGTGTAATAATGCATGC…
126	rs32139	190.289	A01	TTGATGGAAGAGTTTTGGGACAACGTGAGAAGGTACGGTCTTTATGCTCTCACCGTCAGCACGGGAGCACTCTCCGCTGTCTTTGAGCCCATCTTCGAACTCCTCAAGAACCCAATCTCCGCCGTTCTCATCTTGATCATCTTAGGCGGAAGCTTCTATATCCTCTCCCAAGTTGTCTCATCCATGGTTGGTGTCAACGA[G/A]TTCGTTTATGAATACGGATATTGACTCTATTTCATTAATACTATGTTTTACATGTCATGGTGGTCATCGATATTTGGTTTTGTTATTACAATCAATCAACTAGGTAGATACATTTTATTTGATATAAAAGCACCAAAAGTTGTACATGTTAAAGGGTCTTTGAAATATGGAGACAATATGGTTACAAATCTTTC…
127	rs31418	191.172	A01	CCATACCCCAAGATCATAGCCAACAACTCCTCCACCGAGTAAACAGTTGCACCATCATCAATCTTGATACCAACCGCACCTCTTGAATCCTCCACGATATCAAACAGTAAGTAAACAGAGTCAATAAAATCCTTGACGTGTTTGAAAGGCTTCCCAACCATGTCCCTAAGCTGTGAGTAAACTTTGTTCGGGTAACGAGC[T/A]GTGATCCCTGCAGCTTCCTCGCCTAGTAACCTGTCTCCAGAGTGGAATGCTACTAACGCTGGGGATTTCCTCTTGGACATCTCGTTAATGGCTACAGAGATTGGACTCTGTCCTCGTTTCAGGTTAACTACTGCGACTTTTACCCATTCTGAACCTAGATCTACACTCGAAACCGCTGATTCCGATGGGAGAGG…
128	rs30521	191.294	A01	CTTTTGGTTCATCTGATTGCACATCTTTCTTCTTATAGAATGTGCATCTTCTAAAAGATTCTACACTGTAGAGTTTAATTGCTTTTATCAACTACCCTTTTTGTTGCTTCGACCGGTTCATTTTTCGTTTTAGTTTGTTGATACCAGCACACTTTTTATTCTGTAAATGAACATATATTATGCTTGTTATGAAAAGTCTC[G/A]TCCTTTCTCCACGTTCCTGCAGGCTCCCTACGGTCCACCATACGCCATGATTCAAGGCATACTCCAGCCCGAGGGAAACATCTTCACGCCAGTCCCAACCGAGCACTGCCCAACCATAACCCGTGGCTCTGTTGCATGGGTCGGATCAGGACCAGAATTCTTCATCAGTCTAGCAAACCACCACGAATGGAAGC…
129	rs30821	191.294	A01	CTTGCTCTTAATCCTAATTGCTTAGCCAAAGCTTGCTTCTGCTTCGGGTTAAGAGTGCTGTGATCCTTGAAGGTCTCTTCGAGAATAGCAGATTGATCTTTGGAGAGTCTAAGCTTCTTCCTCGAGTTATCACCGTCTTCATCGTCACTGATACCTCTTGAGCCTTGCGGATCTGTGTCCTCTTCTCTCTCGCTCCTTTT[C/A]CCGGTGGAGCTCGAGACTGTGCTGTTCGGAGAAGATACTCCGGCGTCTTCGTCGCCGTATTCCGCCGTAGAAGGTGGTTGGTTCACGTCGATTCCACGGATGAAGGTTCTTGTTTCTACACGACTTGAATCTGAGTATGGAACTGCATGCATCAGATTAAAAAGGTGAGACCTTTGAATAGTTTTCCCGGAAAA…
130	rs30823	191.294	A01	AAGAGTGCTGTGATCCTTGAAGGTCTCTTCGAGAATAGCAGATTGATCTTTGGAGAGTCTAAGCTTCTTCCTCGAGTTATCACCGTCTTCATCGTCACTGATACCTCTTGAGCCTTGCGGATCTGTGTCCTCTTCTCTCTCGCTCCTTTTCCCGGTGGAGCTCGAGACTGTGCTGTTCGGAGAAGATACTCCGGCGTCTT[C/T]GTCGCCGTATTCCGCCGTAGAAGGTGGTTGGTTCACGTCGATTCCACGGATGAAGGTTCTTGTTTCTACACGACTTGAATCTGAGTATGGAACTGCATGCATCAGATTAAAAAGGTGAGACCTTTGAATAGTTTTCCCGGAAAATATATTTTCTTTTTCTCGGGAAAAAATAAAACAGAGGAACATATATATAT…
131	rs31106	191.294	A01	TTTTTAAAATTTTTTTAGGTGATTAGTTGAACATATATTTAAATATCTATAGCAATAAATTTATATCAAATGAGTTTTATTTATCTATTTGTAAATTAGTATACAATTTTCAGACATTTCATTCATAAATTACAACATATATAAATGACTAAGGCACCTTGTGTTGCAAGTTTGGACACGACAATGAAAGATACTATGGG[G/T]TTTGTACGAACGTTAGATTTATATATCTATAACAATAAATTTATATCAAATGAGTTTTATTTAGAGTTAATTAGCGTCCATATACCCAGAAACATCTTATATTTGCACTATACCCCTCATAAATAAAAAATAATTTCAGTTCAAATTTTGCCTCTATCAATTTAATCCAATTGTTTTATGTAAGTGTGTAAGGT…
132	rs31384	191.294	A01	CCCTTCTTCTTCATTGGCTGATTCAGATTCAGAAGAACTGGTGGAGTCTGAGGACTTTGATCGTTCCTCCTCCTTGGATGCGTTTTCCTTCTTGGTTGCTTTCTCTATCTTTGGCTTTGGCTTTGGTATCCTATTAACCTTCGTCACCTATATTTTATATACAGTACCCAAATTAAATGAAAATTCCTTTTTACGACTTT[C/A]ATTATCAATCAAATCTCTTTTCGTGTTACCTTGTCTTGCAGAGTAAATACTTTGGCGTACATTTCATCTGACGTGAACACTGGCTTGCTCCACAGATCACTCCTGTGACAAGAGTTTTGTGATAATTAACTCTCTCTCTCTCTCTCTCTCTCTCTCTCTCTCTCTCTAATTTTTAAAGACGTTGAAAAGAAAGA…
133	rs31548	191.294	A01	ACACGGTCGTAGTTTGAGAGAGACCAAGCGTAGAGCTTGTTCAGACTAAGTTTGAATCTATTGTCGAAGTTGGTTTGTTTCTTGTATGGATTCTCAAGATTCTCTACTCTCACTACTTTTGCTCCGTCCATTTCTTCCCTACATAAGAGCATATTCATTGTTCAATGGTAACTTGGTAAGATCTCAAGAAGGTATAAAAA[G/A]GAAGATAATAAGAAAACTTTTGGACTAAAATGAGAACTCATGACACGTTTTAAAAGATTGTTCTACCATTTGTCAAATTGTAATTAGTTTCATTTTCTTAAAAACAACTGAAATTTATTTAATTACAAAATGCTTTGAAATACAATATTTTATATTTTAGAAATCTCTTTGAGATACTAAGCATTGAGGGTGTT…
134	rs30595	192.463	A01	ACCTCGGTCGGTAGCGTTGCGCCGTGGATGTTAACCGTTGGAGCCGGCACAACAAACCGTGAGTTTCTGACCAAAGTTGTTCTCCAGAACGGCAAGACACTTTCCGTGAGTATCAAGTAACATTCCTATGATAGCAGTATCTTCTCTGTCCCTTCAAATGACTCTTTTGTTTTTGTCTTAAAAAGGGGAGATCAGTGAAT[A/G]CTTTTGATCTGAAGGGAAAGAACTATCCTCTTGTCTACGAAAGATCTAAGGTCAAGGGAGAAATATTGGTGAGCAGAGAAACAGTTAGTTCAGAAACAGCTGTTGCAACCATAATTGAAGACGACATAAACGTTGCCATCGTTAGCGCTCGTCCCCTCTCTGCTCTTTCACCAGATGACTTTAACTTTCTTGTC…
135	rs29771	194.513	A01	AAGATTCATTATCTCTCTTTATTGTTTGTTTTTGGGATTCCTCATAGCTGTGGAGTCCTTGTGATTGGTGACGAAGCAAAAACCTTTTTTGAGAATCATTCATTATTCAGGGATCTGATATTACAGAAGATAAAAGACAACAAAACTCACAATCTTTAATATGTGTATTTAGACATTAAGCAACAAACCAAATTCACAAT[A/C]ATATCACTACAACATGAGTTGTGGACTTTTTCAACTCAAAATGACTAATCGATCGTTCATTCTTCAAACCTCAGAAGCTGGCAAAACGTGAAATCACGGTTCTTGCTTTCCAACTCGGAAACTCTTTTAGCAGCCCCTGAGTCACGAGGGCTCTCCCCAACACGACCACGAAGCGTTCTGATCTTAGGCAGCTC…
136	rs29773	194.513	A01	GTTTTTGGGATTCCTCATAGCTGTGGAGTCCTTGTGATTGGTGACGAAGCAAAAACCTTTTTTGAGAATCATTCATTATTCAGGGATCTGATATTACAGAAGATAAAAGACAACAAAACTCACAATCTTTAATATGTGTATTTAGACATTAAGCAACAAACCAAATTCACAATAATATCACTACAACATGAGTTGTGGAC[T/C]TTTTCAACTCAAAATGACTAATCGATCGTTCATTCTTCAAACCTCAGAAGCTGGCAAAACGTGAAATCACGGTTCTTGCTTTCCAACTCGGAAACTCTTTTAGCAGCCCCTGAGTCACGAGGGCTCTCCCCAACACGACCACGAAGCGTTCTGATCTTAGGCAGCTCTTTACCAATAGGAGTCTCATCACTCAC…
137	rs29972	195.819	A01	GAGTATATGTTTATATGAACCAACTTATTTTTCTAATAATTCTAAGAATCATTCTCGTAATGATACGTGGCTACAAAAATATGTTGCAATGCTTCAGAATTAATATATAAGAGATGATATTTACAATTTAGCGGAAAAAAAAAGAGGTTAATAAACACCTCTATCTTTATGTGTGAAAGTCTCTCATGGTGACAAGTGAC[A/G]AGCAACCGAACCTAGCGACATGAAATGGTCATTTGTCATTGTTTTATCAGCTTGCTAATCCGTAACGTGTAATGACGCTAAAACCTCCTGTAACCTCGTCTGTATGGATTAGCTTTTTGCCTTTCCACAACTAGGCATGGGCATTCGGGGTCCCAATCGGATTTCGGTTTTATCCATTCGGGTTTCGATTTTTC…
138	rs30130	195.819	A01	CAACAAAATGATACATACAGATTTTGGCTTCATGGGTGAGGAAGAGTCTGCCGAGTTGTTATTCATCATTCTGCTCTTCTCACCTTCCCTCAAGACATTCCCTCTGCACCACATACAAAACAAAGAATCAGCTAACATGATGCAGCAGAAGAAGTGTGAGAGCATGAGAGCAGTGAAAGCAAAGTGTTATTACCCTTCTG[A/C]CCGTCTCTCGTTTTCACGCTTTCGTTTCATCTCAGCTTTCCTAGCTTCGAATTCCTCTCTCCCCGGCATCATAGGACGTTGGACATTCATACGGTTCCCCATCTCCGCAAGGTCCCTTCTCAAGTCAAATACAAATACGCCATTAAATATATATATAAACTTACTAGCTATAACGAAGAAAAAACATTACAAAC…
139	rs30315	195.819	A01	AATTTCATGAGGTGTCTATATGGTCCATGTTGTTGCTTCGATAGTTTTGGAAGATCCACGTGGGAGGTGGAGCCAGCCATTAATGGTAGAGATCAACTCCTAAGTCCTAACCAAACTACTTCAACAGCTTTTATGCTGTTAGTTAACTCTCCAACAATGTCTAAGACGTCTTCAAACTGTGTGACATAGACCAATGCCTC[C/G]TTTATTATATATAGCCTTCACTAAACTTATTAAGCGAGCAAGGTTTGATGTTAGGAAGAGCAACAACATCAATACTCATCAATGGAAGCGCCCATCAATTAGGTGGCTCTCAAGAGGCCCGTGAAGCGACCTCGTCGCTCTCAAATTCTAAAATCCATTCAAATCTTGAGATGCGAGTTGTTGACTCTAGAAGC…
140	rs30393	195.819	A01	TCTAATTTGAAAACTCTATGTAACTGAGAGAGTCAAATGAAAGTAATAATTTGAAAAAGAAAAAAAGTCAACAACTTGAAAGCATTTTAGAATTGAAGATAAAGAGGAAGATAATGAGTATGATGAATGTGAAATGAAATGGGTAGTGAAAGAGAAAGAAGAAGAGGGAAGGGTTGGTTACTGTCAATGTTGTGTTAATG[C/T]CAATGGCTTGAAATGGCGACGGTTGCTTGAGAATGAGGGAAAAAAAAGAAGTTTAGTAAGTTTAAAACTTCCTCTCTCTCTCTCTTCTTAAACGTCAATTCCTTTAAGGAATGGTCTATCTCTCTCTAAAAGCGTGTGTGTATATATATTAAACGCCTCCATTATCTCCTGTGTATCATTCTTTGAACTGCTTA…
141	rs30394	195.819	A01	TATGTAACTGAGAGAGTCAAATGAAAGTAATAATTTGAAAAAGAAAAAAAGTCAACAACTTGAAAGCATTTTAGAATTGAAGATAAAGAGGAAGATAATGAGTATGATGAATGTGAAATGAAATGGGTAGTGAAAGAGAAAGAAGAAGAGGGAAGGGTTGGTTACTGTCAATGTTGTGTTAATGCCAATGGCTTGAAATG[G/T]CGACGGTTGCTTGAGAATGAGGGAAAAAAAAGAAGTTTAGTAAGTTTAAAACTTCCTCTCTCTCTCTCTTCTTAAACGTCAATTCCTTTAAGGAATGGTCTATCTCTCTCTAAAAGCGTGTGTGTATATATATTAAACGCCTCCATTATCTCCTGTGTATCATTCTTTGAACTGCTTAGACCAAAACTCATATC…
142	rs29144	197.008	A01	GTTTGACCAGAATTTTCATTTTTCATTTCTTATCCAACTTTTTTAATATGGTAAAAATGGATATAGGGAGCTTCAGGACCAGCGTTTATGTTTTCTCATGCGATGAACGTGGTGATTGGACCGAAGATTGAGAGGAAACTGATAACCGGATCCTACGTGGTGGCAGATGTGATGTGTGGTAATTGTGGTGAGAAGTTGGG[C/T]TGGAAGTATGTGGAGACCTTCCATCTTAGACAGAGGTATAAAGAAGGCATGTTTGTGATCGAGAGGCTCAAGTTGACCAAGAAACTTTAGTCAAGGAAAGTGATGATCATTTGTAATATCTTTTTCTTTGTCAAGAATCATGTTTATATCTACGCCCTTGTTGTATTGATGTGAATATAGTGGTTGTTAATATG…
143	UGM1300@A01	197.008	A01
144	rs27863	197.008	A01	CATCATACATTCTTTCTTCTACTAACTAACTTTCATTATGTGTTGTTCTTACAAATTTGTAGCTTGTACCAATGATCAGTCAGGTTGCTTGGTCTAATTTTAACCAAGCTTCCAAAATGTTGTAAAAGAACCATTTTTATCACTATATGTTTGTGAAAGTACTTGAGATGATATTTAGATGTTATAAAAGACGTTAGATC[A/G]CTACCCGGCAGAGAGCAACCGTTTACAAAATAATACAGAAACGGAATTTGATCCAGAAAACAGAAACGCTGAGAGACCACTTGTATTTCAAATATAATTCAACTATTAGAACAAGTATCATATCTCTCTATGTACTCCATAACAGAGATGAAAACAAACAAAGAATCCAATGTTCTTCAATTCGACTTTGGTGT…
145	rs29155	197.008	A01	GATCTCTTCTCAAAACTCTCCGATCTATCGCCGAATCAGACTCCATCATCCGCCTCTTCTCCCACACCCAAACCGTCTCCGATCTCCAACGTACGTCCGAATAATCTTAATTTCTCCCTTTGTTACCGTGTTGTAATGTGTTTCTCTGATGATGATGATGTGGATCGTCGTGATTTCGCAGTGGTTCCGGTGCTTTTTCG[A/G]CATTCGTTGAAAGAAGGGGAGGATGATAGAGTGACGAGCTTGGATCACATATTCAGCGTTGAGCCGATGAAGATAACGAGTCCTTCTACGGATGATGAGGTCGCGGTTGCTCTTAGGGTTCTCGAAGGGTGCTGCCTTCTCCATCCTCAGAGCACTGTTCTCGCTCATAAACACGGCGCTGTTCGCGTAAGACT…
146	rs26450	197.849	A01	TATCACGTCATTTTCCAACACATTCATTGAAAATTATGATTACGATTTTTTTCCTTTAAAACTTATTAATCATACACCAAAAGAAATCTTATTAATCATATTCTTTGAACGTAAAGCTGCCACCTCAGCTGAACCAACCAAGATCACAACTTCAATGTTATGGCGAGATGATCTACAGCTTCTGCGGTCAGGATCTCATG[G/A]GAGAATGCAGCCGTCGTGATCTTGCCATTGAACGGCTCAAGTCGGTGGTGATGTGGAACATCTCCACACTCCGTCCGATAGTCTTTGGCATGTCACCGTACAATCCCGTTCTTGGCGAGACTCACCACGTCTCCCACGGTCACATCAACGTCCTCACCGAACAAGTATAACCTTATTTATTGCAATCTTAACAC…
147	BJ_VH_0361@A01	197.849	A01
148	rs26814	197.849	A01	TTAAAACTATGCTGAGACTCATTTATCTAGTTTCTCATACAGCAAATTCCGGAGTCTCTAGTAGCGAGAATGTTAAATTTGTGGACATTGGATTTGCACTCTAATCAGCTCAAAACGCTCCCCAACTCCATTGGATGTCTTTCCAAGCTTAAGGTTCTTAATGTCTCTGGAAACAACCTACAAGCTCTCCCCAAAACTAT[C/T]GAAGATTGCAGGTACGTAAAATCCTTCCTCGTAACCATATTATCCATATGTACTAAAACGCTATAAAACGCAGATCGTTGGAAGAGCTGAACGCCAACTTCAACGAGCTGACGACGCTTCCAGACACGATAGGGTTCGAGCTAACGAATCTGACAAAGCTCTCCGTCAACTCGAACAAGCTTATCGTGTTACCA…
149	rs27013	197.849	A01	AAAAGATGGACTCAGAAGCTATTTTCTTGGATGTTCTTCTTACAAGAGAGATCCCATTGGGGTCACCACCCCACTCCTCAAGTACAACTATTAGGTTCGCAGATGGCTTCAGCCACGAACGAGGTACATGGTACCTGAAAACAAAATATTAGATTTGGCCTAAAGAAAAAGATTAGGTGGTTTTTCCTCACTCACCATCT[C/T]TGAGAAGCTTCTCCACAGTTACTCAAACATTTATTCTCGTTGAAGGTTCCAGCATAGCTGCAACGTTCGCATTTCCCACGAGCTTTATATGCAGGCCAATGACGTCCGATGTTCTGACCATTTATCCAAACTTGTCCTTTCCCCATCGTGTTCATGTCCAAAGCCAATGGTTCATTGCCTGCTGGTGTGTCAAA…
150	rs27715	197.849	A01	TGAACACCACTGCGAAGTTTCGAAGCTAGTGAAAAAATTGTTAGGCAGACATTAATTGAAACCCATTTAATCTTTGTTAATTGCTCACACGTATAGTAGAAAAAAAGATCGTACTTTTTCTCTATGTTCCTTCATCTTCTTGAGGTTGCTTCACGTGACAAAAGTTTGCACATTTTGGTTTAGTTCCTCCCTCTCGGTTC[A/G]TTCGCCACATCGATATCGATGTCATCGTAGTGATGAATTCAACGCCGAATGTTCCTTCACCCGAGGTAAGATTAGGACTATATCTTCCATCTCTCGAGATTTATATTTTGTAGGTTGCGTGATGGAGTCGTCTTTGTTCTTATCTTAACCAAAAGAATGGTCGGTTAGCACAGTTTTGTCTTGTCTTTGCTATA…
151	rs27724	197.849	A01	CTAGCACCACGACGCTTCTCCACACTATAAACCAGTCGGAGAAGGGCTCTTTCGTTCAGCACATCAACAGATACCTTGGGGATGATCCCTTCCTCAAGCAGTTCCTTCCTCTTGATCCTGATTCTAATCAGTTGTATGAACTTGTGAAAGACGGTGTGCTTCTATGGTAAGCTGCACGTTTCCACATGTTTAGAGTTATT[C/T]ATCTCTAGCATCTGAGGTTTCTAACTTTTGACTTGTTTCTCTCCTAGTGCAGTAAGCTCATAAATGTAGCAGTTCCAGGGACGATAGACGAACGAGCCATCAACACGAAGAGGGTGCTTAATCCTTGGGAGAGGAATGAGAATCACACGCTCTGTCTCAACTCTGCCAAAGCTGTGGGATGCACTGTTGTTAAT…
152	rs27747	197.849	A01	GGAGAAGGACAGCTCTGAAGATCAATCTTCCATGAAAAAGCACAAGGCATCATCTTCAACTGCGAAACAAGATTCTGCGAAAGCAGAAAGTTTAAGTGGAAAGAGGAAGGCTGTGGTATCAACTAATGAAACTGATGATGATGATGATGATGATGATGTTCCCATTTCCAAGAGAATCAAGACAGACTCTTCCTCCAACA[T/A]TAAAACACCACCCACAAAGCCTACAGTAACAAAACAGAGTTCTACTTCATCAACTAGGAAGCAGAATGTGACAAGAGTAGCTTCTCCTCTGCCCAAGAAAAGGAGCAAAAGATCCAAGAAAAACTCTGATTATGCAAAGTCTTCAAAATCTTTACGTTCTGGAGATGGGAAAAAGAAGTGGACAACCTTGGTGC…
153	rs27822	197.849	A01	TTGTACATTGCTGGTTTCATGTGGTTTATACTTACGTTGAAGAAGAAGATGTATAAGTATCAGTTTGGGCAGTACGCTTGGACGCATATGATACTTATCGTTGTGTTTACTCAGTCTTCTTTCACTGTGGCTAATATATTCGAAGGGATCTTCTGGTTTCTTCTTCCAGCTGCGCTGATTGCTATGAACGATGTGGCAGC[T/G]TACTTCTTTGGTTTCTATTTTGGGAAGACTCCTTTGATAAAGCTGTCTCCTAAGAAAACATGGGAAGGTTTTATTGGTGCATCGGTGGCAACTACAATCTCTGCGTTTCTTGTAAGTAACCAATCTTTTGATCCATTTGTAAAACTTTCTTTTGGGCTCAAGACTGATAGATTATTATATGCTTCTTACAACAG…
154	rs27824	197.849	A01	TATAAGTATCAGTTTGGGCAGTACGCTTGGACGCATATGATACTTATCGTTGTGTTTACTCAGTCTTCTTTCACTGTGGCTAATATATTCGAAGGGATCTTCTGGTTTCTTCTTCCAGCTGCGCTGATTGCTATGAACGATGTGGCAGCTTACTTCTTTGGTTTCTATTTTGGGAAGACTCCTTTGATAAAGCTGTCTCC[T/G]AAGAAAACATGGGAAGGTTTTATTGGTGCATCGGTGGCAACTACAATCTCTGCGTTTCTTGTAAGTAACCAATCTTTTGATCCATTTGTAAAACTTTCTTTTGGGCTCAAGACTGATAGATTATTATATGCTTCTTACAACAGTTTGCAAACGTCTTAGGCCAGTTCCAATGGCTTACTTGTCCAAGGAAGGTA…
155	rs27826	197.849	A01	TACGCTTGGACGCATATGATACTTATCGTTGTGTTTACTCAGTCTTCTTTCACTGTGGCTAATATATTCGAAGGGATCTTCTGGTTTCTTCTTCCAGCTGCGCTGATTGCTATGAACGATGTGGCAGCTTACTTCTTTGGTTTCTATTTTGGGAAGACTCCTTTGATAAAGCTGTCTCCTAAGAAAACATGGGAAGGTTT[T/C]ATTGGTGCATCGGTGGCAACTACAATCTCTGCGTTTCTTGTAAGTAACCAATCTTTTGATCCATTTGTAAAACTTTCTTTTGGGCTCAAGACTGATAGATTATTATATGCTTCTTACAACAGTTTGCAAACGTCTTAGGCCAGTTCCAATGGCTTACTTGTCCAAGGAAGGTAACTGAAAAACGAAATGTCCAT…
156	rs27842	197.849	A01	TGAAAGTTGTAAAACAGATTTCTAGTAGACTAACCTGTATGGCATACTTCTTGGTGTTTTCAGCATCACGTCTTGTTCTATCCATAACATTCTCCATCTCTGCGTAAGTGCGAAGAACTTTATCTTTCATCTGCTTAATCTCTTCCTCCTTTTCAGACAGTAGCTCTTCCTTCTCAGCCACCAGCTTCATCAAATCATCC[A/C]TTGACAACTCCTCATCATCATCACTCCCGGAATCTGAATCAGAAACTGCACCTCGTTTAGCACCTTTCCCTCTTCTCGAATCTTTGGAGGGTTCCGACTCAAGACCTGATTCGTTTGCATCAGCTGTAGCTTTCTCTCCAGTTGTCTTGGAGGAGGCCTCAGTGTTGCTCTCCTTCTCATTAGATTCAGGCGTG…
157	rs27852	197.849	A01	TACAGACTCGGAGCTCGTAAGATGTCTTTCTCTGGACTATCTCCTTTTGGATGCTTGCCACTTGAAAGAACAACACAGATCTTTTATGGAAGCAAATGTATTGAAGAGTACAACATTGCTGCTAGAGACTTCAACACCAAGATGCAGGATAAAGTCTTTAAGTTGAACAAAGAGCTGAGTGGACTCCAGCTTGTGTTTTC[T/A]AACCCGTACGATCTTGTTTCAGATATCATACACCATCCTGAAGCATTTGGTTAGTACAAAGTTGTAACACGAGCACTGATAAAGAATTGTTCTGTTAATCTTTCTGATTGTGTCACAGGTTTTAATAATGTAAGGAGTGCATGCTGCGGAACTGGGTACTATGAGATGAGCTACTTGTGTGATAAAATGAACCC…
158	rs29231	197.849	A01	ATGAGTTATGTGTGGAAAAGGAGCAATTAGGCGCATCATATTGACCTTGTGAGTCCTTGCAAGTTTTGATTTTCATGCGTCTTCTTGGCGGTTTCGCCCAAAACATATGGCGGTTTTAATTCCAATTTATATTTCAACATATGGCTATTATTCCATGCGTGGCCTAATTAGCAGGACTATGAGAGTTGAATATATGTATA[T/A]GTGTTTAAATTTACCATCATATTAGTTATGTGTGTAACGTATACACTATATACATGCTAAACTTTCAATGAATGTAACGTATACACTATACATGCTAAACGTCTTGTTCAAAAATTTAAAATAAGTTGTTTCTACTGGTCTTACGTACCGCAATGAACGCTCTAGAAAGATTTGGTCATGTTGACACGCCATTT…
159	rs29511	197.849	A01	ACCGACTGAAAGTGAAACCGGACCCAAAGCCACACCACCGGTCATGGCCGTGATTTGCGCCTCTTAGTGTTGGCATTTATCGCCAAAAGAGAACTTCAGTTTTGTTTCTTGTACAGTGATTAAATTTATTCATACATGAAAGCAAGTAACAAAAAAATTAAAAACGTTCTAAGAATTCATAGACATTGACAAAACAACAA[T/A]CTAATTTAATAATTAGTTATCATTCCCAATATTTCTCACAAAAATGTTTTACAAACCAGGACACCGCACACTTCAATTACTTCTAAACAAAATTATTAAAATGAAAACTTATCAAAACTCAAAAAATCAAGACAAAATTTGACTCCCATCAGCTATATTTGAAACCAATGTGTGTCTCTCTTTTTGTATGAAAT…
160	rs29513	197.849	A01	TATTCATACATGAAAGCAAGTAACAAAAAAATTAAAAACGTTCTAAGAATTCATAGACATTGACAAAACAACAATCTAATTTAATAATTAGTTATCATTCCCAATATTTCTCACAAAAATGTTTTACAAACCAGGACACCGCACACTTCAATTACTTCTAAACAAAATTATTAAAATGAAAACTTATCAAAACTCAAAAA[A/T]TCAAGACAAAATTTGACTCCCATCAGCTATATTTGAAACCAATGTGTGTCTCTCTTTTTGTATGAAATTATTATACAACTAAAAAATCAGATATAAAAAAGTCATCAACACTGTTGAACATTGAACCAATCTCTTCGATGTCGGAACAATAATTTTCTCCTCCCATATTGTTGTGATCGAACAGCATAAGATCA…
161	rs26367	198.701	A01	GCATGACTAGAGCTTTTCTTTGACCTCTTTACTAGAATCCAATATGATATAAGGAGCAGTTCTAGCTTAGTGTTTCAGTTCATTAATTCAGCAGCAGTTTTTAGTAGCTTGTTAGGCCTAGAATCAAAGCTTGGGCTGACACAATTGATCATAACATGTATAGACATATCAGTAGAGAGTAAACTGAAACATGCGCATCC[C/T]ATTCATCTAGCCTTAGAGCCCAAAGGCCTACGAAGGAGAGTACCGATAAAAACCCAAATTGACCTTCAGGTTCAATGGGAAAAGTCACGTTAATGATCTTTCTAAATCCACGTATTTTAAAGACAAAAAGACCATCCTACGTGGAACGCACGGCTACGATTTTATATCAGATTCCGAACAGACAGACACATCGA…
162	rs26368	198.701	A01	TTTTCTTTGACCTCTTTACTAGAATCCAATATGATATAAGGAGCAGTTCTAGCTTAGTGTTTCAGTTCATTAATTCAGCAGCAGTTTTTAGTAGCTTGTTAGGCCTAGAATCAAAGCTTGGGCTGACACAATTGATCATAACATGTATAGACATATCAGTAGAGAGTAAACTGAAACATGCGCATCCCATTCATCTAGCC[T/A]TAGAGCCCAAAGGCCTACGAAGGAGAGTACCGATAAAAACCCAAATTGACCTTCAGGTTCAATGGGAAAAGTCACGTTAATGATCTTTCTAAATCCACGTATTTTAAAGACAAAAAGACCATCCTACGTGGAACGCACGGCTACGATTTTATATCAGATTCCGAACAGACAGACACATCGAGAGGATTGGATGA…
163	rs27825	199.553	A01	TATCAGTTTGGGCAGTACGCTTGGACGCATATGATACTTATCGTTGTGTTTACTCAGTCTTCTTTCACTGTGGCTAATATATTCGAAGGGATCTTCTGGTTTCTTCTTCCAGCTGCGCTGATTGCTATGAACGATGTGGCAGCTTACTTCTTTGGTTTCTATTTTGGGAAGACTCCTTTGATAAAGCTGTCTCCTAAGAA[A/G]ACATGGGAAGGTTTTATTGGTGCATCGGTGGCAACTACAATCTCTGCGTTTCTTGTAAGTAACCAATCTTTTGATCCATTTGTAAAACTTTCTTTTGGGCTCAAGACTGATAGATTATTATATGCTTCTTACAACAGTTTGCAAACGTCTTAGGCCAGTTCCAATGGCTTACTTGTCCAAGGAAGGTAACTGAA…
164	BJ_VH_0262@A01	200.406	A01
165	rs24271	200.406	A01	GTGCATGAGCATGAGCATGAGCATGAGCATGATGAGCATGAGCATGACCAGGCTTTGATGCATCTGAAACATGTTTTTTTCTTAATATTTAGATGGTGTTTAAGACGCAAAAAAATCAACAAAATACCAATGTCGAATCTCACCTTTTTGAGAAGGAATCTTCTTGAAATTATCCTCCCAACGCTTCCATTGTTGTATCT[A/G]CATGTAATTTCAAATCATATGAGCAAAACAAGAGAAAGCTTTTGAATAGAAAGTTCTAATGTTGTTCAGTTACTTGCGAAAAACGCTAACAAAAGCAAGTTACATTACCCTAGCTCCTCCAAGAACCATCGTTGAAGCACAGAAGATGACGTGAACAACCGCTAGCACGAATATAAAGATATGGAGATGATGTA…
166	rs24272	200.406	A01	TGAGCATGAGCATGACCAGGCTTTGATGCATCTGAAACATGTTTTTTTCTTAATATTTAGATGGTGTTTAAGACGCAAAAAAATCAACAAAATACCAATGTCGAATCTCACCTTTTTGAGAAGGAATCTTCTTGAAATTATCCTCCCAACGCTTCCATTGTTGTATCTACATGTAATTTCAAATCATATGAGCAAAACAA[G/T]AGAAAGCTTTTGAATAGAAAGTTCTAATGTTGTTCAGTTACTTGCGAAAAACGCTAACAAAAGCAAGTTACATTACCCTAGCTCCTCCAAGAACCATCGTTGAAGCACAGAAGATGACGTGAACAACCGCTAGCACGAATATAAAGATATGGAGATGATGTAACGCTTCAACGGATATTAAAGGAACCTTCCCC…
167	rs24274	200.406	A01	ATGCATCTGAAACATGTTTTTTTCTTAATATTTAGATGGTGTTTAAGACGCAAAAAAATCAACAAAATACCAATGTCGAATCTCACCTTTTTGAGAAGGAATCTTCTTGAAATTATCCTCCCAACGCTTCCATTGTTGTATCTACATGTAATTTCAAATCATATGAGCAAAACAAGAGAAAGCTTTTGAATAGAAAGTTC[T/C]AATGTTGTTCAGTTACTTGCGAAAAACGCTAACAAAAGCAAGTTACATTACCCTAGCTCCTCCAAGAACCATCGTTGAAGCACAGAAGATGACGTGAACAACCGCTAGCACGAATATAAAGATATGGAGATGATGTAACGCTTCAACGGATATTAAAGGAACCTTCCCCTGCAAAACCATGTTGATGAAAAAAA…
168	rs24613	200.406	A01	TGTCGCAGTCCATGGGATTTAAGACTCACATTCGCAACTACAAAGTAAGAAAGTAGAGTAAGAGTTTATTAAGCAGTCTCATCTGTTGCATTTGCTTCATCAAGCACCTAACTGATGTTAACCTTATTTCACTTTTCAGATGAGAGTAGAAGGACTATCTGCAAATAAGTCGTCTCACTTCTCCGTCATTCTAGAAGTAA[T/A]CTTCTCAACAGTTTACCTACGCTTACGTCACTCAAAACCAATCCTTGTTTTTTTTTTTTTTTGAACTTTGGTCTCCGCATGTCTCACTAATCATTTTGAAACCTGAAGGTCTTCAAAGTTGCACCAACATTTCTCATGGTAGACATCCAAAATGCAGCAGGGGATGCAGAAGAATACCTCAAGGTTAGTTAGTA…
169	rs25316	200.406	A01	GAGCTCATACGCAGTCTTGAGGACTTGGGAGCACCAGAGTATAACCCGATCTTTCTCAAGAAGCTGGTGACACTCGCTCTGGACAGGAAGAATCGCGAGAAAGAGATGGCGTCTGTTCTCCTCTCTTCTCTTCACATCGAGATGTTCACCACTGAAGACGTTGCAGATGGTTTCGTCATGCTCTTGGAGTCTGCGGAAGA[C/T]ACAGCTCTTGACATCCTGGATGCTTCCAACGAGCTTGCTCTCTTCCTAGCTAGAGCTGTGATCGATGATGTTTTAGCACCGTTTAGCCTTGAGGAGATCTCTAGCAGACTAGTACCAAACTCGAGCGGGACTGAAACAGTTAAGATGGCTAGGTCCCTTATCTTTGCACGCCATGCAGGAGAGAGGCTTCTACG…
170	rs25318	200.406	A01	GACTTGGGAGCACCAGAGTATAACCCGATCTTTCTCAAGAAGCTGGTGACACTCGCTCTGGACAGGAAGAATCGCGAGAAAGAGATGGCGTCTGTTCTCCTCTCTTCTCTTCACATCGAGATGTTCACCACTGAAGACGTTGCAGATGGTTTCGTCATGCTCTTGGAGTCTGCGGAAGACACAGCTCTTGACATCCTGGA[T/C]GCTTCCAACGAGCTTGCTCTCTTCCTAGCTAGAGCTGTGATCGATGATGTTTTAGCACCGTTTAGCCTTGAGGAGATCTCTAGCAGACTAGTACCAAACTCGAGCGGGACTGAAACAGTTAAGATGGCTAGGTCCCTTATCTTTGCACGCCATGCAGGAGAGAGGCTTCTACGTTGCTGGGGAGGTGGAACCGG…
171	rs25334	200.406	A01	TCATTCACAGTAACACATTATTCAATTCATAGAAAAATAACACAATTATTCCGGAAGCTAAACGCATAAAACCTTTGAACACAACAAGAGATCATCTAATGTCATTCAAATAGACTCTCAACTCCAACTAGACGTGATGGTGAGTGAAACAATTCTCTCTAGATGCCTTTCTCAAGCATCGCTCTAACTCTCATAGGAAG[T/C]CCATAAAGACGAATAAACCCAGCAGCATCCGCTTGGTTGTAGATCTCACTCCCTTCAAACGAAGATATGTCCTGTCTGTACAGACTGTTCGGACTCTTACGCCCTGTCACCGACACTGACCCTTTGTACAGCTTCAGCGTAACGGATCCCGTGGTTTTCTCGGTTAACTTCTCCATGAAAGCGTCCATGGACTC…
172	rs25336	200.406	A01	ACAGTAACACATTATTCAATTCATAGAAAAATAACACAATTATTCCGGAAGCTAAACGCATAAAACCTTTGAACACAACAAGAGATCATCTAATGTCATTCAAATAGACTCTCAACTCCAACTAGACGTGATGGTGAGTGAAACAATTCTCTCTAGATGCCTTTCTCAAGCATCGCTCTAACTCTCATAGGAAGTCCATA[A/C]AGACGAATAAACCCAGCAGCATCCGCTTGGTTGTAGATCTCACTCCCTTCAAACGAAGATATGTCCTGTCTGTACAGACTGTTCGGACTCTTACGCCCTGTCACCGACACTGACCCTTTGTACAGCTTCAGCGTAACGGATCCCGTGGTTTTCTCGGTTAACTTCTCCATGAAAGCGTCCATGGACTCCTTAAG…
173	rs25449	200.406	A01	TTGAATACCTTAGATTTCAACTTGAGGTTTACATAATTACTTTTTGATAAGAATAAAATAAAAATTGCGTAGTTGATGATAGGTAAGAAGGAAAGGAAAGCATTTATCTGAACTTGTGAAGCTTAATCGTTAGGGGAAGAATCTCATCCTGCGTATGACACGAGTTTTCATAATGACTAAAAACAACAAGCATCTATGAA[A/T]TTTTTTTAAAAAAAGTAAAGCAATGACGAATGCACTCACTGACCGACCTTCTGTTCCTTCTGAAGTCGGTGCCATGTGGATGCGGTCAAGTTAGAATACTATTTTCCACTGTTCTCTCGCCACGTGTCACCAATCCTGTGAATGTGCTGAACCAATTCGAACCAGAGGTAAAAGGGTACTCAAAATCTAAACCG…
174	rs26021	200.406	A01	AAGCTACAAACAACAGGTAGGTTCTTAGCTCATTTACCAAATGCTTTTTTTACTTAAAACACTCACAATCTGTCTTTGTTTTTTTCATTCAGTAAGCTGATGGACAAGGTGATCTCGGTGGAGTATGCAATGAAGGACGATGATGCAAGAGGGAATGGACAGAGTCCCGATAGACGCCGTGATAGGTCACCTGAAAGGAG[A/G]AGACGATCACCTTCTCCTTACAAAAGAGAAAGAGGGAGCCCTGATTATGGTCGAGGGGGTAGTCCCGTTGCTGCGTACAGAAAGGAAAGGACCAGTCCTGATTATGGGAGAAGACGTAGCCCGAGTCCTTACAAGAGATCGAGGCGTATGAGTCCAGAGTATGGTCGCGACCGCAGAGGCAATGAGAGCCCTCG…
175	rs26022	200.406	A01	ACAACAGGTAGGTTCTTAGCTCATTTACCAAATGCTTTTTTTACTTAAAACACTCACAATCTGTCTTTGTTTTTTTCATTCAGTAAGCTGATGGACAAGGTGATCTCGGTGGAGTATGCAATGAAGGACGATGATGCAAGAGGGAATGGACAGAGTCCCGATAGACGCCGTGATAGGTCACCTGAAAGGAGAAGACGATC[A/G]CCTTCTCCTTACAAAAGAGAAAGAGGGAGCCCTGATTATGGTCGAGGGGGTAGTCCCGTTGCTGCGTACAGAAAGGAAAGGACCAGTCCTGATTATGGGAGAAGACGTAGCCCGAGTCCTTACAAGAGATCGAGGCGTATGAGTCCAGAGTATGGTCGCGACCGCAGAGGCAATGAGAGCCCTCGCAGGAGGGA…
176	rs26023	200.406	A01	CCAAATGCTTTTTTTACTTAAAACACTCACAATCTGTCTTTGTTTTTTTCATTCAGTAAGCTGATGGACAAGGTGATCTCGGTGGAGTATGCAATGAAGGACGATGATGCAAGAGGGAATGGACAGAGTCCCGATAGACGCCGTGATAGGTCACCTGAAAGGAGAAGACGATCACCTTCTCCTTACAAAAGAGAAAGAGG[G/T]AGCCCTGATTATGGTCGAGGGGGTAGTCCCGTTGCTGCGTACAGAAAGGAAAGGACCAGTCCTGATTATGGGAGAAGACGTAGCCCGAGTCCTTACAAGAGATCGAGGCGTATGAGTCCAGAGTATGGTCGCGACCGCAGAGGCAATGAGAGCCCTCGCAGGAGGGAGAGAGTCGCAAGTCCCAACAACAAGAG…
177	rs26096	200.406	A01	CCATCACTTTCTCGGATTTTCTCTGTTTTCGGTCCGTTCTCGCTTTTGAATCAATCCCCCCAGGATCGCTCTTTATTTTATTTTCTTCTTCTCATTCTCTCCTTCGACGCGCGTCCGATCTGTTGTTACTGTGTTACTGGTACGTGATCGGCACTTTCGATAAACACTCAAAATCGATTTCGAATTCACTCGCGTCGTGT[T/A]TGCAATGCATGACTGTTTGCTGATGAGATTTCAAAACCGCCAATAGCTTTTTTTTAGTTCTCTCCGCCCCGCTTTGGATAGTGATTTCGATTTCGATTTTGATTCTGTTAGGTGGCTTCTCTGTCAGTGGTTGTGATAATTGAATTGATTTGTATATATATAGTTACTGTGTTTGTTAGTGGCTGTTTGTTTGC…
178	rs26098	200.406	A01	CTCTGTTTTCGGTCCGTTCTCGCTTTTGAATCAATCCCCCCAGGATCGCTCTTTATTTTATTTTCTTCTTCTCATTCTCTCCTTCGACGCGCGTCCGATCTGTTGTTACTGTGTTACTGGTACGTGATCGGCACTTTCGATAAACACTCAAAATCGATTTCGAATTCACTCGCGTCGTGTTTGCAATGCATGACTGTTTG[C/T]TGATGAGATTTCAAAACCGCCAATAGCTTTTTTTTAGTTCTCTCCGCCCCGCTTTGGATAGTGATTTCGATTTCGATTTTGATTCTGTTAGGTGGCTTCTCTGTCAGTGGTTGTGATAATTGAATTGATTTGTATATATATAGTTACTGTGTTTGTTAGTGGCTGTTTGTTTGCAGTTGAAATCGATGGAGCTG…
179	rs26101	200.406	A01	CTTTATTTTATTTTCTTCTTCTCATTCTCTCCTTCGACGCGCGTCCGATCTGTTGTTACTGTGTTACTGGTACGTGATCGGCACTTTCGATAAACACTCAAAATCGATTTCGAATTCACTCGCGTCGTGTTTGCAATGCATGACTGTTTGCTGATGAGATTTCAAAACCGCCAATAGCTTTTTTTTAGTTCTCTCCGCCC[C/G]GCTTTGGATAGTGATTTCGATTTCGATTTTGATTCTGTTAGGTGGCTTCTCTGTCAGTGGTTGTGATAATTGAATTGATTTGTATATATATAGTTACTGTGTTTGTTAGTGGCTGTTTGTTTGCAGTTGAAATCGATGGAGCTGGTGAAACAAGAAGGGAATGATTCTCTCGACATGCTAATCAGACGAGCGGT…
180	rs26209	200.406	A01	CTGAATCGAGGCTTTGGTTTGAGGATTCGCGGAGATGGAAGAGTGCATGTTGCAAGAGCAGCTTCCATGGTTGGAAGAAGAGAGAGCGTTTGGTGGTGTACTGGTGTGTGGTTGTGACAACGGGAGAGGGAAAGTAGAGGAGTTTTATTTTTTTTTTATTTGTTTGGGTTGATAATTTTAATCCAACGGTTCGGATTAAT[C/T]GTTGACTTTGTCCTCCTTTAATCACGGCTGACATGTCACGTGACATGAGAACCGGTGTGGTGGCGGGTTGAGTGAAAGTAAACCATGTCTGGTATGTTGATTATTCTCAGATTGTCTGAACGTATCTTTGTCCTAATGCCAAAAAAGAAAGAATAAAAAATATTTGTCGTAATGATTTTGATATTTTTGAGGTT…
181	rs26210	200.406	A01	AGGCTTTGGTTTGAGGATTCGCGGAGATGGAAGAGTGCATGTTGCAAGAGCAGCTTCCATGGTTGGAAGAAGAGAGAGCGTTTGGTGGTGTACTGGTGTGTGGTTGTGACAACGGGAGAGGGAAAGTAGAGGAGTTTTATTTTTTTTTTATTTGTTTGGGTTGATAATTTTAATCCAACGGTTCGGATTAATCGTTGACT[T/A]TGTCCTCCTTTAATCACGGCTGACATGTCACGTGACATGAGAACCGGTGTGGTGGCGGGTTGAGTGAAAGTAAACCATGTCTGGTATGTTGATTATTCTCAGATTGTCTGAACGTATCTTTGTCCTAATGCCAAAAAAGAAAGAATAAAAAATATTTGTCGTAATGATTTTGATATTTTTGAGGTTATATAATC…
182	rs26211	200.406	A01	AGATGGAAGAGTGCATGTTGCAAGAGCAGCTTCCATGGTTGGAAGAAGAGAGAGCGTTTGGTGGTGTACTGGTGTGTGGTTGTGACAACGGGAGAGGGAAAGTAGAGGAGTTTTATTTTTTTTTTATTTGTTTGGGTTGATAATTTTAATCCAACGGTTCGGATTAATCGTTGACTTTGTCCTCCTTTAATCACGGCTGA[C/G]ATGTCACGTGACATGAGAACCGGTGTGGTGGCGGGTTGAGTGAAAGTAAACCATGTCTGGTATGTTGATTATTCTCAGATTGTCTGAACGTATCTTTGTCCTAATGCCAAAAAAGAAAGAATAAAAAATATTTGTCGTAATGATTTTGATATTTTTGAGGTTATATAATCGAATTTTAAGCATCATCTCCTATT…
183	rs27381	200.406	A01	ATTTTCCCGACGAGGTTATTCTCCCATAAGAGTAAGCTCTGCAGCTTCTTTAAGCTTCCAACGGTCGTAGGGATCGATCCAGAGATCGAGTTCTGGTACAAGTACAGATTCTGCAGCTCCGTACAGTCTCCAATCTCATCTGGAATCGGACCAGACAACAGCGACGTGTAAATCGCTATTGTCTGAACGCGTTTCAAGTT[T/A]CCAATCGACGCCGGAAGCCTCCCGGAGAGGCTAGTCTCTGCGAGACCAAGCATTTTTAGATGCTCGCAGTTGCCTATCTCCCAAGGAACCTCACCTCTTATATTCTTGTTCCCACCAGCACGGAAGGATTCTAGACTCTTGAGCTCTCCGATACTCCTCGGAATCTCTCCGGACAGCTTGTTGTCGAAGAGCAT…
184	rs27382	200.406	A01	AGTAAGCTCTGCAGCTTCTTTAAGCTTCCAACGGTCGTAGGGATCGATCCAGAGATCGAGTTCTGGTACAAGTACAGATTCTGCAGCTCCGTACAGTCTCCAATCTCATCTGGAATCGGACCAGACAACAGCGACGTGTAAATCGCTATTGTCTGAACGCGTTTCAAGTTTCCAATCGACGCCGGAAGCCTCCCGGAGAG[G/A]CTAGTCTCTGCGAGACCAAGCATTTTTAGATGCTCGCAGTTGCCTATCTCCCAAGGAACCTCACCTCTTATATTCTTGTTCCCACCAGCACGGAAGGATTCTAGACTCTTGAGCTCTCCGATACTCCTCGGAATCTCTCCGGACAGCTTGTTGTCGAAGAGCATGAGCGCAACGAGGGATGAGAGGTTCCCAAT…
185	rs25315	200.406	A01	ATACCTGAGCTCATACGCAGTCTTGAGGACTTGGGAGCACCAGAGTATAACCCGATCTTTCTCAAGAAGCTGGTGACACTCGCTCTGGACAGGAAGAATCGCGAGAAAGAGATGGCGTCTGTTCTCCTCTCTTCTCTTCACATCGAGATGTTCACCACTGAAGACGTTGCAGATGGTTTCGTCATGCTCTTGGAGTCTGC[G/A]GAAGACACAGCTCTTGACATCCTGGATGCTTCCAACGAGCTTGCTCTCTTCCTAGCTAGAGCTGTGATCGATGATGTTTTAGCACCGTTTAGCCTTGAGGAGATCTCTAGCAGACTAGTACCAAACTCGAGCGGGACTGAAACAGTTAAGATGGCTAGGTCCCTTATCTTTGCACGCCATGCAGGAGAGAGGCT…
186	rs24146	201.376	A01	CAATACTCCGGACTACCAAACGCCTCGCACGCGCTTTTGCATGCTGACCCGGATCCGAACCGGAGCTCCGCTGGACATCTCTGGTTTAGATCCGCTACGCATCCTGTGGTTAAGCAGTTACCTTCTGTTCCTCCGCTTGCTTCAACTACCATGGGGACGTTGTATCCGTCCACGAGGCTCACGTCGTAGAAGTCTTGTTT[C/T]CGGGTCGGGTCTTCTGGACCTGACCCTATTGTGAACTCGGCTAGTGTAGCCGGTGGTTTGGCTCCTGAGCCGTTGCATTCGACTTGGTTAGAGCCGCAGTCGCCGGTTAAGCAGGTGAATTGACCGGTTTGAGAGTCGAAGTTGCAGCCGGTTCTTGCCCAAAACCGACCGGACCAGCTAGCTGGAGCTTGGAA…
187	rs24148	201.376	A01	TCGCACGCGCTTTTGCATGCTGACCCGGATCCGAACCGGAGCTCCGCTGGACATCTCTGGTTTAGATCCGCTACGCATCCTGTGGTTAAGCAGTTACCTTCTGTTCCTCCGCTTGCTTCAACTACCATGGGGACGTTGTATCCGTCCACGAGGCTCACGTCGTAGAAGTCTTGTTTCCGGGTCGGGTCTTCTGGACCTGA[C/A]CCTATTGTGAACTCGGCTAGTGTAGCCGGTGGTTTGGCTCCTGAGCCGTTGCATTCGACTTGGTTAGAGCCGCAGTCGCCGGTTAAGCAGGTGAATTGACCGGTTTGAGAGTCGAAGTTGCAGCCGGTTCTTGCCCAAAACCGACCGGACCAGCTAGCTGGAGCTTGGAAGGAACGTGAGCCACCGGAAGCTAG…
188	At4g24160(4g83PP)@A01	202.333	A01
189	rs23313	202.333	A01	CGGCGGCGTGTTAGGGAACGAGAAGACGTTGTCAGCGTCGTCGAGTCCCTCGGTTCGAACCGTTAAGCTGGTTTTAAGGCTTTCGAGAATGTCGTTAGGCTTTTGAGCAGTGGTGGTGAGTTTAGGTCTGGTGTTTCTCTTCTCCGGCGAGGCTGGCGGAGGATGAGAAGGAGGAGGTGTCCCCTGCTGACAAGTGTGTG[T/C]CCCTCTGTACGTCAGTTCGAAAACGGTTGGATCACTGTCCGATCTCTGGACTTGCTTCGTTGCCCAACAGTTCTGTGTGCTGCGGTGTGTGCATCTGTAGTAACTCCTGTAGATCAGATCAATCAAATTAACATCATGATGATTATGATGATGATGCGTTAATGATAATTGATGATGATGTTACCTGGGGAACT…
190	rs23470	202.333	A01	GATATCAGAAATTATTACCCGGTTCGAACGCAAAGGATTCAAGCTTGTTGGTCTCAAAATCATGGTTCCTTCAAAGGGCTTCGCGCAGCAACATTACCACGGTGCAAAGGAAAGACCTTTCTTCAACGGCTTGTGCAACTTCCTTAGCTCAGGCCCTGTTGTTGCCATGGTAATTTAAAACAACAACTCACTCAAAAACT[T/A]TGAAAACCATAAACCGATTTTCTTGGTTTCTCATCCGAAAACATTGAGCTTGGTTTTAAGGTCTGGGAAGGCGAAGGAGTGATAAGATACGGACGTAAACTGATTGGAGCCACTGATCCTCAAAAATCTGAACCTGGAACCATCCGAGGTGATCTTGCTGTTGTTGTTGGAAGGTACATTAACCTTTCTTGCAT…
191	rs23624	202.333	A01	GGGGCACACAAAGTAATTTATCCCAAGTACGAGGTCAATGTTTTTCCAACTCTAGCTGGTCTTGTTGCCTGGCGTTAGAGCAGACGGCGAAATGTGACGGAGTCTTAACGATAACGACTGCTGTTAAACCTCTCCTGATCGATACCGTAACGGCACGGGCCTTAACGATCCGTACCAGGCTATTTAAAAGGCAACACATT[G/T]ATGACTTATCCAGTAATTAATATTCTTCATCCACGAACGCAAGTTGTTTAGTACGTTCGGTTCAGGAAAGTAAAAAAGGTATGTACTAATTAAAAGAGTACCTATAAAGTCTGCTTTAATGACTTACTAAAATACTCAGTTAAGTAGAATTTCTTTTTGAAGTGTGTTTATCAAGATTTATGAAAAAAATAACT…
192	rs23986	202.333	A01	TCCAATGAACGAAGACTCATATTCTAAATTTCTAATGGCATGTCAAAACACGTGGCTCACTGTATCTGGTTAATTGATGTAACTTGTGGCTCACGTTAACACCACGTGTAGTTGTACTTTATCTAAATTTGTTTGTATATAAATTATTTGGTGAGTTAAGGTTGTAGTAGTCGTAAAGTGAGTACACACTAAATAGCCAG[C/T]GACCAGATACGGCGACGAATTAAATTTGCAAGTAAATTTAGGTCATTAGAGGTGGTTTTTTTGGTAACTGATGAAAGCATCTAGCTACATTATGATTCTAAACTTCAAATAAAGTTGATAAACTTAAAACAATCAAATAATCTTAATTTTGGAGTAAACCTAACTTGTAAGATCACCATGTTTTAAAACATTCC…
193	rs24055	202.333	A01	GAGAACCGCCTTCTCTCCATCCTCAAGTACTCACCTTTCTCCTCTCTCAATTACGGATTTTATACAGATGGGTCCATCAAAGATTGGATTTTTCGTTCTCTTCTTCAGGACGCCTTATGTACAAGAGCAAGTCAATATTGGCTCTGGACCACCAGGTTCGAAAGTCAGGTGGTTTAGGTCTTCAAGCGATGAGTCTAGGT[A/T]CATCAACACTGTTACCTTTGACGCCAAGGAAGGTTCTCCTACGCTTGTGATGGTTCATGGTTATGGTGCTTCTCAAGGCTTCTTCTTTCGTAACTTCGATGCTCTCGCTAGTCGGTTTAGGGTCATTGCTATTGATCAACTTGGGTAAGCAGCTTTGGTAACGTGCACATTTTGTTGAACTGTTTGTCACAAAT…
194	rs24130	202.333	A01	AAAACTAAAGTCTTTAAGCTCTTTTTACAGTGTAATAGATAGGAACCACCACCACTCGACATCGGAGCCATTCGCCGGAGAACTTCCATGGCGCAACTCATACGTCCGATAAGGCAATTGTCGCCGCAGTGTCATCACCGTCTTCGTAATCTCCGCCACTTGTTCTCCAAGAAGCTGCCGCTAAACCCACCTTCTTCTAC[T/C]CCCACTCTCCTTCTCCTCTCCCCTTCTTTCTCCACCGCAAGATCCCCACCTCGTCGGCGACTTCGCCGTTCACCAGAAGCTCTCTCTCCTCCAACCCTCATTGCTGAAGAAGATGGCGGTAGCGATGAATCAGAGTCTGAGTCCTCGAGGAGCAGGAACCAGCGGAAGCGTGACGCTCGCCGCGCCGTACGGTG…
195	rs24133	202.333	A01	TTCGCCGGAGAACTTCCATGGCGCAACTCATACGTCCGATAAGGCAATTGTCGCCGCAGTGTCATCACCGTCTTCGTAATCTCCGCCACTTGTTCTCCAAGAAGCTGCCGCTAAACCCACCTTCTTCTACTCCCACTCTCCTTCTCCTCTCCCCTTCTTTCTCCACCGCAAGATCCCCACCTCGTCGGCGACTTCGCCGT[T/C]CACCAGAAGCTCTCTCTCCTCCAACCCTCATTGCTGAAGAAGATGGCGGTAGCGATGAATCAGAGTCTGAGTCCTCGAGGAGCAGGAACCAGCGGAAGCGTGACGCTCGCCGCGCCGTACGGTGGGGTATGGAGCTAGCTTCCTTCTCGAGTGATCAGATTAAGAGGGTTATGAGGTAATCAATCAATCATCTC…
196	rs19518	204.014	A01	TTGGGGGTCAAATATATGTAATAGTACGTTCTACTAATTAAAATTCGATAACTATAAGTTCAATGTTGAGTCTCAAACAATCACTTCAACATAAAAATGCAATAGATAGTTCCACTTCTATTGCATATATTTGGAAGCATGTGATATTTCATATTACTAATGTTATATGTTCTGATTTTAAGTTTGGAAAGATTTTCAAA[A/T]TTTTCCTATAATTGGAAAAAAAAACATGACAACACGTTAATCAACTGCAAGCTTATGAACTATCTATCACATTGTCACATAAACATAGAAATTAAAACCTGGTTAAATAAACTAATAATTCTCTTTATTCTTCTAGTGTAAAGTGGTAGACGTTGTAGTTGTTAAGCCTGTTCGATCAAAGCAGCTTGAACGAC…
197	At4g23100(4g79)@A01	204.014	A01
198	BJ_VH_0254@A01	204.014	A01
199	BJ_VH_0255@A01	204.014	A01
200	UGM1144@A01	204.014	A01
201	UGM1791b@A01	204.014	A01
202	rs19691	204.014	A01	CAAATTCACTTTGAGATACAAATATGATAGCATGTTTCTGTGCATTTTATATCTCTGCTCGAGTTTGGATACTACATCTTTTTAAGTATCTAACGTTGTTGTTGACTTGAGGTAATGCAGGCTCTTTGCTGGATATTATTGGATCTTCCGGGCCTCCTCTTTTTCTCGGCATACACACTGCTCGTTCTGTTCTGGGCAGA[A/G]ATATATCACCAGGCAAGTACCTATATAGAATGTTTCTTTTTTATATGCGTGTGTAGACTCTCTGTTTAACCAACCAAACAAATTCTAAATATACATGTTGTTTCCACCAATGAGCAGGCGAGAAGCTTACCAACTGATAAGCTGCGGATAACCTATATCTCAGTCAATCTCATTTGGCTCAGGTTCATGTCTAG…
203	rs19969	204.014	A01	CGACTCCTTTGCAATTGACTGAACATTCAGAGGCTTCACCGATGATGATCGTTTCCCGGATAGACTCAGAGACGCCGTTGAGACATTAACACGATCCGATAACCTCAGCGAACCGATCCGTGGAGCTGAAAACACAAAACCGGGTTCGAATTAGTTTCGAATTTTGAACCAATTCACAAAGATCCATCAAGCAATTTTTT[T/A]AAATTACCTTTGAGCTCTGAGGAAGGGAAGCTAGAGGTTGAGATCGCAGAAGAAGAAGATGAGGAAACGTTGATCGCTAGTGCCATTTCAAGCAAAGAAAAAACAGATTTCTATTAACCAAATGTGTGTTTTGTTTTGTTTTGTTTGTATGAGAGATGTGTCTGAAAGAACGTGGGGATTATAAAAGAAACAGG…
204	rs20178	204.014	A01	CTTTAGTACAGAAGTGACAACTGTTGCCAAGCCAAGTGTTTTTGGTGATCTGTTTGATAAAAATGGGGTTTTCATCGGTGAAGAGTGGAACGCATCACCGCCAAAATCCCAGTGAGGTAAACCAATAAAACCTTCTCAAAAAATGCAGGACTCAGGTTGGCCATGGCTGAGACATTGTTTCCTTTTGTCATCCTTCTTCA[C/T]CTCTCTCAGCTTTTAAGTTTTTAAAAGCTTTCATTAGATTAAATCAAACATTAATCTCTTCTCCCTTAAACTTTCTCCTTCTTTATAATATTTGTGTTGACTTTTTATTAATTCAAGAAAATCCTTTGTCAAAAAAAAAAAGCATGGAGATCTTTTACTATTTTCGGCAAATGGACGTTAATAGATCTTTATTC…
205	rs20438	204.014	A01	TTTTCTTTGGCAATTCGTGAAAAGTTTGTGGTTTTTTTGGTCGAATTCTCGATATAAATATGATAATGTATTTGAGATTTGACTAATGTTAAAAAATGATTGGACGAAAAAGGGTTAGATGGCGAAATCTAAGAGAAGTGTAATGAATGGAGGAGTCCTCGTTTGTAAATTTGTAATCAACGTTAAGTAAGAAAAGGAAA[G/C]AATAGTAGGGACCAGAAATGTAAATTAATACAAATTTATCTAACCATCATCACATCATGTCGACGACGATACGCGCCGCTCTTAGTTTTGTTAAATTGTTAATCTATGTTTATTACCTTAAAATCGAAATTCCGGCAGATAAAAAGACGACAATGCCCCTGAAAAGAGAGAGAGAAGGCGAAGAAGAAACAAAA…
206	rs21092	204.014	A01	AATAAAAAAAGTGAAAAGTAAAAATAAAAAAATAAATAAAAAAGGACAGAAGAGAGTTATGTTCCAACACTACTTAGCCAGTTAGCCTCTTTGGTCTGAAGGGAGAAGAGAAGAAAAAATAAAGAAAACAAAAAAAATAAAAAGTCAAAACTTTCAATGGAAGATCCTACCGCAAGCAACGTGACTCCTCCGGCGAATTC[A/T]TCTTCTCAGATAATAATCCCATCGCCGTCGTCGGTGAAAGTGTCACTCGAGTCACGAATCAACCGTCTGATCAATGCCAACCAATCACCATCACCGTCACGGTCTATATACTCCGACAGGTTCATACCAAGCAGATCCGGATCCAATTTCGCGCTCTTCGATCTCGCTTCTCCTTCTCCGAGCAAAGAAGACGG…
207	rs21318	204.014	A01	CAAATTAACAAACGAATCAAGGTGAGAAACAATCCATTGACGTACGGTCAACTAGTGTAGGTCCCATACGGGGCCTACATTCGGCCATCATGTACAGTATATCGGAATATTACCAAACTGAAGACAGGTCCAGCTACACTTGTTTCCTTCTTTCCAAAAGTGAAGTGATCTTAGATTGTGGGCACTGGTAATGCCGTCAA[G/T]ATAGGGTTGGTAAAGTATAATAGGTTTACTTGTAAGATTTGGGTTTCATGATTGGATTAGAGGAGTCCGACGTTGGTTGCATACAAATCTTTTATCGTCAGATCAAATCAAAGTATTATGGATGCTACGACGCACATGGGTAATAATTCAATTAGAATATCTAATCTGTAACTAATACCAAACACTAGTACTAA…
208	rs21576	204.014	A01	CCAAAGAACGGTTTGCGTAATGAACCATGCAGAGTGTGTTGGTGTCTGGCCATGAATAAGCCTCAGTTTGGTTGGGAGTCTTGGGGACAACTCTGTATTAGCTCTGTAACTCCTTCGGTTATACAGTCGAAGCAATCCTTTGTTTCTGATCCGGGGATGCATAAGCCCATTGCGAAGACTTGGTTTGGTTCCTGTCCAAT[A/G]AAAGAGTTGTAGGAAAAGGCATCTCCAGCCGTTACGTTTAGAGGCAAGAGACGAGAGGATGAGTAGACGGTTTGAGTCGTAAGTAGAGTTGGGTCTGAAAGTCTCTGCACTGTCCTCGCATATTTGTCCAGACACGGGAACAAAACTGAAACGAGGATAACCAATAAGATCGGCAAGAGATTGTTTCTAACCAA…
209	rs21642	204.014	A01	ATTAAAAAAAAAATAAAAAACAAACCAATCGTAGATCATCATATGTCGGTGGGGTCCGCGAACAGTGCAAAAAACCCTCCACAATCATTTATTAATTCATGCTTTTTAGGATCGGTTTTTACAAGAAAAGTGGAACCAACCATCTAAGAAATCCACCAAGGACTCCCGTTAATTATACCCTAAGGATCGTCAACCAATTC[C/T]ACTATTCAGTTATTTCGTGCCTGAGACATAAGTGATATAATGCTCTTATTTTCTTTGGAAACATGCGTGTAGTACGCCCAACAGAGTGATCAACCAGTTTGTATCTAAGACACTAAATCTTTTAGTATTTTCGACAAATGGACGTTAACAGAATTTTAGTCTAAAGTTTCTTTTGATAAGCAATTAGTTCAAGG…
210	rs21645	204.014	A01	ATTTATTAATTCATGCTTTTTAGGATCGGTTTTTACAAGAAAAGTGGAACCAACCATCTAAGAAATCCACCAAGGACTCCCGTTAATTATACCCTAAGGATCGTCAACCAATTCCACTATTCAGTTATTTCGTGCCTGAGACATAAGTGATATAATGCTCTTATTTTCTTTGGAAACATGCGTGTAGTACGCCCAACAGA[G/A]TGATCAACCAGTTTGTATCTAAGACACTAAATCTTTTAGTATTTTCGACAAATGGACGTTAACAGAATTTTAGTCTAAAGTTTCTTTTGATAAGCAATTAGTTCAAGGTTTTAGAATGGATCCATACTGCTGATACATGAAAGGTTTATCTCTAACTAGGGCCGGTCTGCCCTACGGGCGGATTATACTTTAGT…
211	rs22085	204.014	A01	AACGTACGTAAAGAGATTCAAGAAACTTTTAGTTATTCATAAGAGCATATATATCTTGCAACACCTCGGATCATGGATCATGCCCCTATGCATCCAGCAGGACCTCCATAATAAAGAGTTCTTAACCAAGGTTCTTTATCCCCATTACCATACAAGGTTCTGTAACACTTTGAACTGGTCTCACGTGCCTTTAGACGGTT[T/G]ATTTCAGGATCTATAACCTTTTTAAAACCAGTGATGACTTTGATACTGTTCACATAGGCTGCCTTGCTTAAGCCCTCCCCAGGCCAATGCCCACTTCCCATAACTGGAGCCTTCTCTGTCACCGGACTGTACACTTGACCTCCCCAAGCTGCATAATTTGCTCTTTTATCAAAGCCTGATTCCAGGAACAATGA…
212	rs22167	204.014	A01	CATCATAGTTGCCCTCATGGGTTTGACCCTTTTCGGGTTTATTGTAACTAGCCATGGAGGTGGTGTGGGTGTGACTGCCTGACTGGTAGGGTTTATAAAGAGTTTAAGCTTGAAGAATATCATCCATGGCTTAAGACAAGGGTTATGGATGCTAATTATTGGTTGACTATAAAGACTTGTCTCTTGAGCTCACTCACTTG[C/T]TCCAAGCTCTCTCTTTGGACTCCTATTGATTATCTCCAAAAGGACTTGACTCCTCTACAGGTACTCCTAATTTTAATCTATGTTTGTAATAATTAATAAACATGTTCGATTGATCATCTAACGAGTAGTTCTCCGGGTATGACAAATCATTCCAATATAGATAGTCTATATATGTATTAAAATCAATAGCTAAA…
213	rs22218	204.014	A01	TGGGTATTAGAAACCACTGCTTGTTCTCATCTTGGCTTTTGCTCAAAATTCGAATTTTTTTTTTATCTTTTGAATATTCCATTAAGACATATCTCAGTTTTTGTCTCCCCTGTTTTTGTTTAAAGAAAATAAAATAAAAAGAGAGTCATTTTCAAAGTCTATCTGTAAATGGCGATGCATTCGACTACAACTCTATGAAA[G/A]CTTTTCTAGTGTTTTAATTCTTCTTCTTTATTCTCTCTCTTTCTCTCATTTACATCTCTCACTTTCAACTCCTTTCTCATTGATTGATACACTCTTTTAAAAGACTTCACACACGTCGTTTTAATTCGAGCTGGCTTCTTCTTCTTCTTCAGGTGGATTCTCTCATTCTTCATTCAAGTGGCTTCTGAAGTACC…
214	rs22224	204.014	A01	GTTTTTGTCTCCCCTGTTTTTGTTTAAAGAAAATAAAATAAAAAGAGAGTCATTTTCAAAGTCTATCTGTAAATGGCGATGCATTCGACTACAACTCTATGAAAGCTTTTCTAGTGTTTTAATTCTTCTTCTTTATTCTCTCTCTTTCTCTCATTTACATCTCTCACTTTCAACTCCTTTCTCATTGATTGATACACTCT[T/C]TTAAAAGACTTCACACACGTCGTTTTAATTCGAGCTGGCTTCTTCTTCTTCTTCAGGTGGATTCTCTCATTCTTCATTCAAGTGGCTTCTGAAGTACCTGAGCTTTGACTGATTCTTGAAGAACTTGATGGTTTCTTATTCAAGACGTCGAGCTATGTAAGTTCTCAGATCTAAATCCCTCTGTACGAATAAGA…
215	rs22375	204.014	A01	CATCTGCCGTTTTAAATTCACATTCACCTCGTTGGTATTGTTTTGAGGTCATTGTTTGTGTAAGACATTACCTCTGTTGTTACTGTCTGAGACAATGCCTCTTGGACTGAGTCATTTGATGATTTTTTTTTCTTAAGTCTTCTAAATTCTTTTATGGTAAGTACAGAGTCCAGTACAATTCACCAACTGTTTACATTCAG[T/C]GCTAACAAACTGTTCCCATAATAGAAAACAAAAGAGATCTTGTGGTTGTGGGTGTAAATATTATCTATATACTACTACTAAATTAGATAAAATGTGCTTTGGAAGAATGTTGTATGAACCATCATCAGTAAGAGAATAACTACGACGGGATCTCAATGATTACAATGTTAAATAACGTGGCAAGAAATTACGAG…
216	rs22376	204.014	A01	ATTCACCTCGTTGGTATTGTTTTGAGGTCATTGTTTGTGTAAGACATTACCTCTGTTGTTACTGTCTGAGACAATGCCTCTTGGACTGAGTCATTTGATGATTTTTTTTTCTTAAGTCTTCTAAATTCTTTTATGGTAAGTACAGAGTCCAGTACAATTCACCAACTGTTTACATTCAGTGCTAACAAACTGTTCCCATA[A/G]TAGAAAACAAAAGAGATCTTGTGGTTGTGGGTGTAAATATTATCTATATACTACTACTAAATTAGATAAAATGTGCTTTGGAAGAATGTTGTATGAACCATCATCAGTAAGAGAATAACTACGACGGGATCTCAATGATTACAATGTTAAATAACGTGGCAAGAAATTACGAGGGGGTAAAGCAGCCTAAAAAC…
217	rs22377	204.014	A01	CAATGCCTCTTGGACTGAGTCATTTGATGATTTTTTTTTCTTAAGTCTTCTAAATTCTTTTATGGTAAGTACAGAGTCCAGTACAATTCACCAACTGTTTACATTCAGTGCTAACAAACTGTTCCCATAATAGAAAACAAAAGAGATCTTGTGGTTGTGGGTGTAAATATTATCTATATACTACTACTAAATTAGATAAA[A/G]TGTGCTTTGGAAGAATGTTGTATGAACCATCATCAGTAAGAGAATAACTACGACGGGATCTCAATGATTACAATGTTAAATAACGTGGCAAGAAATTACGAGGGGGTAAAGCAGCCTAAAAACTAATTTTTCTTCCCTTTCAAAAAATAAAATCAATACAAGCAAATAAAAATAAACTATATAAGAAGTTACTT…
218	rs22624	204.014	A01	TAACGCCGTTGTTAACGGTATTGATTCCGTTAGACAGAGTCGGCGTCTAGCGGAGATAGCCGTCACGGCGCTTAAACAGCGGCCGTTTTGTGACGGAAGCGTTCGAAGAGCTAAGCGTGCGTTAACAAGCCTCGTCGTTGGGTTAAACGGCGATGTGAAGATTAGAAACAATGGAAGTGGAGGCAGTAGTAACCAGCAAA[A/G]GACAACGTTTAGGTCGTGGTCGTTTGGACCGCGCAGCAACGTCACCGTAGTAGGAGGTGGAGGATCGTCTGGCCACGTCAGCAAGAACTGGTCTGCCACGAAGCAGATTCAGGGGATGGTTGGTAATCTCGTCCTGCCACGTGGAGCTGAAGCCTCGGGACCGGCGATGCCGGTTTATATAATGAGCAGTGTTA…
219	rs19214	204.014	A01	CTTTTTTTTAGAACATTGAAGTTGTTATAGAATTTGGAAGCAAAAAATAAAAATAAAAATAATAATTCACATGATCATGGAGAAAGATCGATCTCGATCAAACCTTCCTCCTCTGCATGAAAATCCATCTCTGTTTGATTCTGTTTACTCATCTTCTTCTTCTTATACTCATCAACGTCGAGTTTAATCTCTATCAAACC[G/A]GCTGCTCCATCGTCCTCCTCCCACCTGTATCCCATTTTCTCCGGCGACATCCAGCTACTCATCTCCGGAAAAGTAAACTCCGAAGAAGAATCCGAATCCGATCCAGAATCTGATTCCGGGTAACAGAGCGACAACGACGGGTACCTCTCGAGTTCCCTAAACCGGGTCGGATCCTCTTCTTCGTCTTCGTCTTC…
220	rs19966	204.014	A01	TGTTTTGTAAAGGCAACGAGATCATTAGCATCAACTTTATGTTAGCCAACAAAGATCCTAATTAAACAGAACTTACCAGAAGCAACCACGGACGCTGCTTGAGAAGGAACAAACGACTCCTTTGCAATTGACTGAACATTCAGAGGCTTCACCGATGATGATCGTTTCCCGGATAGACTCAGAGACGCCGTTGAGACATT[A/G]ACACGATCCGATAACCTCAGCGAACCGATCCGTGGAGCTGAAAACACAAAACCGGGTTCGAATTAGTTTCGAATTTTGAACCAATTCACAAAGATCCATCAAGCAATTTTTTTAAATTACCTTTGAGCTCTGAGGAAGGGAAGCTAGAGGTTGAGATCGCAGAAGAAGAAGATGAGGAAACGTTGATCGCTAGT…
221	rs19967	204.014	A01	ATCATTAGCATCAACTTTATGTTAGCCAACAAAGATCCTAATTAAACAGAACTTACCAGAAGCAACCACGGACGCTGCTTGAGAAGGAACAAACGACTCCTTTGCAATTGACTGAACATTCAGAGGCTTCACCGATGATGATCGTTTCCCGGATAGACTCAGAGACGCCGTTGAGACATTAACACGATCCGATAACCTCA[G/A]CGAACCGATCCGTGGAGCTGAAAACACAAAACCGGGTTCGAATTAGTTTCGAATTTTGAACCAATTCACAAAGATCCATCAAGCAATTTTTTTAAATTACCTTTGAGCTCTGAGGAAGGGAAGCTAGAGGTTGAGATCGCAGAAGAAGAAGATGAGGAAACGTTGATCGCTAGTGCCATTTCAAGCAAAGAAAA…
222	rs20024	204.014	A01	GTAGCCTATATATATTAAAGAAATCTTATAACTTTAATTTTTGCGTTTTTATAACTATTAATTAGCTGAGGAATTATACTTTCAAGAAGATGAATAAATACTTAGAACATGAATTTTGTGCTTGTGTTATAATTATAGAAATAATAACAATTAGAGAGTCGTTTTTCGTATTTAAGCCCCATGTGCCGACGTTATGTACA[A/G]TTAAAGTTTATCCTCAAATGTATATCCGTCATAACGACCAAATGTAAAAGAGTTGGTGCGATTGAAATTTACATAAACGACAACAAAAAAACGATTGACCAACTATACAAACATGCGGTTATCCACATGGTTTACTTGTTAGTTGTTATTGACATGATTTAATGAATAACTAGATTCCTCAAATATATATATTA…
223	rs20225	204.014	A01	TTCCGGGTTATCAAGATTTGTTCACCAGGATTCCTGACGAATCACAAACTGGTTACTTCTTTGGGAGACGAGTCAATGCTTTTGGATCAAGGCATCACTGTGCTCGGCAATGAGGGATTCATTAGAGATTCCATCTATTTCAGTGTTAAAAGAGATAACACAAGTTCTATCTTTGTTTTTAATCTCAGGACAAAGAAGAC[A/G]GTGCCGCTGCACAACTTTGATTGGTCTGTAGCTCAATTCTCTAGAGCTCGTTGGTTCTTACCAAGTTTTACCCAAATTACATGATTTACCTCAACTACGTTATGTTGAGGAAAATTAAGTGTTTATAGGATAAAGAAAAACTCTGATTGAAAGTTAACTTTATAACTTCAAAAATAAATTGATGATATACCCTA…
224	rs20230	204.014	A01	CCAGGATTCCTGACGAATCACAAACTGGTTACTTCTTTGGGAGACGAGTCAATGCTTTTGGATCAAGGCATCACTGTGCTCGGCAATGAGGGATTCATTAGAGATTCCATCTATTTCAGTGTTAAAAGAGATAACACAAGTTCTATCTTTGTTTTTAATCTCAGGACAAAGAAGACAGTGCCGCTGCACAACTTTGATTG[G/T]TCTGTAGCTCAATTCTCTAGAGCTCGTTGGTTCTTACCAAGTTTTACCCAAATTACATGATTTACCTCAACTACGTTATGTTGAGGAAAATTAAGTGTTTATAGGATAAAGAAAAACTCTGATTGAAAGTTAACTTTATAACTTCAAAAATAAATTGATGATATACCCTAATTTCGCTTATAGTAGGGGAAGAA…
225	rs20617	204.014	A01	TTAAACCCTGATATATATTTTTTAAAATTAAATACAAATGGACCAACAACCTAACATTAATCTCAACTATTTAACGAGAGAGATGCGGAATGAAAGAGACAGAGAGATAAAAGACTCTACAGAGACACTCTACCAAAAGGAGATGAGACATTACACATCCTCACCAAAAAAAAAAAAGTATTATAAGCAGAAGCATTTCT[A/G]ATATCCTCTTGTTCTCTGCCCTTCTTTCAAACAGAAAATTGAAACCAAGAAGTTGGCTTTTGATACTACTTCCCATGTCGAGAAAACGTTTCTTCTTTGTAAAATAACTCCAATGTTGTCCGATGCAAATCTTACCTTCTTGTTTCGGGTTCTCTATTTAAAAAGTACAAGGGATTATATTATTTTTAGCTGGT…
226	BJ_VH_0252@A01	204.855	A01
227	rs18175	204.855	A01	ACGCGACGTCGTATTTGACATTAAACACACTAAAGTGAGCACAGAGAGAGAGAAGTGGAAGAAGACCAATGACAGCCATGAAATTACCAAAACCTCCAAATCTCCCTGAGAAACCTCTTAAACCCAACTTCTTCCACGGCCACCGTAAACCCTCCCGTAACCGTCCCGTCGTCCACGGTGGTCTCTTCTCCAACCGCCAA[T/A]ACCTCTCCAGAGACTCACCCCAATCACAATCCAACAGAACCCCCTTCGATCTCCGCAAATGGGACCCGCAATCCCGTCCCCGACCTTCTCCGCCGCCGTCTCCTCCGTCCGCAACCATCTCCGCCGCCTCCGAGCGCCTATCCCCGATCGCGCGCTTCGTCCTCGACGCCTTCCGCAAGAACCAAAACCACTGG…
228	rs18891	204.855	A01	TTTAGCGGGATAATGGAGCAGAAGTACTCGAACATACTAGGCCATATATAATCTTGTGATCAGTATGTATGAGTGTGTGCGCTGGAATCTGTACACATTCTTACATGTACTTGTATTTGCATGCATGTGGTTGTCTTACACATTTTATGCAGTTTCAGCTTATGTGTTTGTGAATGTGTACATGTGTGACCACATCCGCT[A/T]GCCACCACCTTTCATAGCTGGCGTCTCTTGCTAAGGTCACTATTAGTTTACAGTTTAACAGTTATATACGTTTTAAAACTTGATTATCGACTATATGGATTGACCAGATTATGGTCTTTCACCAAATACTTTCTCCACCGAACGAATCCAACCGGATAAGTGAATAGTTATCATCGTTCTAATGATCAACGATG…
229	rs18995	204.855	A01	GTCTTTTTCACAGTGAGGGAAGAGATAAGCTTTGGAGAAGAGACGGAGAGAGAGAGAGAAAAGGGTTTATAAGATTCCCGCAGAGGGAGAGAAAGAGAGAGAGAGAGAGAGAGAGAGAGAGAGAGAGAGAGAGAGAGAGGGGGCTCGTGTTGTGGACCGTGAAGCTTTTTGCAGGGATGGTTTTTTGTTTGAGTTGACGA[A/T]ATTACCCCTTGTGTTATTTTCGGTCAAAAAATTTAGGCACATCACGTGATTCACGACTAAATAAAAGCATAGACTTTTTTTTTCTCAAAACTATAATAATTATATATAGGTTAACTTCTTAGCACTTTCATTTATGTTAGTCCATATTATCAAAAAAAACTAGACTAAGTACAAAGAAAAGTTTTAAGTTATAA…
230	rs19066	204.855	A01	AACTCTGTTTTCATCTGTTCTTTAGTTCTTTCTTTGCTTGCACGTTTCTAAACCAGAGAGCAAAAGAAGAGAGATCCTCCTGAAATTTAGGAGAGACGCCCATGTAATTTTAGGTATATGTCAAAAGTAGTCATTACTGTTTCAGGTTCTAAAGGTTTTCTTCATAGAAACCTCTTCTCCTCTTTAAATCTCCATTAAAT[G/C]AGACTAGATTTTTAAAACATTTCTGAGTTTACTGAATCCTGCAAACTTTCCTTCCCTTTCCTTTTTACTCAATCCAGGATTATTCTTTGCTTTCCTTGCAAGTATCGTTTCTCTAACAAACCCTTCCTTTACATTTTTCTATTCTTCATTTCCAGTCTCCAATAATGATCATCTTATGCAACAGTCAAGAAGAT…
231	rs18225	204.855	A01	GCGGACGTGAACTTGTGGCTTCTCCGACACGTTCTCGGTAAGTAATCAGGCCGTTTGAGACACATCCACCCCAAGCAGAAACAGAGGAGGATCACCGTTATCGGGAACACAATCAACAAGACTAGAACCTTCACCTTGTAACGCTTCGCATCCGGAAGAACACCGGAGTGTACGAAGCTCGAGGCGTTGAACCGTTTGAA[G/A]AACTCGGAGTCGGAGATCTTATTATCCTCGGAGAAACGGTTATACGAGAGGTTTAAACGCGTCAGGTTCGCTAAACCGGTTAGGTTATGAACCGGGACGAAACCGGAGAGCTGGTTGTAGCTCAGGTCAAGGGTTCGAATCTGAGCGCAAGAGAGGACGTTCGTGGGAAACTCGCTGTTGAGAGAGTTGTTGAC…
232	rs18345	204.855	A01	GGAGCGGTGGACATGGTTCACAAGTGGCAGTTCGTTGGTCCGAAAACCGACAAGAATCTGTTCATGAGGATGCTGATCCAACCGGTGACGAGGAACAAGGTGAAGACGATTAGAGCCACTGTGGTGGCTCTCTACTTAGGAAAAGCAGACGACGTCGTTTCGCTTCTTAGTAAAGAGCTTCCTGAGCTAGCTCTAAAGAA[A/G]GAGAACTGTACGGAGATGACTTGGTTCCAGTCTGCTCTATGGTGGGACAATCGCGTCAACGCCACGCAGACCGATCCTAAAGTGTTTCTCGATCGAAATCTCGACTCCTCCAGCCCCGGGAAGAGGAAGTCAGATTACGTCGAGACCGAGATTCCAAGAAGCGGGATCGTGTCTCTGTTCAATAAGATGATTGA…
233	rs18895	204.855	A01	AAGGTCACTATTAGTTTACAGTTTAACAGTTATATACGTTTTAAAACTTGATTATCGACTATATGGATTGACCAGATTATGGTCTTTCACCAAATACTTTCTCCACCGAACGAATCCAACCGGATAAGTGAATAGTTATCATCGTTCTAATGATCAACGATGCAAATACAATGTATCCAAAAAGAGAAATAATATAGAAG[A/G]CCCAAAACTGGGAAATTGGTCCCATGTTCCTAATAGGTAGGAGATATATCTATCATAGAGAACCGGTGGGTTGGACACTTACACGTACCTCTCTTCGTAACCTGATTAAACCATTTTTTTTTCTTTTTTTTTCTTCTCGTCTTGCTTAAGTCTTTCCCCTGTCTTGGGACCCTTGTTCATTATAACTAACATGC…
234	rs19073	204.855	A01	AGATCTTGTAGATAGCAAGCTCACGTGTGTAAATGTTTTTAAGAAAAAAGAAATCAGTTCAATATCAAATCTTCTTTATTATTCATCACCAGGCAACAATCTAAATGACAAATGAATTCCCTTTTGCTTCTCTGTGTTCTTATTTGTTTCTTTCTATATTTTTTACACTCTGCTAGTCCTTGAAACTGTAACTCAACAGC[A/T]GAATCTTACCGCAAAGAATGGTGTAATTCTCAATGGTCAAGAATCAAAGATTGGTACCTCTAGTTCTAGTTATAATCTCGATGCAGCGCTTGAACCTGAAGATGTGCGCTCCCTGATTTCCTTTATGGCTTCGCTGACTTTATGGATCGCCATTTTCTTCACCTGGTTGTTGCAGCAATACATATATACATAAA…
235	rs18327	205.696	A01	TAAACTTTCCTTTTTTTGTTCAAACGTAATAAAGTTTCCAAAACTTGCGATAACATATCTTCTCTCTCCCCCCGGTTATAAATAAACCGGATAAGTGCACAGAACAAAGCAACACGATAGCCAAGAAAGCATCATCTCTCTCTCTCCAACTTTCCACAATGCTCACGACACGACCAACATTTGTCTCTGTCGGTTTCTTC[T/C]TCCTCTTCCTCTCTCTACCTCTCTCCACTCTCTCTCAACCCTCGATGTCCTCAGTCTACGACTCCTTCCTCAAATGCCTCTCGGAGAAGACGAAAACGCCACAATCCCAAATCGCAAAAATCGTCTTCTCTCAGAGCAATCCTTCTTACACCTCCGTCCTCCGCGCTTACATCCGCAATGCGAGATTCAACAAA…
236	rs18331	205.696	A01	TTGCGATAACATATCTTCTCTCTCCCCCCGGTTATAAATAAACCGGATAAGTGCACAGAACAAAGCAACACGATAGCCAAGAAAGCATCATCTCTCTCTCTCCAACTTTCCACAATGCTCACGACACGACCAACATTTGTCTCTGTCGGTTTCTTCTTCCTCTTCCTCTCTCTACCTCTCTCCACTCTCTCTCAACCCTC[G/T]ATGTCCTCAGTCTACGACTCCTTCCTCAAATGCCTCTCGGAGAAGACGAAAACGCCACAATCCCAAATCGCAAAAATCGTCTTCTCTCAGAGCAATCCTTCTTACACCTCCGTCCTCCGCGCTTACATCCGCAATGCGAGATTCAACAAATCCTCCACTCCCAAACCGACCATCATCATCACTCCTCTCTCCGA…
237	rs18792	206.594	A01	TGCGACAATGCTCTTATAGAGGACAGCATCATCAACATTGTAGATGGGAAAGTGAAACAAGAGGTTCACATCAAGCTTCAGAATGTTGAGTCTGGTGAATTAGAACTAGAACTTGAGTGGCTCCCTCTTGACCAATAAATATATAACAAGAGGCTAACTAAACATATGTGTTTGAGTGTCATTGCTTTTGTGGTTTGAGT[T/G]ATTGCTTTTGTGCACAATCCAAATGTTTCATTTGAAGCATAAGATAAGACGTTTGTAAGAAGCTAAATCAGGTTTCAACCCCAACTTCAACATTTCATCATGATACCTCATAGCTTTTTTCATCTCCTTCAGACGACACAACCCGTGAATCATGATTGTGAAACTCTTGCTGTTCATTGCATTCATCTCTTTCA…
238	rs18086	208.158	A01	ACTAAATGACCAATAACTGATTTGTGTTCTTTTCTTAACTAACTTTGATGATCTAAGGGAACCACCAAGATCCCAGATAAGAAGCAAAACCAGTCTTTTTCAACATATGATATGTCTTATCACAGTTCTAATAACACTTCCATTTGCTAGACCATGTTTCTACCGTATTGTTTAAGATCTAATATGCTTTGTACAAGCAA[A/T]TTTTTAAGAGAGAGAAGAACACATACCACGTGTAGCCACAGCCATTTCTCGCTTGCTGGTGCGGAGAGCATCTGCATAAGCAATAAATTTACAATAGAATCAAATTAAAGTTGGATCAAATTAGAAGTTACGACACTGTCAGATTCCCTGCTCAAATTTTAAAGGTGACAACTTTGCAGAACCGATCTAGAACT…
239	BJ_VH_0249@A01	208.158	A01
240	rs17615	208.158	A01	GCCTTTATAACTAGATTAAAACTCAACCCGTTAGGACAAATGTTCATGTTGGAACTCACAACAACGTGGTCGTGAAACTCCAACCCACGGTGGTAGAGACCTTCCTTGATAACGACGTTAAGGACGGAGTTAAAGGACTTGACGGTGCGTTTGCAGTGAAACTCACTGACCATTCTGTGGAACAAGTCGACAGCTTTCTC[G/T]GGCAAATGCGCTTTCCCGTAAGCTTTGAATATAGCTATGAAGGTGTGCTCTCTCACGGTTCTGTTCTCTAACCTAATTCGAGTTAAGAGATTCTCCACCGAGGCGAAATCGAGTTTAGCGGCGTGGGACTCAATTGTTGAGGAGAGAGTTGAGTCGCCTTGTGTGAAAGAGCCCATCTTGGGGGCGGATTTGAA…
241	rs17634	208.158	A01	TCTTGTTTTAATAGTATTGATATAAATTTCATAATTTTTAAAAATTATCTATAACTTATTAAAATTAAATCATTTTAAATATATTCAAATTCTGTTCAACACACCCCATATATGTAGATCTTGAAGAGCGTTTAAATACGACGGCCTAATTGAAATCCAGCCCGTTTGGAGTCAATGTTTCTGTTTATTTGACCAGTTAC[C/T]TGGACCAAGTCTGCTATTTGTTTAACCAGCTTTTCAATTGACTTAAATAAAAACAATAATATAGTTATATAATTATTTTCGTTGTACGAAAATTCATTAGGCAAAAGAGATAGATAATAATTTAGTTTATATTACGTCAAAATGGAATAGTAAAATGATATAAATTTGTTGACAAGTAAAAGGTTATAATTGAA…
242	rs17639	208.158	A01	AGCGTTTAAATACGACGGCCTAATTGAAATCCAGCCCGTTTGGAGTCAATGTTTCTGTTTATTTGACCAGTTACCTGGACCAAGTCTGCTATTTGTTTAACCAGCTTTTCAATTGACTTAAATAAAAACAATAATATAGTTATATAATTATTTTCGTTGTACGAAAATTCATTAGGCAAAAGAGATAGATAATAATTTAG[T/G]TTATATTACGTCAAAATGGAATAGTAAAATGATATAAATTTGTTGACAAGTAAAAGGTTATAATTGAATTGTTTTCCTTCTACAAACTTTTTTAAAACTCAAAAGAATATTATTGTCTGCCGTGACACACCATGTTTATTGCAAAGTCAAGGCTTTGATCGAGTCTCCTACTTTATCATCTTACAGGAAAAAAA…
243	rs17721	208.158	A01	CTGAGCCTTCTTCTGCCACAAGTCAAACTGTGAGTTTTGCTTTTCTTCAAGTTAGGTTACGTGTTGGTGAAGTAAGCTAAGATCTTCACTTTTTTTTTTGGTCTGATCTTCACTTAACAGACACAGGAGATGCAGATGATAAGTGATCTCAGGGAACAAATGGAGCAGCTTCAACGAGAAATGCTAGAACTGCGAAACAC[C/T]GTTAAATCTTGCACTGATATGCAACTTCATTTCCAGAAATCTTCAACTCAAGATTCTTGTCGCTCTGGTCAGTTTTGTTATCATCGCATTAAACGTTTTAAAATTCTTCAACTGATGAAACAATCTTGTAGGCTCATCTTCAGAACAACGAGTAGAAACTAAGAATCCCTTAAAACGCAAGTGTTGCGTTTGCT…
244	rs18021	208.158	A01	ATCCAGATGCATACAAGGCAGCGTGGAAGTTACTCAAGGGTGCTGATGGTATTCTTGTGCCTGGAGGTTTTGGAAACAGAGGTGTACAAGGAAAGATTCTTGCAGCCAAACACGCCAGAGAAAACAAAGTTCCATACCTTGGTATCTGTCTAGGGATGCAACTCGCTGTGGTCGAGTACGCAAGAAACGTACTCGGTTTG[G/C]CAGATGCAAACAGCGCTGAACTCGATCCCAACACCAAGAACCCTTGTGTTATCTTCATGCCTGAGGTATGTTCTCTTACACATTTTTCTCTCTTAAGAGTTTCAACAAACTCCAGTCTACTTACTTTATGATACCGTGTGATTCAAGCAGGGCTCGACAACTCATATGGGAGGCACTATGAGGTTAGGCTCAAG…
245	rs18095	208.158	A01	TCCGTTAATGAAAGTGGAAAGTTGGTGCGTATTACTTATCTTCTCTTTGTTCTTCTTAGTTACTCATTAGAAGAGGCTTTTGCAAAGTGACTGAAACACATATACATAAATTGCAGGTGAGCAACGTTGTGGTTGGAGTGACAACAGGCCAAAAATAACTTTTAAAGAATGATTTGATCTGAAAGATCAAAATTGGTTTC[A/C]TCTATCCCTGCGTCTGGTTTGTGCATATTACATACGGTTGATGAACACTTTTTTTTTTTGTTAAAAAAAAAGTTGATGAACACAAAGGTTTTTTTGGTTCAGTAATGTGGCAATCCTGTTTGTAGACTCCATTGACCATTTGTGGCATTGTTAATGTATGTATTACTATAATCTGATACACCAGCCAAACATTA…
246	rs17185	211.384	A01	CTCGATGGGGATGATCTCGCTAGCTTCTTGTCGCATTTGCATGATGATATTAGTAATCTTAAAGCTATGCTTCGTGCTATATACATAGGTACGAATCGTTTTGGTTTTCTTTTTCTCGATGTTCTTTTGTTTATGTTTTCTTTTAGTCTGAACTGACGTCTTTTTCATTTTGTAGCGGGCCATGCATCAGAGTCGTTTTC[A/G]GACTTTGTTGCAGGACATGGGGAGCTTTGGTCTGCTCAGATGCTATCATATGTTGTCAGAAAGGTTTGAATGATGAGTGTGGTATGGTAAATAACTGATGTTGTGCGTTTTGTAACATCTATGTTCTTTTGTCTGTAGACTGGTCTTGAGTGCAAGTGGATGGATACTAGGGACGTGCTTATTGTTAATCCTAC…
247	rs17411	211.384	A01	CATACGGTAAGGTTGTAGTGGTTAACATTTTACCAGAGATCATTAACTCAACTGGAAAGGACTCTGATCATTGTGTCGGAGGTCTCCAGTTCGAGTGACCACTGAAACGAAACTAATATTACATTGGTTTCGGGCCTGGGGGTTTACGGCTTCGGCCCGAACCTCTTGGTATTAAAAAAGAAAAAAGATGTTAACATTTT[G/A]GTAGCATTCCTAACAAAACTGAAACTGTATGTTCATCTGTTTGGTCTTATTAGGAACTGCTGTTGTGCTGGTGATGCTTATGACCACGTTGCTGATGGTACTGATCATGCTGCTTGTGTGGAGGTGCCACTGGAGCCTTGTCCTTATATTCGCCGTCCTCTCACTGGTAGTGGAGCTTTCTTACTTCTCGGCAG…
248	rs17423	211.384	A01	GATATGTTCTCATCGATGGTGGACTACACGGTATCGACTTTAGACACGATAGTTCCCGTTGATTCGCCGCATAGCAGGATGAGTTTCAGGCATAGCAACACTATAGAAGAAGAAGAGGAGGATGAGTTGGAGTTTTTGAAGACATGTAAAGAGTCAGGGGTTGTTCATATAATGGGAAACACTGTGGTGAAAGCAAGAAG[T/C]GGAGCAGGGCTTCCCAAAAAGATTGCGATTGATTATGTTTATGCTTTTCTTGCTAAGGTTTGTAGAGAGAATAGTGTTATCTTACATGTTCCTCATGAAACCCTTTTGAACGTTGGACAAGTCTTTTATGTTTAGTTTTGTTCTCTTATTTTTTTGCAAGACAGTTACAGATAAAATGGAATCAAAGGATACCA…
249	rs17468	211.384	A01	AATAAACACCAAATAGAAAATGTGATATGTATATAAAATTAATCAACAAAAAAATAAACTGATTTAAATCTACGAACTAATTAAAATACCAAATACAATGAGCTCTATTTGGCAATCTAAAAATAAAACTATTATAACGCACTTCGGACTCCAATAGTTCAATGTAGAGAATAGTAACAAAGAATAATGAGCTCTAACCG[T/C]TTTTTTGTTGAAAAAGGTCAAACGAGTGAACGACAAATAAGTTTACGCGAATTCATGTGTACTGGTAGAGAGAGTTTCACGAGTAAATGGTGGTCTCGTCTTGGTAATGGTAGTAGTAACGTATCTTGAAGAAAACGCATAGAACCGGAAATAATAATCCTCATCATCGGGAAGTCTACCACACGCGCCACCGT…
250	rs17471	211.384	A01	GGCAATCTAAAAATAAAACTATTATAACGCACTTCGGACTCCAATAGTTCAATGTAGAGAATAGTAACAAAGAATAATGAGCTCTAACCGTTTTTTTGTTGAAAAAGGTCAAACGAGTGAACGACAAATAAGTTTACGCGAATTCATGTGTACTGGTAGAGAGAGTTTCACGAGTAAATGGTGGTCTCGTCTTGGTAATG[G/T]TAGTAGTAACGTATCTTGAAGAAAACGCATAGAACCGGAAATAATAATCCTCATCATCGGGAAGTCTACCACACGCGCCACCGTCAAAGTTCAGTGAATAGCTCATTGGATCGTACCGACATTGCAGCGAACTCCCCTGTCTCCGAGCAGCCGTCGCCGACACCAGTAACCTCCCCTTTCTCTTTAATTTTCTG…
251	rs16360	212.239	A01	GCATTTCACTTTTAATTGTGTCAACGCACAAAAAAACTATTCATGGAACGTTATGCAAATCAGTTTCTTGTTTATACGCAGACCTCCGCAAACTGGAGTCTTTGCCGCTGACGTCTCTTTACATTGTCACCTCCATCTACAACTTCTTTGGAAGATAGCTTATCACATTCCACAACAAGTACACCATTGCATCTTTCACA[A/G]TGAAAAGCATCGTCTTCCATGGAAATTAATCTCAGGGCATCTAGTGCACTATATCTATAATACCAGAAATGAGAATCTATTCAGTTTAGTGACATCATAAATATAAATATTTTTTATGAAGTAAAAAAGAGTAGTGGAGTTTTACTTTCTGTTGCAGTTAGGACAGCCATACTTCTGAAGAGTATACTTATCTT…
252	rs16672	212.239	A01	AAAAGAAATCATATCCAAAGAATACAACGTATTGGACCGCATAAAAATGTGTTGAATCACATTTCAATAACTATCGATGCGACGATGCCATTCACGCAAAATATAAGAAAATTAATTTGCGCGCTTCTGGATTTCTAATGAGTAACTTAGTAACAATAAACTTAAAACCTCACGTGACAAAAAAGACAACATAAAACCAT[A/G]TATTCGAAATAAACAACACAATTCCATAAAATGATAGCAACTTTAGTAAGAACAAAATGGTGACAGGAAGTTCAAATTTTTTTTAAAAAAATTCATAAAACGAAGCTTACCTTGTGAGAATGGAGTCCTTTAGTTTTCTTTGCTTACAGAGAGAGAAACTGATTTTTTGTGGCGAGTTTATGAAATAGATAGAG…
253	At4g19400(4g149SJ)@A01	212.239	A01
254	rs15652	212.239	A01	ATACTAAATGATTTGGCTTTGCAATTTATTCTGGTTTGGTAGTGTCTCAAATCAAGCCATCTCTCAACTTCTTCTAGTAAAGGCTCGGAAAAATACTACTAGAGTTAGTAAAAGAGGTTTGATATTTGACGTCTCAGTGGAAACAACTCTTATGTTTCAAAATGACATGAAAATAAAAAAGAAGACAAAAGCGGACGATA[C/A]AAGAAATAAATCAAGGCAAATTAGACATCTCTTATTTTTTTCCTTCTTCCTTTGGAATGCTTATGGGGCTTGGAGCTAATCATCTAGACTGCATATAACGAGTCAGACTCTACCCAAAGGTTCCGAATGCCCATTCGCACAGCCATCTCCCCGGTATGACCGTCGGTTGATTTGCACTAAACTTGGATGATAAG…
255	rs15702	212.239	A01	GCCGTGTACATATGGAATATACAACCTTTATTTTGTTTTGTAGTTAAAAAAGAAAACAGAAGCAGAAAGAGACCTTGGTTTTTTTAAACAGAAACAGTGCTCTGTTCCAAAGCTTCTTTGCCAGTGATTCCATCTTTAAGATTCTTGAAGTACTCATTGTAGTCTTTCTCTGGTGGAGGATTCTCAGGATCTACTGTGAA[C/T]GGTTCGCTAAATGGAACCGTGCTTTTAACCTGCAAAAACAAACACACAAAGATAAAAAAAAAAAAAGAAGCTCAAATGAGACATTAAGCATCTTCTTGAAGAAGAACAAATCAAAACTAACCTCGAATGTCTTGTTGAGAGCATGCGGGCTTTCTAAAGCAGCGATGCATATACGTGCTACTTCGTCTCTCGAT…
256	rs15703	212.239	A01	TGGAATATACAACCTTTATTTTGTTTTGTAGTTAAAAAAGAAAACAGAAGCAGAAAGAGACCTTGGTTTTTTTAAACAGAAACAGTGCTCTGTTCCAAAGCTTCTTTGCCAGTGATTCCATCTTTAAGATTCTTGAAGTACTCATTGTAGTCTTTCTCTGGTGGAGGATTCTCAGGATCTACTGTGAACGGTTCGCTAAA[T/C]GGAACCGTGCTTTTAACCTGCAAAAACAAACACACAAAGATAAAAAAAAAAAAAGAAGCTCAAATGAGACATTAAGCATCTTCTTGAAGAAGAACAAATCAAAACTAACCTCGAATGTCTTGTTGAGAGCATGCGGGCTTTCTAAAGCAGCGATGCATATACGTGCTACTTCGTCTCTCGATACCTTCCCCTAT…
257	rs15896	212.239	A01	TTGACCCTTGTAATCTTTGAGAAACTAATCAAAGTGGACCCATATGTAACAATCAGATTGGAGAACTTGCCGGACTAGCAGTAGGGTCTACTGTGCTACTCAACGTGATAATTGCCGGGTAATATATATTTACTCATAACATCTCTATTTGCTAATTGCTACTACTGTGCATATTTTTCTTTCACCACTAAAACATTACA[T/C]ATCTGTGTATATTTTTGTTGTCAGACCGGTATCGGGGGCTTCGATGAATCCTGGAAGGAGTTTGGGACCTGCAATGGTATACAATTGCTACAAAGGAATATGGATATACATAGCGTCTCCAATTCTTGGTGCGGTTGCGGGTGCATGGGTTTACAACACGGTTAGATATACCGATAAACCGCTGCGTGAAATTA…
258	rs15901	212.239	A01	AACATTTTCAAAATGTTTGCTATTTACGGGATAGTCAAAAATAATAGAAGCGAGTGTTGTTTGTAGATCCAAATGGCTCTTCTAGTAACTCCAAGGGTCCCAGAGCTCGTTGCGAAGCCGGAGCTTAAGAATCTTGCCAAATCTTACGGAAAATTTTGGTGTACATGGCAAATTGATCGCGGTAATAATTAACTCATCTT[C/G]TAAATACTCGAAACTAACCATATATATATATATTTGATATAGTAAACCAACCATATATTTATTTAGGGTTTCTTGTTTTGTCGTTTAAAGGAGATAGATTACCACTAGGTGCACCATCATTAATGGTTTCGCCACAAGACGTTAGTCTAGGGAGGATAAAACCAGAGCTGGTGAAAAAGAGAGATGAAGAACAT…
259	rs15928	212.239	A01	GGTTTGGTTTTTGATAAAAGATATGTGTTTATGTTGTTATGTTTATTTACAGGTAATGAAAGCTGGTGAACACTGTAAGAACCATTTCAAGTGTTCCACTACCACACGTAAGCTCTTTTGTCTTTTAAAACTTGTTTTTGGAACTCAAAGCTGTAGATCATTAGTTGTCTTAAGGTATTATTAGCTGTCTTATTTGTTTT[C/T]GTCTTATGTCAAAACTTCATTTTCGCTAACGCAGCTTACATGCCGCATCTGAGTCTGCTTTACGCCGAGTTAGATGAAGAAGGGAAGAAGAAAGCGCAGGAGAAAGCTTACTCACTCGATAACAGCCTCGATGGACTGAGTTTCCGGTTAAACCGACTTGCTCTCTGCAAAACCGATACAGAAGATAAGACTCT…
260	rs15973	212.239	A01	AAGGATTAGATATTTGAGATTTGAAACCAAGACTGAGATTGGGAGAACGACTAAGGTAATATTTCACCATTTTAGCTTATTGTGCTACTGTGCCAAGAGATGAGACAATGGTTTGGTTTTCTTATAGATGGCAACAAACTGTAAACAAAGATTCAACCTTATTGTGCTAAGTAGTCACCAAAAGCATTAATAAAGGGTTG[G/A]TAAGTGCTTTAATACCAACCCTATTGTTGTTATACTGTGTCTGAGAGATTTTGATCCATAGATTATAAATTACAATCAAGACAAAGATGTATTTGGGGGGTAATATATACATATACACGTGCGTTTATGAGAATGTAATCAACCTTCTTCTTCAGATGAATATCTTTTAACTCTAACCCTTTCACCATTGAAGT…
261	rs16005	212.239	A01	AATAAATTTTACATAGAAACTGAAAACGTCATATAATTTGGAACATAAAAATTTCTATAAAACGACTTATATAAAAAAACGGAGGGAGTAACATATAAGTTTTAACTTAAAATGTAAAATGTAAAGTTGTAAACGTGATCCATAATTTTGACCTGTAAGTTTACCTAAATATTTTATTGATTCTTTCTCCATTCATTTGA[G/A]TATAAGATATATGTATTTGAACTTAAGTTTTTACCTTTTAAATTCATATATCAAATATGTAGAAACAAATAAATAAAACATATATTGGAGAATTTATTCTGTTTTTTTTTTATAATCATGCAATTTTAAAGTTGTCACTAATTACGTACCAACACCAAATTATCCCATTATATTGTAGCAAAAATGATGTGTAA…
262	rs16008	212.239	A01	TAAAGTTGTAAACGTGATCCATAATTTTGACCTGTAAGTTTACCTAAATATTTTATTGATTCTTTCTCCATTCATTTGAGTATAAGATATATGTATTTGAACTTAAGTTTTTACCTTTTAAATTCATATATCAAATATGTAGAAACAAATAAATAAAACATATATTGGAGAATTTATTCTGTTTTTTTTTTATAATCATG[C/G]AATTTTAAAGTTGTCACTAATTACGTACCAACACCAAATTATCCCATTATATTGTAGCAAAAATGATGTGTAAGTGTATATAAATACTTGTGTAATCCTATCCTTAATGATTAATTAATTATTACAAATATCGAATCCCTTGATTTCACTCAAACACGTTCACGATGGCGTCATCTGATGCAACACAAGATATT…
263	rs16283	212.239	A01	CTCGAAGGAGGATCTCCCGTCGGCGCCGATAACGGCAAAACGCCGAGGCTCGGAGTGATCCCGCGCTACGCCGAAGACGAATCGGAGATGAAATGGTTCGAGGTTCCTGGATTCAACATCATCCACGCCATCAACGCCTGGGACGAAGACGACGGTGACACCATCGTTCTCATCGCTCCCAACATTATGTCGATCGAGCA[T/C]ACGCTGGAGAGGATGGAGCTCGTCCACGCCTTGGTGGAGAAGGTGAAGATCGATCTCGTCACCGGGATCGTGACACGTCATCCGATCTCCGCGAGGAACCTCGATTTCGCCGTGATCAATCCGGCGTTCGTTGGGAGACGGAGCCGGTACGTGTACGCGGCGATCGGAGATCCGATGCCGAAGATCTCCGGGGT…
264	rs16362	212.239	A01	TTTTAATTGTGTCAACGCACAAAAAAACTATTCATGGAACGTTATGCAAATCAGTTTCTTGTTTATACGCAGACCTCCGCAAACTGGAGTCTTTGCCGCTGACGTCTCTTTACATTGTCACCTCCATCTACAACTTCTTTGGAAGATAGCTTATCACATTCCACAACAAGTACACCATTGCATCTTTCACAATGAAAAGC[A/G]TCGTCTTCCATGGAAATTAATCTCAGGGCATCTAGTGCACTATATCTATAATACCAGAAATGAGAATCTATTCAGTTTAGTGACATCATAAATATAAATATTTTTTATGAAGTAAAAAAGAGTAGTGGAGTTTTACTTTCTGTTGCAGTTAGGACAGCCATACTTCTGAAGAGTATACTTATCTTCTAGTTCAT…
265	rs16442	212.239	A01	TGTTTTTCACTTTCTCCGCCGCAATTATCATCCTCTACTTTCTCCGGTGTTTAATCTCTCAGCGCCACCGTGTATCCTCGAAACCCCCACTCCCGCCGGGAACAATGGGTTGGCCTTACGTGGGCGAGACTTTCCAGCTCTATTCTCGAGACCCTAACGTCTTTTTCGCTTCCAAACAGAAACGGTCAGTGTTCTGTTTT[G/A]AAAATGTGAAAAAAAAACATGAGAAGTTGTAAGAAACTGAAAGTTTGGTCTTTTTTTTTACAGGTATGGTTCAGTGTTCAAGACACATGTACTAGGATGTCCTTGTGTAATGATCTCGAGTCCCGAGGCTGCGAAGTTCGTGCTGGTGACGAAGTCTCATCTCTTTAAACCGACTTTTCCAGCGAGTAAAGAGA…
266	rs16445	212.239	A01	TCAGCGCCACCGTGTATCCTCGAAACCCCCACTCCCGCCGGGAACAATGGGTTGGCCTTACGTGGGCGAGACTTTCCAGCTCTATTCTCGAGACCCTAACGTCTTTTTCGCTTCCAAACAGAAACGGTCAGTGTTCTGTTTTGAAAATGTGAAAAAAAAACATGAGAAGTTGTAAGAAACTGAAAGTTTGGTCTTTTTTT[T/A]TACAGGTATGGTTCAGTGTTCAAGACACATGTACTAGGATGTCCTTGTGTAATGATCTCGAGTCCCGAGGCTGCGAAGTTCGTGCTGGTGACGAAGTCTCATCTCTTTAAACCGACTTTTCCAGCGAGTAAAGAGAGGATGCTAGGGAAACAAGCCATCTTCTTCCACCAAGGTGATTATCACACTAAACTCAG…
267	rs16632	212.239	A01	AATCCACAGTATGAAAGCGAAGACCTCTTAAAGGTTAAAACACGTGTCAGTAGGTGAATGGATTATTACATGTAATAAATACCCTACGCATTAGGCTAAGGTTGTCTTCGTTTTGATAGGGTTCTAACATTGAGAAACACTATTTCGCCATTTACAAAACCTAAAGTTCTGCTTCCTTCTCTTTCTTCTGCTTTCAGATT[A/T]GAAGAGACAGAGAGGTTATGATAGAGTCACCGCCGGGCTCGGATTCGCTTGGTGCAGGTCGGGACTAATTCGCTGACACAGCCACGTGGATTTTCCTTATTGGTTTGTGAGCAGGGATTGGATCCCGCCTTGCATCAACTGAATCGGAGCCTCGATGGTGAAAGTGAAAACCAGCAGAAACCCAAACAGATCTG…
268	rs16715	212.239	A01	TGATTTTCTTTTGCTAATTTAAAAATGAAATGGACTAGGTGATAAATTGATAGTCGGTGGTGTTGTTTGAGGTGTCAACAAATTTGGCATCAACGAAGATGATGAATAATGAAGATCTTCTAAATAGTGGTGGTCAATCATCCATGAGTGCATCACGTCCAAGCTCTATTGTGTACTCGTTCTTGGATATATGGCTACAT[G/A]TTTGATGATGAAGGTACACATACTTTTTTTCTTATAAACTGATCATGTATATGAAAGTGTAACACTATTTTCTTGTGAAATTGTAGATGATAATGGCGAAGGTGAGACAGTTGTTATTAGACCGAGTCCAAATGACGTGAAGACATGATCACACATCCACCAAAGGAGTAAGTCTCTTTTATTTTGCTCAGTTC…
269	rs16716	212.239	A01	TGATAAATTGATAGTCGGTGGTGTTGTTTGAGGTGTCAACAAATTTGGCATCAACGAAGATGATGAATAATGAAGATCTTCTAAATAGTGGTGGTCAATCATCCATGAGTGCATCACGTCCAAGCTCTATTGTGTACTCGTTCTTGGATATATGGCTACATGTTTGATGATGAAGGTACACATACTTTTTTTCTTATAAA[C/G]TGATCATGTATATGAAAGTGTAACACTATTTTCTTGTGAAATTGTAGATGATAATGGCGAAGGTGAGACAGTTGTTATTAGACCGAGTCCAAATGACGTGAAGACATGATCACACATCCACCAAAGGAGTAAGTCTCTTTTATTTTGCTCAGTTCTGAATTTCTGTTTGTCTTTTTGTGTGTGTTTTAAGCTTG…
270	rs16726	212.239	A01	CCTCCTAATGTGAAATGTGTTTCAGTTAACTATTGTTTTATTTTTCTATAAATAAATGCAACCACTGTTCATAAAATTAAAGTTCCGTATCGACCTAATGTGATTCCGATGGAAACATGGAAGAGCATCCACATCGTCTTTCTCTTGCAAGTGCTCTAACAACTAAAATAACAATATTGATGCAAAATGTATGAGAGATG[A/G]AAAAAATAGAAAGAGGGAGGGGAGATAGTGTTCTCGTTTGAGAGCACTAGAAAACACAGTGAGAACATGTTCTAATACGTGTCATATCACTACTGGTCTAATTCTTGTTATGTTTATAATTTAATTATAGTATTAAGTTTTATTACTTTTTTACGTTGAGAGGTTACTTGTTAGAGCTTTTTTTGTTAATGTGG…
271	rs16727	212.239	A01	AACCACTGTTCATAAAATTAAAGTTCCGTATCGACCTAATGTGATTCCGATGGAAACATGGAAGAGCATCCACATCGTCTTTCTCTTGCAAGTGCTCTAACAACTAAAATAACAATATTGATGCAAAATGTATGAGAGATGAAAAAAATAGAAAGAGGGAGGGGAGATAGTGTTCTCGTTTGAGAGCACTAGAAAACACA[G/A]TGAGAACATGTTCTAATACGTGTCATATCACTACTGGTCTAATTCTTGTTATGTTTATAATTTAATTATAGTATTAAGTTTTATTACTTTTTTACGTTGAGAGGTTACTTGTTAGAGCTTTTTTTGTTAATGTGGATGCTCTAACGTGTGGAAAAACAGTGTAACAATAATAACCATTAAAAAGTTCTTATATG…
272	rs16873	212.239	A01	CATTTTTCGGCTAGTTCTAGACAAATTGTACTAGTTGATTGATCATATGAGTCTACCTCAAAAGAAATGCCCGTATGTGATAGAGATCAAGCTCTCTGTTTTATTTTTCCGGTTTGGATAGGGGTGTGCATGGTTAATGAATTTGTGATTAGTACTTATGCCTTTTGCCTGTTACATCTTCTCTGCAGACCATTGCAACA[A/G]CATGCATGTTCCTTGCTGGGAAGGCTGAGGAAACTCCACGGGTTTTACAAGACGTTGCTATTGTCTCTTATGAGATTATACACAAGAAGGATGTCCCTGCTGCCCAGAGAAAGGTATGCTTCCAATCCTACAACCCTCGTCCATTTCCACTTCGTTTATTACTGTTACATAAAAGTGTTATTTCACTTTTGTAG…
273	rs16130	212.239	A01	GAAAGCTTCACACCTACGACACAACAGAACATATTATGTATGCAAACTCCAAAGCGATTTATAAGTAGAAAGATTAGGTTTTAATGATTTTACCAGTCGTGATATGTTCCAATCAATCCACGATCAAACACAACGGGAAGTGTATTTGCAGCATAAGACGAGACAACGTTCATAACCCACAAAGGATCATCGACCAGAGC[T/A]GCAGCTAAACCACCATAAGCAGTGTTCATATCCATCACATTCCGGATCTTATCAGAGCCAACAGCTGGTAACAGCTTCTTGTAATGCTTAGCCCTCGTTTTCCATTTGCTATCGTCCCGTTTAAACAAGCCACCATTTCCTCCAGGAACATCAGAGATCCTTTCAGGAGTCGAGTGCAATCTCTCTGGCCACTT…
274	rs15298	213.139	A01	CTTCGATAGCTGCTGCTTTGGTATCATAGCTGGTACTAGGTATGGATTCAAACTTGTAGGTTGAGGAAGTGTTTCCACGAAACCCAGCCATGAGTAATCTATGACTTAAGCCAAAAACTTTGAATGACGTTGCAGTGCTCTGCAGAGGGGAAAGAGATCCATTAGAATGACTCAACATGTTGCTTTGTTGTTGTGACGTG[G/A]GATCTGAAACAACTAAAGGAAGTGAACTCTTCTCAGTATCTTCAACTGGTCTGCTCGATGATCCCTGCTTCTTTGTAGCAATAACACTAGCTTCGTTGAACTCGTTCTGCATATGTTCGCTTACAGACTTAGGCTCAGCGAAAACTGGAGGTTTTGATGGCGCAAGCCCAAGGAGTCCCCCGTTGCTCCATATA…
275	rs15299	213.139	A01	AAACTTGTAGGTTGAGGAAGTGTTTCCACGAAACCCAGCCATGAGTAATCTATGACTTAAGCCAAAAACTTTGAATGACGTTGCAGTGCTCTGCAGAGGGGAAAGAGATCCATTAGAATGACTCAACATGTTGCTTTGTTGTTGTGACGTGGGATCTGAAACAACTAAAGGAAGTGAACTCTTCTCAGTATCTTCAACTG[G/A]TCTGCTCGATGATCCCTGCTTCTTTGTAGCAATAACACTAGCTTCGTTGAACTCGTTCTGCATATGTTCGCTTACAGACTTAGGCTCAGCGAAAACTGGAGGTTTTGATGGCGCAAGCCCAAGGAGTCCCCCGTTGCTCCATATATTTACTGGTTCAACAATTGTACCATCAGATGTTTCAACTTCTTTTTCCA…
276	rs15304	213.139	A01	GATCCATTAGAATGACTCAACATGTTGCTTTGTTGTTGTGACGTGGGATCTGAAACAACTAAAGGAAGTGAACTCTTCTCAGTATCTTCAACTGGTCTGCTCGATGATCCCTGCTTCTTTGTAGCAATAACACTAGCTTCGTTGAACTCGTTCTGCATATGTTCGCTTACAGACTTAGGCTCAGCGAAAACTGGAGGTTT[T/A]GATGGCGCAAGCCCAAGGAGTCCCCCGTTGCTCCATATATTTACTGGTTCAACAATTGTACCATCAGATGTTTCAACTTCTTTTTCCAATTTGTTTTTTGCAGGAAGATCCATGGAATCAGGAACTTCTGGTGAGAACTTCTGATCGAAAATTGCTTCTGCAAAAGATAAAAATGCTGCATCGTCCAAAAACAC…
277	rs15430	213.139	A01	ATTGAAGCATTTGTATTCCGTATCAAAGCAACTTCAAGACGTTTCTTGAAAGCATTCCCAAGTAAGTTCGATTTCAAAAGACGTGAGTTACTCGAGGAGACAAGTAACTTGGCGGCTGAGCCTGCTCCACAAGCTCCTAGTCCTTCTCCAGAGACTATAACTGAAGCCTCTCCTCGAAGCAGCGGGTCTTTCCCAGCAGT[G/A]ACCAACGCAAAGAAGAGAATACCACCTTTAGCCCCTCCTCCACCTTCTCCCGATGAGAACACTAGTTCTGATTCCTCCAAGAATCAGCCACAAGATAATAAACAGTCAAAAGGATCTAAACATGTATGGCTCTATGTGGTTATCGCGGTTGCTTCTTTCCTCGGTTTACTGATTATAGTAGCTGTTATATTCTT…
278	rs15096	214.826	A01	ATTAAAACGAAGGGCAAACGAGAAAACCTGTCGTCGGCGACAACTCACGATTGCACTTGCCATAAGCACTCAAGCCCCTAAGCTAGCTAAAGCCACCTCCACTACCACTACTATAAACTCTTCAAATAAATCTCTATAAATAGAAACACTCATGAGATCTCTTCTTTCCTCATATACACTCATATACACCACGTTTACTT[A/T]CAATTTCAGTCTCCCTCCCTCTCCCTTTCTATAAATAGAAATCAGTTTCAGTGTTATTGTAACTGTAATGGCTAAGTTATGCTTCTCGTTATACTTCTTGGTGTTTCTTCTGATAGCCTCAGCCGCCACCGGAAGCCGTCCTCTTGAGCAGACTCCGGCCGGGCTGAAGGTGAGAGATTTAAGCCCTTCTATTA…
279	At4g18400(4g137SJ)@A01	215.716	A01
280	rs14836	215.716	A01	CCACATCGCATTGACCGCCGTTTGAGAAAATTGGAGATAAGAGTTGAAACGCAAGAACGGTTCCTGTTGGTAAGAGATTAGCTAAATGAGCTGTGGTTTGAAACGTTTGACCTATTGCTTTTTGTATCCATGTTGTTCTTTCTATATCGGGAAAGTCTTTGTCTTCTTCTAGAAGTGGCTTCTCGATCTCTTCTTGAGCA[C/T]TTCCTTGATGATCTCTATCAACAACATTGATCTCCATATCTTTGAAGCTTTTTCCTTTGTTCATTCTCTAAGCTTTTCTCTGATTTTGGGGAAATCTTTTCTGATGGAAGAAAGATTAATGATGAGATTCAAGTACGTAAAGGCTATATAAAAGAGGTGAGAGAAAAGCTTCTTTACGCTTTTTAATTATGCCT…
281	rs14838	215.716	A01	AGCTAAATGAGCTGTGGTTTGAAACGTTTGACCTATTGCTTTTTGTATCCATGTTGTTCTTTCTATATCGGGAAAGTCTTTGTCTTCTTCTAGAAGTGGCTTCTCGATCTCTTCTTGAGCACTTCCTTGATGATCTCTATCAACAACATTGATCTCCATATCTTTGAAGCTTTTTCCTTTGTTCATTCTCTAAGCTTTTC[T/A]CTGATTTTGGGGAAATCTTTTCTGATGGAAGAAAGATTAATGATGAGATTCAAGTACGTAAAGGCTATATAAAAGAGGTGAGAGAAAAGCTTCTTTACGCTTTTTAATTATGCCTTGCAAGTAACCTTTGAGACCAAACCCAAGTCTTTGTTTACTTCAAGTGAAGGATGTTCTTGAAACACCCTTAATCTTTG…
282	rs14866	215.716	A01	TCTCTTATGCTTTCTTCATTCACAGCTCTTCCTCTTGTTAGCTCCTTCAGCTTCTCATACGGCTCTGGAACACCGTACCTCCTCATCACCTTTTATCATAATACACCATGACAATTCTATGAACTGCATGGAGTAGCTTGAACGTTATAAAAGACTAGAAAGTCGAGTAGAAAACTTACAGTCTGTATCGGTTCAGCGAG[A/G]ACTTCCCAAGTTTGATCCAAATCTTCTTTTAACCGAGCTTCATTAACCTACATCAAGAAACATTCTTAGCCTATGACAAGTGGAAACCTTTCTTAGGACTTACGGTAATAATACCTGAAGCTTCCTGATTCCTTGAATCGCACTCTTGTAAGCTAGAAGAGAGTGCCCTAAAGCTCCACCCATGTTTCTCAACA…
283	rs14867	215.716	A01	TTCCTCTTGTTAGCTCCTTCAGCTTCTCATACGGCTCTGGAACACCGTACCTCCTCATCACCTTTTATCATAATACACCATGACAATTCTATGAACTGCATGGAGTAGCTTGAACGTTATAAAAGACTAGAAAGTCGAGTAGAAAACTTACAGTCTGTATCGGTTCAGCGAGAACTTCCCAAGTTTGATCCAAATCTTCT[T/A]TTAACCGAGCTTCATTAACCTACATCAAGAAACATTCTTAGCCTATGACAAGTGGAAACCTTTCTTAGGACTTACGGTAATAATACCTGAAGCTTCCTGATTCCTTGAATCGCACTCTTGTAAGCTAGAAGAGAGTGCCCTAAAGCTCCACCCATGTTTCTCAACACAGTTGAATCGGTTAAGTCACGCTGCAC…
284	rs12725	217.273	A01	ACCATGTCGGCATCGACATCAATAGCTTGCAATCAGAGATAGCTTCCTCAGCAGGTTACTATAAAGAAGACGGTACTTTCAAAAACATGTCTCTTGCAAAACGTAAGCCGATACAAGCATGGGTTGAATATGATTCATCAAGGAAGCAGCTTAACGTCACGCTCCATCCTCCTCATCTCCCTAAGCCGAATATTCCATTG[C/A]TTTCTCTAACCAAAGATTTGTCACCGTATCTCCTTGAGTCTATGTACGTTGGCTTCACTTCATCCAACGGCATGCTTCGTTCATCTCAATATGTTCTAGGCTGGACATTCAAGCTCAATGGAGAAGCTTCGAACCTAGATATATCTCGTTTCCCAAAACTTCCTGATGACGACAATCAAGAAAGTGGTCTGAAA…
285	rs13358	217.273	A01	TGCCAATCAAAAGCAAAGTAAGATAGTCATTTCAACAAATTTGTGATGACAGTCAAGAGATCTTGCAAATATTTAAAATATTAAACCGACCTGTGCCATCTAAAAGCAAATATGAAAATGTGAGTCTATTAGCTTCAAATCTATGTATGATCATCAGCAACTCGTAATACTTCTTTTCACTACTTGTAATTATGATTTCT[A/G]TTGTGTTAGCTATCTTGGCTTATATATTTATCTCATAGGTTCTTTTTGATCAATTATATGTTCCTATACATACTTCTAAGTTGTGGTCGTATGAATTTGGCTACAAAACTCAGTCTTCAAGATGTTACACGTCAAAAAAAAAAATCTACAAGAAAATATGAGATGATTTTCGATGTTGAACGGAAGGTCTCAGA…
286	rs13665	217.273	A01	GCTTCTTCAGAAACCTCTTCCCGAGCAAACGAGTGAGGATTCCTCATCAGAACACTCCCATGTCCAATCTCAACAGAGACCATTGACAACATCTCGTTCTCAAACAGAAGATCTTCTTCCCCTGATGAAACTGACGATTGCTGCTCTTGTAGAATATTGTAAAGGTCCTGTGTGAGCTTTTCAACTGAAGATGTCTTTGG[T/A]CGGAGGCCCATACACGTCCTCCTCTTGCAAGGAACAGTTGTGTCCCACGCGTTAGATTGTGATGGACCTGTTAACTCGCTCCCATCTGCACTGCTAAACTGTGCACAGCTCTCAGAGTTGGATATAGCAGAACCAGAACTCGATCTATTACTAGCATCCTCCTCTACCACAGCCTTTTTGAAACCGTAGTTGAA…
287	rs13723	217.273	A01	CCTTTTCAATAAAACCCAATAATGGACACGGAACTGAATTAAAGAAAGATCGTTTACCTCAGTGTGAAAAGGCAACTCTTTGATGAGGGATTCGAAGAGGGAGGAGGGAGACACGCCTGTGGAGCTTAGGACACAGTCGAGAAAAGCGGGAACAGCTGTTGGAGGAACTTGTTTGAAGCTCAGCGACAGTGAAGTAATCA[C/G]AGAGGAGCCCATTGCTCGAACTTCCGAAAACAATGGCTGCAGCTAGCAGCCGGAGATAGATATCGGAAAAACGTAAAACGAATTTTGAAATTAGATTTTTTCCGACCAATCCCTCTCTTAAACCCTAGTAGGTAGCAGAGGGGAAAAGAAATTTCAAACAGGTCCCTATACTTCTTTTTCCTTACATATATTGC…
288	rs13754	217.273	A01	CTCTAGAAGACACAATTGATTGTAAGTTGTGACATAAAAGAGTTTGTTCGTATCTTTGTATGAAGAGCTTTATTGATTCTTTGTCAACGTTTTTATTTCTCAGTTACGTTTAGGCTTTATGACATGGACTGCATGGGTTACATTGAACGTCAGGAGGTAATAATAATATTCATTCTGGATATTTTGGATCACTTGCAATA[C/T]TTTATGTAATTCAATATTCCAATACCGACATAAGCCTGCCTCTGTTTAATATATTGAGACCAGTATTCAAACCGTCTAAACGACTTGTAAAAGAAAGTTCAGACTAATCTCAGAGTCCTCTTGTAGTTTAGGTTTAATGCTTGCAAGCTTTGATTGCTAATCATGAAATATATTTACTATGTTGGCAACATGTT…
289	rs12301	219.989	A01	TATTAATAATAAAACTTTGCATCTTATCATCAATATCTACTCGGCTTGTTTTATTCTTGTGGTTGTTTTATATTGAATACCCCATAAAAATAATTTTTTTTTTTTAAAAAAGTCATTCGAGTTCCTCTACGTTCTGACATTATTAACGTGACGACTTTGAATAAATTGACAGCATTGCATCAATTGACTTGAGAGTTTGT[T/C]TAATCGCAGTTTACCGTGTAACTAGAGTTAAACCATCAAAATGCTTAGAGATTAGATGGTCACAATCTATCTATTATATTCTTTTACCATCAAATTGAAACAATGTATAGGAGTTTCAGGATAGGAGATTTTCAACTGAAAGTTTCGTGTACTTGATTCCTCAGCTTTGCAACTATGATTTTATAAACTTTCAC…
290	rs12302	220.234	A01	TAAAACTTTGCATCTTATCATCAATATCTACTCGGCTTGTTTTATTCTTGTGGTTGTTTTATATTGAATACCCCATAAAAATAATTTTTTTTTTTTAAAAAAGTCATTCGAGTTCCTCTACGTTCTGACATTATTAACGTGACGACTTTGAATAAATTGACAGCATTGCATCAATTGACTTGAGAGTTTGTTTAATCGCA[G/A]TTTACCGTGTAACTAGAGTTAAACCATCAAAATGCTTAGAGATTAGATGGTCACAATCTATCTATTATATTCTTTTACCATCAAATTGAAACAATGTATAGGAGTTTCAGGATAGGAGATTTTCAACTGAAAGTTTCGTGTACTTGATTCCTCAGCTTTGCAACTATGATTTTATAAACTTTCACGCTGCCTCA…
291	rs12135	221.171	A01	AGGAACCTAGCATCGTTTGTTGGTTACTGCGACGATGAACGCAGTACAGCTCTCATCTATGAATACATGGCCAATGGCAACTTGCAAGAATATCTTTCAAGTGAGAAAGCAGAGGATCTTAGCTGGGAGAAGAGACTCCATATAGCCATTGACGCTGCACAAGGTTGGTTTCCAAGATATCCCCGGTTTAGTCTGGTTCA[G/T]GTGTGAAACATTTGTTTTCCACTTGGCAGGGTTGGAGTATTTGCACCAAGGTTGCAGGCCACCAATAATACACAGAGATGTTAAAACAGCAAACATTCTTTTAAACGATAACTTGGAAGCCAAGATTGCTGATTTTGGGGTTTCTAAGGTCTTCCCTGACGACGATCTCACCCACGTAGAGACTGCTGTCATGG…
292	rs12137	221.171	A01	GTGAGAAAGCAGAGGATCTTAGCTGGGAGAAGAGACTCCATATAGCCATTGACGCTGCACAAGGTTGGTTTCCAAGATATCCCCGGTTTAGTCTGGTTCAGGTGTGAAACATTTGTTTTCCACTTGGCAGGGTTGGAGTATTTGCACCAAGGTTGCAGGCCACCAATAATACACAGAGATGTTAAAACAGCAAACATTCT[T/A]TTAAACGATAACTTGGAAGCCAAGATTGCTGATTTTGGGGTTTCTAAGGTCTTCCCTGACGACGATCTCACCCACGTAGAGACTGCTGTCATGGGCACTCCCGGCTACATTGATCCTGAGTAAGTTTCCTTTTACATGTCACCGGTTTAGTTTAGCCAATATATCACATGATCAGTCGGTTTATTTGATCTAGG…
293	rs12140	221.171	A01	AAGGTTGGTTTCCAAGATATCCCCGGTTTAGTCTGGTTCAGGTGTGAAACATTTGTTTTCCACTTGGCAGGGTTGGAGTATTTGCACCAAGGTTGCAGGCCACCAATAATACACAGAGATGTTAAAACAGCAAACATTCTTTTAAACGATAACTTGGAAGCCAAGATTGCTGATTTTGGGGTTTCTAAGGTCTTCCCTGA[C/T]GACGATCTCACCCACGTAGAGACTGCTGTCATGGGCACTCCCGGCTACATTGATCCTGAGTAAGTTTCCTTTTACATGTCACCGGTTTAGTTTAGCCAATATATCACATGATCAGTCGGTTTATTTGATCTAGGGTATGCTAATCCTATTTATAATAAACTAAATACATTTACGTATGCATGCATGGTGACAGA…
294	rs12172	221.171	A01	TTTTGAAAGTTGAGGATTAAAAAGTCAATTGTAACATTTTTATATTATAAAGTTACGATTTAGTATTATACTTATTGGACTTATTTTAGGTGGCAAAATCCAAGAACGTTTTACAAAGTCACTTAACGCGTCATCGTCATCACTATTTAACCATTTGTAGAAAAGTCAAATCTCCTTTTTCCTCTTCTTCACCGTATGAT[C/T]GATACTTTTATCCGCCCTTCTCTATCGTCTCCAAAGTTTGATACTTTCCCGTGAAGATCCTTTCTCTCTCAGATCACACACTTTTTCATCTGATCTTCAACAAAAAACACCAAATCTCCCATTTAACTCAGAGACTCTCCAGACCTTAAAGGCTTGCTTTTTATTTCGTTTTCTCTTTGTCTCCATGAAGAAGG…
295	rs12162	221.171	A01	TACTTATTCTTGAAATGTGTTTTTGTTGACAGAGTCTACAATCAAGAATCCAGAGGTGTATCTGGATGATCCCAATAATGTATGTTTTGAGATAATCATCAAGAACAGGATATACGAGCTGGTAAGAACCCGCAGTTAGACTTTCTTAATTAAATTGTTTAAGTTAAAAGAGAGTTACAGATTTGTCTGACTAATTTTTG[T/C]TGTAACCTACAGAACGTTCCTAAGCAAATAGTGAAAGACTATTGTCTGAAGTTCCAAGCTTACGTGTGCTACATTGACAACCACGGGAAGCTAGAAGCGAGAGCAGCAACGTGGCAGGATCAGCGTGTGACTATCAAAAAATGGGAGCGCATATGCAAGAGGAACGGACTGAAGAAAGGAGATCGTCTCTTGTG…
296	rs11717	222.891	A01	CTAAAGGCCCATTAACATCATAAGAGGCCCAAAATAGATCTCCACTTAACTTTTTCTTTCCCTCTCACATTCTCGCCGGCGTCAGCTATTAGCACCGTTTAGCGGAGAAGAGCTCTCTGGAGCCGCCACGTCTCACCGATCATACTACGACATCTCTTCTTCTTTTACTTTCTTCACTCTTCTGTCCTGGTGATCGCTTC[T/G]TTGGACTTTCCTGGGGGAAACTATGGGTGAAGAAGCACCAATTTTAGATATAGAGAGCAGCGAAGAGAACGCGACGAGAAGAAACGAGGACTCGATGGTAGATTTATATCCGCTTAGCAGCTACTACTTCGGTTCGCGAGACGCTGTTCGCGTCAAGGACGAGATGATCGCTGATCGTGTCGTCAGATTGAAAT…
297	rs10856	224.054	A01	TATTGTAAACAAAAATGTGTTTATGCAAATGATAATAGTTGCTCATTCTTTCAGATGAATAATTATAGTTTACTTCACTTATATTGCAAGAAATATGATAAACGTGTTAAATGCATCTAATCTAAATGCAATCACTGGAAATTTCAGTATAAAACCAAATCATATCCTGTTTACTAAAGAATTCATCAAAAGAGTTTAAA[T/C]ACAAATAAAAAATATTTCCAACAGTATTAATTTTCCATCAAAGACTTATCAACTAATCATTTTCCATCAAAGACTCTTAACGATGACAAACAAGTCCATTTAACATTCATACCAAAAATAAATAAAACGTCGTCGGCGCACTTACACGGTGTCGTTTCAGTGAGAGCACTTCGTCACACGTTCCTTTTATTTAA…
298	rs10857	224.054	A01	AATGTGTTTATGCAAATGATAATAGTTGCTCATTCTTTCAGATGAATAATTATAGTTTACTTCACTTATATTGCAAGAAATATGATAAACGTGTTAAATGCATCTAATCTAAATGCAATCACTGGAAATTTCAGTATAAAACCAAATCATATCCTGTTTACTAAAGAATTCATCAAAAGAGTTTAAATACAAATAAAAAA[T/A]ATTTCCAACAGTATTAATTTTCCATCAAAGACTTATCAACTAATCATTTTCCATCAAAGACTCTTAACGATGACAAACAAGTCCATTTAACATTCATACCAAAAATAAATAAAACGTCGTCGGCGCACTTACACGGTGTCGTTTCAGTGAGAGCACTTCGTCACACGTTCCTTTTATTTAATTAAGTTTTATTT…
299	rs11215	224.054	A01	GAAAAGGACAAAGAGAGAGTCAATGTCTTTAACGACTGTTTGTGTCTGATCCGTATTCATGTCTTTATATGTCTCCTCCTTAAAAAGGTCGCTTTACACTAACCCTGTTTGTTGTTTTAGCTTCCATCTCTTTTTCTCAAATAAACCTCCATTATTGTGGGATGTTACACTTAACTTGAAGAAAACGATAAAAATGAATT[G/C]AATGGACACACGATGAACTACGTGTTCATAAAATGGATAGGTTGATCCATTCAAAAATGTTATGACCCTTTTGTGTTTTAGTTATTCAAGTTATTGGTTCATCATATATAAATTTCTTGAACACTCTTTTATACAGTATTAGTAAAGTTTACCAAATAGTTATGGATGTTAGGGTTGGGTTGTTACATTGACTG…
300	BJ_VH_0190@A01	224.054	A01
301	rs10489	224.054	A01	GAATCCTCCCAAAAACTATGAATAGGCTTGAAGTAAGTGATCTGTTTAAAAAAATGTAGTAAGAGGTGGCCCCCCATGCCTTCTCTTTTATGGTGAAACCGTGACTTGTGGAAGCGGTAGTGCTAGAGAAACATGGAAGCGGCACGCAGTTATTATTGCCATTCTCTTATCGCTTTCCCAAAACAGCCAATGGTGAATGC[C/T]ATGGTCAGCACGTCCTCTCTCTGCATTATCCTGTTTGAAAAAGTAGAGTTTTATTCTCTCAAATTATAAAAACTTTGTTATATGATTATAATAACATATTTTCATTGGTTACAAATTATAGTAAAACTGATAAATGCACTCACACGTCTTTGTGCTAAAATTTGACTCAGTGCGGGCCAGTGCCAGTCAGACGA…
302	rs10530	224.054	A01	GAATAGAAATACATTTAATTCATGGATAATATTTTTGAACTTTAATATGGATAATATTATTAGTCTTGTAACATTATATATTTGTTTGCGCATTTTATTTGTTATGATGGACGGATCTTAATAATTTATAAATAAAAGAGTTAACCGACGTAAGTGTATATATATAAACATGGATGGATGCCTCAATCTACAACATTGGA[G/T]AACTACTACGAATTTCTGTTTGTCCACTATATATTACTATATTAGCCACTTTTTCTTATTAATAAACTTAACACCGATGATAACCACGAGGTTTGGTGGTCTGGTAGATGATTCTGGTGAATTAAGCGACTCGGATTTTTCATTACTTCTTTATCTCGTGACCACGCAGATATGATATCATACTTTTAAATATC…
303	rs10531	224.054	A01	ACATTTAATTCATGGATAATATTTTTGAACTTTAATATGGATAATATTATTAGTCTTGTAACATTATATATTTGTTTGCGCATTTTATTTGTTATGATGGACGGATCTTAATAATTTATAAATAAAAGAGTTAACCGACGTAAGTGTATATATATAAACATGGATGGATGCCTCAATCTACAACATTGGAGAACTACTAC[G/A]AATTTCTGTTTGTCCACTATATATTACTATATTAGCCACTTTTTCTTATTAATAAACTTAACACCGATGATAACCACGAGGTTTGGTGGTCTGGTAGATGATTCTGGTGAATTAAGCGACTCGGATTTTTCATTACTTCTTTATCTCGTGACCACGCAGATATGATATCATACTTTTAAATATCCGGAGTGTAA…
304	rs10545	224.054	A01	TTGGATTCTTATGTATTCTGTTTAACAGTTGGACTCTTGTTAACCAGTCCAACTGAAAATGTCCATACACACGCACATAGAAAACGAGGACATGTACTCTTCTCCTTTTACCGTCTTCTGGAGAGACGTGGAGCAGTGAGTTCTGATCTATGTGATATACATAATATATTTTCAACTAGTTACTGGCAATGGCATATGGT[T/C]CTATTTGAAAATATATTGTGGCTCATGTGTGAAAATATTTGTTTGAGACGATAGTAAATCTCATATAGACCCACTCGAGAAGTAAATGAAAGAACCAAGACTCACTTTCACAAAATAAATGCATCTCACTAAAACTGAAAAGAGGCTATAGTATATATCTTCTTTTTTTTACACTATAGTATATATCTATATAA…
305	rs10664	224.054	A01	TGGAGTAATACATTGGAGTAAAACCTTACTCCATTTTGGTGTTGCACCATTTTGGAGTAAAAAATGGAGTAATACATTGGAGATGCTCTAACAAAACACACAAATAAAAATGAGTGTCAAATCTGTAAGTAAAGAGCTAAATTAAGATTTGGACTATCTTTGCATATCCTAATTGTTTCAGAGTCATTCTGTACAAGTCT[A/T]CGATGGGGTCTTTGGGTTCTTGGATCCAAAATAGTGGTCTAGGACAAGGCAGAAATTGTCGTGTAGCGATGGAATAAAAATAGAAAAAAAAAGCTGACGCAGAAGAATAGTTTTATCGCAAAGGCCGATAAACATAAAAGTGCAAGTTTGAAAAAAGTTGAGAGTTTCAGCTTTCTGCATTTATTACAACTATA…
306	rs10667	224.054	A01	AGTAAAGAGCTAAATTAAGATTTGGACTATCTTTGCATATCCTAATTGTTTCAGAGTCATTCTGTACAAGTCTACGATGGGGTCTTTGGGTTCTTGGATCCAAAATAGTGGTCTAGGACAAGGCAGAAATTGTCGTGTAGCGATGGAATAAAAATAGAAAAAAAAAGCTGACGCAGAAGAATAGTTTTATCGCAAAGGCC[G/A]ATAAACATAAAAGTGCAAGTTTGAAAAAAGTTGAGAGTTTCAGCTTTCTGCATTTATTACAACTATACGTACAATTCTTGTCGACCTACTGTTTCTACGCAATGACAACTTTGCCTTTTAATTATGCTTTAAATACCACTTTTTAATATGGTATATGGAGTATATGAATCCTGGACATATGAAAAAAACTTTCT…
307	rs10742	224.054	A01	ACCAATAATAAATAACGCTGTATACAAAAGAAAGAATAAAATGAACGCAAGAACAACTTCTTTTGGTATGAGTTTTTTTTGTGAGATGTACAAATGGATCATACTCAATAAGGCCTCACCCCAAGAAAATTCCCCGGTGGAAAGTAATTGCAAGCGAATAACACACCGCGTCCGCCATTGCAAATCACGTGAGCGCAGCC[T/A]ATCCTCTGCGTGTTCTTCCACACAATCTGCGTGTAATGGCCACACATCTCGGCCCTACACGAGTTGGAGTAATAGTTATAGCTCCTTGCTTCGGACAACCATCCATTAGCGGCTTGAACCGGGCTCCATCTTTTGCCTGATCCCCAGAATAGATTCTCACCGTACGGTCCATTCGAATGGATCAAGGCGCAGTC…
308	rs11147	224.054	A01	GTTATGCTTTTATCTTTCTTGAGCCGCGGGCCCGCGGTTTATAAACAATATTTAATGTTTTAGGGTTATATGAGAAGATAAATCATACGAAAAGGATGATTAATGTCTATTCGAGAACAAGCAATGGATCATGAGAGTCTATCAAACATCCACAGATGTTTATGCTCTCATTGACTTACACAATCCTCAAACATTGAATG[T/G]ACCAATTAAAATGAGATCATTGGAGAAAATTTTAATGAATGAGAATAAATGCAAAGATAATTTTTAATTTTCTTTTAAACCTATAATATTTATTTGATAAGTAAGACGTATCCAGACAGATCCAACTAGTGCATCACTAATACATATCTACCATTATTATAGTTCATATTTGCAAACTTAACTTTTCAAAAACT…
309	rs11150	224.054	A01	ATTAATGTCTATTCGAGAACAAGCAATGGATCATGAGAGTCTATCAAACATCCACAGATGTTTATGCTCTCATTGACTTACACAATCCTCAAACATTGAATGTACCAATTAAAATGAGATCATTGGAGAAAATTTTAATGAATGAGAATAAATGCAAAGATAATTTTTAATTTTCTTTTAAACCTATAATATTTATTTGA[T/C]AAGTAAGACGTATCCAGACAGATCCAACTAGTGCATCACTAATACATATCTACCATTATTATAGTTCATATTTGCAAACTTAACTTTTCAAAAACTGTTTAACAAAAGAAAATGAGTAAGCTAAAGCTAAGAAAGCTGGTATCACTTCAATCTGAAATGGAGTTCTTACATCGTTTAGACGAAGACAAAAGAGA…
310	rs11186	224.054	A01	CGTATTCAACAAATAAACAAAACCCACAAGTAATATATTCTCATAATCTTTCGTTTCCTTTCACAGTTTTTCGCAGAATCAATAAACCAAAAAAAAATGGCGACCAAGAACGAGAAGAAGATGACCAAGAGTTACTTTGATGTTCTTGGAATCTGCTGTACATCTGAGGTTCCTCTGATTGAGAATATTCTCAATTCTCT[C/G]GACGGTGTCAAGGAATATTCCGTCATCGTGCCGTCAAGAACCGTCATCGTCGTCCATGATAGCCTTATCATCTCCCAGTTCAACATTGGTAAAGCCCTGACAAAAAATATATTCTCATATTTTAATTTGTATACTATATACTTTTTCTCTGTATCATACTTTAATAAATGTCCCACTCAAAAAATGATCGGTTT…
311	rs11187	224.054	A01	ATAAACAAAACCCACAAGTAATATATTCTCATAATCTTTCGTTTCCTTTCACAGTTTTTCGCAGAATCAATAAACCAAAAAAAAATGGCGACCAAGAACGAGAAGAAGATGACCAAGAGTTACTTTGATGTTCTTGGAATCTGCTGTACATCTGAGGTTCCTCTGATTGAGAATATTCTCAATTCTCTCGACGGTGTCAA[G/A]GAATATTCCGTCATCGTGCCGTCAAGAACCGTCATCGTCGTCCATGATAGCCTTATCATCTCCCAGTTCAACATTGGTAAAGCCCTGACAAAAAATATATTCTCATATTTTAATTTGTATACTATATACTTTTTCTCTGTATCATACTTTAATAAATGTCCCACTCAAAAAATGATCGGTTTGGCGTTGCAAAC…
312	rs11205	224.054	A01	TTACTCAAGTGAGATCTTCATTCATCTCTGGATTTGATTTATTTGTTTTAAAAAATAGATGTATAAGATTGTTTGTTGTTAAATGGTTTGTTTAGTCTGAGAATCCTGTGAAGCACGGGAGTGAAGCAGAAGAAAAGGTTTATGAACTTGAGAAGCAGGTTGGTTTTATAGTTTGAGCTCTCTCTCTCTCTCTATGTGTT[G/A]CCTTTTGCCTCATTACCTTTTGCATTGACAGGTACTGAGACTTAAAGGGGAAGTGGAGTTGCAACGTAATAAAAGGCTCCAAGTGGAAGCTCGAGCTGAAACCGCAGATGAGAAAGTTGAAGAGTTTAACTCGAAGGTAGAAAATGTAAGATGTGATGTCTTGAGAAATTTGATGTGTACATATCCAAGAGCTT…
313	rs11474	224.054	A01	AATGTGTGGAGAACGAACATGTTGTCATACCAATGATGTTGAAGTGTAAGAAAACGAGTTCTAGTTTGGTTAGCCACAAGAGGAAAGCAGAATCTGATGCTACGCTGACGATGATTAAGACGAAGAGTCCAAGAATCCAAGAGGAGGAGGAGGATGTGGCTTGTGACACAAGCAACATCAAGAAAGATTTCTCAAGGCAG[T/C]TGAGTTTGGGATCAAATGCTCTAGACCTCAACTTAAGAGTTGATGCTGAAGAAGAAGAAGCTAAACCGGTCACTCCAATCTCAAGCGGGTTTGAAGAACGTTTTCAAGGCTCGATCAAGAACCGGTTTGATTTCACAGTTTTGTCGAACGAAGATATAACTGATTTTTTCATGGCGAAGATCAAAGATTCGTTC…
314	rs11479	224.054	A01	TTGTCATACCAATGATGTTGAAGTGTAAGAAAACGAGTTCTAGTTTGGTTAGCCACAAGAGGAAAGCAGAATCTGATGCTACGCTGACGATGATTAAGACGAAGAGTCCAAGAATCCAAGAGGAGGAGGAGGATGTGGCTTGTGACACAAGCAACATCAAGAAAGATTTCTCAAGGCAGTTGAGTTTGGGATCAAATGCT[C/A]TAGACCTCAACTTAAGAGTTGATGCTGAAGAAGAAGAAGCTAAACCGGTCACTCCAATCTCAAGCGGGTTTGAAGAACGTTTTCAAGGCTCGATCAAGAACCGGTTTGATTTCACAGTTTTGTCGAACGAAGATATAACTGATTTTTTCATGGCGAAGATCAAAGATTCGTTCGAGGAGATTCTCGGGCAGCAG…
315	rs11481	224.054	A01	CAAGAGGAAAGCAGAATCTGATGCTACGCTGACGATGATTAAGACGAAGAGTCCAAGAATCCAAGAGGAGGAGGAGGATGTGGCTTGTGACACAAGCAACATCAAGAAAGATTTCTCAAGGCAGTTGAGTTTGGGATCAAATGCTCTAGACCTCAACTTAAGAGTTGATGCTGAAGAAGAAGAAGCTAAACCGGTCACTC[C/A]AATCTCAAGCGGGTTTGAAGAACGTTTTCAAGGCTCGATCAAGAACCGGTTTGATTTCACAGTTTTGTCGAACGAAGATATAACTGATTTTTTCATGGCGAAGATCAAAGATTCGTTCGAGGAGATTCTCGGGCAGCAGGAAGAGAGATTCAGTTTCACCGTCGATGCAGAGTTGATCGAGAAGTTCTACAAAG…
316	rs11495	224.054	A01	TGATTTCCCTTCGTGAACTAGATATATTACTTGTCTTATTGTAGAATGTCGTGGAAACTGGAAATGACATTATGCTAAAGAGTGACTCAAGAAATCGAGTTCTAGTTTGGTCGGACACAAGAGGAAACATAAATTTGATGTTGCACGGACGCTGATTAAAACGAAGAATCCAAGAGGATGAGGATGATGTGGCATGCGAC[G/A]CAAAACAACATCAAGAAAGAGTTCCCAATAAAGTTGAGATTGGGTCAAATGCTCTAGACCTAAACTCAAGAGTTGATGCCGATGAAGAAGAACCTAAAACGGTCATTCAGATCTCATGCGGGTTTGAAGAACGTCTTCTAGGCTCGATCAAGAACCGGTTTGATTTCACAGTTTTGTCAGACGAAAATACATCT…
317	rs9751	226.918	A01	TTCATGAACCCTTGGTTATACCGCCTCGCGTACTGCATGTTCGCGTTCTTGTCTCCATCCGTCGGCCACCCGACTTCCCCAACGATGATGGACATGTTACCAAACCCGTTCTTCTGTAAAGACCAGACCAATGTATCGTAGTTCGCATCAAGAACGTTGTCGTAGATTCTCCCGTTGTCATTAATAGGAGAGCCTGTTCC[G/A]TCGAAGAAGGCGAACTCTACTGGGAAGTGAGGGTCGTTGTAGAGGCTGATGAAAGGGTAGATGTTGATAGTGAAGGGAGCTTGGTTGTCGCTTAGAAACTTGACGATACTGATCATGAGGTCGCGTATCTCGGCTCTGAAGTCTCCGGCTGAAGGTAGGTTAGACGCGCTTTCGTACACGTCAGCGTTGAGAGG…
318	UA01_optical2_3036791	226.918	A01	TGATTACTAGATGGAATGATTTGTATATTTTCTTACTAAAAATATTTTAATTAGAAAATAGTCTCTGGTGGAATATATTTCTATGAAAATGATCTCGTGGTGCGTTATAAATATTAGACAGTAGGAATCAGCACATACGGTACGGATATAAGGTAGTGGTTATGGAATTAATCGCGCACCAATAATATATAGATTATTCTTTTTTTTTTTTTTTTTTTTTTTTTTTTTTGGAACATATATATAGATTATTCATTCTTTTGTTTTTATTAATACAGATATAAATATATAGTTGGTGGCTGTTGGGAAGTTTTTAAATGTAAAGTTTGACTAGGGGGTAAATGATTAGAAAGTCAATGAGTTATTAATGCGTTAGGTGGATTTGGGTGTTGAACTCACGTAT
319	UA01_optical2_3036794	226.918	A01	TTACTAGATGGAATGATTTGTATATTTTCTTACTAAAAATATTTTAATTAGAAAATAGTCTCTGGTGGAATATATTTCTATGAAAATGATCTCGTGGTGCGTTATAAATATTAGACAGTAGGAATCAGCACATACGGTACGGATATAAGGTAGTGGTTATGGAATTAATCGCGCACCAATAATATATAGATTATTCTTTTTTTTTTTTTTTTTTTTTTTTTTTTTTGGAACATATATATAGATTATTCATTCTTTTGTTTTTATTAATACAGATATAAATATATAGTTGGTGGCTGTTGGGAAGTTTTTAAATGTAAAGTTTGACTAGGGGGTAAATGATTAGAAAGTCAATGAGTTATTAATGCGTTAGGTGGATTTGGGTGTTGAACTCACGTATAAT
320	rs9429	228.336	A01	TAGATGGAATGATTTGTATATTTTCTTACTAAAAATATTTTAATTAGAAAATAGTCTCTGGTGGAATATATTTCTATGAAAATGATCTCGTGGTGCGTTATAAATATTAGACAGTAGGAATCAGCACATACGGTACGGATATAAGGTAGTGGTTATGGAATTAATCGCGCACCAATAATATATAGATTATTCTTTTTTTT[T/G]TTTTTTTTTTTTTTTTTTTTTGGAACATATATATAGATTATTCATTCTTTTGTTTTTATTAATACAGATATAAATATATAGTTGGTGGCTGTTGGGAAGTTTTTAAATGTAAAGTTTGACTAGGGGGTAAATGATTAGAAAGTCAATGAGTTATTAATGCGTTAGGTGGATTTGGGTGTTGAACTCACGTATAA…
321	UA01_optical2_2942510	235.617	A01	CGGGTTCCGTTTGGACTCTGTAGTCCAGAGAGTTTATGGCGCGTCGATTTCACGCCGTCTCAATGATTCCTTGTGAAAAAGATGACATACGTAAAAAACTAGGCGACTAAAGAAAGAGAAGGATCTGATCTATTGTCGAAAGGGGGTTTAGCTCACGAAATACACATAGACGGTCTCCTTCAGATGTGCAGAGAAGAACCCCTTATCCTCATCTAAGAAACTTGGGAGAGACAGTCAAAAGTTTTGAGACACCATGTGTCTGATTCAGTTTACGTGAGACAGACAGTCAAAATGTCCTTCAAAAAAGCACATCTCTATCAATTGATGTTTACTCTTTCCCTTTTCAAAAGATAAATACATACGCATTAAACCTTTTTTCCGTTGTCTAAATGCGAATAAA
322	UA01_optical2_2942523	235.617	A01	GACTCTGTAGTCCAGAGAGTTTATGGCGCGTCGATTTCACGCCGTCTCAATGATTCCTTGTGAAAAAGATGACATACGTAAAAAACTAGGCGACTAAAGAAAGAGAAGGATCTGATCTATTGTCGAAAGGGGGTTTAGCTCACGAAATACACATAGACGGTCTCCTTCAGATGTGCAGAGAAGAACCCCTTATCCTCATCTAAGAAACTTGGGAGAGACAGTCAAAAGTTTTGAGACACCATGTGTCTGATTCAGTTTACGTGAGACAGACAGTCAAAATGTCCTTCAAAAAAGCACATCTCTATCAATTGATGTTTACTCTTTCCCTTTTCAAAAGATAAATACATACGCATTAAACCTTTTTTCCGTTGTCTAAATGCGAATAAACATAAAAGACGTA
323	rs8945	240.99	A01	TTGCTTCTTCTTCTTTTTATTCTTCTTACTTTCTCCTACTTCCAAGAGCTTCCCGTCTTTACCTACCTGCTTCACCTTCATCTCGTTCAAGCTAGCCGGTAACACACAATTGCAGAGGAAACCTTTACAGATCATTAAAAAAAAGAAGAGTAATCAATGCTCCGCTTAAGATTAGTTGAAACGTTCCTCAAGGAAGTTTG[G/A]GTTTTTACCTAAGCGAGCAAGACGGTTGACCCAACTAGGGATTGACTTTTGAGTTAGTTTTAAACAAACATCGTTACAGAAATGATTACAGTTCCTTGTGATGAGGTGGTACTTGCTCCCCTGGTACTCATCTGATAGCTCCTCCATAAAGCTTCCAATTTCTTTCGCCTTCATCTCTGTCTCACCCACCAGGA…
324	rs9227	240.99	A01	AAAAATATCATTAAATAATAGTATTTGATTCGTCCAGATCCTAATAATGAGGGAAATGATAATTACGAACTTTCCCTTGACTTGCTTGACCCAGTGACTATGATCCGGATGTCGGCAATTCTTTTTCTATTATTAACGGAAATAAAGAAATATCAAACGTATAGGGAAACCCCGTTAAGCTGTTTATTTTGCAATTGTGG[G/T]TTGTCCCAGTTGTTGAGATAACCCTAATATTTTATACATCATGTGCACATAAAAAAATATCATATTGTGAAAAAGGTCGCATTTGATAATTATTATCATATTTGAGTACAATAGTCAATAGTTAATGAATGAATATGTATCATGTATGATGACTTAATCGATGATTCCTTTGATGACTTTATATATTAAAAATA…
325	rs9229	240.99	A01	TAATAGTATTTGATTCGTCCAGATCCTAATAATGAGGGAAATGATAATTACGAACTTTCCCTTGACTTGCTTGACCCAGTGACTATGATCCGGATGTCGGCAATTCTTTTTCTATTATTAACGGAAATAAAGAAATATCAAACGTATAGGGAAACCCCGTTAAGCTGTTTATTTTGCAATTGTGGGTTGTCCCAGTTGTT[G/T]AGATAACCCTAATATTTTATACATCATGTGCACATAAAAAAATATCATATTGTGAAAAAGGTCGCATTTGATAATTATTATCATATTTGAGTACAATAGTCAATAGTTAATGAATGAATATGTATCATGTATGATGACTTAATCGATGATTCCTTTGATGACTTTATATATTAAAAATACATACAATAAAATGG…
326	rs9233	240.99	A01	GACTATGATCCGGATGTCGGCAATTCTTTTTCTATTATTAACGGAAATAAAGAAATATCAAACGTATAGGGAAACCCCGTTAAGCTGTTTATTTTGCAATTGTGGGTTGTCCCAGTTGTTGAGATAACCCTAATATTTTATACATCATGTGCACATAAAAAAATATCATATTGTGAAAAAGGTCGCATTTGATAATTATT[A/C]TCATATTTGAGTACAATAGTCAATAGTTAATGAATGAATATGTATCATGTATGATGACTTAATCGATGATTCCTTTGATGACTTTATATATTAAAAATACATACAATAAAATGGAGGAGGATGATACAAAAAACGTGGAAGTTTCGGGGTAGAAAAAGACAAAGAAGGGGGACCCACACGGGAAAAGGGCAACA…
327	rs9236	240.99	A01	TCAAACGTATAGGGAAACCCCGTTAAGCTGTTTATTTTGCAATTGTGGGTTGTCCCAGTTGTTGAGATAACCCTAATATTTTATACATCATGTGCACATAAAAAAATATCATATTGTGAAAAAGGTCGCATTTGATAATTATTATCATATTTGAGTACAATAGTCAATAGTTAATGAATGAATATGTATCATGTATGATG[A/T]CTTAATCGATGATTCCTTTGATGACTTTATATATTAAAAATACATACAATAAAATGGAGGAGGATGATACAAAAAACGTGGAAGTTTCGGGGTAGAAAAAGACAAAGAAGGGGGACCCACACGGGAAAAGGGCAACAAATCTTGACCAGACTCGACCACGACTTCCAGCTCAAGAGAAGCCTCTTATGGTGTGA…
328	rs8173	240.99	A01	GTCCGGCACTAGCAAGCATTTTTCCATCCAATGAGAAGTGGCAACAGGTGACTTTGCTTGTGCTCGCACGTACTGAATTCACTTCCGCAAACGTGAAGCCTGTTGAAGAAAGAGGCATCATTGTAATGATTGAGAAATATTGTTGTTATTGTTGAATAATGTTAGAGTGGGGGCTAAGACACGCACCTTTACTAACATCC[A/T]TACACCGTCCAACAGTGTCTCGTTGATCACCATCCTCATGTGATAAAAAAGACTCAACGTTGTCGTCAAGTGACCCATCTTCCACAAACCGATCCATATCAGCCTGCAAAATAGCCAATAGTTGATGATACTAATTCATATTGATTTGTGCCCTCTCATTAACAGTTTTAAAGATACTCACCAGCTGATTTGAT…
329	rs9071	240.99	A01	GTTAAGTTACATTTTTGCTTAAATATTAAACTACAGGCCTGTGATACATTAAACTATATACGATGTATTTCTATAGTTCAGATAATTAGACGTAATTAATCTCCGCAATTGATATATCACATCAACCTCTGATATTTTTGTTTGTTTGTTTTGTCTGTTGAGTTGCTTTTTTGGCCTTGTTTTGTCTGTTCATTGGCTGT[T/C]GTTAAGAAAATACTTAAAAACAAAAAAAGTTAAACGCGAATAACTATTCTAATACAAGCGAAGAACTGATTCCCAAAAAGTAATTATCTCCCAGTTTGACCAGAATTCATTCACAAAAGTCAAGATCTTTTATAGGATTGTCGTTGCCGTTTATAGGTTATGAGATTTGACCACTATGAACTGCAATGGTACTG…
330	rs9151	240.99	A01	CGTTGTAGTTTTCGCATATACTTGAGGTTCAAAACCATTACTTTTGACTCTATTTATGTTCTTGCCTTTTCTATGCAAAGTTCGATAAAAATGAAGTTTGCAACGAAGATGAACTGAGAGAATAATAACAATATGGGGAGTGCATTTAATATGGATGCAGTGTACATAATGTAAAAGAGGTAGAACACTGTATAAATATA[G/A]TGCTTCCGTAATAATGGAGGCTACGTCTAGTCTTTTCTCATGAACACATGCCATTGCTTTTCCTTCTGTGCTTTCAACATCTTACCTATGCATCTACATATAATTATTTCATCCAAAGAGGAAATATGTTTAATGACACTTCTAATAATACACCCTATTATACCCCATATGATAACGTCTGTACGTGCAACTCT…
331	rs9165	240.99	A01	GGCAAGCGGGTTCCGTTTGGACTCTGTAGTCCAGAGAGTTTATGGCGCGTCGATTTCACGCCGTCTCAATGATTCCTTGTGAAAAAGATGACATACGTAAAAAACTAGGCGACTAAAGAAAGAGAAGGATCTGATCTATTGTCGAAAGGGGGTTTAGCTCACGAAATACACATAGACGGTCTCCTTCAGATGTGCAGAGA[A/T]GAACCCCTTATCCTCATCTAAGAAACTTGGGAGAGACAGTCAAAAGTTTTGAGACACCATGTGTCTGATTCAGTTTACGTGAGACAGACAGTCAAAATGTCCTTCAAAAAAGCACATCTCTATCAATTGATGTTTACTCTTTCCCTTTTCAAAAGATAAATACATACGCATTAAACCTTTTTTCCGTTGTCTAA…
332	rs9166	240.99	A01	GCGGGTTCCGTTTGGACTCTGTAGTCCAGAGAGTTTATGGCGCGTCGATTTCACGCCGTCTCAATGATTCCTTGTGAAAAAGATGACATACGTAAAAAACTAGGCGACTAAAGAAAGAGAAGGATCTGATCTATTGTCGAAAGGGGGTTTAGCTCACGAAATACACATAGACGGTCTCCTTCAGATGTGCAGAGAAGAAC[C/A]CCTTATCCTCATCTAAGAAACTTGGGAGAGACAGTCAAAAGTTTTGAGACACCATGTGTCTGATTCAGTTTACGTGAGACAGACAGTCAAAATGTCCTTCAAAAAAGCACATCTCTATCAATTGATGTTTACTCTTTCCCTTTTCAAAAGATAAATACATACGCATTAAACCTTTTTTCCGTTGTCTAAATGCG…
333	rs9167	240.99	A01	GGACTCTGTAGTCCAGAGAGTTTATGGCGCGTCGATTTCACGCCGTCTCAATGATTCCTTGTGAAAAAGATGACATACGTAAAAAACTAGGCGACTAAAGAAAGAGAAGGATCTGATCTATTGTCGAAAGGGGGTTTAGCTCACGAAATACACATAGACGGTCTCCTTCAGATGTGCAGAGAAGAACCCCTTATCCTCAT[C/A]TAAGAAACTTGGGAGAGACAGTCAAAAGTTTTGAGACACCATGTGTCTGATTCAGTTTACGTGAGACAGACAGTCAAAATGTCCTTCAAAAAAGCACATCTCTATCAATTGATGTTTACTCTTTCCCTTTTCAAAAGATAAATACATACGCATTAAACCTTTTTTCCGTTGTCTAAATGCGAATAAACATAAAA…
334	UA01_optical2_2655936	240.99	A01	TCCGGCACTAGCAAGCATTTTTCCATCCAATGAGAAGTGGCAACAGGTGACTTTGCTTGTGCTCGCACGTACTGAATTCACTTCCGCAAACGTGAAGCCTGTTGAAGAAAGAGGCATCATTGTAATGATTGAGAAATATTGTTGTTATTGTTGAATAATGTTAGAGTGGGGGCTAAGACACGCACCTTTACTAACATCCATACACCGTCCAACAGTGTCTCGTTGATCACCATCCTCATGTGATAAAAAAGACTCAACGTTGTCGTCAAGTGACCCATCTTCCACAAACCGATCCATATCAGCCTGCAAAATAGCCAATAGTTGATGATACTAATTCATATTGATTTGTGCCCTCTCATTAACAGTTTTAAAGATACTCACCAGCTGATTTGATGGAGAT
335	UA01_optical2_2937942	240.99	A01	GTTGTAGTTTTCGCATATACTTGAGGTTCAAAACCATTACTTTTGACTCTATTTATGTTCTTGCCTTTTCTATGCAAAGTTCGATAAAAATGAAGTTTGCAACGAAGATGAACTGAGAGAATAATAACAATATGGGGAGTGCATTTAATATGGATGCAGTGTACATAATGTAAAAGAGGTAGAACACTGTATAAATATAGTGCTTCCGTAATAATGGAGGCTACGTCTAGTCTTTTCTCATGAACACATGCCATTGCTTTTCCTTCTGTGCTTTCAACATCTTACCTATGCATCTACATATAATTATTTCATCCAAAGAGGAAATATGTTTAATGACACTTCTAATAATACACCCTATTATACCCCATATGATAACGTCTGTACGTGCAACTCTTTTGGC
336	UA01_optical2_2942493	240.99	A01	GTCACTCTCTCGGCAAGCGGGTTCCGTTTGGACTCTGTAGTCCAGAGAGTTTATGGCGCGTCGATTTCACGCCGTCTCAATGATTCCTTGTGAAAAAGATGACATACGTAAAAAACTAGGCGACTAAAGAAAGAGAAGGATCTGATCTATTGTCGAAAGGGGGTTTAGCTCACGAAATACACATAGACGGTCTCCTTCAGATGTGCAGAGAAGAACCCCTTATCCTCATCTAAGAAACTTGGGAGAGACAGTCAAAAGTTTTGAGACACCATGTGTCTGATTCAGTTTACGTGAGACAGACAGTCAAAATGTCCTTCAAAAAAGCACATCTCTATCAATTGATGTTTACTCTTTCCCTTTTCAAAAGATAAATACATACGCATTAAACCTTTTTTCCGTT
337	UA01_optical2_2937906	241.293	A01	CTCTAGGAAACCACATCAATTATAAGCATTGTTTTCGTTGTAGTTTTCGCATATACTTGAGGTTCAAAACCATTACTTTTGACTCTATTTATGTTCTTGCCTTTTCTATGCAAAGTTCGATAAAAATGAAGTTTGCAACGAAGATGAACTGAGAGAATAATAACAATATGGGGAGTGCATTTAATATGGATGCAGTGTACATAATGTAAAAGAGGTAGAACACTGTATAAATATAGTGCTTCCGTAATAATGGAGGCTACGTCTAGTCTTTTCTCATGAACACATGCCATTGCTTTTCCTTCTGTGCTTTCAACATCTTACCTATGCATCTACATATAATTATTTCATCCAAAGAGGAAATATGTTTAATGACACTTCTAATAATACACCCTATTATACC
338	UA01_optical2_2913481	241.293	A01	TTAAGTTACATTTTTGCTTAAATATTAAACTACAGGCCTGTGATACATTAAACTATATACGATGTATTTCTATAGTTCAGATAATTAGACGTAATTAATCTCCGCAATTGATATATCACATCAACCTCTGATATTTTTGTTTGTTTGTTTTGTCTGTTGAGTTGCTTTTTTGGCCTTGTTTTGTCTGTTCATTGGCTGTTGTTAAGAAAATACTTAAAAACAAAAAAAGTTAAACGCGAATAACTATTCTAATACAAGCGAAGAACTGATTCCCAAAAAGTAATTATCTCCCAGTTTGACCAGAATTCATTCACAAAAGTCAAGATCTTTTATAGGATTGTCGTTGCCGTTTATAGGTTATGAGATTTGACCACTATGAACTGCAATGGTACTGTTCAAT
339	rs8723	242.159	A01	AGCTCGAAAGGGGAATCTGAGGAAGAGATCGAGGGGTAGGGTTTATGAGGATGGTCAGATCGAGGTGGAATTGAGAGAGAGAGAGAGAGAGGAGAAGGGAGCAGATGGCGTCTCTCGGGGTCTTCTCTTCCTCTGCTTCAATTTCCACGGACCACGGCGATAACGGCGGTGTCGTCTACTTTAACGGAAAATCCGAGAGG[A/T]TAACACGTCATCTGACGGAGGCGCCAAGTCTACCGTTACCGTGTATATATATATTCCCCCCACCTTCTTCCCGTGAGATTCGGTTTGGGTTATGTGACTCGTGAACCACGTTTTGGGTTTTATGAGTTGGGTTGTTTATCTAAGGCTGAGTTTTGTTGGGCTTAGCCTCATTGGTTTTCATTTAGAACCAAAAC…
340	UGM0737@A01	242.159	A01
341	rs8721	242.159	A01	AACTCTACCTACTTCTCTCCAGATTCCGATCAAATCCAATCGGAGACGCGATCGAGCGTTAATTTCCCCGATCGAAATTAGGCAAGCTCGAAAGGGGAATCTGAGGAAGAGATCGAGGGGTAGGGTTTATGAGGATGGTCAGATCGAGGTGGAATTGAGAGAGAGAGAGAGAGAGGAGAAGGGAGCAGATGGCGTCTCTC[G/T]GGGTCTTCTCTTCCTCTGCTTCAATTTCCACGGACCACGGCGATAACGGCGGTGTCGTCTACTTTAACGGAAAATCCGAGAGGATAACACGTCATCTGACGGAGGCGCCAAGTCTACCGTTACCGTGTATATATATATTCCCCCCACCTTCTTCCCGTGAGATTCGGTTTGGGTTATGTGACTCGTGAACCACG…
342	rs8720	242.159	A01	CTCCAATCCATCCCCAATGGAAGCGGCGACGTTCCGTCATGCCTGTGCTTCGGAGGACTCCGTCTCTGCATCGTCTCCACCAAACTCTACCTACTTCTCTCCAGATTCCGATCAAATCCAATCGGAGACGCGATCGAGCGTTAATTTCCCCGATCGAAATTAGGCAAGCTCGAAAGGGGAATCTGAGGAAGAGATCGAGG[G/A]GTAGGGTTTATGAGGATGGTCAGATCGAGGTGGAATTGAGAGAGAGAGAGAGAGAGGAGAAGGGAGCAGATGGCGTCTCTCGGGGTCTTCTCTTCCTCTGCTTCAATTTCCACGGACCACGGCGATAACGGCGGTGTCGTCTACTTTAACGGAAAATCCGAGAGGATAACACGTCATCTGACGGAGGCGCCAAG…
343	At4g32690(4g15PP)@A01	243.84	A01
344	rs8000	243.84	A01	ATCTCTAGTCGTCCGTGACACCTTTTTTTTAAAGCATCCGTGACACTTTCATTCATATATATCTGAGTCGTCTTACTTTTGTCCTATATAGAAACACGACAAAAGATCGATTTATAATGCATCTTGGAATATGATCAAACATGACAATCATCATAGACAAACTACATGCACATCCAACACTTCAGAAGATTATTAATATG[T/C]AAATGTTTTTTTTTCTTACTTATGTTCTTCACGTATATTGTGTCAGTTAAAAACCAAAAAAAAAATGTACTAAAACATAGTACTATAGTGTTGTTATCTTAATTTATTAATGTATTTATTATCGTTGGCATTGTTCTCAACATTACGATTCCTGTCAGGTGTCATCGTTGATAAAAAAAACAAAAATAAATACG…
345	rs7911	244.791	A01	GCAGATCCCTGAATAAAAACCACAATCAGGTAAATGTTCAGGAATCCATTTTAAGAGAATTCACTTTGAAGGAAATGAGACTTCTTAGAACTGTCACCAATGGCCAAAGACCAAAAAGGGAAGATCATACATTTTTATACTAAATAGATAGATCTGGTAAAGAGTCTTATTAAACGTCACAGCATAACATGAAGTGTAAG[G/C]GAAAAGGAAAGTAAGAAACAAGGTCGGACCTGGCACACGGAATTTACAGCTTGTCTTTGAGCCTTAGCTTTCTCTTTGGTATTCCCAAATTTAATTTTGGACAAGAAGCGTCTTCTTCCCTTGAGAGTCTGAATGTATCTGCATATCAAAAGATGTTTGTAGATTGTAATCATAGCTCATAAAGAAGCAACCCA…
346	rs7913	244.791	A01	AAATGAGACTTCTTAGAACTGTCACCAATGGCCAAAGACCAAAAAGGGAAGATCATACATTTTTATACTAAATAGATAGATCTGGTAAAGAGTCTTATTAAACGTCACAGCATAACATGAAGTGTAAGGGAAAAGGAAAGTAAGAAACAAGGTCGGACCTGGCACACGGAATTTACAGCTTGTCTTTGAGCCTTAGCTTT[C/T]TCTTTGGTATTCCCAAATTTAATTTTGGACAAGAAGCGTCTTCTTCCCTTGAGAGTCTGAATGTATCTGCATATCAAAAGATGTTTGTAGATTGTAATCATAGCTCATAAAGAAGCAACCCAATTAAAGGAACACATAGACTATATTCAAACCAAAACATAGAAGGAACTAGACTTGGCGAGGCTGAACATGTA…
347	rs7682	246.645	A01	TAGTTTTTAGACAAGTCAACAAAACAGGTTTCTCATGTATGTCCACAATAAATGCTGTCTTAGAGAAGAAATTAGGAACGTACATGTGTTTCTTACTTCTTGAATGAATCCATGTAACCGGTTTTCATGCTCACTTATTTACGTGACGAGACAGAAATTAATGAGATTGATATTCAATCTTTGTGGAATTAGCATTATCT[T/G]AAAACATTAAATTTGATAATCTTTCTTTCCATTACTCATCTACCATGTGTACTCCAATTAATCGATCAATTTTCAATCATTTCCATCAAAATGAAGATTAAACGAGTCTTCAAAGTAAAGTATACACGCTAATCATTTGATATCAGATCAGAACCTTCTTTTTGCAATATATTTTTAAAGCCTTGCATTGTACT…
348	rs7524	246.645	A01	AACGCCGATTTCGCGGTTGGCTCGGCGGTGGACACCACGGGATTGGGCGGGGAGCCGCCGTCGGGGGCGAGCGGGACGCCGGAGGGAGTGGAGGGAGCCGGCGGAGGGTACGGTGGGAGAGGTGCTTGCTGCTTGTCCGATACGACGGCGAAGCTTCCCGGGGATGTGTGGGGTGGTGACGTGTACGGTTGGTCGTCTCT[T/C]GAGAAGCCGGAGGTTTATGGTAGTAGAGGTGGGACCACGAGTAATGAGGTTGACTACGGTGGAGGTGGCGGCGGGATGGTGGCGATGGAGGTGTTAGGGCGTGTGGGGCTAAACGGCAGCGTTTTGGCTGATGGGGACAGTGGTGGAGTCAAAGGTGGTGGTGGTGGGTCCGGCGGCAGCATCTTCGTCATGGC…
349	rs7525	246.645	A01	CCACGGGATTGGGCGGGGAGCCGCCGTCGGGGGCGAGCGGGACGCCGGAGGGAGTGGAGGGAGCCGGCGGAGGGTACGGTGGGAGAGGTGCTTGCTGCTTGTCCGATACGACGGCGAAGCTTCCCGGGGATGTGTGGGGTGGTGACGTGTACGGTTGGTCGTCTCTTGAGAAGCCGGAGGTTTATGGTAGTAGAGGTGGG[A/T]CCACGAGTAATGAGGTTGACTACGGTGGAGGTGGCGGCGGGATGGTGGCGATGGAGGTGTTAGGGCGTGTGGGGCTAAACGGCAGCGTTTTGGCTGATGGGGACAGTGGTGGAGTCAAAGGTGGTGGTGGTGGGTCCGGCGGCAGCATCTTCGTCATGGCACATAAAATGTAAACTCTTTTCTTTAATCTTTGT…
350	rs7526	246.645	A01	TTGGGCGGGGAGCCGCCGTCGGGGGCGAGCGGGACGCCGGAGGGAGTGGAGGGAGCCGGCGGAGGGTACGGTGGGAGAGGTGCTTGCTGCTTGTCCGATACGACGGCGAAGCTTCCCGGGGATGTGTGGGGTGGTGACGTGTACGGTTGGTCGTCTCTTGAGAAGCCGGAGGTTTATGGTAGTAGAGGTGGGACCACGAG[T/C]AATGAGGTTGACTACGGTGGAGGTGGCGGCGGGATGGTGGCGATGGAGGTGTTAGGGCGTGTGGGGCTAAACGGCAGCGTTTTGGCTGATGGGGACAGTGGTGGAGTCAAAGGTGGTGGTGGTGGGTCCGGCGGCAGCATCTTCGTCATGGCACATAAAATGTAAACTCTTTTCTTTAATCTTTGTTTAATGAC…
351	rs7683	246.645	A01	AAAACAGGTTTCTCATGTATGTCCACAATAAATGCTGTCTTAGAGAAGAAATTAGGAACGTACATGTGTTTCTTACTTCTTGAATGAATCCATGTAACCGGTTTTCATGCTCACTTATTTACGTGACGAGACAGAAATTAATGAGATTGATATTCAATCTTTGTGGAATTAGCATTATCTTAAAACATTAAATTTGATAA[T/C]CTTTCTTTCCATTACTCATCTACCATGTGTACTCCAATTAATCGATCAATTTTCAATCATTTCCATCAAAATGAAGATTAAACGAGTCTTCAAAGTAAAGTATACACGCTAATCATTTGATATCAGATCAGAACCTTCTTTTTGCAATATATTTTTAAAGCCTTGCATTGTACTACTCATCTAATCATAGGGGA…
352	rs7239	249.216	A01	CTAGTCTTCACAACTGCCCATACTACTCCACATTATATATAAGAGTCTTCTTCAACCTATGTTAGTCATATTCATATTTCTCGTCTCGTTTTCTCTACATTTATTTATTCTTTGAAAGTCTTCTTCTATCTCCTGGTAAAAGGAATACAAAGAGTTATACTCTGATCATTTAATTCCAAGAACGTACGTGTGTTGTGTTT[G/A]ATGCCCACAAGGTAGTTGTACTTATATTTATTTAGCTGGTAGATGTATATCAATACGAAGACAGTTTTGTTTAATGAATTTAATGCTGATACTGTTCTTTGTTGGTGTGTGCAGCAGATTTCTATATTGAATATTTTTGTAAGGACTCGCTTTATTGTGGCCATGGGTCTTGAAGTTGGTTCCTTTAGCCGCTT…
353	rs7240	249.216	A01	ATATAAGAGTCTTCTTCAACCTATGTTAGTCATATTCATATTTCTCGTCTCGTTTTCTCTACATTTATTTATTCTTTGAAAGTCTTCTTCTATCTCCTGGTAAAAGGAATACAAAGAGTTATACTCTGATCATTTAATTCCAAGAACGTACGTGTGTTGTGTTTGATGCCCACAAGGTAGTTGTACTTATATTTATTTAG[C/T]TGGTAGATGTATATCAATACGAAGACAGTTTTGTTTAATGAATTTAATGCTGATACTGTTCTTTGTTGGTGTGTGCAGCAGATTTCTATATTGAATATTTTTGTAAGGACTCGCTTTATTGTGGCCATGGGTCTTGAAGTTGGTTCCTTTAGCCGCTTGACATCAAGAACCAGCAGTTTCAAGAATCCTACTAT…
354	rs6820	250.841	A01	CTTATCTACACTGATGAAGCTCCCTTGTGTTTTTGGTGTTTTTGCTATGTCTTTGCTTCATTTTCATCTGCAGTCTGAGCTTCTTGTTGTGAGGAAGAAAAATAAACGTTACTGCCCTGTATATTTCAGCAAGGTTAGTCAAGTTCTTCTCGCACTTTTAATAAAATTACCTAAAAAGCCAATAGGGCGATCCAGATAAC[A/C]TTTACTTTACTGTTATTGACAAACTATATCTGCTGCGACCTCTTTCAGGAAGATATAGAGAGGGAACTTTCAAAGTATACAAGAGCATCAAGAGGAGAACAACAAATCATGGTAATGATTCCTATTCGTCTTGTATTTGATATAGGCTAGTAATTACATTCGACACCTTGATTCCTATTTGTCTTGTATTTGAG…
355	rs6824	250.841	A01	TTACTGCCCTGTATATTTCAGCAAGGTTAGTCAAGTTCTTCTCGCACTTTTAATAAAATTACCTAAAAAGCCAATAGGGCGATCCAGATAACATTTACTTTACTGTTATTGACAAACTATATCTGCTGCGACCTCTTTCAGGAAGATATAGAGAGGGAACTTTCAAAGTATACAAGAGCATCAAGAGGAGAACAACAAAT[C/T]ATGGTAATGATTCCTATTCGTCTTGTATTTGATATAGGCTAGTAATTACATTCGACACCTTGATTCCTATTTGTCTTGTATTTGAGAGAAATGTAACACTGTAGACATCATAACTTGTACTAAGATATAACAAAGATCAATGCTATAAAGAAGTTCCACAGCGCTGGTATGTTGAAAGCTTCTTATCTTCACCA…
356	UA01_optical2_2243121	250.841	A01	GCACTGTAATGCCTGCTTTTGTATTCATGGATCCTTCACTTAATAAGTTATACTATCTTAATTGGCGAAATGTTTTCTGCGCTTATCTACACTGATGAAGCTCCCTTGTGTTTTTGGTGTTTTTGCTATGTCTTTGCTTCATTTTCATCTGCAGTCTGAGCTTCTTGTTGTGAGGAAGAAAAATAAACGTTACTGCCCTGTATATTTCAGCAAGGTTAGTCAAGTTCTTCTCGCACTTTTAATAAAATTACCTAAAAAGCCAATAGGGCGATCCAGATAACATTTACTTTACTGTTATTGACAAACTATATCTGCTGCGACCTCTTTCAGGAAGATATAGAGAGGGAACTTTCAAAGTATACAAGAGCATCAAGAGGAGAACAACAAATCATGGTAATGA
357	UA01_optical2_2243311	250.841	A01	TACTGCCCTGTATATTTCAGCAAGGTTAGTCAAGTTCTTCTCGCACTTTTAATAAAATTACCTAAAAAGCCAATAGGGCGATCCAGATAACATTTACTTTACTGTTATTGACAAACTATATCTGCTGCGACCTCTTTCAGGAAGATATAGAGAGGGAACTTTCAAAGTATACAAGAGCATCAAGAGGAGAACAACAAATCATGGTAATGATTCCTATTCGTCTTGTATTTGATATAGGCTAGTAATTACATTCGACACCTTGATTCCTATTTGTCTTGTATTTGAGAGAAATGTAACACTGTAGACATCATAACTTGTACTAAGATATAACAAAGATCAATGCTATAAAGAAGTTCCACAGCGCTGGTATGTTGAAAGCTTCTTATCTTCACCATGAAAC
358	rs6804	250.841	A01	CACTGTACTCGCTTCGCCTCCGACCTCTCCTCCCGTTTCGAAGACACCAAACGTCTCGCCGAATCCTTAACCAACCGACGTTTCTCTCCTCCTCCGTTCGCCTCAGTCTCGCAATCCTCCAAGCCTTCCTCTGGAGCCTCTACGACTACTTTGAATCCGTCCCACGTCGCTAAAGCTCTAGCTGGTACCTCGGTGTTTAC[T/G]GTTAGCAATACCAATAACGAGTTCGTTCTCATCTCGGATCCTACCGGAGACAAGTCTATCGGGTTGCTCTGTTTCCGTCAAGAGGATGCTGAAGCTTTTCTTGCTCAGGTTTTTGTTTTTGCTCGTGTCTTTTTCTATCTCCCCGAGATTGAAAGTTTCTGACTTTATGAGCTCTTGACTCTCAATTATCATCC…
359	rs6806	250.841	A01	CGACTACTTTGAATCCGTCCCACGTCGCTAAAGCTCTAGCTGGTACCTCGGTGTTTACTGTTAGCAATACCAATAACGAGTTCGTTCTCATCTCGGATCCTACCGGAGACAAGTCTATCGGGTTGCTCTGTTTCCGTCAAGAGGATGCTGAAGCTTTTCTTGCTCAGGTTTTTGTTTTTGCTCGTGTCTTTTTCTATCTC[C/T]CCGAGATTGAAAGTTTCTGACTTTATGAGCTCTTGACTCTCAATTATCATCCCTGCAGGCGCGTCTACGGAGGAGAGAATTGAAGACGAATGCTAAGGTTGTTCCCATTAATCTAGACCAGGTAGTTCATGTTCCCTTTGATCACTATATCATTGTAGAAACCTTCTTTTTTTTTTTACTCAAACTGACGTTGG…
360	rs6264	253.237	A01	TCGATATCCATTCCAGGAATGGCAGCATTAGACCGACAAGAACTTCTGCAAGGAGTATCTTCAATGTCTGGCAACTCGGGAATTTCTCTAGCTGGAGAAGTGGGAAACTCAACTATTGGCTCACAACAGTTAGTTTGATTACTGCATTCAGTGGAAACGCATTCTTCAATCGAGTTTATCTTTGATGTCATCTTTGCATC[A/G]TTATCATGACAATATGAAGTTTGTGACTCTTGGGACTCTTGGAACTCTTGGGACTCTTGGAACTCTTGGGACTCTTGGGACTCTTGTGTCTTCTGTTCAGGACCCTCGAGAAGAACTTTGGAACTGAAAGAGAAAAAATAAACGTAAGTCAACTTCTGTTAAAATAATTTGTCTTTGGTTATATGGCTGCCTTT…
361	UA01_optical2_2048901	254.021	A01	CTTTCGACTAGACCTTTTTGATTGCTTTTTCCAAATGGGCATAGGAAATGAGATTGGTGATATCAACACATGAAAATCAATCCTGCGAAGTGTGGTCATCCTCCTTTTGCCTTTTGGAAAACTAGGCCAAAAACTTCTACTAAACTCAAGACAACCAGAAATAACTTCTTCATCAAATGGCAACGTTCGAGCAACACTCATTTTTGCCATGTTTTTTCTTCTCTTTGGAGAACTCTGCTTTTCTGGAGTTTGAAGCTCAACTATATACTCTTCTTCATCGCATTTCTCCTTTTTACTCCTTTTATTAGATATAGTTCTCATTTGAAGATTAGCACGATTCCTTGGTTTTTTGCCATCTTCCATAATCATTGGCCTATGGAATCTCTTTTTGGATACCTTT
362	UA01_optical2_2048910	254.021	A01	AGACCTTTTTGATTGCTTTTTCCAAATGGGCATAGGAAATGAGATTGGTGATATCAACACATGAAAATCAATCCTGCGAAGTGTGGTCATCCTCCTTTTGCCTTTTGGAAAACTAGGCCAAAAACTTCTACTAAACTCAAGACAACCAGAAATAACTTCTTCATCAAATGGCAACGTTCGAGCAACACTCATTTTTGCCATGTTTTTTCTTCTCTTTGGAGAACTCTGCTTTTCTGGAGTTTGAAGCTCAACTATATACTCTTCTTCATCGCATTTCTCCTTTTTACTCCTTTTATTAGATATAGTTCTCATTTGAAGATTAGCACGATTCCTTGGTTTTTTGCCATCTTCCATAATCATTGGCCTATGGAATCTCTTTTTGGATACCTTTTCAGAATAT
363	UA01_optical2_2048924	254.021	A01	GCTTTTTCCAAATGGGCATAGGAAATGAGATTGGTGATATCAACACATGAAAATCAATCCTGCGAAGTGTGGTCATCCTCCTTTTGCCTTTTGGAAAACTAGGCCAAAAACTTCTACTAAACTCAAGACAACCAGAAATAACTTCTTCATCAAATGGCAACGTTCGAGCAACACTCATTTTTGCCATGTTTTTTCTTCTCTTTGGAGAACTCTGCTTTTCTGGAGTTTGAAGCTCAACTATATACTCTTCTTCATCGCATTTCTCCTTTTTACTCCTTTTATTAGATATAGTTCTCATTTGAAGATTAGCACGATTCCTTGGTTTTTTGCCATCTTCCATAATCATTGGCCTATGGAATCTCTTTTTGGATACCTTTTCAGAATATTTCTTCTTTCCATT
364	rs6244	254.997	A01	TATCTGGAAGCTGTAGCCGTCAAAGACGCGGGATCCACGGCGGAGAAGGCGGTGGGAGAGGCCTGGCTCGAAGCGGAGAGGGAGGAGGATGAGGGAGAAGATACCGACGATTCCGATGCGGCCTCGGAAGAAGCGGCCGCCCCGCCAGAGATGGATAGCGATTCGGATTCAGCAGAGGAAATCTCCATGGAGAAATCCGA[G/A]CTTGGGTTGACGAAGGGCTCTCAGGTGGTTGTGATGCCGGCGGGTGATTTGGGGGAAACGAGTCGACTCGGTGAGTCTTATGGGAAACGACGAAGGCCACCGAGGGAGATTGATTGGTTTTATATGGATGGACTAGACCGGGACCTGTAAACCGGTGATTTGACGGAATTGCCCTTCCCTCTTGTTTAATTATC…
365	rs6278	254.997	A01	TCTTTCGACTAGACCTTTTTGATTGCTTTTTCCAAATGGGCATAGGAAATGAGATTGGTGATATCAACACATGAAAATCAATCCTGCGAAGTGTGGTCATCCTCCTTTTGCCTTTTGGAAAACTAGGCCAAAAACTTCTACTAAACTCAAGACAACCAGAAATAACTTCTTCATCAAATGGCAACGTTCGAGCAACACTC[A/T]TTTTTGCCATGTTTTTTCTTCTCTTTGGAGAACTCTGCTTTTCTGGAGTTTGAAGCTCAACTATATACTCTTCTTCATCGCATTTCTCCTTTTTACTCCTTTTATTAGATATAGTTCTCATTTGAAGATTAGCACGATTCCTTGGTTTTTTGCCATCTTCCATAATCATTGGCCTATGGAATCTCTTTTTGGAT…
366	rs6279	254.997	A01	TAGACCTTTTTGATTGCTTTTTCCAAATGGGCATAGGAAATGAGATTGGTGATATCAACACATGAAAATCAATCCTGCGAAGTGTGGTCATCCTCCTTTTGCCTTTTGGAAAACTAGGCCAAAAACTTCTACTAAACTCAAGACAACCAGAAATAACTTCTTCATCAAATGGCAACGTTCGAGCAACACTCATTTTTGCC[A/T]TGTTTTTTCTTCTCTTTGGAGAACTCTGCTTTTCTGGAGTTTGAAGCTCAACTATATACTCTTCTTCATCGCATTTCTCCTTTTTACTCCTTTTATTAGATATAGTTCTCATTTGAAGATTAGCACGATTCCTTGGTTTTTTGCCATCTTCCATAATCATTGGCCTATGGAATCTCTTTTTGGATACCTTTTCA…
367	rs6281	254.997	A01	TGCTTTTTCCAAATGGGCATAGGAAATGAGATTGGTGATATCAACACATGAAAATCAATCCTGCGAAGTGTGGTCATCCTCCTTTTGCCTTTTGGAAAACTAGGCCAAAAACTTCTACTAAACTCAAGACAACCAGAAATAACTTCTTCATCAAATGGCAACGTTCGAGCAACACTCATTTTTGCCATGTTTTTTCTTCT[C/T]TTTGGAGAACTCTGCTTTTCTGGAGTTTGAAGCTCAACTATATACTCTTCTTCATCGCATTTCTCCTTTTTACTCCTTTTATTAGATATAGTTCTCATTTGAAGATTAGCACGATTCCTTGGTTTTTTGCCATCTTCCATAATCATTGGCCTATGGAATCTCTTTTTGGATACCTTTTCAGAATATTTCTTCTT…
368	UA01_optical2_2048981	254.997	A01	TCCTGCGAAGTGTGGTCATCCTCCTTTTGCCTTTTGGAAAACTAGGCCAAAAACTTCTACTAAACTCAAGACAACCAGAAATAACTTCTTCATCAAATGGCAACGTTCGAGCAACACTCATTTTTGCCATGTTTTTTCTTCTCTTTGGAGAACTCTGCTTTTCTGGAGTTTGAAGCTCAACTATATACTCTTCTTCATCGCATTTCTCCTTTTTACTCCTTTTATTAGATATAGTTCTCATTTGAAGATTAGCACGATTCCTTGGTTTTTTGCCATCTTCCATAATCATTGGCCTATGGAATCTCTTTTTGGATACCTTTTCAGAATATTTCTTCTTTCCATTAACATGTTGTGAATCATCTTTCCACCAAGTAAAACAATCACAAACAAGATCAATACA
369	rs6151	255.935	A01	TACGTATCATATAAATTTAGTTTTTGTTGGTTGTTCTATTCCACATTCTCGTACCAGTTATAGTTTGAGTAATAAAATGGTGTTAATAAAAGATAAAATAAAATTATTTTCTGTTCTGATTAAACATGTGCGGTGTTAATAATTTAGTTTTTGTTGGTTGTTCTATTCTAGACTCTCGTGCCACTTCTAGTCTTGTGTAA[C/T]AAAATGGTGTTAATAAAAAATAAAATAAAATTATCTTTGGTTTCTGACTAAACATGTGTGGTGTGAATAGGGGAGAAGGTAGAGTGGTTACCGGAGGGGTACGAAGAGAGGACCAAAGGACAAGGACTGATAATACGTGGATGGGCGCCACAAGTGCTTATACTAGACCACCAAGCAATAGGAGGCTTTTTGAC…
370	UA01_optical2_1965511	262.468	A01	TTTTGTATGGTTGAAAACAAACGTTCTCTCTTACATGTAAGACGGTCTCATTGATGCCCATTCCTCCTGCAGACACGTTCTCCACGAACCGGTTCTGCAACACTTTGTTGTCTGTGAAGAGATACGCTGCCAAAGGCTTTGGCTTCGACCGTATAACCTGAAACCCATCTTCAATCTTTGATACGGTAATCACAGGAAGCAATGGTCCAAATATCTCTTCCTGCATCATTGAAGACTCCTCCGGCACATCAACAAGTATCGTTGGAGATATTTTTAGCTTATCTTCCATTGTTTGCCCTCCATGAACAATTTTGTCAGCAACTCCATTCTCTTTCATCATACTCTCCAAGCGTTTGAAGTGGAAAGAGTTCACTATCCGCGACACGTCCTTGGACTTTAA
371	UA01_optical2_1965514	262.468	A01	TGTATGGTTGAAAACAAACGTTCTCTCTTACATGTAAGACGGTCTCATTGATGCCCATTCCTCCTGCAGACACGTTCTCCACGAACCGGTTCTGCAACACTTTGTTGTCTGTGAAGAGATACGCTGCCAAAGGCTTTGGCTTCGACCGTATAACCTGAAACCCATCTTCAATCTTTGATACGGTAATCACAGGAAGCAATGGTCCAAATATCTCTTCCTGCATCATTGAAGACTCCTCCGGCACATCAACAAGTATCGTTGGAGATATTTTTAGCTTATCTTCCATTGTTTGCCCTCCATGAACAATTTTGTCAGCAACTCCATTCTCTTTCATCATACTCTCCAAGCGTTTGAAGTGGAAAGAGTTCACTATCCGCGACACGTCCTTGGACTTTAATGG
372	UA01_optical2_1895364	269.059	A01	TGATTTTTTGGAAACACGTGCGTTAATTTCTGGGGATGTCGATAATGATATTTTTTTTCTTTATTTAATTCTGGGATGGGTTTATATGACAGTGACATTTCTTTAAAATATAAAGGTATTGGATCCATTATCATCATATGTGACGCTTTTTAAGAAAGAACCAACTTTTGTGATTTGTTATTTAATTATTATTATTATATCGCTTGTGTTCGTTTTCACACAGTTTATATTTTAATTTTAAACATGTTTAATTGGGTATAAGAATCTAGGTACGTGATTGATTGTGTGTTAGAATAAGTCACGTGCTATTTTTAACTTTTATTATTTCGACTGCTTAATTTGTGAGTAATTTGTCTTTCACATTTAGAGCTTTGTGTAGATCAATTTGTCTTTCTAGATG
373	rs5620	271.115	A01	CACATGGCTGATGATGTTTGACCACACCTGTCTAACCAAATGCGTGTTTAATTACTTGTTTCAGGTTATGACGTTATATATTTCATTCGAAGAAAAATCGCAGTTGTAACAATTGAATACTAGAACAGCGATGTATTCTTTATTTACAACGAACAAGAGAAAACATCGTAGCCATCAAATTATTATAGCCTAAGGAGAAA[G/T]AGAGCGTAAAGGGTGTCATTTCAGATACATTAACTAGGACCGACCGTTTTTGGACACGAATATATGGCTTAGCTGAATCAGAATCAATTCTAACCGGATATTTATCAGTGCAATGTTCCCAGTGAGAGTGACTTATTTGTTGAAACCTTGACATTGCATAGAGCCACCCAAATTTAAACTCTGACCCTAAAGCA…
374	rs5759	271.115	A01	CTTTTTTTTTTAACTTAAAAATCTTGGCGTAAGAAGTTTTCGAAACTGGTTCCTTTTAGTGTGGTTTGAACCTCTTCCCAGTTCTGTACATGTTGTGACAATGAACCAAGATGAATCTTCACTTGCCGACTCTTTAACTCACGTTTTGGGACCTTAAGAAACTCTTGTACATCGTCTAGTCTCTGCATCCAAAACAGAAA[T/G]CATCATTAACACATAAGAAAATAACAAACAATTACTGATTTTATCTAGTTTCCAAAGGATTAGATGTAACAAACCACAATGCGGTTCTCCACAACATCTTCGTAATGCAAAAGGATATGTCGAGTGGTATTAAAGTAAGCCAATGCTTTCAGAGTCGTTTCTTGTATCTTCTTCAGCTCTGTTAACAAAAGTGT…
375	rs5763	271.115	A01	TGTTGTGACAATGAACCAAGATGAATCTTCACTTGCCGACTCTTTAACTCACGTTTTGGGACCTTAAGAAACTCTTGTACATCGTCTAGTCTCTGCATCCAAAACAGAAATCATCATTAACACATAAGAAAATAACAAACAATTACTGATTTTATCTAGTTTCCAAAGGATTAGATGTAACAAACCACAATGCGGTTCTC[C/G]ACAACATCTTCGTAATGCAAAAGGATATGTCGAGTGGTATTAAAGTAAGCCAATGCTTTCAGAGTCGTTTCTTGTATCTTCTTCAGCTCTGTTAACAAAAGTGTTGTGTTGATCATTGGCTTGTAACCCGCAAGTATCTCAGCTTCTTTGGGAGAATGGACGTGAGACTTGTGAGTCCCGTTTAATAGCTTAGC…
376	rs6006	271.115	A01	CCGGTTCTGCAACACTTTGTTGTCTGTGAAGAGATACGCTGCCAAAGGCTTTGGCTTCGACCGTATAACCTGAAACCCATCTTCAATCTTTGATACGGTAATCACAGGAAGCAATGGTCCAAATATCTCTTCCTGCATCATTGAAGACTCCTCCGGCACATCAACAAGTATCGTTGGAGATATTTTTAGCTTATCTTCCA[T/C]TGTTTGCCCTCCATGAACAATTTTGTCAGCAACTCCATTCTCTTTCATCATACTCTCCAAGCGTTTGAAGTGGAAAGAGTTCACTATCCGCGACACGTCCTTGGACTTTAATGGATTCTCTCCAAAGAATGTCTTCAGCTCAGTCTTCAGAGCATCTATCTGTACTGCTTTACTTAGCATCAGCAAGCTTGATA…
377	rs5752	271.115	A01	CCTCATCTGCTTGAAATCGATATAAACTGTTAAGCAAAGACTCCTTATCCCCAACACCATCATCACGCTCACCACCAGCACTAGAACTCGCGTCTGGTGGTGGGAACGGGTGAAAATTGATTAACCCCCAGTAGTCCAAGAACTCCATCACCTCCTGCTTTGCTTCAACGTCTCCAACCTCGAGTTCTGTTAAATGTTTT[C/G]CTTCTATTTGCGTGTTTGGATCGGAATGAAACTTCCTCATGATCCAATCCCTAATTTCCATGTAAACCTCAGAACTGCGACCTTCTAACTTGCCGTTGAAGAAAGAAGGTAACGAACGCTCTTCAAGCGGATGAATCTTTCCCCATGAGAACCAACCTGTAAAAAAAAATCTCAGCAGCTCAATGTTAACATTA…
378	rs5812	271.115	A01	TTGATTTTTTGGAAACACGTGCGTTAATTTCTGGGGATGTCGATAATGATATTTTTTTTCTTTATTTAATTCTGGGATGGGTTTATATGACAGTGACATTTCTTTAAAATATAAAGGTATTGGATCCATTATCATCATATGTGACGCTTTTTAAGAAAGAACCAACTTTTGTGATTTGTTATTTAATTATTATTATTATA[T/G]CGCTTGTGTTCGTTTTCACACAGTTTATATTTTAATTTTAAACATGTTTAATTGGGTATAAGAATCTAGGTACGTGATTGATTGTGTGTTAGAATAAGTCACGTGCTATTTTTAACTTTTATTATTTCGACTGCTTAATTTGTGAGTAATTTGTCTTTCACATTTAGAGCTTTGTGTAGATCAATTTGTCTTTC…
379	rs6008	271.115	A01	GAAGAGATACGCTGCCAAAGGCTTTGGCTTCGACCGTATAACCTGAAACCCATCTTCAATCTTTGATACGGTAATCACAGGAAGCAATGGTCCAAATATCTCTTCCTGCATCATTGAAGACTCCTCCGGCACATCAACAAGTATCGTTGGAGATATTTTTAGCTTATCTTCCATTGTTTGCCCTCCATGAACAATTTTGT[C/T]AGCAACTCCATTCTCTTTCATCATACTCTCCAAGCGTTTGAAGTGGAAAGAGTTCACTATCCGCGACACGTCCTTGGACTTTAATGGATTCTCTCCAAAGAATGTCTTCAGCTCAGTCTTCAGAGCATCTATCTGTACTGCTTTACTTAGCATCAGCAAGCTTGATAAACAAATAAGAGTATAGGTAATAATAT…
380	rs4599	271.115	A01	AAGTTCACCAAGATTGGAACACACAGGAACACAAAGTTTAGAATATATGAGAGTGATCTTTTTTTTATATACCCCTTTGTAGAACTGGAAGTCTCTTCCTGAAGCCTCAATAGCCACACTGACTGGTTGATGAGCTAAAGCCTTCACCAGGCTTTCATCACTGTTTTGTGGGACGTCTTCGTAGCCGCTGATTGTCACAA[C/T]TTCTACATCCTCCTGTTATAAGAATGATTAAAAGTGGTTTATAAGATGCATCATAGTATCTTTGTGTCTAGTGTTTTGTTACCTTCTGCTCTTGGCAAATGCCTTCCTCCATGAGATAAGGGTAATCGTCTTCTTTGTGGAGTCCACCCGTCGAAATAATGTACTGGAACGCGTAGTCCATGAGACCTCCATTG…
381	rs5753	271.115	A01	TCACCACCAGCACTAGAACTCGCGTCTGGTGGTGGGAACGGGTGAAAATTGATTAACCCCCAGTAGTCCAAGAACTCCATCACCTCCTGCTTTGCTTCAACGTCTCCAACCTCGAGTTCTGTTAAATGTTTTCCTTCTATTTGCGTGTTTGGATCGGAATGAAACTTCCTCATGATCCAATCCCTAATTTCCATGTAAAC[C/A]TCAGAACTGCGACCTTCTAACTTGCCGTTGAAGAAAGAAGGTAACGAACGCTCTTCAAGCGGATGAATCTTTCCCCATGAGAACCAACCTGTAAAAAAAAATCTCAGCAGCTCAATGTTAACATTAAGAGGATCAATTAATCGCCACGTGTACTTAGATTCAACATGATTAGGATCTCAGCAGCTCAATGTTAA…
382	UA01_optical2_1857604	272.959	A01	TGTTTGACCACACCTGTCTAACCAAATGCGTGTTTAATTACTTGTTTCAGGTTATGACGTTATATATTTCATTCGAAGAAAAATCGCAGTTGTAACAATTGAATACTAGAACAGCGATGTATTCTTTATTTACAACGAACAAGAGAAAACATCGTAGCCATCAAATTATTATAGCCTAAGGAGAAAGAGAGCGTAAAGGGTGTCATTTCAGATACATTAACTAGGACCGACCGTTTTTGGACACGAATATATGGCTTAGCTGAATCAGAATCAATTCTAACCGGATATTTATCAGTGCAATGTTCCCAGTGAGAGTGACTTATTTGTTGAAACCTTGACATTGCATAGAGCCACCCAAATTTAAACTCTGACCCTAAAGCAATCTGCCAAACTTTATTTA
383	UA01_optical2_1857591	275.677	A01	ACATGGCTGATGATGTTTGACCACACCTGTCTAACCAAATGCGTGTTTAATTACTTGTTTCAGGTTATGACGTTATATATTTCATTCGAAGAAAAATCGCAGTTGTAACAATTGAATACTAGAACAGCGATGTATTCTTTATTTACAACGAACAAGAGAAAACATCGTAGCCATCAAATTATTATAGCCTAAGGAGAAAGAGAGCGTAAAGGGTGTCATTTCAGATACATTAACTAGGACCGACCGTTTTTGGACACGAATATATGGCTTAGCTGAATCAGAATCAATTCTAACCGGATATTTATCAGTGCAATGTTCCCAGTGAGAGTGACTTATTTGTTGAAACCTTGACATTGCATAGAGCCACCCAAATTTAAACTCTGACCCTAAAGCAATCTGC
384	rs5754	278.698	A01	CTAGAACTCGCGTCTGGTGGTGGGAACGGGTGAAAATTGATTAACCCCCAGTAGTCCAAGAACTCCATCACCTCCTGCTTTGCTTCAACGTCTCCAACCTCGAGTTCTGTTAAATGTTTTCCTTCTATTTGCGTGTTTGGATCGGAATGAAACTTCCTCATGATCCAATCCCTAATTTCCATGTAAACCTCAGAACTGCG[A/G]CCTTCTAACTTGCCGTTGAAGAAAGAAGGTAACGAACGCTCTTCAAGCGGATGAATCTTTCCCCATGAGAACCAACCTGTAAAAAAAAATCTCAGCAGCTCAATGTTAACATTAAGAGGATCAATTAATCGCCACGTGTACTTAGATTCAACATGATTAGGATCTCAGCAGCTCAATGTTAACACAAGATAAGG…
385	rs4283	281.797	A01	ACAAACAAAAAGTTTTGATTAGTTGTGAGTTTCTTTCACAAGCAACTCACAACTAATTTTGGCCTTTGGTGATTCTATTGATTGTACTGCATGTACATGAGGGTTTATATGAATATTCACGATTATCTTGATAAAAGGTCTATGAATAGGGAATAATATCACATCTATACAAGGAATCAAGTCCAGAATATCAAAATTCT[A/G]TTTTCGATTTCTCTATTTTTAACTTCAGTTTCGACAAAATCACAACAAAAGCGAACAGTGTTATTGAGTACAACAAAAAAGTAATGCTTCTTTCTTCTTTCATACAACCAACCAATGTAGTAAAAAACACAATACTTGCATTAAATCCCCATACGTGATATTCTTTCTATTTATATAGTAAACGAAGTTCCCCA…
386	rs4291	284.701	A01	TGCTGCTTCAGCTGCTGACTCGGTGTCATGATAATGCGTGTTGATGCTGCTCATGCTACTACTCGATCTGAATAAACAAAAACACAACATAAGGACTTACATTTTCTGAACATTGTTGAAACAAAAACGAATATGTACCTCGGGACAGCTTTGGTAGGATCAATGGGTTCATCAGAAGCACGGTTCACTGGTAAGCTTGA[C/T]GCGCTAACAAACGCACGTGGACCATCCTGCTCTCATACAAGAAACATTACATGTGTTCAAGATTATAATTCAAAGAAAGAAGAAAAATGAGAGAGATAAAGAGAGACATGTACAATGGTTTCTTCTTGAGGTTTGAGAAGTTCTTGCTCAGTCTCTGCAGTGTCCCAATCAACCTGGAACTCCTTTGCAATCTC…
387	UGM1342@A01	285.282	A01
388	rs1983	285.282	A01	CGATTCTCCAACAGATGGGGGCAGCGAAAAGTCGAACGATCTCTCTCCCACTCTCTCACTCTCTTGGATCATCAAAGTTGCACAAGAAGAAGGGATCATCAAATTCGTTGCGGAGGAGGAGGTCGGTAGTCTATGGATGATTTAAATTTATTTGTCCCTTAGCTAGATTTTAAATGGTTGTGTTGTGGTAGGAGGTGATC[T/A]TCATCATGTGTTAGAAACGGCAGTGTGGTGGGACCTGAACACGTGTCCAGTTCCGGCTGGTGTAGACCCTCGTTGTGTCCGTGCGTGTATAGAATCTGCGTTGGAGAAGCAGATTGGTCATCGTTCTGCAGTCAGTATCTATGCCATGGGAAACCTAGAATACATCTCTAGTGACCTCTTGCAAAACATCTCTT…
389	rs2005	285.282	A01	CTCTTTCTCCTCTTCTTGACTCTGGTTCTCTCAGTACGACACTGAAGAAGAGATCCAACTTCTTCTGATCTGAGATTCTCCAACTCTATCTCCTTGGCTTGGCAAGACTCTTGCAGTTCTCTGTCGTACTTCCCTGCTTGGTTCTGAAGCTCTCTGACTTTGAGTTCAAGCCACTTGCATCGCCACGTTATAGGGTGTAT[A/G]AACCTCCTCCAGTGATCAGTCAGCTTCTTCTTTCTACCATTAAGAAAAACATAACCAATCACAGAACAGAGCAAAAAGGAATAATAATAATAATAATCATTCCCAAGTGAGAAGCTTACTTACCTCACCCACAAAGGATCAGTACACATGATGGAGTCAGCTTCTTGATCATTACAAGCTGTTTCCTCAATCTC…
390	rs2345	285.282	A01	ATACATAATACATGTAAAGCCTTAAAACTTTTATTTTGCCCGAGAAACAGAGTGAAAAAGTTGAAGAGACTCTTTTGCTTCTTCTCTCTTTACTACTCCATCTTCCCAATACCGATTTGGTTCACTATGAACTCCCTAAACCCGACACGACGGCTGTTTACACTTTGCGGCATACACGAACCACCACCACCTCCTCCACT[C/T]CCTCCGATGGAACCACCACCGCCCACGTTCCCTCTCTGTAAATCCGCCATGTAACTCCTCACCTCCGTCCTAATCATCTCCTGCACCACCGTCATGAACTCACCACCGAATCCTGATATCCCCTTCTCTTCTTCCACCTCTTCCTTTCTAACCGGGAACAGCTCCGCCGTGTAACCACCGTCAGTAACCGTATT…
391	rs2346	285.282	A01	ATACATGTAAAGCCTTAAAACTTTTATTTTGCCCGAGAAACAGAGTGAAAAAGTTGAAGAGACTCTTTTGCTTCTTCTCTCTTTACTACTCCATCTTCCCAATACCGATTTGGTTCACTATGAACTCCCTAAACCCGACACGACGGCTGTTTACACTTTGCGGCATACACGAACCACCACCACCTCCTCCACTCCCTCCG[A/C]TGGAACCACCACCGCCCACGTTCCCTCTCTGTAAATCCGCCATGTAACTCCTCACCTCCGTCCTAATCATCTCCTGCACCACCGTCATGAACTCACCACCGAATCCTGATATCCCCTTCTCTTCTTCCACCTCTTCCTTTCTAACCGGGAACAGCTCCGCCGTGTAACCACCGTCAGTAACCGTATTCTCATTA…
392	rs2653	285.282	A01	TTACTATGATCAGAATTTAGAATACCTTTGATTAGTACCAGAAAATAGATCGATCGTCTGTTAAATCTCATTATTTTAACCATTGGGTTGAAATCGTCTAACCTGGCTAGACGAAGATAATTTAATTTTTCAAAGGAATCAAATCGAATATTAATGTGAGTGGACACCAAACTTTAAAAAATTAGCAATAAATTATCTAA[C/T]CAAATAAGTTTTCGTTGCTCAGGAAAAAAAGAGACATGTTTTGTTTAAAAGTTCTGAAGAGAAAATGTTATTTTGCTTAATCGGTTGTTGAAACTTGAAAGAGAGATATCACGAATAAACGTGTTTTATTCTTTTAAGTATTACGATGTACATGCATTTATGTTTAATTATGTGTATTGCTTAGTATGATTTAT…
393	rs2655	285.282	A01	CGTCTGTTAAATCTCATTATTTTAACCATTGGGTTGAAATCGTCTAACCTGGCTAGACGAAGATAATTTAATTTTTCAAAGGAATCAAATCGAATATTAATGTGAGTGGACACCAAACTTTAAAAAATTAGCAATAAATTATCTAACCAAATAAGTTTTCGTTGCTCAGGAAAAAAAGAGACATGTTTTGTTTAAAAGTT[C/T]TGAAGAGAAAATGTTATTTTGCTTAATCGGTTGTTGAAACTTGAAAGAGAGATATCACGAATAAACGTGTTTTATTCTTTTAAGTATTACGATGTACATGCATTTATGTTTAATTATGTGTATTGCTTAGTATGATTTATGTGTATATAACTACAAATTGGAGAAATAAATCAGTGGTGGCCCAAACAGATTTT…
394	rs2656	285.282	A01	TCTCATTATTTTAACCATTGGGTTGAAATCGTCTAACCTGGCTAGACGAAGATAATTTAATTTTTCAAAGGAATCAAATCGAATATTAATGTGAGTGGACACCAAACTTTAAAAAATTAGCAATAAATTATCTAACCAAATAAGTTTTCGTTGCTCAGGAAAAAAAGAGACATGTTTTGTTTAAAAGTTCTGAAGAGAAA[A/G]TGTTATTTTGCTTAATCGGTTGTTGAAACTTGAAAGAGAGATATCACGAATAAACGTGTTTTATTCTTTTAAGTATTACGATGTACATGCATTTATGTTTAATTATGTGTATTGCTTAGTATGATTTATGTGTATATAACTACAAATTGGAGAAATAAATCAGTGGTGGCCCAAACAGATTTTGGGACGTGTGA…
395	At4g37280a(4g103)@A01	285.282	A01
396	UGM2001@A01	285.282	A01
397	rs1519	285.282	A01	GTTCTCTCCCTTCAGGGTAAGAAGAATCTCTGTTTTAGACTGAGAGTATTAGATGGTAACGTGTTTTAACTTGTAGTGATGAGAAGGGGTTACATTATGGAGCAAACTTGCGAGGCAAGGAACTTCTATTGTTACGTGGAACTTTAGGAGGTAACGAAGAGCCTATTTCCGATATACATAAGCAGGAGATTTCGATCCCT[A/G]AGGATGTTTTAAATGGTTCTTTCAAGGTATACAATATATCTAGATGGTTCCTTGGATTACACGCTAGGTTACTTGAAAGTTGAAACTGAAGTTATTTTTTTGTTTTAGGAGTTGTGCGATTTCATATCCTTGGAGCAAGTTAAATTCCGTGGGATGAATCCTGGCGAAGAAACTGAAGACGTTAAGAATCTAGG…
398	rs1522	285.282	A01	GGTAACGAAGAGCCTATTTCCGATATACATAAGCAGGAGATTTCGATCCCTAAGGATGTTTTAAATGGTTCTTTCAAGGTATACAATATATCTAGATGGTTCCTTGGATTACACGCTAGGTTACTTGAAAGTTGAAACTGAAGTTATTTTTTTGTTTTAGGAGTTGTGCGATTTCATATCCTTGGAGCAAGTTAAATTCC[G/T]TGGGATGAATCCTGGCGAAGAAACTGAAGACGTTAAGAATCTAGGGTTTACGTTAACACGCTATGTCGAGGAGATTAGATCAGGTTCAATCTCGGCTATACATAGAAAGAGTTTAGCAGATGGTGATGATGACAAGGTTTTGAAGGAGTTTGTGAATGATATGAATGAATCATTGGATAGACACGGTCTGAAAA…
399	rs1621	285.282	A01	ATCACGACAGAATTCGAGTTTCGTGGAACGGAGACGCTGAACAATAACTGCTTGGGTCATGAAATCAACTCCTTCGTTGATTGTCCTCTAAAAGATAATTAGTAGATGATTGATTAATGATTAATTAGATACTGAATATTATATATCTTATTTGTTTACGTGTTATCTTTTAAGATGTTGAAGGTATGGAACAATAAAAC[C/G]CTAGTGTGTGTAACACATTTTTTGTTTGCCTTTTTGCAGTTTGAATAAATGAAATAATTTTATTCTATTGTTGTCACTGTTTATTTATTAATGCGAAAAGCTACTTTTGTGCTCTCGTGAGTCGTGAAAAAAAAATTCAGGTAGATGCTGAAATAATGGGAATCCTAGAACTTGATATTTCTACAGTTCACACA…
400	rs1637	285.282	A01	ATATTGTGATTACCACACCTTAATTATGAAACCAGTTCAATACATTACGCACTTTTATTTTTAAGTTTTCAAATGATTACCTTTCTGTCATTCCATAAAGATGATTAAGAACAATTGTATAGAGAGTCCATAAACTTAAAGAATCTCTCCTACAAAACTTATGGTGTTATTACAGTTTTTAATTTCCATTAAAAGAAGAA[C/G]ATAATAAAACTTATTTATTATGAAATGTTATGTTTCATGAAATTCTTATTACACCTCCTTATCTCCATATTTTCTTTATTTTCTCATAATTAAATGTTTTGTGCAACATTTATATGATCTTTTGTTCGCTACAGCTCATTCAACAAACTTTTTTCTAATCAACACGTCAAGTCGTTAACGGTATTAGTAAAAAT…
401	rs2027	285.282	A01	AGAGCTCAAATCACAAGTGGGGTCTACTTCACTCCACGTCTTTGACCTTTTCTTTTTTTTTATCTTTATGAAAATTGATGTGTATTATCGTACACAACGTTTATACAAAGATATTGTCCTAATTATGTTGGATTCTGTCAGAATATTTTATTCCCTTTCTCTAAACTAGGGCACGTGAAAATCTTTGTTGTTGTATTGAT[A/C]ATAATCAAATTAATTTTACCTCTTTTTCAATCGTTTTTCCTCGCATTTTTTTTTAGATATTAGACTAAAACCTATAGTTGTACATATTTTGGAACCATAGAGTGAAGATGTATAGGAGATTATATCAGCTAGCCATCCATGTCAAGGCGATTCAGTGTCCGGACCGGCATTGTCGATTAATCTCGTTTGGAGAG…
402	rs2170	285.282	A01	AGGGTTGTAGCCGAGACGGGGGACAAAAGGTACAGTAGACAAGTAATCTAATGTCAGTTTATGAAGACATAGAGGACCTACATGTCCCTGCCATGTAAGCGTTTACCGAAGTTTTGAGTTTTGTCTTTAGTGGTTAGGCGTCATTACGGACTTAAGTGGCTCGTTTTTCTTGTGACTCTTTTGTTGGTCGTCGATTAAGA[C/T]GGTCAAATACTAATACGCTTTGCTTATAACGCTAATAACGGAGTTACTAAATTAATCGTGATTAAGTAGTAGAATAATATGTAGCTTAGGGGACCACGGTGTTGTTTTGGAGGCAGTTAGTTGATACACTATGACGTAAAGTATTAATCTGTGTATGTTATTTAATTAGTACCAATATCATTGTTCTATAAATT…
403	rs2722	285.282	A01	AGTCTAGTCATCTTTATCTCATCAAAGACCAAATTACAAAAAACCATCTTAATTTCTTCATATTTGTCTGATCATATCACATCCTGTTCATTCCCACACAAGAAATGGTTAGAGTTTTTTTTTTCTTGATTGTTCCTTAGTTCCACATCGTTCAAAAACAGAAACAGCTTAGATTCTTCTGCTTATTCTGTTCATCGGTT[C/A]TGTTTACGGCAGGCAAGTTTCGCGTCCGGAGCAGCACAGTTCAGAAGAGGTCTGAAAACTAAAGGGAAGACTTATGGATTGACCAATCAAAAGAGAAGAGAGATCAGAGAAATATTTGATCTCTTCGACATAGACGGTTCAGGTACGTATTAAACCAGTTTACCCAAATCTAAATCAGAAGCACATGATTTTAG…
404	rs1504	286.488	A01	AGAAGAATTTTACATGACTCTTTCAAGTTTACAATTCATAATCTTAAGTTGTTGACTCCATCCTTCACGTGTTTCATGGAATCTGGGTTGCTGTCTAAACCCATTGTTCATCCTTCACGTGACAACTCACCTATCTTTTTTTCTGTCGTCAGTTGTGATAACTCTCTGTTTCTCTCTCTGCCTTTTGATATTAAAACAAC[A/T]AATTTGATTTAAGTGAAATAGAATAGACAAATAAAAAAGGAAAATTCCTTAAGAACCGGGTTACCAAATACATATTAAATTGAATCTAAAACGTGGGATATCACTATTTTAGTATATTCTTGTTTGCAGGCTCGATGATGTCAAATTAAGGTGAAACCAATAATACATCTGCCGAGTTCGGATATTCCGTTGTT…
405	rs806	287.574	A01	TTGATCCATTGTTTCCTCCCCAACCCACAAGCATAACCCTGTCGGAAACCAAAAAAAAAACAAAAAAATGTTGAAACTTCACGACGGAGAAACCGAGGAAGCGAGTGAAAAAAGATCGAAACTTTGTTTTACCCTAATTTGGGGACACGAGTGTCGGTTTTGAAATCGTATTTGACAACCTTAGGCTTCACGATCCACTG[G/A]TAAGCACCGTTAACGTTCTCGTGAACGACCTCCGTGGTCTCGTAATCGTACACAGACTGAATCTCATTCTCCGTGTACTTCACGTTCGGGCTCTCGACTTTGAAGCTCTCGATGAACATTTTTTCAGACTCTGTTTTGAATTGAATCGAGTTTGTGTGGGTTTGAGCTTCTCTTAAGTGGAAGCTATTTATAGA…
406	At4g39010(4g108)@A01	288.552	A01
407	BJ_VH_0219@A01	288.552	A01
408	BJ_VH_0497@A01	288.552	A01
409	rs775	289.461	A01	AATGGAAAATATTTAAACAATTCTTTTAATGGTTTTTGAATCAAGAATTGGTCCAAATTATACAGTTGCAAATAAATATTTTTTTAAAACAGGAGCATCATGAAAAAGACCAATACGTTTTAAAAAAAAAAAAATTGCTCGTCATCTACACAACTTGATCGGATTTTCTTAAGTTCACAATAAAATAATAATACAGAATT[A/G]AAATTGACAAATTTCATTGGACCGAAACCATGATTAAATATCGCAAATTACAGTAGTTTACACATTATGGAAGTGAATCATAAAAGCGATATGAAATTATGGTCCAATCTAGAAACACTTGTACATTATACTAAGCCCATCTGGATTACTAGAAACACCGGTAACTTCACACCCTAGTACCCTACAAAGATCAA…
410	rs621	289.813	A01	GACAAACCTGAGAAAATAACGAAATGTAATTCTCAAACTAGGCGTACATTGGGAACTTTCTATCCCTTAATTGAATGTTCGATTGAAAAATTGAAAGAGGAATGGAATGGATTCTAGGGTTCTTATTCGTCGGGTGTTTTGATTTGATAAATGGGAAAGAAAAAAAGCTCGAGGGGGTTGTATGATAAATTTTATCACAA[T/A]TTTCGTGAAAATGACGAAACTATCCTTGGTTATTAAGATCTTAACATACGACGCCGTTTGGGAAAAGCTGCTTCTCCGTCCGTCGTAACACGTACACGTTCGAGGAGGAGCAACGCAACGCAGAGTTTTAGCATTTCTGATTGTTGCATCCAGGCTTCAGAGGTTTCCTTTGAGAAAGAAAGGGAAAGGCATCT…
411	rs1336	290.057	A01	GATTTATCAGTTATCAATTATCATGTAACATCTTCATCAGTACTCATTCAGCTTACCTTCTAGAAAAGACAAAGGGAGAAAGATGGCCTGAGGAGTCTCTCGCGGCCCAACCAAACGCCTCTACGCTCTGATATTTCTCTCCTAATCTCTGCATGATCTCACTCTTGTTTCTCTCTAATTTCGACCAATTACTGGACCAA[C/A]TAACCAACCTATCTTTATTATATATAGGAATGAATAGGATCTAAACGTTGTCGTTTGATTTGAGAACTATTGTGTTGACTTTTGGTATGACACAAACCATAGCATGTACTAAATTTTAATAAAATTCGACATGAGTCATTCATTTTTTTTACTTTTCATATATGTACTTCTAACCACATATTTAATAATATAAA…
412	rs1144	290.057	A01	AACCGGAAACTGAAACCAGGGAACCCATCTTTCTCGGGAGCATCACCATCATCGTTACTAACCGGTCTGTTTCCGCCATTAGAGGACTCCTTGTTGCCACCGCCATTTTGCGCATACGTTCTGAGCTTTAACGGGGATTTGCAGAAATTAAAATGATGGTGATGAGGAATGATGTATGAGAAACGAGGCTTTAGTGTGAT[A/G]GGCACAAAGGGCTTTAGTGTTAGCAGCATCGCGGATTGTGGATTTAAAATCAAAATGATCTTTGCTATGATAGTAGGAGCTGGTAAGTCTATCTGCACTCGAGAAAAACAGAGGTCAAATAGAATCTAAGCATATCGAAATGACTACTGGAACTCAAAATCAAAGCGAAATCCTAATTCTCGCCATGATATTTT…
413	rs1233	290.057	A01	ATTTAGTCAAATAATGTATTTTTATTAATAGCATTTTCATGTGTACGTATAGATATTATCATGAAAGTAACAATTGTTCACTAAACAAAAGTGCGTGCTAAATATAAAATACATTTTCAGATAGCTTTGTCACCACAAAATTTACACCATGCAATCAAATCCAACGTTACAACTTGTTCACTGTGATTATACAAATTTTC[A/T]CAATAAAACTCCAAAGATATCAGAAACCGATTAAAAAAATTATTGTAAATCTTAAAATATCTATTATGAGAAAGGAAATTGTTGGAAAATCAGAAGCCCAACATAAATAAAAAAGAAAGAGGATAAAAAAACTCAAATATTCTTCTATGAAACCGAGTCCTATTAGAACTCCAATGTCAGCAGTCAAAGTAACT…
414	rs1234	290.057	A01	ATGTATTTTTATTAATAGCATTTTCATGTGTACGTATAGATATTATCATGAAAGTAACAATTGTTCACTAAACAAAAGTGCGTGCTAAATATAAAATACATTTTCAGATAGCTTTGTCACCACAAAATTTACACCATGCAATCAAATCCAACGTTACAACTTGTTCACTGTGATTATACAAATTTTCACAATAAAACTCC[A/G]AAGATATCAGAAACCGATTAAAAAAATTATTGTAAATCTTAAAATATCTATTATGAGAAAGGAAATTGTTGGAAAATCAGAAGCCCAACATAAATAAAAAAGAAAGAGGATAAAAAAACTCAAATATTCTTCTATGAAACCGAGTCCTATTAGAACTCCAATGTCAGCAGTCAAAGTAACTCCTAGTTAGGTTT…
415	rs1305	290.057	A01	GCACCAAGCCGATTAATCGCCTCGTCTCTCTTACTCTCTAACGAACTAATAACCGTAACCTTAATACCCATAGCCTTGGCAAATTTCACTGCTACATGACCTAAACCGCCTAGTCCCACCACACCAATGTGGATTCCGGGCTTGTCGAGTCCGTGATACTTCAACGGTGAATAAACCGTGACCCCAGCGCAGAGTAGCGG[C/T]GCGGCAGCGTCTAACGCGAGATTTTCAGGAATACGGATGATGTAATCCTCTTCACAAACCAGGTGGTCAGAGTAACCACCATAAGTCATGGTGTCATCGTAGTACTTGCCTCCGGACGTCATGATCATTTTTGGACAGTGGTTCTCTTGGTCATCGGTGCAGATGTCACATGACCGGCACGAGCTGAGCATATA…
416	At4g39690(4g18PP)@A01	290.057	A01
417	rs1063	290.057	A01	CATTCGGGACCCACCACTAATCATTAATTATCGTGTCCCGCTCACTTTAATCCAAATCTCATCTCCTGTATAGCTCTTCACTCTGTTCCACTTACATCCTCAACCTTTTGTTTCTCGATTTCAACCGCATCCCACGTGTCATAATCGCAGCTCTTATCACTCTCACTCACCGAAGACTCTCGCACAGTAGATCACAGTAG[A/C]CAACAATTAAAACTCAAATCAATCAACCACCAACTAGTTTAACAGCTAGAGAGAGAGAGAATAAACTTCGAAATAATTCGCCGCCAACGACAAAGACAATGGCCGGAGGAGGCGGATACGGCGGCGCATCGGGAAAAGTCGATTACGTCTTCAAAGTCGTTCTGATCGGCGATTCAGCAGTCGGGAAATCGCAG…
418	rs1129	290.057	A01	TGTTTTAGAGTCTTACTAATACCAAAGGCCTTCTTAAAAGACCATTATCTAAAATCCAGCTACGTCTATTTAGAGAACAACAAACCCCAACATTCACATAATACGACCCAACGAAACGAACAACACAACACTTAAGCACGCTCTCCTCTGATCCTGCGAGCGAGCTGGATGTCCTTGGGCATGATGGTCACACGCTTGGC[A/G]TGAATGGCGCACAGGTTAGTGTCCTCAAAGAGTCCCACAAGGTATGCTTCAGCTGCCTCCTGGAGTGCTAGCACCGCATGGCTCTGGAAACGTAGGTCAGTCTGCAAATCACAAAGATCACTTATGAATCAAGGATAACACAACCAATGAACACAAACAATTTACAATAGTGGAACAAGCACAGTTACCTTGAA…
419	rs1301	290.057	A01	AAACTTACAGTTAGAATTTAACTCCCCCAAAAAATCTTATTAATATAGCTAGCACATAATAATATTCAAGTTGATTCAGTTGAAAAACACAGTAGTAGTGATACAGACTAAGCCTTCTTCAACAAACAACTCGGAACTTATAACGACAAAATAAACAAGAAAAAGACGTTTTCAGGAAATTAATTAAGTTTTTAAGCTTT[A/G]TAACTAAGGAGTAGGCTTCAAAGTGTTGGCAACATCAATCACAAAACGGTATCTGACATCCCCCTTTTCTAGTCGTTCCATAGCCGTGTTGACATAATCCGCAGAGATAAGCTCAATATCTGCCGTTATGTTGTGTTTACCGGCAAAATCAACCATCTCTTGAGACTCTTTTATCCCTCCTGTCATACTTCCCA…
420	rs1308	290.057	A01	CCTAGTCCCACCACACCAATGTGGATTCCGGGCTTGTCGAGTCCGTGATACTTCAACGGTGAATAAACCGTGACCCCAGCGCAGAGTAGCGGCGCGGCAGCGTCTAACGCGAGATTTTCAGGAATACGGATGATGTAATCCTCTTCACAAACCAGGTGGTCAGAGTAACCACCATAAGTCATGGTGTCATCGTAGTACTT[G/T]CCTCCGGACGTCATGATCATTTTTGGACAGTGGTTCTCTTGGTCATCGGTGCAGATGTCACATGACCGGCACGAGCTGAGCATATAACCAACTCCGACTTTGTCTCCGGCTTTGAATTTAATCACTTTAGCTCCGACTTCAGTCACCACGCCAACAATCTCATGCCTGAAACAATTTAATGTCATCATTACATG…
421	rs770	290.057	A01	AATAAGAACTCGTTGAGGTCATTGATGATGCTATGATAGAATGGAAAATATTTAAACAATTCTTTTAATGGTTTTTGAATCAAGAATTGGTCCAAATTATACAGTTGCAAATAAATATTTTTTTAAAACAGGAGCATCATGAAAAAGACCAATACGTTTTAAAAAAAAAAAAATTGCTCGTCATCTACACAACTTGATCG[G/T]ATTTTCTTAAGTTCACAATAAAATAATAATACAGAATTAAAATTGACAAATTTCATTGGACCGAAACCATGATTAAATATCGCAAATTACAGTAGTTTACACATTATGGAAGTGAATCATAAAAGCGATATGAAATTATGGTCCAATCTAGAAACACTTGTACATTATACTAAGCCCATCTGGATTACTAGAAA…
422	rs1121	290.444	A01	AAGGGGTTGGAGAAAAATCTATTGGTCAAAAGAAATAACGTTACTTCCTTTTTTGTAGGGGAAAGATTTGTTTTTTATCGGCAACAAAATAAACGAGAGCCGATCAATTCGGACTATTTATTTCCAAAGATGATGGTTTTCTCCTTGCCAACCATTCACTCATTTTACTTTCATAATCTGATATTATAATAAGGTCAAAT[A/G]TATAACATCACACAGAGTCTTCTATAGTTCTGGACAAAACACATGAGACATTGAAACTTTAGAATGGTGCGATAACAACTGGAAGAAAATAACATTAGGACACAGCAAGAGAAAGAGTTTGATCCTCTACCAAAACAGCAAAGCAAAGTTGCCACCTGTGTGCTTCTTGTGATTTGTCTTAATTACGCTCACAC…
423	rs1118	291.707	A01	GTTTTTTTTTGTTTTTTATTATAAAAGAAGAGCCAAGTCTTGGATTTTGATTAGAGAATTTATTTGAAGGGGTTGGAGAAAAATCTATTGGTCAAAAGAAATAACGTTACTTCCTTTTTTGTAGGGGAAAGATTTGTTTTTTATCGGCAACAAAATAAACGAGAGCCGATCAATTCGGACTATTTATTTCCAAAGATGAT[G/A]GTTTTCTCCTTGCCAACCATTCACTCATTTTACTTTCATAATCTGATATTATAATAAGGTCAAATATATAACATCACACAGAGTCTTCTATAGTTCTGGACAAAACACATGAGACATTGAAACTTTAGAATGGTGCGATAACAACTGGAAGAAAATAACATTAGGACACAGCAAGAGAAAGAGTTTGATCCTCT…
424	rs993	291.707	A01	ACACTCTCTTCTTCAAGCTACATCGATCATCATATAAGAGTGATTCTCAGTGATCAAATCTCGACTCTAGAATCTCTCCGCAAACACCACGCTCTCATCATCACAGGAGGAAACTCAGACAACATCTTCGTCGCTTCGAAGCTGATTCAATCCTACGCTTCCTTCGGCAAACCAAATCTATCTTCCAAAGTCTTCGACTC[T/G]GTTCGTCAAAGAGATGTGTTTCTATGGAACTCCATCATCAAAGCACATTGCTCCAACGGAGATTACCCAAAAGCGCTGTCTTTCTTCTTCTCTATGCTCTTGTCTTCCCAATCGCTCGATCATTTCACCGCTCCGATGGTTGTCTCCGCTTGTGCGGAGCTCACGTGGCACCACGTTGGGTGTTTCGTTCACGG…
425	At5g08280(5g7AJ)@A02	0	A02
426	UGM1422@A02	0	A02
427	UGM1719@A02	7.76604	A02
428	At5g13390b(5g445)@A02	9.83471	A02
429	At5g14740(5g437)@A02	9.83471	A02
430	At5g14850(5g397)@A02	9.83471	A02
431	At5g14910(5g21LP)@A02	9.83471	A02
432	At5g15640(5g283)@A02	10.6751	A02
433	At5g17620(5g305)@A02	10.6751	A02
434	rs52614	14.0335	A02	AAGAGCCTTTGAGACCTGTAGCTATGTTGTCATCAGCACAACAGATAGTTGAGAATCAAGAATACAGTCCGGTCGGTAAAGGCATAGAAAAGACTGGAGCTAAGCTTCAAGCATCTGGTGAGTTCTATATATATAATACTCTTTAATCATTTGCCTTGTGAAACAAGCTAACGTTGATTCTCTGCTTTTACAGGTGAGGC[T/A]GTGTATGTAGACGACATTCCTTCACCGGAGAACTGTCTGTACGGTGCATTTATATACAGTACAATGCCTCTGGCAAGGATCAAGAGTATAGGGTTCAAGGAGAACAGAGTTCCAGAGGGAGTTCTTGGCATTATAACTTATAAAGATATCCCCAAAGGTGGGCAAAACGTTGGTACTAAAGGTTTCTTTGCCTC…
435	rs52902	14.0335	A02	CGGAGAGAACACGCCAAGATAACGAAGACGACCTCACCAAGAACAAGCCAAAACCAACCACAGCTCCACCAAACCACAACGCCATTGCCGTCGGAGAGAAACCACGTCACCAACCCCCATCGCCGCAACTCAAAAATCTACATGATTACTAATAAAGAGAGACAAAGGTGGAGGCCTTCTCCCAGCGCAGCGGAAACCGC[C/T]GGCCGGAAAAGGCCTCAGATCTAGAATTGTGATAGAGGCTGCTGTTCACGAGCGAGAGAAAAAACTGAACAGAGTCGGATCTCTTTCGGTCGGTTGCGCTTGACTTCGTTTGGGAGACGTTTTTAAAACCAATATCTTCGTTTTAATTAATAAATAAAAGGACGTTATTAAAAAATATTAATTTCAACGGCCGG…
436	rs52599	15.2036	A02	TCTTGTGAATCATTAATAGTCGTGACTCGTGAGCTTGATCTTTTTCACATATTTAAAATGCACCATATATTTTTCAACAAAGTTGAAAATTTGATTATTTAATACTATTAAAAAGTGTGTGTGGGATAAGGACGTTGATTCCAATGGAATAGAAAGTCTTTGAATATCTCATGCAGTTGAAGTTTCCTTATAACGCCGTG[A/T]GAAGAAGTTGTACGTATTCGAAGTTCATGGAAAAAAATGAACAACTATTCTTAGAATCTTAGCTATTCATGTTTATAGCTAATCCACACATACATTTTTTTTCTCTTGTTCACCATGCAAGTCTTAACAATTTACATACTTAAGTTGTTACTAACTTACTATGATGTATAGTTCAGATTCAGGGCCGAAGTGTT…
437	rs52613	15.2036	A02	TGGCTCAACGGAGGATGCAAAGAGCCTTTGAGACCTGTAGCTATGTTGTCATCAGCACAACAGATAGTTGAGAATCAAGAATACAGTCCGGTCGGTAAAGGCATAGAAAAGACTGGAGCTAAGCTTCAAGCATCTGGTGAGTTCTATATATATAATACTCTTTAATCATTTGCCTTGTGAAACAAGCTAACGTTGATTCT[C/T]TGCTTTTACAGGTGAGGCTGTGTATGTAGACGACATTCCTTCACCGGAGAACTGTCTGTACGGTGCATTTATATACAGTACAATGCCTCTGGCAAGGATCAAGAGTATAGGGTTCAAGGAGAACAGAGTTCCAGAGGGAGTTCTTGGCATTATAACTTATAAAGATATCCCCAAAGGTGGGCAAAACGTTGGTA…
438	rs52381	16.0446	A02	TAGCACCGTCACGTCGACGTAACGGTACCAATCGTCATCACCAGTTCTCATCTTCAACACTCTTTCCCATCTCTCCCACCACTCTCCGCAATGACCCAAACCACCTCCGTAGCTAACGTCCGTTACTTCCCCGTCTCCGTCAACACACCTCTCTCCTTCAACGCCTACCTCATAGTACATCGTCAGCTTCCCTTTCGTCA[T/C]GCCCTCATCGCACACTAACGGCTCCCAAACCACCGTTTCCTTCCCTTGAGCCGTCGCCGTTTCCCCCACGGCCCCGGCCACTGCTTGCGGTTGGTAATGACCGGTTTCTTGTTCAGGTTTCGAGGCTTTGGATCCCTCTAACAAGACACACCCATGTCCGTCTTCGACTTTGATGGTGGTGACTCTTATCCTCC…
439	rs53159	16.0446	A02	AATATATCACTGTTTGGTATATTTGGTGTTTGGTGATCGGTCACACCGATGTTTTCTTGTTTTCTTTCCCCCTAACCAATTGTATCTTCGTAAGAACTTTTACAATGGTATAAGCCAACTTTGATTCCATTCAAATCATAAATATTTCGCCACTCGAGCCATTGAAGATTTTTCACAATTACTTTAGAAATAAGGAATTG[T/A]TTTTTTTCTTCTAAGTTTTCAAGGCTTCCTCTTCATACGCAAAATAATAATAAAAATTATCAATTTATGGCACACCAGATTATCAGATCTTCCACATTAGCATAAAACATTTACCATTCATTTAGCCATCTTCTTTGATTAGCTCACAAAATTCTTGATATTATTAATAAGACTATATATCAACTTATTTTATC…
440	UGM0537@A02	16.0446	A02
441	rs52781	16.0446	A02	GGTGGATTCTTGTGCGCAGGGTTAGCCTTTCCACCAGCCTTAGATTTAGCATGACCAGTTACTACAGCCTACAGATCAAACAATAAACTTAAAACAAAAGGCGCGTGAATCACAGACGACGTGAACTTTAAATTCGATAAGAGCTATAGTTCGATCAAGTTTCGCAAAGCTATGATCCAATTACATTAACGATAGGTTTA[T/C]TGAATGACCTGAGAATGATTTGGGATTGAGGTCGGAATGGATTTAGCCGCCGCCGCCGCCGGAGGAGGAGGAGGATTCTTAGGACGGGGTTGTTGCGCGTCGGCGAGGGCAGGCCACGAGTGAGCACCCATTACCGGTGCGTCGGCGGGCTCTATCGGAGGAGCCGCTGTTTTCCAAGGAGACTTAGTCTCGGA…
442	rs52824	16.0446	A02	TCAACTTCCTCATCGGTCAGCTTCTCCCCAAGGTTAGTCATCACATGTCGAAGCTCCGCCGCGGAGATGAAACCGTTCTGGTCCTTATCAAACACCCTGAACGCTTCCTTGAGCTCTTCTTCCGAGTCAGTGTCCTTCATCTTCCTCGCCATCAGGTTCAGGAACTCAGGGAAGTCAATGGTCCCGTTCCCGTCAGCGTC[A/G]ACTTCGTTGATCATGTCCTGGAGCTCAGCTTCTGTCGGGTTCTGCCCCAGAGACCTCATCACGGTTCCGAGCTCCTTGGTGGTGATGCAACCTGCAAAAACCACAAAGAAACAAACAATCTTTTTTAACTCTCCCTAAAAAAAATGTATCAATCAACGAACGTTGGAAACATCAAATCGGATCTCCTTTTCATC…
443	rs52825	16.0446	A02	AAACCGTTCTGGTCCTTATCAAACACCCTGAACGCTTCCTTGAGCTCTTCTTCCGAGTCAGTGTCCTTCATCTTCCTCGCCATCAGGTTCAGGAACTCAGGGAAGTCAATGGTCCCGTTCCCGTCAGCGTCAACTTCGTTGATCATGTCCTGGAGCTCAGCTTCTGTCGGGTTCTGCCCCAGAGACCTCATCACGGTTCC[G/A]AGCTCCTTGGTGGTGATGCAACCTGCAAAAACCACAAAGAAACAAACAATCTTTTTTAACTCTCCCTAAAAAAAATGTATCAATCAACGAACGTTGGAAACATCAAATCGGATCTCCTTTTCATCTCAAATCAACAAGTCAATCGCAAAATACAGATACATCGGTACGATCCAACAAGAGATCGTCACAGAACT…
444	rs52838	16.0446	A02	TGTCAACAGTGGAACTTATTGACTGTGCGTAAACATGACAGCGTATCAAAGTTCCAGAGATTCTGGAAGATGCGTGGTTCAAGAAAGATTACAAACCAGCCGTTTTCGAGGAGAGAGAAGAAGCAAAGTTGGATGATGTGGAAGATGTATTTAAAGATTCAGAAGTTAGTCATATTTATTTAATCTGAGACCTGTATGAT[G/A]ATTAAGCTTTTTCTTCTCCTTTTTAGTTACTTGAATAAGTTTCCATAACAATCTGTGGTTTATGAAATAGGAGCATCATGTCACAGAAAAGAAAGAGGAGCAGCCAACTTCTATAAACGCCTTTGAGTTGATATCAATGTCGAGGGCTCTGGATCTCGGAAACTTTTTTGAAGGAGAAGAGGTGCGTCTTTAAG…
445	rs52847	16.0446	A02	AGCACCTCCGACGGGTTTTATATGCAGCGGTTACAGATGTGTATCACTAAGGGCGGCTTGGGCGTCCAAGAAACAGTTCTCTTGATCAAGTGAGTTTTGCTTTGAATCAATTAGTAGAAAATAACCAAGTATCAGTTAGCTCCACTGGAAAAGCATCCTACTAAAACCTAAAAAGTCACACCACGTGAAACAAAATTAAT[G/A]TTACATGTTGTGGTTTCAGTACTGACTTTGGCCCAAAACCTCTCATTATTCAAAAAGGTAGCAAAAAGTTCACAATGAAACTGTTTCTTATTATTAGGTTAGAATTGGTAATCAAGATTGAGTTAAGGAGCTGATGGGACAGGGGCTAGAGTAAGAAGAACTTAAGAACAAGATGGAGCTTGTCAAAGTCACTA…
446	rs52848	16.0446	A02	GGGTTTTATATGCAGCGGTTACAGATGTGTATCACTAAGGGCGGCTTGGGCGTCCAAGAAACAGTTCTCTTGATCAAGTGAGTTTTGCTTTGAATCAATTAGTAGAAAATAACCAAGTATCAGTTAGCTCCACTGGAAAAGCATCCTACTAAAACCTAAAAAGTCACACCACGTGAAACAAAATTAATGTTACATGTTGT[G/T]GTTTCAGTACTGACTTTGGCCCAAAACCTCTCATTATTCAAAAAGGTAGCAAAAAGTTCACAATGAAACTGTTTCTTATTATTAGGTTAGAATTGGTAATCAAGATTGAGTTAAGGAGCTGATGGGACAGGGGCTAGAGTAAGAAGAACTTAAGAACAAGATGGAGCTTGTCAAAGTCACTATATCGAACTTAC…
447	rs52851	16.0446	A02	AAGATGCCAAACAAAAATTACAGATGGGCGTGCTGGCCACTTACTGTTTTTTAATCCAAAGCATTTGTTGTTTATAATAGGGAAATTGAATGAAAAATAGACAATTCATGGATATTAAGCAAATAAAGGATTGACGAAAGCAGATATAAAATCTTATAACGGGAGGGAGAGATAAGGTCTGGTTCTAGAACCCAACGTCG[T/A]CGGGTGTCCTCAATCAAAACTCAATCTATACATAAATCAACAATAAAGAAAATGTAAAATTTCTTGACTTACGCTAGTTAATCAATTTATGTACAAATAAATAATAGTGCAGTTTAGACCATGATTAAAGAGAGTTTTTAAGGTGAAGTTTTCAACAGAATATAAAAAATTGTCTCTTAATTTTTAATTAAAAA…
448	rs52853	16.0446	A02	AGCATTTGTTGTTTATAATAGGGAAATTGAATGAAAAATAGACAATTCATGGATATTAAGCAAATAAAGGATTGACGAAAGCAGATATAAAATCTTATAACGGGAGGGAGAGATAAGGTCTGGTTCTAGAACCCAACGTCGTCGGGTGTCCTCAATCAAAACTCAATCTATACATAAATCAACAATAAAGAAAATGTAAA[A/G]TTTCTTGACTTACGCTAGTTAATCAATTTATGTACAAATAAATAATAGTGCAGTTTAGACCATGATTAAAGAGAGTTTTTAAGGTGAAGTTTTCAACAGAATATAAAAAATTGTCTCTTAATTTTTAATTAAAAATGGTAAGAACCGACTCTTGGCTTTAAATAAAATATTTAAAAACCGTTAATTTAAGAACC…
449	rs53103	16.0446	A02	CTATGAAGAGAACATGCTTTTTCTTGGTCTCTTGTCGTGAACATCACAATGATGATATAAACTTATAAAGGGATCTACAGTCAAAAAGAAAAAAAAACATATCTACAGTTCTAAAGACATTACTGAGGCAATAATACGTTGTCAAAGGTCTTTACGCGTTTGAGAAGTGAGATAAATTAGAAAGACAAATGAGTTGGTGA[C/T]GGACAAAGAGATACACAGACACAAGCAGTAGAACGAGTCAAAGGCCAATCTATCAATGGCAACAACAGCAAAAAAAAAAAAAAAGAGTCAAGAGAATCAGCCTTTCTTGACCGGCCTTTGGACGTATGATTTGTTTGGATCCTCTGTCTTCAGTTTTGGGGGACGCGTCTCTCCCTTCTTGGCCTGAAGGATGA…
450	rs53129	16.0446	A02	TTAAACTGGAAACGGAGTCCAAACAAATTAGTTAAATGTAAAATTTAAAGTTTAGTAATTTTTGTAAAGAATTTTATTATTAATTGCCCACATGCGTAGAGCCTATAATTTGCATATATGATAATGTGACAAACAAAGATGAGAAGCACTAAAAATGTGATATGTATTCGGCTGTGTAGGATGCATAACGCGTGTGTCGC[A/G]GAAAAAATAGTAACCGATATGAAACTAAACGAGTATAAAAGCTGTGTCTTTTATCTAAAAAAGAAGAAAAATGTTGACGTATGGCATCGATACCCTGTTGAACCAATAACGTGGCACATTGTGGAAGTCACAATTTTCATCTTCCTTTTAGAGTTAAAACGATGAGAATGTTCCAAAAATATGCAAAAAAAGCT…
451	rs53157	16.0446	A02	GTCCGTACAATTTATTGCGTGTAATTAAGGAAAAGTTGTAACTTATTTTGTTGATCTTTTGTCGACGTGACATCGATTTTATTGGTTTATGTTTTTTGGGGACAAAAACTATAATAGAAATAGAAATAGAAATATATCACTGTTTGGTATATTTGGTGTTTGGTGATCGGTCACACCGATGTTTTCTTGTTTTCTTTCCC[C/T]CTAACCAATTGTATCTTCGTAAGAACTTTTACAATGGTATAAGCCAACTTTGATTCCATTCAAATCATAAATATTTCGCCACTCGAGCCATTGAAGATTTTTCACAATTACTTTAGAAATAAGGAATTGTTTTTTTTCTTCTAAGTTTTCAAGGCTTCCTCTTCATACGCAAAATAATAATAAAAATTATCAAT…
452	rs53158	16.0446	A02	AACTATAATAGAAATAGAAATAGAAATATATCACTGTTTGGTATATTTGGTGTTTGGTGATCGGTCACACCGATGTTTTCTTGTTTTCTTTCCCCCTAACCAATTGTATCTTCGTAAGAACTTTTACAATGGTATAAGCCAACTTTGATTCCATTCAAATCATAAATATTTCGCCACTCGAGCCATTGAAGATTTTTCAC[A/C]ATTACTTTAGAAATAAGGAATTGTTTTTTTTCTTCTAAGTTTTCAAGGCTTCCTCTTCATACGCAAAATAATAATAAAAATTATCAATTTATGGCACACCAGATTATCAGATCTTCCACATTAGCATAAAACATTTACCATTCATTTAGCCATCTTCTTTGATTAGCTCACAAAATTCTTGATATTATTAATAA…
453	rs53160	16.0446	A02	TCCATTCAAATCATAAATATTTCGCCACTCGAGCCATTGAAGATTTTTCACAATTACTTTAGAAATAAGGAATTGTTTTTTTTCTTCTAAGTTTTCAAGGCTTCCTCTTCATACGCAAAATAATAATAAAAATTATCAATTTATGGCACACCAGATTATCAGATCTTCCACATTAGCATAAAACATTTACCATTCATTTA[G/A]CCATCTTCTTTGATTAGCTCACAAAATTCTTGATATTATTAATAAGACTATATATCAACTTATTTTATCTACGTCTTCTCAATCATCAGCGATACAACTTGCAACAAATCTTCCTGGGAGGTCAGATAAATGGTTTCATCTTATGGTGCATCTGAAGTAGAAAGTCATCTTCAACGTTAGACAGTGTTATCAAG…
454	rs53170	16.0446	A02	TTCATACCATCTAAAGAGAGGAGAGAATCGATGGCGTATATGAATTTGACGAAAACCAAAGGTGTTTGCAGCCAGACACAACAAACACTAGCCGTCCGTTGCTGTTACAAGACGTTAAACCCCTTGAACTAGACCATGTATCTGAGCTCCACTCCACAGGATATGCATACCAAGCCTTCCTTCTTCTGGCTTCATATGGA[G/A]AAGTTTTGCATTGGATCACTGCAAGCACTAGCTCTAGTAGATCAAAGGCAACCAAAACCAAGTTCAATATTGACTCGAACCGGTTAATCACCAGTAATCACCACAAGAGCAGACTCCATCTTTAAAATGATGAAACCGGTTTGAATCTCTCACAACGATCTCTCTCTCAGTGATCCTCGACATAAACTTAGTAA…
455	rs53172	16.0446	A02	TTTGACGAAAACCAAAGGTGTTTGCAGCCAGACACAACAAACACTAGCCGTCCGTTGCTGTTACAAGACGTTAAACCCCTTGAACTAGACCATGTATCTGAGCTCCACTCCACAGGATATGCATACCAAGCCTTCCTTCTTCTGGCTTCATATGGAGAAGTTTTGCATTGGATCACTGCAAGCACTAGCTCTAGTAGATC[A/C]AAGGCAACCAAAACCAAGTTCAATATTGACTCGAACCGGTTAATCACCAGTAATCACCACAAGAGCAGACTCCATCTTTAAAATGATGAAACCGGTTTGAATCTCTCACAACGATCTCTCTCTCAGTGATCCTCGACATAAACTTAGTAACGCTATGACAATCGCTACACACCCTCAGATTCTTAAAAATCTGA…
456	rs53177	16.0446	A02	TCTCTCTCAGTGATCCTCGACATAAACTTAGTAACGCTATGACAATCGCTACACACCCTCAGATTCTTAAAAATCTGAATCCTCGTCTTCGGAGGAGTGGTAACAAGCGCAAAGGCAATAGCCAACCTCTCGCTATGACTCATCAGTATATGCTCTTTCTCATCGTCCTCAACATCCTGCAGCACGAATCTATGGTCCGG[T/C]ACATACCCAATCATCTTCATCTTCTCGTGCAACGACCTCAACTCCTTGTAGATCTCCTCGTACATGGGATGCGTTTGGTTCCCCGTGTAAAACACTTCCACTCTGTTGTTCACTTCCATCGACCTCCACCCCGGTGTCTTCCTCAAACCTTTGCCACGTATCTCATCAACCCCCTCCCATTTTCCAGCGCTAGC…
457	rs53180	16.0446	A02	AACCTCTCGCTATGACTCATCAGTATATGCTCTTTCTCATCGTCCTCAACATCCTGCAGCACGAATCTATGGTCCGGTACATACCCAATCATCTTCATCTTCTCGTGCAACGACCTCAACTCCTTGTAGATCTCCTCGTACATGGGATGCGTTTGGTTCCCCGTGTAAAACACTTCCACTCTGTTGTTCACTTCCATCGA[C/G]CTCCACCCCGGTGTCTTCCTCAAACCTTTGCCACGTATCTCATCAACCCCCTCCCATTTTCCAGCGCTAGCGTACATGTTCGAGAGCAAAACGTGATAACCAACATGCTCAGGCTCGACCTCGAACAGATGCTCAGACGCAACCTTCCCCAAGTCCACGTCTCCGTGGACTCTACAAGCACCGAGGAGAGCTCC…
458	rs53207	16.0446	A02	CTTCTACAAGCTTTCAAGACCGAAGGGAAAGTGCGGTAGTCAGGCTGTAGTCCAGAGGTCGTCATGAAGAGACTAAAACACTTAATAGCTTCCGAAGAGCTTCCCGAACGGACGTAGCCAGAGATCATCGCGTTCCAAGCGTAAACGTCTTTGTTCTGGATGTTGTCAAAGGCGTGCCTAGCCAAGGCGAGGCTCCCGAG[G/A]TAACAGTAGAGGTTAACGAGTTTAGCAGAGACGCAGACGTTTTGGATGGCCTGGGAGACAATGAGACGCGCGTGAAGGCACTTGGCTGAGTGGAGTCTAGTGCAGTGTCTGAAAAGCATGTGAACGTCATCAATCCTTTTACCGAACTGAGTTTCAATTCCATGATCTTTCCTATAGTCTTGCAAAGCATTTGC…
459	rs53210	16.0446	A02	AAAGTGCGGTAGTCAGGCTGTAGTCCAGAGGTCGTCATGAAGAGACTAAAACACTTAATAGCTTCCGAAGAGCTTCCCGAACGGACGTAGCCAGAGATCATCGCGTTCCAAGCGTAAACGTCTTTGTTCTGGATGTTGTCAAAGGCGTGCCTAGCCAAGGCGAGGCTCCCGAGGTAACAGTAGAGGTTAACGAGTTTAGC[A/G]GAGACGCAGACGTTTTGGATGGCCTGGGAGACAATGAGACGCGCGTGAAGGCACTTGGCTGAGTGGAGTCTAGTGCAGTGTCTGAAAAGCATGTGAACGTCATCAATCCTTTTACCGAACTGAGTTTCAATTCCATGATCTTTCCTATAGTCTTGCAAAGCATTTGCAGGTGCTGAGAATTCTCTGAGAACTAA…
460	rs53817	17.9585	A02	GATATTCCAGAGATCTGGGATATCCAATTTTAGAAACCCTAGATTTGAAGAAGATTACCAAAAATATTAGTCGAATTAAGGCGTTGTTGTAATTATTTATGTCATACGAGTAACCTGGGTTCGAAGCTCGATGACCGCCGACTTATCTCTCTCTACAAGTATGGGCCTCTCTTAATTTATTAAACCGACGGACCCTTTAG[C/T]TTGGGCCTTCTACACGTAGTCTAAAACCCATTGGCATATATCATTGCGAGTCAGTGACATACGATGGAAATATTTCTCAGGAACCAAACCCAAAACCTAACTAAAACCGAACCAAACGGTTTTTATATAAATAACCTGGTATCAAAAAAAAGGAAACCAAATCGAAACTAAACTAGACTAGAAATTTTCACTGG…
461	rs53881	17.9585	A02	GTGGACTTACTTCCACCGTAGGATGCTCCGACGACGATGATTGGGCTGTGTTTCGCAGAATACTTCTCCTTAACATGCACGAGAATCGCGGCATAGTCTGCCAGAGCTTGTGCAGCGTTTAAATACCCCAACGTAGTCGCGTTCTTCAATGCTTCTTTCGCCGATCCAAATGGCATAGACATTCCATAATATCTATGCTG[C/A]ATATCGTTAGAGTATACATTTATACATATGCTATATAAGAAACTAAGATCATCTACATTTGTGATATCGCACTAAATCTCTCATCACTAAAAAATAAAAAAAAATGAAAGAAAGAAAGCAAGTGATGTTCTTACATTGAAAAGCTTTCAAAAAATCATGAGAAACTCATAATTTATGAGTCCTATTTTGTTAAT…
462	rs54042	17.9585	A02	TTTCTTGTTACGCAATAAACATGTTGATATACAATATTCTTATTACTCAATTACTTTTGTTCCGATAGGTATCCAATCTAATATACGTGGACCAACCGGTCGGGACCGGTTTCAGTTACGTTTCTGACCTTAGCGATCTCCGGCACGACGAGACTGGTGTCAGCAACGATCTTTACGATTTCTTACAGGTTTGATTGTTA[T/C]TTAAATATTGCAAAATGATTGTTATTATAATTTCAATGGTTTGAGGTTTTATTTAAATATTGGTAGGCCTTTTTCAAAGAACATCCAAAATATGCAAAAAACGATTTCTATATTACCGGTGAATCTTATGCTGGCCACTACATTCCGGCTTTGGCTTCACGAGTTCACAGTGGAAACAAGAATAACGAAGGAGT…
463	rs54046	17.9585	A02	AAACACGTAAGAAAAAAAACGTAACTAGTTAAAAAAAAATTAAAAATTTCCTGGACGGTCTCATTCTTGTAGTGAGTCAATGATATATGTGCTGCAAATATTTGTGAAGTGTCAAACAAATTTCTGTATTTGGGACATATATATATGGACCGATATTCTTATATGGTAGGCTATGTTTTATACCATTGTATTCATCATCT[T/C]CCTCAAAATAAAAATCGTCAAAAATTTGGTTGGATTAAAACGTTTTTTGAATATTCGTCGACGAAGGAGAACATATTTGTCATTGTGGTGCTTTGGTGAAAAAGAAAATAGGTCTAAGTTCCTTGGATATACATAACTTTTATGTGGAATGGTACTGAGAGGTATAGGGTTTAAGATCTTTCTCTGTTTGTTAC…
464	rs54055	17.9585	A02	CAATATGTGTGGTCACTACAGCAACCACAACCATTTCTCCTCAGACGTTAGTGGAAATAGATCAGAGATTATAATGAAGCAAGAAGAGATCATGATGTTGATGATGATAGACAACCACATTGACCAGAGGACAAAAGGGTACAACGGGGATTTCACACAGGGGTATTACAGTAACTTCATTAATGGACATGGGGATTTGA[A/C]GCAAATGATTAGTGGAACAGGCACTAATTCTAACATAAACATGGGTGGTTCAGGTTCAGAATCAGCTTCATCTTCTAGTTCCATAAGCAATCTAGCTGAGAACAAAAGCAGTGGTAGCCTCCTACAACACAAGTGTTTGCCCTATTTCTACTCCTAGTTCTTCTAGACTCTCTTGTCTTCTTATATAAATATAT…
465	rs54269	17.9585	A02	ACTTCAAAAGAAAAACGCTTTGCGCGCAGCTCGATTCCCTCCTCCACCAAACGCTGCCGTTTCACCATGTCTGGGTCCTGGCCTTCGGGAGCCCCAACGAAGCTTCTCTCCGGCGAATCGCCGGAAGCTACAACGACTCTCGGATCAGCTTCATAAGCTCCAACTACGACTTCAAATACTACGGAAGGTTCCAGATCGCG[C/T]TGCAAACGGAAGCCGATCTTGTCTACATCCTCGACGACGATATGATCCCCGGGAAGAAGATGCTTCAGATGCTCGCGCACGTCGCGGGGACGGAGAAGTACGAGAACTCGGTCCTGGGAAGCATCGGGAGGATTCTTCCGTTCCGGCAGAAGGATTTCACGTTTCCGAGCTATAGGAAGTTCCGATCGAAGGAG…
466	rs55518	20.442	A02	GTGAAGAAACTTTTAGATCCCGACAACTTTGCCGACATTGAAGGATAGTTAAGGTTTCTTGGTGAGGTTTCTCCAGTGCAAGTGACGGCTTCACCGGATATGAGTTTCACGGTAGTTGCATTGTACTTCATGCCGCAGAGGAAGGCAGTGTAGTCTGCTTTAGTCAAATCGTATACGAGTCCAGGATTAGTAGCAGATAT[T/C]GGGTCCACATGGCCAGCTCCATAAGCAAACTCGGTTGATACAAAGCCAGTTTCAGAAGCATTCATCGGCCAAGCTATTAGGAGACCAAAGTAGACAGAGTGTAAACAAAAATTTACAGGTTTCTTGGCGCGCAAGAAAAGTATGCATGCTAGATCCATGTTATAATTTTAGCTTACCGGTTGTCATAATGGCGG…
467	rs55967	22.8437	A02	GTGAAAGTTTTGACCCTTCCAGTAAAAGTCTCCAGATCAAGACAGTACTTAAGGTTTTGTCTTTATCTCTGTTTCTTCTCTGTCTCCTTTTCATATCTTCCTTGGTCTACAAGAAAGCATCTTAGCTTTGTATAATGTGAATGTGATGTATGATTAGGTAAAGATCTACAATGGAGAAGGATGGAATCTGGATTTTCCTC[G/A]AGATTATTTTGATAGATACTCTCCTCCTGATTTCTACGCAAAGGCAAGTGTTCACTCATAAGAAGCATGCAGCTAATAAAATAACTAAAGAAGTTCAGTTTTTAAGAGCCCTAACAGCTTTCTTGTCTTTCAAGTCACCCCTCTTACGTGCTCATGGTTTTATTTCAGATCGGAATCGCAGGGATACCTTTAGA…
468	rs56486	22.8437	A02	CTTTTAATGAATCTTGAGAGTTTGAAGGCTAGAGATACCTCTTCACGCCTTGGAACCCATCCATTAGAGCGCAGATCGATGATATTCTGAACCATGAATCTCAGACGCAGTTCCAGATGAGGATTCTTTGACAGATCCTGCAGGCGTTTGAAGTATGCATCATTGATACGTTTTGACTTCATGTTTCCGTCAAGCTGTTT[C/G]CCAATGGTTTTGAAGAAATGGCAAATAGCTTCAACATTCTCCTCTGCTGGACACGCTTTCTCATCAGCCCCCAAAAGCTCCTATGCTCAGAACAAAATAATAAAAGGTTAACACATATACTACCAAAGCAAACAAAAAATGTTTTAAGAAAATGTGTGGGAGTCAACCTGAACGATGTGATGAACAATCTTTTC…
469	rs56487	22.8437	A02	ATGAATCTTGAGAGTTTGAAGGCTAGAGATACCTCTTCACGCCTTGGAACCCATCCATTAGAGCGCAGATCGATGATATTCTGAACCATGAATCTCAGACGCAGTTCCAGATGAGGATTCTTTGACAGATCCTGCAGGCGTTTGAAGTATGCATCATTGATACGTTTTGACTTCATGTTTCCGTCAAGCTGTTTCCCAAT[G/C]GTTTTGAAGAAATGGCAAATAGCTTCAACATTCTCCTCTGCTGGACACGCTTTCTCATCAGCCCCCAAAAGCTCCTATGCTCAGAACAAAATAATAAAAGGTTAACACATATACTACCAAAGCAAACAAAAAATGTTTTAAGAAAATGTGTGGGAGTCAACCTGAACGATGTGATGAACAATCTTTTCTGGAAC…
470	rs55982	22.8437	A02	AGTCGCCAAAAAATTTAATCAAGTTGTTAAATTTCACAAAACATCTCATTAGATCATGCACTCACCAAGATATAAAAAAGATTTCATTGTCTGCATACGAAAAAGTAAACATCTCGTCAATCAATCCCCATGCACGACTCACTATGTCACACTGTTTATCATCATCTGTAAATCTGTACAGTCCACAGCACCACTCATAC[T/A]ACAAGTCTACAACTCATATTAGAATATCTTATTCTATAACATTGATATCATCATACATACATCTCGAAATTTATTAATATACATAACTAAATAACCACGTTCATAGAAGTTTTTTATCGTTTGTTAGCTAGCTAGCTAGCTATATTTTAATTATTGAGCACTATCAAGTGTTTGATTGATTGATTAAATTAATA…
471	rs56047	22.8437	A02	ACTATTCCCTGCCGTGAGACGGGTGATGCAACGGGCGGTGGCCAAAGAGCGCCGCATGGCTGCTTCTCTCCTCCGTTTGTTCTTCCATGATTGTTTCGTCAATGTACGTCTCCTCTTCTTTTTGAGTAATTAAAAAGGAAAAATGCTTTATGCTTACCATTTTTCCATGAATTACTCCAATAATGTCAACTTACAAAATG[A/C]TAAGGAAATGTTGGTTTTATAGGGCTGTGACGGATCCATATTGTTGGACGATACATCCTCTTTTAGGGGGGAGAAAACTGCAGGACCCAACAATAACTCTGTCAGAGGATTCGAAGTGATAGACAAAATCAAGTCGAGGGTTGAGAAACTCTGTCCAGGCGTCGTCTCATGTGCAGACATTGTCGCCATCAGTG…
472	rs56104	22.8437	A02	AAGTTGGGCCTGGAATCAGTAATTAACACGTGTCATGATCTGAGCCTTATATTCCCCCAATCCTCTTTCTCTAGCTTGGCGCGCTCTCTGTCTTCTTCTCCCGTAGTTCCGTTTTCTGACTACTCACTTTCACAGTTTGTGTCTCTGCGATAATGGCCATGACAGAGCTTTCAACCCCCAAAACGACGTCGCCTTTTCTC[C/A]ACTCTTCGTCTCGGCTAAGCCTCTCCTCAAAACTGCATCTTTCAAACCAGTTTCGTCATCTTCAACTTCTCCCACCGCTCCACACAACTTCCAACTCCAAAATCTCTTGCTCTGTTTCTCAGAAGTAAGCCTCTTTACGCTCCTAATTATTAAAAGTTCAACCTTTATATCTGATTCAGATGCTTGTTTTTGAA…
473	rs56107	22.8437	A02	CACAGTTTGTGTCTCTGCGATAATGGCCATGACAGAGCTTTCAACCCCCAAAACGACGTCGCCTTTTCTCCACTCTTCGTCTCGGCTAAGCCTCTCCTCAAAACTGCATCTTTCAAACCAGTTTCGTCATCTTCAACTTCTCCCACCGCTCCACACAACTTCCAACTCCAAAATCTCTTGCTCTGTTTCTCAGAAGTAAG[C/T]CTCTTTACGCTCCTAATTATTAAAAGTTCAACCTTTATATCTGATTCAGATGCTTGTTTTTGAATCTATGGTAAAAGTAACCAAGCACCTGTTGCGGTTCAAGACAATGGATCGGTGAAGACGAAGAAAGAGTGTTATGGAGTGTTCTGTCTCACCTATGACCTTAAAGCTGTAATCTTTCTCCCTCTTTCTCA…
474	rs56177	22.8437	A02	TTTAACAACACGCATACTCTGATTCCCATTCTCAGCTTTCTCCCTCACTTGTAGAACTCAAAGTCCGTGTCTGGCTTCTTCACGTTCGAGCGGTAACCCTTCTCGAAATCCTTAGGCAATATCACGTATCTGTTCTTACGCACTGCATGCATTCCAGCTTCCTGACAGATTGCTGCTATCTGCATTGTTCAACACAATAT[C/T]GAATTAATGTGCTATCTAATATCTATCACCTTTGGCTGCACAATACTCATCTTTCATTCAATCCTTCTAGGGTCAGTTCCCATGTACATTACCGCCATATTAGGTAAACCAAACTATCTTACTTTCAAAGTTAGATTCTAAATAATCCAATTCAGGGCAATAATGTACAAAGACTAGATAACTCAGCTAACATC…
475	rs56180	22.8437	A02	GCTTCTTCACGTTCGAGCGGTAACCCTTCTCGAAATCCTTAGGCAATATCACGTATCTGTTCTTACGCACTGCATGCATTCCAGCTTCCTGACAGATTGCTGCTATCTGCATTGTTCAACACAATATCGAATTAATGTGCTATCTAATATCTATCACCTTTGGCTGCACAATACTCATCTTTCATTCAATCCTTCTAGGG[T/C]CAGTTCCCATGTACATTACCGCCATATTAGGTAAACCAAACTATCTTACTTTCAAAGTTAGATTCTAAATAATCCAATTCAGGGCAATAATGTACAAAGACTAGATAACTCAGCTAACATCCATACATAATGCTGAAAACAGCCCTTATTAGGTGATGATCTAGAAACTATGGAGGCTACATATACATCTGAAA…
476	rs56251	22.8437	A02	AATCTAATAAACAAAATAATAAAAATTGTGCAGTATGATGCATTCTACATGGAACACAAGTTAAGCCCAGCCGAGTACATTAGAAGCTTGCGTTTCAGTGGCATTAACGTCATCTCATCTCCAGAGATCGGTTTCTTGAAGAGCATTGGGAAAGATGCACGCAGGGCCAAGACAAAGCTCATATTCGAGTTCAAAGACCC[T/C]GAGACAAACGAGCCTACCACCAACAAAAAGTACAGCGAGATCCTGCTGAACCTCGCAGCCATCAAGGCCTTTGCCACAGGCATTATTGTTCCCAAAGACTACATTTGGCCCATTGACTCGGCTAAGTACCTTAAGCCGCCAACCACCGTTGTAACTGATGCCCACAAAGCTGGTCTAGAGGTCTACGCTTCAGG…
477	rs56461	22.8437	A02	CATGTGGAGCCTAACGCGGTCATAATTCAAAGATTTTGACTCGCTGGAAAACAAAGTGTCCAATATCACAAAGCAATCATCAATCAAAGGTCAAAGCCGACCACGATATATATAATTACCGATTCAACTATACGTTAATCCCAAAGTGAAGTAACTTGCTTTCCAGACACTATTCTTTGCTGAACTATGGGTAAAATGGG[T/G]TTTATTGGGTCGAGATGCTACTAACCTGAAAGGTAATCATTCTGGGTAGGCTAAGATTTTGTCCAAAATGGATGGCTCCACCTCCGGGAAAGATGTGACTTGACCAACTCGTTTAGCTAGTTCCCCTGTGACTCGGTCCATGTAAAGAAGATACAATCCGTTTCTTTCGTCCAAAGCTGCTACTGCTTTCCTCG…
478	rs56462	22.8437	A02	AAGGTCAAAGCCGACCACGATATATATAATTACCGATTCAACTATACGTTAATCCCAAAGTGAAGTAACTTGCTTTCCAGACACTATTCTTTGCTGAACTATGGGTAAAATGGGTTTTATTGGGTCGAGATGCTACTAACCTGAAAGGTAATCATTCTGGGTAGGCTAAGATTTTGTCCAAAATGGATGGCTCCACCTCC[G/C]GGAAAGATGTGACTTGACCAACTCGTTTAGCTAGTTCCCCTGTGACTCGGTCCATGTAAAGAAGATACAATCCGTTTCTTTCGTCCAAAGCTGCTACTGCTTTCCTCGCATGGATTACTGATGCTATCCACTCCTCAAACACAACTACAGGTTAGACACAACCAAATATCAGCATCATTTGTGATTATTTCTAT…
479	rs56489	22.8437	A02	ATGAGGATTCTTTGACAGATCCTGCAGGCGTTTGAAGTATGCATCATTGATACGTTTTGACTTCATGTTTCCGTCAAGCTGTTTCCCAATGGTTTTGAAGAAATGGCAAATAGCTTCAACATTCTCCTCTGCTGGACACGCTTTCTCATCAGCCCCCAAAAGCTCCTATGCTCAGAACAAAATAATAAAAGGTTAACACA[T/G]ATACTACCAAAGCAAACAAAAAATGTTTTAAGAAAATGTGTGGGAGTCAACCTGAACGATGTGATGAACAATCTTTTCTGGAACCATCTTCTGCTTGAGAAGCTCACCAATCAGACGAATGTTTCCTAGGGTCTTGAGCTTCAGCAACTTCTCTTTGTCGCTACGCTCAGCCTCCTGATCTGGAGCACTCATCT…
480	rs56523	22.8437	A02	TCCATAGAGATTTTTTTTATAACTCTCTTGATGGCTGATAATGTCCAAGTAGTACCCATTGAGGAACCAGCCTCGACCGCAACCGCCACAGCCACCGCAACAACCAATGAGCCAGACACCAAAAGCTCCGATCAAATGGAGTCACAAAGCGACAAGCCACCCGTTGGAATGTTGGTCACAATCGTAAACCTTTGCGCCAT[A/C]GGTGTTCTTCCCATCTTCACCTTCTTTCTTTCTCTCACACTCCTTGGCTACGCTGTGTGGCTCCTCTACATGCGCAGCTACGAATGCGAAGACATCCTCGGTCTCCCACGTGTCCAGACGCTCGCTAGCGTCGGCCTCCTTGCCGTGTTCGTCGTCAGCAACGCGGCTCTCTTTCTCCGAAGGAAGTTTCCTAT…
481	rs56525	22.8437	A02	GATAATGTCCAAGTAGTACCCATTGAGGAACCAGCCTCGACCGCAACCGCCACAGCCACCGCAACAACCAATGAGCCAGACACCAAAAGCTCCGATCAAATGGAGTCACAAAGCGACAAGCCACCCGTTGGAATGTTGGTCACAATCGTAAACCTTTGCGCCATAGGTGTTCTTCCCATCTTCACCTTCTTTCTTTCTCT[C/A]ACACTCCTTGGCTACGCTGTGTGGCTCCTCTACATGCGCAGCTACGAATGCGAAGACATCCTCGGTCTCCCACGTGTCCAGACGCTCGCTAGCGTCGGCCTCCTTGCCGTGTTCGTCGTCAGCAACGCGGCTCTCTTTCTCCGAAGGAAGTTTCCTATGCCCGCACTCGTGGTGATGGTGGTGATTCTTTTGCT…
482	rs56562	22.8437	A02	TCCTTGTGTGTTTTTCTATAAGCATACTCTGTTTGTGAGTCATTGGTGTTTGGTGTATAAGCCTTGAGAGGTGCTGCGACGTTGAAAGCAAGAAGAAGTTGCAAGATCAATAGATTGAACGGCTCTGCGCCTGTGTTACCTATTGAAGACTCCTCTGATCCGCCTCCTGAATTTGACAAGAACACGTCCCTTCTTGCTCA[G/A]GGAACCGATCTCTTCGTTGAGACACCAGATGGTATACAAATCCTCTGTTTTTCTTCTCTTAAATCCTTTGTTTTGTTGATAAGCTAAAGATATATGGCTATCTTTGGACTTGAGCAGGTGATTTCAAGGTTAGGACAGTGTCTATGATCTTAAACAAGGATGGAAAGGTCTGAATCTTGCACTAATCCTCATTA…
483	UGM1998@A02	25.3156	A02
484	rs56583	27.2009	A02	CTTTGATGCAAGCTTGTCAACATGGTCATTGGGAGGTTGTCTTGATTCTCATCCTCTTTGGTGCTAATGTAAGGACTTGTATCCAACTCTTATGTGCGAGACTTTTCAATGGAAGGATTAAGATGATGATTGTATTTTGGGTTTTAGATTCATAGATCAGACTACCTTAACGGTGGTACTGCTCTGCATCTCGCGGCTCT[T/A]AATGGTCATCCTCGGTGTATCAGGATCTTGCTTTCCGATTATATACCAAGTCTCCCCAACTGCTGGAGCCTCTTGAAGAATAGTAAATCCTCTGTTTCTGGATTTGATCCAAGGTTATAAAGTGTTTTAAAGAGTTTAATTACCTCAAATGGCTTCAGTGACGTGATCATTAGTGTTTTTTTGGAATGTGTGCA…
485	rs56737	27.2009	A02	TGGTGGGTGGTCTACTTCCGTTCTGTTTCATTAACAATGATTTTTCTTCTGTTTTAAATTTTTGAAAGAAGTTTGTTTTCACGTTATTTATGATAATAAACATATACCATGAAAATTTTCGGATCGTTATCATACTAATTGAAGAAAAAAAAATTGAATACTTTTTGGTATGTTGCTATTTATTAATATATTTAGTCAGT[G/A]AACCCTTGCCTTCCGATATTTCAAGGTCTCATTCGTTTGTCTGATTGTTTCTTTTCTGTTTCTTTAGAATCATGCAATGTTACGCATAAAAGTCATAGATTAAAACCAGTATCTTCAAACTGCAATAATGTTTTATTAATATCTATACTCTCTAAGTAAAAAAACTTAAACAAACATAGTGTTTTTAGTTGTTT…
486	rs57221	27.2009	A02	AATAGGGCTTGGATGGGCTGGAGTTATCTGGCTTTACAGTATTGTCTTTTACATTCCGTTAGACATGCTCAAGTTTGCAATCCGTTACATACTATCTGGAACTGCATGGAACAATCTCATTGACAACAAGGTATGTTTTTCTTTTGTTTCTTAGTTACTTGTTTACCACGTTATTCTTGTTCTTAAGACCAACACAATCT[A/C]TTTGTCTCTCTTTTTTTTGTGTTAAGACTGCGTTTACGACTAAGCAAAACTATGGGATAGAGGAGAGAGAGGCACAATGGGCTCTCGCACAGAGGACTTTACATGGTCTTCAGAATCAAGAAACGGCTAATGTTTTCCCTGAGAAAGGTGGCTACAGAGAACTGTCTGAGATCGCTGAGCAAGCTAAGAGACGA…
487	rs57237	27.2009	A02	AAGACTATAACTATTAATATCCAAAGAGCTATAAAGTTGATTAATATCCAGTAAATATGAGTATATAAACCAGGTAATCGAGTTTGAATCACTCCAAGCAGATCCATATATATATACTCTTTTATTTTTAGTTTGGTTACTTCAACAAAAATGAAAAATCTGATGTTCTGAACCAGAACTGAACACGAAACAAATTAAAA[T/C]TGAATAATCAGATCCTTATATATGCGCAACATATGCATGCGTTAGTATATATATACGTACCTGTTGCTTGAAAACATCTTCTTGGGTTTGCATTGTATGTCTGATCGATTCAGCTTTTTGCTTTTCAAGAGACCTATCCATTGGCCTTATAACAAAATCTCTTTCTTCCTCCTCTTTGTTGTATGTCAACGTAT…
488	rs57450	27.2009	A02	ATGACTAAACTTTTACAAAACGTCCAATTTCTCTTTCTTTTTGAAAGATGGTTCAAAACATCCAACTCCTTTTGTTTTTTTTCTCAACGGTTATCTATAAAATTTACATTTAGTTTGTCAGTTCCTTAAATTTAACTCATACTCCGAAATCGATAATCATTTTAATTATTTTTTTTAGCATGTATGGATAATTCTTTTTT[A/G]GTAAAATGTATGGATAATTCTTACACATAGAGTCGAAATTTTATTTATTCAGCATCAGAAAAAGGGAAAAAAGTTCGCAAACATTACATATACAAAAATGCCAAAAGGTCTGGTGAGATTCGATCAAAAAAAAAAAAAGGTCTGGTGAGAACTGAGGATGGTTGAACAATCATAAAAATTCATAAAGTAAATAA…
489	rs58282	27.2009	A02	TCTGCTGCTGGACCGTTTTCCTTCGCATTTATAATATTGGTGTCCAAAAAAAAAGATGCCTGATAATGCCTTGGCTATCTTGAATTCCTTCACGTGACTATAATGTCAATACTTTCAGCGCCGTTTAAACATCCAAAGAAACTTCCAACGTTTTGACATAACCATTGTTGCTACAACATCCTTAGCCTAGGGCGTAATGA[T/C]AATATTTTAAGAGAAGCTCATCGTGCAACTGACTTATAATGTCCATAATTCAGAACTAACCCTTCTAGCTTCCGCGGAAATCCAAATTCAGAGGGTACAAAAGGCTGACAAAAAACATGAAGAACAAGGGATGTGAGATTCAGAATCTCAGGAACCAAACAAATTGTCATAAGCAACGATGTAGGGTCAAAGCA…
490	rs58613	27.2009	A02	AAAAAACATATAAAATCTCGATGCTTGCTGTTTATCTTTCTCATCATCAGGTATCTTCAACCTGAGAGTGGAACACAAAGCTTGGAAACGTAGTCGTGATATCCCTGCAAGCAAAGCAAAGACACAACAAGATCACCACCTTTGTTTACTACAATATATCATCCAGAAAGAAAAAGAAACCAGAGAAGCACTTGTTTTAT[A/G]TACTAGATCCAATCCTGGTTTACATAAATAGATAGAGACTAACTTGAGATACTGAAGAGTCATGTTCTTGAGCAGGCTGGGATGTCTAAGAACGAGGCTTCTCCACTCTTCCTTATCAATCTTCCCATCATGTTTTGTGTCTGCTTCTTCAAACGTCTGCACAATCAAATATTCAGGAGAATTAAATTTCAATG…
491	rs58904	27.2009	A02	TACACATCAATGGAAGCTGAAGATGACCACCCCCGCAGCAAGGACCTCTTCTTCGTGCGTCTCTCTATTTTCCTTTAAGAATCTCTCTATGGCTTTTGCCAAGTTTTAGCCTTTGTTGATTCGTAATTGTGCAGGATGGTCATCATCAATCTCTTTCATCCACTGAAGCTGCTTATTATAGTCCCAATCCCAAGAGGAAA[G/T]TTGAAAGCGGTTTTGGTCTCTTCTGCGTTATGAGAAAGAGAGCTCGTGGTGATGATGATGATGACATGTCTTCTTCGTATTTCGATTACGTAGAGAAAGGTGATGACTTTTTCTGCAGTGACAGTGACACAGACCTGTCTGAATGTTCAGAGTTCGATGTTATATCACATCATGTTGTAGAAGACAAGGGTGTG…
492	rs56801	27.2009	A02	TTTTGTCAACAAATACCTGAAGTTGCTAAATTGAGCGGCAAGTACTTTTTCAGCATTTATTTTTGCTATGAGGCACAAAAACTTACTCGACTTCGTAGTAAGACTCCAACGGTATCATAATATAATACATAGACAAACTTAGGTTAATTTCTCTAACGTGATGACAGGTGTGTCCGGACAGCGTGGCGTGGTTACACTCA[G/A]TGTTGAGTTTAAACTCGTTAATAAGTTCGTATTTCCTCAGGAAATTGGCAGATGTTGCAGCATCCCAGTCATACTGGTGCTTGGTTGGTTCTTGAAGCTTGGGCTCGATTAGAAGTGTGCCCGACGATAACAAGATTATATCACATACCCGTAGTTAGGCCTGCGGATTCGGATATTTGTTTTTTTTCGAGTCG…
493	rs56803	27.2009	A02	CTCTAACGTGATGACAGGTGTGTCCGGACAGCGTGGCGTGGTTACACTCAGTGTTGAGTTTAAACTCGTTAATAAGTTCGTATTTCCTCAGGAAATTGGCAGATGTTGCAGCATCCCAGTCATACTGGTGCTTGGTTGGTTCTTGAAGCTTGGGCTCGATTAGAAGTGTGCCCGACGATAACAAGATTATATCACATACC[C/A]GTAGTTAGGCCTGCGGATTCGGATATTTGTTTTTTTTCGAGTCGGGTCGGTTAGTTCGAAATTCAGTTAGTTTAGTTTGGTAGAAGTCTCGCTGTATTGAATACGAAAATTTCTGGTTTTCGTTAGTTCAATTTCAAAAATTTCTACCAAAGTTTTTGAATTCGGTTAATTTTAGGTTTAAATTTGTTAAAAAA…
494	rs56847	27.2009	A02	TCCGCTACTACTAGGGAGTGTGGCTTTAGAACAAATCGTTATTTGAAAGATAAAAATGTGGCAATCAAGCAGTTGAAGGTGGTAGAAGTTTTAGAGAAAAAAAGAACTAAAAGCCTGATTGGCTTTTAAATTAACTTTGAAGACTGTGTGGTTACATAAACTTAATCTAGTAATGTGTGGAATAAATGAAATTGGAATCA[G/A]AATAAGAAAATGGAATGAAATAGCGATAATTTCAGGAATTTGAAGAATGATGTATGTATTTTTTACTTATATTCAAATTATTTCATTCTATTCACTTCTCTATTTCTTATCATCAATGATTTTTAAGTAATTTTTTTTTTCATTCATCCCACAGGCTACAGGAATGTGTGAAATAAAAAAAAATGTTTTTTTCC…
495	rs56849	27.2009	A02	ATTAACTTTGAAGACTGTGTGGTTACATAAACTTAATCTAGTAATGTGTGGAATAAATGAAATTGGAATCAGAATAAGAAAATGGAATGAAATAGCGATAATTTCAGGAATTTGAAGAATGATGTATGTATTTTTTACTTATATTCAAATTATTTCATTCTATTCACTTCTCTATTTCTTATCATCAATGATTTTTAAGT[A/G]ATTTTTTTTTTCATTCATCCCACAGGCTACAGGAATGTGTGAAATAAAAAAAAATGTTTTTTTCCACTTAACATGTAAATTTTTTTTGAAACGTGAATTAATGACTTTTTTTTTTGAAACACGTGAATTAGTGACTGATTCCACGTGATTCCATTAAAAAGGCATTCCAATTACAGCAAAAGTGTCGACAGCCT…
496	rs57002	27.2009	A02	GAAATGGAAGAATCTTCGTAATAGATATTTCTCTAAATGGTCAAGCCAAAGCATGCTTAGTCGAGGTAATTAATCGTTACGTTTATCACAACTTTTATATATTATTACATGACTACTTCGCAAAGTAAATAGTATATTGCTTTTATAATTAAGTGCAAGCCAAATATTTATATCTTTGAAATTAAGTTTTGATTGATAGC[C/A]ATATATATGAAAGAAATGTGCCAAACAAAACAATCCTGTTAAAAAGTGGAATCACATATTAATTGTGGAATGTTATGTATCTTTGTCAACTAATCTTGCAGAATCAAGTAATACAAAAAAAATTGTATAATTGGTAAAAATCTTAAGTTAATCATTTTCCTATTGAATCTATTCTGTAAATCATAACTTATATA…
497	rs57195	27.2009	A02	GCGCTTACGTACATTGATGGTAATGGAGACTGGCACCGTGTAAGCAAAGGAGCTCCAGAGCAGGTAACTAGAATCTCATTTAAGTGTTACTTGCGAGTCAAGTAATATCTCTAACCTTTTTGATGATATATTCAGATTCTTGATCTGTGCAATGCAAGAGCTGATCTGAGGAAGAGAGTCCACTCAGCGATTGATAAGTA[C/T]GCTGAGCGTGGACTTAGGTCATTAGCTGTTGCGAGACAGACTGTACCTGAGAAGACTAAAGAAAGCTCTGGTGGTCCATGGGAGTTTGTTGGTGTGTTGCCTTTGTTTGATCCTCCAAGACATGATAGTGCAGATACCATTAGAAGAGCTTTAGACCTTGGTGTCAACGTCAAGATGATCACTGGTTAATATCT…
498	rs57196	27.2009	A02	AAAGGAGCTCCAGAGCAGGTAACTAGAATCTCATTTAAGTGTTACTTGCGAGTCAAGTAATATCTCTAACCTTTTTGATGATATATTCAGATTCTTGATCTGTGCAATGCAAGAGCTGATCTGAGGAAGAGAGTCCACTCAGCGATTGATAAGTACGCTGAGCGTGGACTTAGGTCATTAGCTGTTGCGAGACAGACTGT[A/T]CCTGAGAAGACTAAAGAAAGCTCTGGTGGTCCATGGGAGTTTGTTGGTGTGTTGCCTTTGTTTGATCCTCCAAGACATGATAGTGCAGATACCATTAGAAGAGCTTTAGACCTTGGTGTCAACGTCAAGATGATCACTGGTTAATATCTTTTTATATATATATATTCTTATATAATAATCTTATAATGCTTTCT…
499	rs57218	27.2009	A02	AGCGGTAAAAGCATTTAAACATGGTTCTTGATTCATAAACTTATCTCCTCACTGATTCATATACTTTGATGTTTGTAGATTGCAACTGGTGTTGCGGTTTTGGCTGATTGGGAGTTTGCTAGAATCAAAGGAATAGGGCTTGGATGGGCTGGAGTTATCTGGCTTTACAGTATTGTCTTTTACATTCCGTTAGACATGCT[C/T]AAGTTTGCAATCCGTTACATACTATCTGGAACTGCATGGAACAATCTCATTGACAACAAGGTATGTTTTTCTTTTGTTTCTTAGTTACTTGTTTACCACGTTATTCTTGTTCTTAAGACCAACACAATCTATTTGTCTCTCTTTTTTTTGTGTTAAGACTGCGTTTACGACTAAGCAAAACTATGGGATAGAGG…
500	rs57220	27.2009	A02	ATTCATATACTTTGATGTTTGTAGATTGCAACTGGTGTTGCGGTTTTGGCTGATTGGGAGTTTGCTAGAATCAAAGGAATAGGGCTTGGATGGGCTGGAGTTATCTGGCTTTACAGTATTGTCTTTTACATTCCGTTAGACATGCTCAAGTTTGCAATCCGTTACATACTATCTGGAACTGCATGGAACAATCTCATTGA[C/T]AACAAGGTATGTTTTTCTTTTGTTTCTTAGTTACTTGTTTACCACGTTATTCTTGTTCTTAAGACCAACACAATCTATTTGTCTCTCTTTTTTTTGTGTTAAGACTGCGTTTACGACTAAGCAAAACTATGGGATAGAGGAGAGAGAGGCACAATGGGCTCTCGCACAGAGGACTTTACATGGTCTTCAGAATC…
501	rs57297	27.2009	A02	ATCATCTTGAGTGAAGTTGAAGATCTCTGTAACCTATATGGGGATAAAAAAGGAAAGAAGAGCCTTGGTAACAACATACGCATGGCTTATGAAAAATGAAATTCATACGTTACCTTTAGATTTTCTGGTAAGATAGGAACATCCACAACAATATCACCGGAGAACAAAACCCACCAGAAGATGCAAATGACAGTTTATAT[G/C]AGTACTTGGATTTAGAAAAAGAAATTGAACAGATGTTGCCATATGGTTTATTACCGTTTGAGAATGTGCAAGAGAAGAGATGAGGATCACTCTCTCCATCCTTTTTGATCTTTTGGCTCGGATATTCTGATTTCCCTCCTAATAATTTCCAAAACTGTTCAGACTCTGAACCTTCTTTTTGTGCCTTGGTGTTT…
502	rs57299	27.2009	A02	CCACAACAATATCACCGGAGAACAAAACCCACCAGAAGATGCAAATGACAGTTTATATGAGTACTTGGATTTAGAAAAAGAAATTGAACAGATGTTGCCATATGGTTTATTACCGTTTGAGAATGTGCAAGAGAAGAGATGAGGATCACTCTCTCCATCCTTTTTGATCTTTTGGCTCGGATATTCTGATTTCCCTCCTA[A/G]TAATTTCCAAAACTGTTCAGACTCTGAACCTTCTTTTTGTGCCTTGGTGTTTTCATTTGGCTGTAATTCAGATAAACCATATGAGAGATCTGAGGCGGTAAGCTCCCAAATGCTGAAAGAAAGCTCAATCTAACCTTGATCAGATCCAACATTCTCTCCATGAGTTCTTGATCATCCGATCCGAGGAAGTTAGA…
503	rs57306	27.2009	A02	TTTGACTCTGCCATGCTGGGGCTCAGTTACGGCACTTGTAGCGGGCCATGAATCAAACTTAGATCGGAACATCACTGTTTCAAACCCTTCCATCACACTGACCAGGTTTGATTTTGGACGTTCAGATGAACGGAAAAACTCCTGACACAAAAAGAAGAGTGACGTTTAGCAAAACTCATCAAACCAAAGACTATTCGTTT[A/G]GTGCATGAGAAGAAATTTACTTCTGCAGTTTCACTTGCTCTCTTCCTTTGGTCGATTGAAGTATTTTTCCCCTTCCAAACAAACAACTCGAGACCGCAATCGAGAATGTAACATTTGTTAGTGTCTAGAAGCTCTTTCTGCAAAGACTCAGCTTCTATGGGTTTTGTCTGTCCCTTCTCAACACTTGAAAGACC…
504	rs57309	27.2009	A02	ACTTAGATCGGAACATCACTGTTTCAAACCCTTCCATCACACTGACCAGGTTTGATTTTGGACGTTCAGATGAACGGAAAAACTCCTGACACAAAAAGAAGAGTGACGTTTAGCAAAACTCATCAAACCAAAGACTATTCGTTTAGTGCATGAGAAGAAATTTACTTCTGCAGTTTCACTTGCTCTCTTCCTTTGGTCGA[T/C]TGAAGTATTTTTCCCCTTCCAAACAAACAACTCGAGACCGCAATCGAGAATGTAACATTTGTTAGTGTCTAGAAGCTCTTTCTGCAAAGACTCAGCTTCTATGGGTTTTGTCTGTCCCTTCTCAACACTTGAAAGACCAAACACATGTCACGTAAGAACGTAATTATATGTTCCAGTAATGGGTCAATAACAAG…
505	rs57356	27.2009	A02	GGTGGAATAAAACACAAAGTATTAGAAGAGTAATCAAAACTGACATAAAAAAAAAAGCGAAGATGAACTCTTGGTTGCAGTCTCCATGGAACCCACTGTTCCAGAGGTAGCCACACTTGTAGCAAAACGCATTCCCACACCTAAAACGCATCAAAATTCGTAACGAAACACGCAAACGTTTATACACCAAAACATAATCC[G/T]TTCTTTTGAAACAACAAAACAAATCTCTTGATGTCAGTATATATATATATGTTACCTGCAAATTATGCGGCTGCATCCGTAAGAGCGTCCAACCATGTGATAGCACTTGGGACATTGCCGCCACCCATTAAGACTCGCCAAAGATTTCAGCTTTGCATCTTCTCGATACTTATTAGGAAACAGCCTCCTGTAAT…
506	rs57373	27.2009	A02	AACAAATTAGCCATTGCCCATTCTAGCGTCACGGCTGCAGTATCCGTTCCCGCAAGCATCATACTCTATATTTATAATTTAAATATGTTAGTTCATCTATACATATTTTTGCAAATATAAAATGTAAAAAGAGATAGATTATAAAGTGTACTTACAAGCATGAGGCCTTTGATGATGACGTCACTGTAATACTTAGGTTG[T/C]TCATGTTGTAAAGACAGCAAATGACTAAGCATTGTGTTGCTCTCTCCATCTCTTCGGCAATCGTCGAGCAGACGCTGCAAGAAAGTGTCCATGGCTTCGCCGAGTGCTTTCACTTTCTTCTGGTAGCTGTGTCCGAACACTTTAAGAATCGGTAGATAATCTCCTGGATGGCTTGCACCACTATTATCGTTGAT…
507	rs57387	27.2009	A02	CATAAAGTTGACAAAACTAATAGAATAGAGTATATATATGTGTTGATCAAAAAAAAAAGAGTATATATATGTATATTATAACATAAAGTTGACTAAATAACTAAGAGATTAGAGTATGAGCCGTTTAGTCAAGTGTATATATATTACATATATAAATAACTGTAAATAATTCATACTGTACATACGTCCGATTCAAGTAT[G/C]TATAATGCAATCGGCGTTTAGTTGACAAATAAAAAAAAAATGCAATCGGCAAGCGCCCGCCACTATGTACCTGGTCATAAATGTATGATGGGGTGGAAAACATAAATGTATCAAGAAATAATTTAGCGAAAATGCAACCACTTTATTAAAAAAAAATTTAGTGAATAATAAGTATTTTCTTAATAAATTCTACT…
508	rs57507	27.2009	A02	AACTATTTTTTAAAATTTTTTATATATTTTTTAAGTATTTATTTATATATTTATTAGAATCCTAAATTTCACATTCCAAAAACCCTACCCACCCCTCAACTCTAAACCCTAAATATAGATTAGTTAACTCTAAGGGTATAATTATCTTTTACTTTTCATTAAAAGTGAAGGTAAAAATGGTTAGTGTAAACATAAAAAAT[G/A]ATACTATGAATGTGCTATTTGTGGCAATTTCTCTGTTTGTGCTGGTTTTCTGTTCATCATCTTGAATGTTTTTACACGTAATATTTTAGCAGTTTTTATCCAATTTTAGTTTAAAGTGGGTTTTGATCTCGTAATGCTTTTACTTTATGATGGGTTCCTTTTTGGACAACGAGCAGCTTTTGTACGCTTTTCAT…
509	rs57516	27.2009	A02	CAAATTTAATGTTTTGGTGTTCCATTGGAGTTGGCCTTAGCCCTCAGATTTTACGTGTTTAATATATATGAATCATTCAGCTTTTAAATATATCCAATATAGATGGATCATCTACCTTTTATATCGTAATTTTTGTATACCGTAATCTTAGGGCGGGCCTAGCAGTAAAAATAAACTTGAAGTATAGTTGGGAGTTGGGA[G/C]ATCACTTATCTCAGAAAATGGGTCTGGATCACTGTGTCACAAGCTAGTAGACGTGGTTAGTATTACTCATCCAGCGGCAAAAACTATTTACACTTTGTCACATATAACTGTGAACAAATGCCCCAGAAAGAGATTAGGTATGAGAGAGTATAAATATGAACTGAGAGGGAAAAAACGCATGTTAATTTTCTATG…
510	rs57556	27.2009	A02	AGGGGCTTCTTTATAAAGTTTGAATGTGAAGATTTACTCATCAACCCTCGTCTATCTATACATACACGATACACTCGTATATCGATTATAAATATTCGCTACTGTTCCCAAGCTCTCTCTCTCTCTCTCCCCCACAGAGAAAGTTGAAAGCGACGAGAACAAGCAACGTTTTCCGGCGAACTAACCAGAGTTTTCCTCCA[A/G]TCCAGGTAGAATTTGGTTATAAACCGACTACGATTTTTAATTGTTTTCGCTGAACCGAGTCTTAAATAATATATTTTAATTTTAATTTAGTTTTGTTTAATGTATAAGATTTGCAGTGTTGGTCGCTTTGTCTCCCTTTTTATTCTTCGTCTTCTTCGTTTGTTGAAAATCTGTTGACTGCTTTGCTTTAACCG…
511	rs57557	27.2009	A02	ATACTTTGATTCGAAGAGAGGCTTTAGCTTTACTTTTTTTTTGTTTTTTCCCTCACCAGCTTGCTATTTCACGTGGTTGGTTGAAAGCAGAAGCAACCTCTTAAAGTATAAACAGCCAACTTATCTTCCTTTTTTGTTTCTTTTCCCTTCTCAGATTTAGGGATTGAGAGTGAGTGGGTGGTGTTTTCTCTCCTGCGACT[A/T]ACGATGACTAGCCTCTTCAAGCAATCTCCGGGAAGACGCCGGGGTAGCGATTTGGAGTCCGGCAAAAGCGACGCCGCCGACTCCGATAGCGACACGTTCTCCATCCCCGCTAAGAATGCTTCCGTCGAGCGTCTCCAACAGTGGAGAGTAAGACCTACTCCTCCTTGTAGATGCGATTTATTTTTTTTGTATCT…
512	rs57638	27.2009	A02	CATATCTCTGTTTCTAACAGACCGATGAAAGAAGGTCTTACAACGAACTTATCAACCGTTACTTCCTTAGGCTCAGATTCTTCGATTTCAGTTTTAGAAACACTCCGAAACTGTTCGTCAATCACCACCGTTGATTCCCATCGGTACTTGTCGATTCCAAGATCGTCGTAGAACCGGAACCGGCGATCAGCAGTTTCCCT[G/T]AAAACTCCATTCCTCAGATCAGGATACGAGCTACTACTACGCCTCAACGGTAAACCTCCGGTAGCCGGTAACCTACTCAAGCTCTCGTAGATCTTGAGCCTATCAGCGTCGTACACGTCATCACCTATCACAGCTCCTCCTTGTTCTTCTTCTCCGCTGTGTGAATACGAAGAAGGCGATACGTCGTCGTTTCG…
513	rs57642	27.2009	A02	CCTTAGGCTCAGATTCTTCGATTTCAGTTTTAGAAACACTCCGAAACTGTTCGTCAATCACCACCGTTGATTCCCATCGGTACTTGTCGATTCCAAGATCGTCGTAGAACCGGAACCGGCGATCAGCAGTTTCCCTGAAAACTCCATTCCTCAGATCAGGATACGAGCTACTACTACGCCTCAACGGTAAACCTCCGGTA[G/A]CCGGTAACCTACTCAAGCTCTCGTAGATCTTGAGCCTATCAGCGTCGTACACGTCATCACCTATCACAGCTCCTCCTTGTTCTTCTTCTCCGCTGTGTGAATACGAAGAAGGCGATACGTCGTCGTTTCGTCTGGCGAGTACGCCGCAGATGATCGCGAAAAGTACTACAACTACGTTGATGGAGTCCCATCCT…
514	rs57940	27.2009	A02	ACATGGGCCAGTTGGCCCGAATTAAACATGTATGTGCGAAAAGTATATTAATTCGATTGATTAAGGGACCAAAAGTGAATAACTTATAAGTCAAGGGACCAAAAATTAAACTGTTAATTTGGCGGGATGAGCCGGGCCCTTGCAATAGTGCAACGCATGGGCGACTCGTGAAAGCCCAGATAGCAAGCTATCTTAATGGG[T/C]CTTCTCCCTTAAAAAATAGAGTTAATATCGTGTGGCCCGATGGACCACATATCAGATATTAAACTGATAAGAACAGATACTACACTTGATCTTAGCCAAAAGGCCGAGAAAGGTATGATTTGTTACGTCTCCGTGCCTCTTATTTTATACTACTCATCATGCCTTATATGCTTGTTTCATTAGCGATGTGGGAC…
515	rs58116	27.2009	A02	GAATCAAAAAACAGCAAAAAGAAAGTAGAAAACGCTTTATTAATATGATGAAATACTTGGTTACAAGCTTGAGAACGGTGGAGTCTCTCTCACCTCCCCCTTCTTCTGATCTTAATTATAAACACCTTCTTAAGGGTATTTCCAAGCCATGAGATTATGTTTGTTTTATTTTAAAATCTAGATTTAAGTTTCTCTTGAGA[A/G]ACAGCTGTGCTGTGCTGATTTTGACGTCAAGAAATATTGTGCAAAATTTCATGTATTCTTTGGATAAAATTCATGTATTGTGGAAAACCTGTTTGTGTAGTAGGCCCATAAAATTGTTTAACCGACCCTGGAAGGTTATTTCTCTTTCTTTTTTCAACTAGGATTTTTTTTATGGTTTGATTGTGCGTTCTCAT…
516	rs58127	27.2009	A02	GACACCACTAGGGGAAAGAGACACATGATACTGGTAGAGCCTAAACGAAGGAGTTCTAACAAATGACGGCTCAAAGATATATAATTTTTTAGTCGTTTCGATTATTCTTGGAGCACTATTTTAGTAGTTACGTGTTTTGATTGATGGAGCGCAAACTTTGTTTTCAGAATTCTGATGAACAATTTTTTAAAAATATTTAA[C/T]AGATTTTTTGTTGTTGTCTGACCATGATGAACGGTTCTACTTTTAAATGTTTTGACCAAGCAGAAAGGTTATAACCGAAACAGAAGTGCTGCCTTGCGAATCAAGTCATCTCATAGATAACATATAGACCACATCCATGTTTTTTAAATAAACGAATTATTTTCATTCTCTTGTATTTGGTGTTTTAAGCAACT…
517	rs58130	27.2009	A02	GACGGCTCAAAGATATATAATTTTTTAGTCGTTTCGATTATTCTTGGAGCACTATTTTAGTAGTTACGTGTTTTGATTGATGGAGCGCAAACTTTGTTTTCAGAATTCTGATGAACAATTTTTTAAAAATATTTAACAGATTTTTTGTTGTTGTCTGACCATGATGAACGGTTCTACTTTTAAATGTTTTGACCAAGCAG[A/G]AAGGTTATAACCGAAACAGAAGTGCTGCCTTGCGAATCAAGTCATCTCATAGATAACATATAGACCACATCCATGTTTTTTAAATAAACGAATTATTTTCATTCTCTTGTATTTGGTGTTTTAAGCAACTGAAGCATTGAATATCTGAAAACTTGAGATCATACCAAAAGACCCCAATAATGAGACTCCAGTTG…
518	rs58131	27.2009	A02	TTAGTCGTTTCGATTATTCTTGGAGCACTATTTTAGTAGTTACGTGTTTTGATTGATGGAGCGCAAACTTTGTTTTCAGAATTCTGATGAACAATTTTTTAAAAATATTTAACAGATTTTTTGTTGTTGTCTGACCATGATGAACGGTTCTACTTTTAAATGTTTTGACCAAGCAGAAAGGTTATAACCGAAACAGAAGT[G/T]CTGCCTTGCGAATCAAGTCATCTCATAGATAACATATAGACCACATCCATGTTTTTTAAATAAACGAATTATTTTCATTCTCTTGTATTTGGTGTTTTAAGCAACTGAAGCATTGAATATCTGAAAACTTGAGATCATACCAAAAGACCCCAATAATGAGACTCCAGTTGTAAACAGAAAAAATGTTTCCAAGC…
519	rs58189	27.2009	A02	CGATGGAAGTTTCTATGGACGTTAGTGCCAACACTTGCATACGATCACGCTACGTACCAAAACGCTGAAGGCACTAGATTCTCGCGGTTTGTTTACAGTTCTTTGCTCCTACACGAGGCTCCAGTTCTAGAAACTTTGCGTTTAAAACTTGATCGGGAGTCTTCTACTGCTGTAGACATTGGAGTATGGGTTAAAACCGC[C/T]GTTAAACGCTCCGTGCGCGAGTTAGATATCGACATTAACAGCCCTTCGATTTTGACACCTGTCACACTTCCATGGAGCTTGTATGCCGGAGGATGTAAAACTCTTGCGACGTTGAAACTAAGTAACATGACTCTTGTGGACGCTTCTTCATCCTTGCCAGCTTCTTTCCCGTCTCTTAAAAACTTGAGCCTCGT…
520	rs58193	27.2009	A02	GCGGTTTGTTTACAGTTCTTTGCTCCTACACGAGGCTCCAGTTCTAGAAACTTTGCGTTTAAAACTTGATCGGGAGTCTTCTACTGCTGTAGACATTGGAGTATGGGTTAAAACCGCCGTTAAACGCTCCGTGCGCGAGTTAGATATCGACATTAACAGCCCTTCGATTTTGACACCTGTCACACTTCCATGGAGCTTGT[A/T]TGCCGGAGGATGTAAAACTCTTGCGACGTTGAAACTAAGTAACATGACTCTTGTGGACGCTTCTTCATCCTTGCCAGCTTCTTTCCCGTCTCTTAAAAACTTGAGCCTCGTGAAGATGAAGTACCCGAGTGAGGAATTTATCAACAAGCTTTTAGCTAGTTGTCCTGTTCTTGACGACTTGGCCGTGGAACAGT…
521	rs58229	27.2009	A02	AATCTTGAAGCTATCTATTGGAATACCGACAATATACTCAGTTCTTTCACATCAGTTAAACGTCTCTCGTTATGTTTAGGCGAACAGGTAAGATTACTTTTATTTGAAAGTAGAAATAAAAAAGTATAACAATTTACGTAGCTTTTTTAATAGTCGTTTGTGATATTATTGTAGTCTCCTTTTCCTACTGGTGAGATCTT[A/C]CACCAGCTTGTGGACTTGGAGTTTTGCACATGTGAAACGGAATGGGATTTACTTATGTATTTTCTCAAACATTCTCCGAAACTTCGAGCTCTCAGACTCAACGACGTAAAGAAACTTAACCTTTACAACTTTGTGGGTTTTTTTGGCGATATCATCTCATAGTAATATATAGTAATGGCTGGTTTATTGTATAT…
522	rs58245	27.2009	A02	TTATTGTAGTCTCCTTTTCCTACTGGTGAGATCTTACACCAGCTTGTGGACTTGGAGTTTTGCACATGTGAAACGGAATGGGATTTACTTATGTATTTTCTCAAACATTCTCCGAAACTTCGAGCTCTCAGACTCAACGACGTAAAGAAACTTAACCTTTACAACTTTGTGGGTTTTTTTGGCGATATCATCTCATAGTA[A/G]TATATAGTAATGGCTGGTTTATTGTATATTCAGAGATCTGGTGGTATTTTTGGAGCACGAATAGATCATTGGGATGAGCCAAGTTCTATTCCTGAATCGTTGATGTTCAGTCTTGAAACTTTCGAGTGGACAACTTACAGAGGATGGCAGGTGGAGAAAGAACTCGCAACGTTTATCTTGAAACATTCAAGGCG…
523	rs58258	27.2009	A02	TGAACTTGAACCAGATCGGATGATTTTCAAGTTTTACTGGACTAATTTTTAGTTGATGGTTATCTTGATAAAAAGGATGAAATATGTATCCGTTAAGTTCCAGATTTTTCAGAATCATATTGGTATCAAAAATATATGTTATTTCTCTATGTATTGAGGATCTATAGAACTAAAAGAGGGACCACACACATCGTTAGAAT[G/A]TTTCAGCGATGACATCATGTGTTCCGCATCAATGTTGCAAAAACAGTTCTTTGGGCGGCAAAAGTGATTGTCGTACAGTCACGTAATAGCGATGTTCCACCATATATTTAATATTTTTTCGCAAGCGTTTCGTTTCCGTAAACAAACACGAAACCAAAATCATTTCCAAAACACCAGCCCATCCAAATATTACT…
524	rs58299	27.2009	A02	ACATCATTAATTATATTATTATTAATAATAATAATGCAGATTTTTATTTATTAGTTAAACTATATTAACTTTTTGTCTTGGTTCGTCTTTGACCGACATAACAAAACAAGAAACTAACTTCACGTTTCCTTTTTGTTTATACAGGCTGGAGTGGGCCAAGACAGAATTGGGATTTTCTCTCTAGGGAAGTTTCCATTGTA[C/T]TGTCTGACTGTCGTGTTACTGGCAGGCTCTGGATTTGAAACCTAATTATGTTCGTGCTTGGGCAAATATGGGAATCAGTTATGCAAACCAGGTTAGAGTTCCTTTACTTGTGTTAGAAGCAAATATCTGATGTTTGATGATTGTTTTGGTCTGGAACTAACTTGAATCTGGTATGCTTCTAATTGTAACAGGGG…
525	rs58305	27.2009	A02	TCGTTTGGATTTTGCTCTTGTATAGTGAAATCTAGTTATATTCCTGCCGTATATGTTAACTTGGAGCTTTGTCCTTCCGACAAAAACAGAAACAGTTCATGTTATAAGATCCAAACGGGTTTGACTTTTTAGATTTCATTGTTTTCTTTCCTAAGTGAAGTTATCTACATATCTTCTACGTTTAGTATCTAGTTCATGAA[A/G]ATAATCTTAAAAGATTGTTGTTACATAGCTTCTGGCTCACCTCGTAAACAATCCGCAAAGCATGTGTTATTAACCTAGATTAGACTTACGAGTCAAGCAAACTGTCATCAATTCATGAACTGCAATTAATTCTAAAAGTCTCAGTTGTTAGGAGTCTTCAGAGCATCGTACTTCTTTAATTGTTTGCAGTTGGA…
526	rs58361	27.2009	A02	ACAGTTGGACGGTCGTGTCGTCTGCTTCCTTTATAATCTGATAAACTTCCAAAGACCTTCGTCCCAAAACTGATGTTAGTCAACCTATATATCTTAGCCATAATCTCATTTGCTCTCTAATAGTCAGAGTCATCGTCTTAATAACGTTAGTGTTTTTTTTGTTTGAAAATTTCGAGTAGATCGTCTATGTCACCAAAACA[A/T]TAATCTATCGTAAAATTTTAGTAACTTTAATGGAAAGTAGCATTATTAATTGTAGATTGAATCCTTAGAAATAACTACATTTTTGTATAAACACAATGATAGAAACCACTAAATAAGACACAATAATATAAATAGCAGCCTCTAGTGTTTTGTCCAGTTCAGGTTCAGAAGTGGAAGATTTTTTTTTAATAGTT…
527	rs58383	27.2009	A02	CCTGTGGATAAGGTGTTTGCATCTGCTCCAAAGGGCTTTTTGAAGTTAAAGAAAGCTCGGTTGGATTTCTCTGAGAATGAAGATGAAGATTCAGGGAGATGGGAGTCTGAAATGACTCAAGAACGTGAACTGACAGATTATGATGATAATGAAGAAACAGATAAGGTGTTTCTAAGCTCGGATCCTTCAGTTGGTAGTGG[T/C]GAAGAGAATGATTATGAAGGCTGGGAAGTGACTGGTGATAACAAAGTAGATGATGATGATGACATGTTGTACCAAACCAATGATGCTGAGTTTGAAAGCTCATTCATGGAGGTTGATCTCATTCCCATTCCAGGACCTCCAGGTTCATTTCTACCGAGTCCTTGGGATATGGAAACTGATGCAACTGAAAATCA…
528	rs58431	27.2009	A02	ATCTATAACCAGCGGATGTTAGCAAAACGTGGTCTGGTTTCAAAGAAGCTAAATGAAAAAGGACATAAACTTAGTGCTTTGAGGTATCAGCCATCTGATGATGATGATGAAGATGATTCATGGTCAGGAGAAGATCGTCTTGTGTTAAGAGGTGCAGATACGTCTGCCACTGGTTCTTCCCCTTTAAATAAACAGAAGCT[G/C]CGGAGCCAAGTCTCTGGGAGGAGCAAGACTATGTTTGAGAGTAAAAGAGCTCACAGTCGTTCATCTAGAGCTCAAATAGAGGAGAAATCACTTACAGGAGCTTATTCAAACAACACTGTCCACTCGAAGAAGAGCCTTGCTTCGATTCAAGAAGACAAGCATCCACCTGGAAAGAATGTCAGAGATGCATCTCC…
529	rs58547	27.2009	A02	TGTTTCGAAGTTGAAGTGTTTGCAGTCGATACGGTACGCTTTAAATAGATTCTTCTCTTCATTCGAGCGGGTGAAGTTTTGCCACGTAGCGACAGATAGGTTCCTTAATGGGCCCATTACACGGCCCAACATTCGAGCGGCTGGCTAATTCAGTTTCTGGTTAAGTTCGGGTAACAAAATTTGGAAACCGGCTAATATCC[A/G]ACGTAACTTCATATCTTATTCGATTCTGATTCGGTTCTAGTTTTACGGTTGATTAGGATTAGAAATAAGAAAATTCAGATTTTTCATATTAAATATCAGATTTTTTGAGTTTTCAGATAAAAATATTTGGATGATTCATATAGTTTTAAATAGATTGGATAAAAAAATATTATGGTGCTTCGATTTTTTGTATT…
530	rs58605	27.2009	A02	GAAAAAAGACAAGATTGAAGCAAACCCCTATACTTGGTTGGATCAATTAAGTTGAAAACTTTACATATCATATACCAAGATGCATAAGTTGTACCTACAAACAGGTCTGATCAAAGATGCAGAATCGAAAATAGAGATTGGATTCACACAAAAAAAATCATAGAAATTTCATTTGTATTTTGCTTCACATCAAATAACTC[A/G]ATGAAACAAATGAACAAGAAAAAAAACATATAAAATCTCGATGCTTGCTGTTTATCTTTCTCATCATCAGGTATCTTCAACCTGAGAGTGGAACACAAAGCTTGGAAACGTAGTCGTGATATCCCTGCAAGCAAAGCAAAGACACAACAAGATCACCACCTTTGTTTACTACAATATATCATCCAGAAAGAAAA…
531	rs58609	27.2009	A02	AAAACTTTACATATCATATACCAAGATGCATAAGTTGTACCTACAAACAGGTCTGATCAAAGATGCAGAATCGAAAATAGAGATTGGATTCACACAAAAAAAATCATAGAAATTTCATTTGTATTTTGCTTCACATCAAATAACTCAATGAAACAAATGAACAAGAAAAAAAACATATAAAATCTCGATGCTTGCTGTTT[A/T]TCTTTCTCATCATCAGGTATCTTCAACCTGAGAGTGGAACACAAAGCTTGGAAACGTAGTCGTGATATCCCTGCAAGCAAAGCAAAGACACAACAAGATCACCACCTTTGTTTACTACAATATATCATCCAGAAAGAAAAAGAAACCAGAGAAGCACTTGTTTTATATACTAGATCCAATCCTGGTTTACATAA…
532	rs58646	27.2009	A02	ATATAAATTACCGTGGATAACGACTTTGGACTCGTGAGGGTTGTCCTCGGAGGGTTTGGGTTCGTGGAAAACGCTCGTCATTGTTTTATCTTCAAGCTTCTTTTTCCCGTCCTTCACGATGGTTTTTTCTTTTGTAAAAACCGAGGTGTCTCCGGCGACGGTGACCGGAACTCTAGTCCTCGATAACCGACCGGAATTTT[T/A]AAAAAAGAAGCCTGAAAATTAAAGAACACGACAACGTTTTCTTAGTCCTGTCCAAATGCATCTGTGTATCATTGTTCCCTTCATATATAAACTTAAAGACAACTTAACACCACACGATCTTTTTGTCTTTTTTACCGTTTTACTATAATTAAAGTTGAGGATACCGTAACTAAAGGATCGGTTTTCTCTACCTT…
533	rs58648	27.2009	A02	GCCTGAAAATTAAAGAACACGACAACGTTTTCTTAGTCCTGTCCAAATGCATCTGTGTATCATTGTTCCCTTCATATATAAACTTAAAGACAACTTAACACCACACGATCTTTTTGTCTTTTTTACCGTTTTACTATAATTAAAGTTGAGGATACCGTAACTAAAGGATCGGTTTTCTCTACCTTTGAATTTATTTTGAA[A/C]CGGTTATTAATATTCTCTACGCAATAAAGATTTTCTAATTCAGAAACTTGGAATCTTCAGCTTATAGTCAAAGGTAGATTCTAATCCTATGTAGACTAGAATCTAAATCAAAGTATACATCTAGTGAGAAAGCAGGTGGAGATAGACAACACCTTTGGGAAACTTACTTGGGTCAATTCTACTCGTGTCAAGGT…
534	rs58692	27.2009	A02	TAGTAAGATCCGTAAATTAGTGATTGATCTCTTAGACTTTTTCAATCTCCTCATGATTTTTTTTCTAACACGCTTTGGAACTGATGCTATTTGTTTTTGTTTGATGATTAAATCAGCTCACACTCTTTCATGGAATCTATGGCAATCTAATAATCAAGAATCAATTGCTCCATGGCATCTGAAGGATCACTTACCAACTC[C/T]AGTCAAAGTATGTCAGTCAACACTTTAGCAGATCAAGTATCTTCAACTCTGTCATTCGCTGATCCAAGTAACGACAGCAAAACTAATGATAATAACAACAAGAGTGAGAGCGGGAAGAGTAGCACGTGTAGACCGAGCACAAGCAGTGACATAAGCGACGAGAGCACTTGCAGCAGCTTTAGCAGCAGCATCAA…
535	rs58697	27.2009	A02	GATTTTTTTTCTAACACGCTTTGGAACTGATGCTATTTGTTTTTGTTTGATGATTAAATCAGCTCACACTCTTTCATGGAATCTATGGCAATCTAATAATCAAGAATCAATTGCTCCATGGCATCTGAAGGATCACTTACCAACTCCAGTCAAAGTATGTCAGTCAACACTTTAGCAGATCAAGTATCTTCAACTCTGTC[A/G]TTCGCTGATCCAAGTAACGACAGCAAAACTAATGATAATAACAACAAGAGTGAGAGCGGGAAGAGTAGCACGTGTAGACCGAGCACAAGCAGTGACATAAGCGACGAGAGCACTTGCAGCAGCTTTAGCAGCAGCATCAACAAACCACACAAGGCCAACGACGTGAGATGGGAAGCGATCCAAGCCGTTAGAAC…
536	rs58712	27.2009	A02	AAACATATAGCACTATACTGTACGATAGTTTTCGTGGAGAAATAGGTACTCGACCCTATCACAATTCTTCTCATTTCCCCAACTCTTTTATCTGAACTAGACTAGACCACATGGTAAGGCCGAGAAAATATATATCTAATTACGTACATGGACTGTCAGAATGGGGCCAAGGCCTCCAAGGATGATCATATTATTTACAA[T/A]GATTTGTTCTTTGTATTGTACCGTGTATATCTCACATTTAATACGAAAAAGAGAAGAAAATATCCCGTCCAGAGTATTGACAGTGGCTTAGTTAGAATCCAGTTTGGGTTCTGTAATATACGATCATTAGACCCAACTTCCGTGTGTTGTTTATAACTCAAAATTTGTGTGGTTCTATATGCTATTTTGTTAAA…
537	rs59494	30.3047	A02	AAACTCCAAAGTGTGTTTATTGGAGAACGTGACGAAAACACTTGATGTTACTGAGCCCTTAGGAGGTTGAGGAGGTGCAGCAAAATATAGTTTAATCGAAAAAAACGTGGCTACCTACTCATAGACAATATCTTAATATTAATTAGCAACAGAGAGAATTTTACATATACCAGTATATGCATACTGCCTAACACGTGGCA[T/C]CATATGTATCGTTAATAATTCAACATTGAGTGGATGCTTATGTCACACGCAATGGACCATATGAAAACTCTCAAAGAGATGCTGATCGTTCAAAGTGCAAGAAATGTATTAATAAAACCTGAAGGGGTAAAGCTGACTCTATTATATTTGCATAAAGCCACCAAGAAAAGTGAAACAAGTATATATTAACATTT…
538	rs59496	30.3047	A02	AAAATATAGTTTAATCGAAAAAAACGTGGCTACCTACTCATAGACAATATCTTAATATTAATTAGCAACAGAGAGAATTTTACATATACCAGTATATGCATACTGCCTAACACGTGGCATCATATGTATCGTTAATAATTCAACATTGAGTGGATGCTTATGTCACACGCAATGGACCATATGAAAACTCTCAAAGAGAT[G/A]CTGATCGTTCAAAGTGCAAGAAATGTATTAATAAAACCTGAAGGGGTAAAGCTGACTCTATTATATTTGCATAAAGCCACCAAGAAAAGTGAAACAAGTATATATTAACATTTTAGCAAGTAGATATTAATTGCTTTCAACTCTTGCAACACTTCAGGAGATATTTTAAGCAAAGAAAAAACATTTCGGGAGAT…
539	rs59501	30.3047	A02	CTTCCCTCTCCAGAGTATGATCTGCTCATCTTTGAACAAAATAGGAACACATGGAACCAAATCCTGCAATTTTAACCACATCATCAAAACCAGTCTTACAGAAAAGAATCTCAACAAACAACACAAGCAAAACCCATACCTTTAGCTTCACACCGATTCGTTTGCAATCACTCATCCCAACATGAGTGCAATCTAGTCTC[A/G]CAACCTCTTCTGTTTCAAACTCCTCCCTCACTCTCCCCACCACATTAACATAGACACCGTTCCGAGCTGAAATCAATACATAACGTCAATTAATAAATGACTGATTCTGGCGTTAAAACATGTACTACTTACTAAGTTTCATAAGAGCAGGAGCGTGAAGCCCACGGTTTCTCATCTCTTTGGTCTCTTCAAAC…
540	rs59505	30.3047	A02	ACAAAATAGGAACACATGGAACCAAATCCTGCAATTTTAACCACATCATCAAAACCAGTCTTACAGAAAAGAATCTCAACAAACAACACAAGCAAAACCCATACCTTTAGCTTCACACCGATTCGTTTGCAATCACTCATCCCAACATGAGTGCAATCTAGTCTCACAACCTCTTCTGTTTCAAACTCCTCCCTCACTCT[C/T]CCCACCACATTAACATAGACACCGTTCCGAGCTGAAATCAATACATAACGTCAATTAATAAATGACTGATTCTGGCGTTAAAACATGTACTACTTACTAAGTTTCATAAGAGCAGGAGCGTGAAGCCCACGGTTTCTCATCTCTTTGGTCTCTTCAAACGTTAAGCCATCTGCAACATTCTTTACAAGTTTTGG…
541	rs59805	30.3047	A02	ACGTTCTCGTCGAAATCCAAGAAGTCCACGCGGTTAGAGGTCATGCCGGGGAAGGAGCTAGCTGGGACACAGAAAGGTTCAGACTTTGAGATGAAAATGCAGAGATCTCCAATGTCTTGAGTGTAAACTGCGTTACCTTCATCGTCAATCTTGAACACCATCAAAGCTTTGGTTTGCATTTTTTCTGAACCGCTTGCCCA[G/A]GGCCTCCGGTACAGCTTAACCAAGAAAGTTTCACCGGTGGTTCCTGACTCCACCAAGTGCTCGCTCGTGCAACACGAACTCAAAAGCTCACGTTTGGTCTTGCTCAGCTTGGGAACGTTTCGAAACCGCAACCTCTGGAACTTGGGTTTGCTCTTCTTGTCTGTGCGGGCATCCCACGATCCAATAAGGTATCC…
542	rs60026	30.3047	A02	TTTTTATTTAAAAAAAACAAAAATACCATTTTATATATTAATAATTAATTTAAGTTAAGTTAATAAAAAAATATATTATATGTTTAGATAGATCAACATAATTCTTTAGTGATTCTATGACATATCATAAATAAAAAAATATAATGTTTTTCTTTTAATATATAAGAGATATATTGAAATGATCTAATTTCATTCCATTA[G/A]TAACGGTTCCTAAAAACCAATCATATATGCATTTGAGTAGTATTTAATTTATCTTAAATAAACGTTTATGCAAATCCACGTTTTGAAGGTACAAAATTAAATATCATCATCCATTAAGGGTACGTGAACGCAGCCAGCAGCTTTATTACTATAGTAGATAGTAAAAAAAAATTTTGGCTGCTTCTTTTACTATT…
543	rs60048	30.3047	A02	ACAAGGATTTGTAAACATTTGACAGAATAAACCCAGAAGAACCCAAAAGGGATCTCGAATTGCAATAAACCACAATTAGATCGAACGTCTAATCCCAAAAAAACCCATCAGGAAGAGGGAGAGAAAAATGAACCTGCGACGGTGACAGGGGAATCATCATCCTTGGACTTAACGTGACCGTTGGTCGAGGAAGGAAGACG[A/G]AGCTTGTCCTGAACTTTAACACACAGAGAAGAAGCGAGGTGCACTACACGCACCGCCGTGTCCATCTCCGTCGCCAAGAATTCCTCTGCCATCGCCGGCGAAATCTTTTTGATGGAGGAAAAGTGCAAAGGGACAGAGAAGGAGAGGAGGGGGAGGAGATATGAAAAGCTCCACACTTTTTCTCTCCACTGACT…
544	rs60178	30.3047	A02	ATAAGTACTGAGTCAAGTTTTGTTAGTCGATTGCACCTAAATGAATTTATTGTGATGGTTAAGATTAATCTAAATTCTTAATAGTGAAGAGCTAATAGCAATTCCGTCCCAAGTATATTAAAAACTATGAAAAGAAAGAATAATAAAATTATTACGTGCATTTACCCTAAGAGATGTTCATACCATATGTAAATAAAAGA[G/C]CAGGCGAATGGTGGCAAGTTTCATCTCGTTTTCCCCAAAGTAACAAGCTTATAGTCTCCCATTGGCTTGTTTGGACTCCCCTATTGAAAGCCTAGCTGGTTTTACATTTTAAACACACAATAAACAAAACAAATAGTTGCATGATCCAAGTTATAAGGGTGACCAGTTAATAAAAAATATTTATCTGGAACATT…
545	rs60936	30.3047	A02	TATAGAATCTTACTTTATCTCTATCCTTAGATCATTTCCAATTTATATTGCTATTTGTTTCTAAAATATAGTGTCTCTATAGTAGAGATGGAGTTTTCTCTAGTATATTTTTCTATAATAGAATTACTCTAATAAAGAGAATAAATAGTAATTGTTAGAGTCAATGTACTTTTAAATGATATTATTCTAAAAGAAAAAAA[C/A]TAGTAGTTAGAAATACTCTTAGAAACAGAAGAATTATGTTATGAAGTTATATATCCATAAGAAGTTAGAACAAACACACTTCTATAATAAAATTTCTTTATTTTAAAAGAAAATACAAAAATGATTACAGAGGTGATCGAAGATGGTTACAACTCTTTGAAACGATAAGATTAGGCCTTCTTTGTACGTAAATA…
546	rs61007	30.3047	A02	TTTGTTTGTCTGGTTTAGAGATCGTAGGTTTTGGATATGGCGTCGAAGCGGATCTTGAAGGAGCTGAAGGATCTGCAGAAGGATCCACCCACCTCATGTAGCGCAGGTGTTTATCTCTTTTATATTTGAATCTCGGAACTTGTGTTTGGTTTCGATCTGTAGCTGAGTACGTAGCTTGTCTGTTTGAAAGATCTTGTTAG[C/T]TTCTCGGATCTGGTTGATTGATGCTTGTGCCAGAGAAAAAAAGCTGACCTCTTTGGTGTTTTATTACAGGACCTGTTGCTGAAGACATGTTTCATTGGCAGGCAACGATAATGGGTCCTACCGACAGTCCTTATGCTGGAGGCGTTTTCCTTGTTACCATTCACTTCCCTCCAGATTACCCTTTCAAGCCTCCT…
547	rs61016	30.3047	A02	TCCAAGGTTCGCTTCTTCTTCTTTTGCCTAAACCTTATAGAACCCTACCGTATCAGACTGTCTTATACCCATTTGAAGTGTTAACACTGAGTGTCTATTAAATCTGTAAGTTTTGACTCTGTTTGGATAAAAATGTGTCTATACAATTTATATTGCTTGTCTTTTCTCATTAGAAGCGATATAGTTGAGCTGTCTGTCTC[C/T]TACTAACTCGTTAAGCTTTGGCCGAACTGAGGATGAAATATGTGTTGTTTCAGTTTCTAACTTAAAACGTTGCAATGGACAGGTGCTGTTATCGATCTGTTCTCTGTTAACCGATCCAAACCCGGATGATCCTTTGGTGCCTGAGATAGCTCATATGTACAAGACTGACAAGAACAAGTATGAGTCCACTGCAC…
548	rs61018	30.3047	A02	TGCCTAAACCTTATAGAACCCTACCGTATCAGACTGTCTTATACCCATTTGAAGTGTTAACACTGAGTGTCTATTAAATCTGTAAGTTTTGACTCTGTTTGGATAAAAATGTGTCTATACAATTTATATTGCTTGTCTTTTCTCATTAGAAGCGATATAGTTGAGCTGTCTGTCTCCTACTAACTCGTTAAGCTTTGGCC[G/A]AACTGAGGATGAAATATGTGTTGTTTCAGTTTCTAACTTAAAACGTTGCAATGGACAGGTGCTGTTATCGATCTGTTCTCTGTTAACCGATCCAAACCCGGATGATCCTTTGGTGCCTGAGATAGCTCATATGTACAAGACTGACAAGAACAAGTATGAGTCCACTGCACGGAGCTGGACTCAGAAGTATGCCA…
549	rs61108	30.3047	A02	TGCACACATAATATATTTATATGTATGCTGCATGCTTGATAAGGATATCTTAAATTAGTGATAATTCAAGCATATTATATAACATGTGAAGCTAAGGATCATTATGTCTCTACTCACGTGAGTTACATTCAATTTTTTTTTGTTTTTTCCTGTTCGTACCATTTTCCATATGTATAAACATATAAGTTCCCCTTTTTGGA[A/G]TATCGAAAAAGTCACCATATGCAAGTTGGTTTAGTTAAAATTCTCTAAACAAAATTTCCTACACTTTGAGGTAACTTTTCTATAATTTTACCTTTCAAACTACTTTTGAGGCATTTTTAAGCTTTAAGATTCACCCCTCTTTATGCAAATTATCAATACTATTAAAAGGGAAGAAGTGTTAAAAAATCTACCTA…
550	rs61756	30.3047	A02	TCTGTTACTTTGATTTTGTGTATGAGGTTAAGTTTTTTTCAAATGTGAAACAGACTTTTCGCATTATGTTTATATGACAGTCAACATTATATAATCATTTTCTGTAACGTAGATATATGAGTTTCAGATTCAGCATGTAAGACTCATTCAGCAAGTCTCAAATTTACATGATGATAGAATGTTTCTTTGGTTATACAAAA[T/G]AATATATCTGCATGTAAACTTGTTCATTTGTTAATGCAAACAACTACAACAAAGGTAATCATTGTCATCTGACGTGGTGAATCATTTAGTTTAAGCGTATGTGTTGGTGTTATTGTGCTTCTAGTTTAATATCTGGTGGAAACAAAACTCACTTCTATCAGCAAAATAGGCCAAGGAAAAGATTAGTGTCAAGA…
551	rs61780	30.3047	A02	CAAGAACTCCGTGAATCCGATGGAAACACCGATGTTATCACTCTTCCTTCGACCGAGAACCGGATAGAGAGACAAAAACAAAGTATAGTTCGATATAGAAAATCAAGAATCACGGAGATATGCCTTCTTTCGTTAAGATTCTGGAAGATCATATACCGGACAAGACAGCTGCTTCTGACCAATGCATTAGAAGCACTTGT[G/A]GTTGGTCTTGTCTTAGGAACTATTTACATCAACATCGGAATAGGCAAAGAAGGTATCGAGAAGAGGTTCGGTCTCTTCGCCTTCACACTCACGTTTCTCCTCTCTTCAACAACCGAAACCCTCCCTATCTTCATCAACGAGCGTCCTATTCTTCTCAGAGAGACTTCAAGTGGTGTTTATAGACTCTCCTCGCA…
552	rs61789	30.3047	A02	AAACAAAGTATAGTTCGATATAGAAAATCAAGAATCACGGAGATATGCCTTCTTTCGTTAAGATTCTGGAAGATCATATACCGGACAAGACAGCTGCTTCTGACCAATGCATTAGAAGCACTTGTGGTTGGTCTTGTCTTAGGAACTATTTACATCAACATCGGAATAGGCAAAGAAGGTATCGAGAAGAGGTTCGGTCT[C/T]TTCGCCTTCACACTCACGTTTCTCCTCTCTTCAACAACCGAAACCCTCCCTATCTTCATCAACGAGCGTCCTATTCTTCTCAGAGAGACTTCAAGTGGTGTTTATAGACTCTCCTCGCACATTCTAGCCAACACACTCGTTTTCTTGCCTTATTTGTTTGTCATCTCAATCATTTACTCTGCTTCTGTCTATTT…
553	rs61800	30.3047	A02	GAACTGTTATATAGTCTCTTTCTTAGAAATACGAATTCGAGATTAATCATTCGATATATTCCTCTCTTTCATTTCAATGCTAATAGGTGTTTGCTATGTGGAGACATGTCACATACGTGACATGAGAGGTCATATTCAACGTTTTTAGACCTGTCGATTTCTTTCTCTTCTTTTTATTTGTTCAGAATAGTTTTTAAGAA[T/A]TATCTTGGGATAAAATTTCACTAATAGTTATGTGTATACATAATATTTTGGATATTTATATCAAAAGAACACGGAATAAGTACCATACATTGACTCATCAACATTTGTTCAAATTACTATAATTCGTCTTAAGTAGTGTTTTTATTGAAAAGGGCTATTATTTTCTGAAGGTAATATATATTCTTCACCACCTT…
554	rs61868	30.3047	A02	CAGATAAAACACTATGTTAGAGTATTTTATAATAGTGAATTTGGAACTAAAACACATTTTAACTCAACCAAAAATAATTTCTACCACATTCAATAATATACACATATGTAACTCAGATGCAATAATCAAAAATTTTAGTTTTTCTTTCTTAGTTCCTTCCTTCTTGGGAGGAGGCGCAGATCTCACTAACACAAGGAATC[G/A]AGCAAACTCGATTACCAGTACAAGCGACAGTACCGGATATTCCAGGCCGATGGTGTTTTACGGATAGATGATCGAAAAGTCAAGATTTACATTCGGGACAAGGGTGGTATAGTACACTGGAAGGTTTTGATGGTTTAATGGGAGAGAGGAATACAATAGCGAGTCAGCCGCCACTTCATTCAGAGATGAAATCG…
555	rs61889	30.3047	A02	ATGATTACCACCAAAAAGAATATGGCTTCATTGCATGTATAAACCTTCCCTTTTCCAGGAAATAAGACGAGATAGAAAAAAGGAATACGTTGATAAAAAAAAAGAAAAGGAATATATGCTTCTAGAAAGAAAACAAGGAATCAAACTCGCAAAGTTACACATTTTTCACTCCTCTAATTCTTCTTTTCACAAAGTAAAAA[C/A]AAGAAGAACAGTGAAGTAAGTTTTGACTAATGAGTTTCCTTTTTCTTTTATTTAAGTGTTACGTCCCAAACAATTTGAATTGCGGAGTGACCAGTGAGGGATTTGATTCTTGATGTTGTGTTTTACATGCTATGAAATAATCTAGAGATACCATGTCCACAAGTAACTATCTTTCTGAGCTGGAATTTTAGCAA…
556	rs61933	30.3047	A02	TGATCTTGATAACTAAAAACCCGCGCGTTCTCATGCCTCTTTACAAACTTAACCGCTTCATCTTGCCGAGGGAACGTAGCCCAAACTTGTTTCCTAAAACAAATCAAATGATACACCTCACCTTCTAGAGATAAATATAAAGAGCTTATTCACCTGGAGATTGCTTTCCTTTCTTCAGTGAGATCAATACGTATCTCGCG[T/C]AACAGCCGTAACAAACTCAAGGGTCTTTTGGGAGGAACGCCATTGGGAGAGCCGTAGAATACAACTGGTGAGAACTGTCTCCCAATAGTCTTCTTTACATTACTGGAACCAGACTGGGGATATGATATAAAAAGACAATCATAATAATAACCCAATGAAATAAAGACAACAAGTTGGGTTGGTGATAACATACA…
557	rs61979	30.3047	A02	AGAAAATTGTCAAATAAATACTAAACTTACACACTTTTAACACGAACTCTTCATTAATTCCAACAACATATGAACTTTTGTTGACAAGCTAAATTAGGTATAAATTTAGTCAACAATAATTTTTACTTGACCAACGTTTATTTTTTAACGGAAATCAAAACAGCATTGTTTTGCCAACATACAAAATTCACCGTAAAATA[C/T]CAAACTCACGCAATTTCGCTAAAAAGCATGAACATTTCGTAGATCTAAAAAATATGTATTTTTTTTAAAGAAAAATTATATATAAACCAAGACTCCAAAATCTAAACCGAAAAATTTATAGTTTTTGGATCAGTGACTAGTTCATGTTTTCAGCAAAAATATGTAAGTTAAATATTTTTATGGTGAATTTTGTT…
558	rs62083	30.3047	A02	AGGCAATTTTTTAATACTAATTTAGTTCCAAAGTTTCCAAAGTATGAATATACCTTTCTCTGATAACTTTGCATTAGAGGTTTGTCCCTTGTACGGAATCCACGACTAGCCATACAAAGTATCAACGAGTAAGCAACTGAATACAAAACTGTAGATGAAGCAATCAAAAAGATTACCAGGAAGAGAAGAGCGTCTTGCTT[G/T]GTTAACTTCAAACGACCACTGATCCTCTCCGATGCGAACTGCGTGGGATGAATTGCGACGTTGTCCTTCAAATATATCAATTCAGAGGCGTCGGGATCACTAGATCTACTTCTCTTATCGCTCTCGCACCGCATCATGCTAGCCGATCCCTGAAGCGATAGAAACATAATCAAACCAAGGAACACGAATTCACG…
559	rs62741	30.3047	A02	TGGGACTCCTGCTGTTGAAGTATTGGCCTTCTGCTTGGCTGATCATGGAAACGCTTTTCTCATTCCCTCCCCTTATTATCCAGGGTAACTTTTTTAATGATTGATTCTATCTTTCTGTGCCAATGTAACTAAAAGAAACTAAATTTTTGCAGATTTGACAGAGATATTAAGTTCAGGACAGGAGTCGAGCTTATACCAGT[A/G]CACTGCCGTAGCTCCGACAATTTCACTGTAACGGTTTCCGCGCTTGAACAAGCTTTGTCTCAAGCTAGAAAGCGAGGGAGTAAGGTTTCCGGCATCCTCTTTTCGAACCCTTCAAACCCTGTTGGCAACATACTGTCGAGAGAGACGCTACACGCTATTTTGAGCTTTGCTCAAGAGAAGAACATCCACGTCAT…
560	rs62745	30.3047	A02	AACTAAAAGAAACTAAATTTTTGCAGATTTGACAGAGATATTAAGTTCAGGACAGGAGTCGAGCTTATACCAGTACACTGCCGTAGCTCCGACAATTTCACTGTAACGGTTTCCGCGCTTGAACAAGCTTTGTCTCAAGCTAGAAAGCGAGGGAGTAAGGTTTCCGGCATCCTCTTTTCGAACCCTTCAAACCCTGTTGG[C/A]AACATACTGTCGAGAGAGACGCTACACGCTATTTTGAGCTTTGCTCAAGAGAAGAACATCCACGTCATCTCTGACGAGATATTCGCCGGTTCTGTTTACGGGGACAAGGAGTTTGTTAGCATGGCGGAGGTAGCTGCCTCGGGGGATTTCGATAAGAGTAGGGTTCATATCATCTACGGCTTGTCTAAAGACCT…
561	rs62774	30.3047	A02	AGAAAGTAAGTAAAAATGCTATTACTTTGGTAGACATTTGAAAGAAAGCAAGATAGGGGGCAGAAAGAGACAACGACATGTTACTATGATTGTGTTTTGAAAACTAAAGACTCATCTACTTTGTTGTACCATTTGGCTTATCTCTTTTGAGCGTGGAGTGGTGAGTATGCGCACGTGTTTGCTATTTGTGTGCTGGACAC[G/A]ATAATCATCAAGCCTGCCCATTTGCTTCTTCACACACTTAAAAGCTTTTTACCATTTTATAATCTCCACTGTCTCGCTATTTTCACTGTTTTAATGACATTTTCATTGGTAAACCGACAGAATTTTATAATACTCAAAACTAAACAAAGTTGTGTAATTAAGATACTGTCTAGATCTTAAGGTATTCAATGTAG…
562	rs62778	30.3047	A02	GTAATCATTTCCGGTCTAATTGACTGCCGAAGAACAGATAAAGCACCATTCTTCCCATGACCAGAACAGCACACCTAAATGCCAAGATACATATATTTTAGTCTGGCGTTTTCAGTTTTTAGACAAAATACGAGGCAGGCAGGTGGACACTAAAAGTTGTGGAACAAAGACGTCTCTGAATGACAACCCTAAGAACGTTA[T/C]GTTTTATATAAAACACTTCCACGGCTAGTATTATATAAGAGCTACTAAACAAACGGCTCACCAATTCATAGTTGCTCTGTTTGGAAATCCCAGTGGCGTTTGCATCAGCATTTATCCTTAAGCCATACGCAAAATCTTTCACTGGACCAACATTAACTAGTGAATCTCTCACTGCAAATGAAAATGATTTCTGC…
563	rs62780	30.3047	A02	TACGAGGCAGGCAGGTGGACACTAAAAGTTGTGGAACAAAGACGTCTCTGAATGACAACCCTAAGAACGTTATGTTTTATATAAAACACTTCCACGGCTAGTATTATATAAGAGCTACTAAACAAACGGCTCACCAATTCATAGTTGCTCTGTTTGGAAATCCCAGTGGCGTTTGCATCAGCATTTATCCTTAAGCCATA[C/A]GCAAAATCTTTCACTGGACCAACATTAACTAGTGAATCTCTCACTGCAAATGAAAATGATTTCTGCATTTATTGAAAAAGTAAACATGAGAAACTTCATGGAAATGAGAACATAGGTTATCTAACTCTTGTTGACATAATACATGCTGCAGTTTTGCAAAGGCAAACTATTTCTTCAGTAACTAAACATTAATT…
564	rs62795	30.3047	A02	TATTTTATCAATTTCCATTTAAGCCAAAAAAGTAAAATTATAATAAATTAAGAAGCCCGACGTTTTGGTACACAAACAAAGTAAATTTAAAATTAACTAGATTTGAAATGCGGATTTGTTTTCGAAATTAAATATATATTTTTTAAATGAACCAGAACTGAATTTGCCTCAATTTATTTTTTGTAAATTAGCCAATTTCC[A/G]ATAAAACACCAAACGTTGTAAATACTTGAACTGTTCCTAAATTTCTAGAATCAAAACACCAAAAACTAAAATGCTCGAACCAAAACCGAAGGATTAATAGTGCATCCAAATTATTTAAATTCTTTTAGTGGGTTGTTTATGTGGTATATAGACAAATTAAAATATAACTAGAGTTTTTCCCGGGCTACGCCCGG…
565	rs63021	30.3047	A02	TAGAAGTTACAAGCAGTTCCAACGCAGAGACTGTGTATCTCTTATCAAATTTCGTAATCTTCGGGTCCAAGAGCAGAACAAGACTGAGTACACCCTTGTCACTCTTCTTGAAAATCTTTCTGTTGCTTGTGCACACCAATAACGTCGACAGAGCTTTCGAAGCTGCTTCTTTCTCTTCCATGGCTTTACCATCTAACATG[C/T]CAATCAATGCACCGATGCATCCGCTTTCACCAATCTCTTTCCTGCTTTTCGAGCTGAACGCTAGCGAAGAAACAGCTTCCGCAGCTGCGATTCTAACACCAAGAACCCCACAGCTCAACACCGGAACCAAACGTGTGATAAACCCTTCCGAGATAACAACATCTCTCACAATAGGACACAAAGCTAGATTCTTT…
566	rs63046	30.3047	A02	AAAACGACTTGGTAATAAATGCTATTAAGCATTTGGTCAAAAAAATGTCTAAATAAAGCAAAGGGTTGGTATAGCGAGTTGACCAGTAAACGCGGCTCAGATATTTTTATAACGTATTGAACTCCAAATGGGAAGACTAACCATTAGAAATTTAATTATTGAACAATTAGGCCTAATAACCAAAACTCAGACCAATATCC[G/T]AATGGATCGTACATTTGTACCCATATCCAAAGAGATATCCAAATGCCCAACTCTATCAGATACTACCGTAGAAACAAAAGACAAAAAAAAAAAAAAAAGTTCGGGCAAAACAAAAATCCTCGATTAGACTCCAAAATTGAAAATTGCTTCAGTTCGAGCCGAGCGAAAGGGGTTTAAGAGAGATGCAGAGAATC…
567	rs63058	30.3047	A02	GAATAAGTTCAGTTTCGCTTCGGCTTTAGCGGCTTGTGCTCGTCTTGGAGACTTGCGTCGTGCGAAGTGGGTGCATTGGTTGATGATGAGGGACGGTGGGGTTGAGCTTAATCCGATACTGTGTACTGCACTTGTCGACGTGTATGCAAAGTGTGGAGATATTAAAAGTTCGAGAGAGGTTTTCTATGGAGTTGAAAGGG[G/A]CGATGTGTCTGTTTGGAACGCGATGATCACAGGTCTTGCGACGCATGGACTTGCCGAAGAAGCGATGAGAGTGTTTTCAGAGATGGAGGCAGAGCATGTTTTGCCGGATTCGATAACGTTTCTTGGGTTGTTAACAGCGTGTAGCCATTGCGGTTTGCTTGAAGAAGGGAAAGGTTACTTTGATCTAATGAGGA…
568	rs63059	30.3047	A02	TTGCGTCGTGCGAAGTGGGTGCATTGGTTGATGATGAGGGACGGTGGGGTTGAGCTTAATCCGATACTGTGTACTGCACTTGTCGACGTGTATGCAAAGTGTGGAGATATTAAAAGTTCGAGAGAGGTTTTCTATGGAGTTGAAAGGGGCGATGTGTCTGTTTGGAACGCGATGATCACAGGTCTTGCGACGCATGGACT[T/A]GCCGAAGAAGCGATGAGAGTGTTTTCAGAGATGGAGGCAGAGCATGTTTTGCCGGATTCGATAACGTTTCTTGGGTTGTTAACAGCGTGTAGCCATTGCGGTTTGCTTGAAGAAGGGAAAGGTTACTTTGATCTAATGAGGAGGCAGTTTTCGTTACAGCCGAAGGTGGAGCACTACGGGGCCATGGTGGATCT…
569	rs63061	30.3047	A02	TGAGCTTAATCCGATACTGTGTACTGCACTTGTCGACGTGTATGCAAAGTGTGGAGATATTAAAAGTTCGAGAGAGGTTTTCTATGGAGTTGAAAGGGGCGATGTGTCTGTTTGGAACGCGATGATCACAGGTCTTGCGACGCATGGACTTGCCGAAGAAGCGATGAGAGTGTTTTCAGAGATGGAGGCAGAGCATGTTT[T/C]GCCGGATTCGATAACGTTTCTTGGGTTGTTAACAGCGTGTAGCCATTGCGGTTTGCTTGAAGAAGGGAAAGGTTACTTTGATCTAATGAGGAGGCAGTTTTCGTTACAGCCGAAGGTGGAGCACTACGGGGCCATGGTGGATCTGTTAGGACGAGGAGGGAAGGTGAAAGAGGCTTATGAGTTGATAGAATCAA…
570	rs63093	30.3047	A02	TACGTACGTGGGGTTATAATTATTATTACTATGAATTGAGATATGGTTTCATTAACCTAAATATTTAGTACTCCTAATATGTTATTTAGCTTCTTTTTTTTTCTTTATAAAACAAATGTTTGTTTGATATTATTTTTTAACTCACGGGTGTCAGTCTCGGCGCTAATAAGCTCGACGAGCAGTGATCTGCCGCGGATATC[T/C]GTAATGACATCGAGAGGTCTCGACCAACTTAAGCTCTCCAGCAGCCCTTCTTCAGCAGTTATGAATCCCTTAACTTTGATTCTCTTAACTTTCTCTTTCAGTAATTTACCTTTCTGTGCAATATTGGACTGTGAGGCTGTGATCCTACATCGTCCACGGAAGTTTTGACGACGACACGGCTTGTCTCGACGTCC…
571	rs63094	30.3047	A02	TTATTACTATGAATTGAGATATGGTTTCATTAACCTAAATATTTAGTACTCCTAATATGTTATTTAGCTTCTTTTTTTTTCTTTATAAAACAAATGTTTGTTTGATATTATTTTTTAACTCACGGGTGTCAGTCTCGGCGCTAATAAGCTCGACGAGCAGTGATCTGCCGCGGATATCTGTAATGACATCGAGAGGTCTC[G/A]ACCAACTTAAGCTCTCCAGCAGCCCTTCTTCAGCAGTTATGAATCCCTTAACTTTGATTCTCTTAACTTTCTCTTTCAGTAATTTACCTTTCTGTGCAATATTGGACTGTGAGGCTGTGATCCTACATCGTCCACGGAAGTTTTGACGACGACACGGCTTGTCTCGACGTCCTGTCAAAATGGGGTTGATGAGT…
572	rs63149	30.3047	A02	TGAGAGACACAGTTTACCTCAATACAATAATAACACTGATAGTGGTTTTAGAGTCTTTTATGTATATACCCTTGCGGGATCAGCTTAGGGCAGTTTGTGCACATTGGATCGATGCTGAAATCTTCACTGGAATACACATAGTCGTCTGGGGAGACAAGCTTTCTCTCACCCGCATCAATTCTTTTGGCAATCTTGGTCTC[T/A]AGATCATCCACGTGTTGAGTGAGATAAAGCGGGTCATTCGCTATGGGATGCCCTGTATATTGTAGATGCACTCGTATCTACAATCGCCAAAAGAACAAAATGAGAAACAAGGCTAAACGTGTCCCTATGTACTCTCCTCATAAGCTAGCTATGCGTTATGTATTATGTATAAACACTTGCTTACTTGATGAGTT…
573	rs63179	30.3047	A02	CGATAATCCCGCTGAACTGAGCCTTCTCTCTTTGTTTTCTTTTTCACGTTTTGATCCGTTTTTTTTTCTGAATTTGGGTTTTAATTTACCAATTAGTTATTTTCCTTTGAAAATACGATTGAATTTTGAAATTGTTTTGGTGGTTTGGAGAGATGACGATGAGGATATAATGCTCCCTCTTCTGAGTTCAGCTGAAGTAA[T/C]TTGCTGGCAGAATCGAACCTAATATCACTAGCCACCACTGAGTCATCTTCTTACCCCAACCCATAAATGATTTTGCCTAGTTTATTTTTAGTCCTTAAATTTTAAATCAGTTTGATACCGAATTGATATAGGCTGTGGTGATAATGATGAAGCAATAAATCTAATCCAACACTTGATCTGATTAATGCTATGTG…
574	rs63234	30.3047	A02	GTTTCATACACATTTAGCTATAAGATATCTGATAAAGCAAGATAAAGAAAAGAAAACCTTTTTACGCTCGCACATCTTCTTGTAAGGTTTCAGAAGTGTTTCTTTAGTCTCCTCCATAACTTGTCGTCTATAAGTAGCAGCCACGTCCTCTGGTGCCTCAGTGATAGAGACTATGTTTCCGGCTTAGTAAGGAAACAGAA[A/G]CCAGTTTCAGGATCTTTAATTAGTCACATAAAGTCTCAGGTAAATAAGAAAATCTGTAGAACTTACAAGGTGTAGGTATAGAAGTGAGCTTTGGATGGATGTGAATCAGCTTGAAAATGATATTTTTCTCGGAAGCAAACTTCTTGAGCGCCCACTTGAGTACATTCTTGCTTTTGGTACTACCACTAATAGCT…
575	rs58857	30.3047	A02	AGCTGTGATATGTTGGCCGAGATATCAGGAAAGCTCGTCAACCTTGACGATCCACTTAGATCGAGGCAATAGAGATATAGAAGGTTGATTCCGGTGGGAAGGGTCTCTAGATTTATGCATTGCGTAAGTTTATTGAGATAAAGAATTGAAGAAGGAAGCTCCACTAAGCTTTGACGTGACCATGCTTGTCAAAGAGGGAG[C/A]CATCATGGTCACGAGTTATCATATTGCTCGATAACTTTTCTTCTTTATTTGTAGATCAATAAATTATTGCATACTATTAATATGCATGCAAATTAATTATTACTTTTTTAAAGTGATTTAAACCCTAACTATTTTTAGATCGGATAAAAAGACTCCCAACTAAAATTTTATGTTTTTAAATAGGTTTTTAGTAA…
576	rs59380	30.3047	A02	CATCCGTTTCTCGACGAAGAAGAGGAAGAGGACCAAAGTCAAACTCAGTCTCTGTCTTGTCTGAATACTTCTTCTCCTAGTACTGTGTTGGATCAATGTTTTTGGGATTCATGCGAAACCTCGAGAAGTCGATTAGTCCAAGAGGATCACGAAGACACATTTGCAAGGGATTCTTCACCGACTGATCGGATCAAGAAACT[G/C]GTCGGAGATGATAATTCCGGCGAACCGGAGTGGATTATGGCGGAGGATGGTTGGACTGATGTTAGAGGCAACGGAGAGATGGAGAAACGTAATGAAGACGATGTGAGTTGCGTTGAAGCAACGTCATTGGAGGAAGACGAAGTGGGAGGGTATGAGAATTGGATCTTGGATCAAGAGGACAGCTTGTTCTTGGA…
577	rs59399	30.3047	A02	AAATCTTGTTTATCCTTTAATAAATTTTTTTTTAATTATTTTTTTCCTTAAAAGCTATTTTTATGAAAATAAACTAAAGCGGCTATCGCTTATAGTCCACCAAGTCAAGAGAGAGACTGCATCCCTTGCCTTCGCTAGCTCTTTTGGTTTCCTTTTCTCTAAAACGTTTTGCTATCTTGATTTTCAAATCAAAAGATATA[A/G]CGGGGAAGTAATCACACATTTTAAGCCTAACTATCTTATTCAAACACCGTACAAAAAATAAACTATCTAAAGAAAGTCGGTCAAATGTTCCACTTAATGTCCAAAAGGTTGATGGTGAATCGGTCATTAAAGGATGACTCTACGTCGATGTCAAAATGACCTCATGCATGATAAAAAGTCAAATACATCTTTTA…
578	rs59436	30.3047	A02	ATGATGAACCAGGACCCCTACCATTTCTGAATACTTAGTTGAATTCCAATGTTAATCGTTTAATGGATTTGTAAGAATTACTTTTAGAGATACGAAAAGTCAAATCAGTACGTAAATCTTGTTATTGTTAAACTCACATGCCTTATTTTCACGTGTACGATTGTAGGACTGAGAACACAAACTTTCTCCACAAAGCAACC[G/A]CATATCTGATTATTGGGTTGCAAACGAAAGATTTCAAGATAGATTAATTAATTTCACAAGAGTAAAAACTTTTAGACTAAAACACTTTATGAGTTTGACGGTTAGAATCTGATAATGGCTGTCATCTTTGCCAATCCATTCAACCTGACAGTTGTTTAATAGAAAAATGAGAATCACTTTTTTGAAATATTGAA…
579	rs59655	30.3047	A02	GGTTAGGGTTGATAGCTCTTAAAAGATTGGACCTTTAAGCCTTTGTGTTGCTCTGCTGAGAAAAAGTTTGATAGCTTTAGGTGCAAGATTCATTAGGGTTAGGGTTGATAGGTTTTAAAAGATTGAACCTTTAAGCCTTTGTGTTGAGAAAAAGTTTGATAGCTTTAGGTGCAAGATTCATTAGGGTTAGGGTTGATAGC[T/G]TTTAAAAGATTGGATCTTTAGTCTTTGTGTTGCTCTTTTGATGCCTCAGGTACTATGGGCGGGGTTTGATAAGCTAGAGAGAGAGGATGGCGACACTCGGAGAGTTCTTCTACTTGCGTTTCGCTCTGGTTTCCAAATCTGGGACGTTGAAGACACTGGGAACGTCCATGTCATTGTCTCTGCTCACGACGGAC…
580	rs59659	30.3047	A02	GCAGCCTTTATGCAGATGCTACCTTACCCGTTAGTCTCCGAGGAGATAGACGATGCGTTTGCTGAGAGCCGTCCGCTTCTGGCTGTGTGTGGTGACAGCTCTTGGGTGGAGATTTTAGATATAGAGAGCGCTTCTGATAACACTGAAAGTGAAACCATAGTGCCTACGCATGTGAATGTCTACTCGTTAAAGTCAAACTC[T/C]TATGTGCATAAGTTGAAGTTCGAGTCTGTCATCTACACCATCAGGTGCAGTTCTCGGATCGTTGCTGTGCTACAATCAGATCAGGTTCGAAGTTTTTTGTCATATTGTGTTTGATTTTGTATCTCTTCTGAAACTAACAAGTGACTTTTGCAGATTCATTGCTTTGATGCTAAGACGTTGGTGGAGGAATACAA…
581	rs59751	30.3047	A02	GGCATGTATACTAACAACGTTTACCTCTATGATTATGATGAAAACGGATATGTGGATGTGGCTGGCACCCCCTTCGACATGGCTAGTGCAAAAGGTCCACTTTATTCCCCTTATCATATTCCACCTCAAGATATCGGCAACTAGTTTTGCAACTGTCTTGTTTATGTTCTCTGTGAGATGTTTAATGTATTCTCTTTGGA[G/T]ATATTTTTAATCTTAAGACAAAGAATCATAAGTTGATGATGATGATGTTTTGTTCTGTTTTTCTTACAAGCTTTGAGTCACAAGAACCTGCCTGATGAAAACCATGTGCTAAGACTTCATGCATTGCCATAGTAAAGCTTTTGCGGCCACCCTTTGCTCCTATGAACATACTTTTTTTCTTTCTGTGAGAACAA…
582	rs59817	30.3047	A02	AATTATAAACCAGAACCTTAACCAGAGTCAAAATTAGAAGTAATTAGGGTTAAATTTCTCACAGATTGATTGCGTCTTTGAGATCATCGGTGGCTTCTTTAGCTTCCTCCAGAGAAGGAGGTTTGCTGAAAACAACCCTAGGAATCGTCGTCGTCGTCGTTGTCTCCACTTCCGCGAACTCCCAATCGTCTTCCCAACTC[A/G]CTCTTTGCAAAACCATCGCGTCTGTTTCGGCGGAAGGATGAAACGCCGATGACAACGAAGCCGAGACTGGTTTAGACACGGAGGTGGTTCTAACGTTAAACTGATCATTCGCAGCCGCGGGGACTCCGAGTCCTCCTCTGAACCCACCTTTGGCGACTCCGATTCCAGCTACCTTAGCTGCCGTCGCCATCACT…
583	rs59907	30.3047	A02	AGTCAATATCTTTGGACAATCCATATTTCAATTTTTTTCTTTGGACCATCCATATTTCATAGTATATTTTCATATTGCTACAGAAGTCTTCCAATTAGTATTTTTTTTATTTAAGTTTTTCTTATTAAGCTTTGATTGTAAAGATAAATTTTGACTCATGCGTTTCTCAGACGATTTTACTTGTAAAATAAGATTTTAGA[G/A]CACTATGTATTTTAATTTTTCTGTTTTCAATTTTAATATTAATGCTAATTGTATATGAGATTTGCTTGGGGGTCAGAATGAACATATCTCAGGCACATGGATGTAATAATTTTGCATATCCCTTAAAATTACAGAGACCTTCGTTGTATCAAGAAGGGGAGACGTTCGACGACATTTCTTTCCAAGAACTATAT…
584	rs59910	30.3047	A02	GTTTTTCTTATTAAGCTTTGATTGTAAAGATAAATTTTGACTCATGCGTTTCTCAGACGATTTTACTTGTAAAATAAGATTTTAGAGCACTATGTATTTTAATTTTTCTGTTTTCAATTTTAATATTAATGCTAATTGTATATGAGATTTGCTTGGGGGTCAGAATGAACATATCTCAGGCACATGGATGTAATAATTTT[G/A]CATATCCCTTAAAATTACAGAGACCTTCGTTGTATCAAGAAGGGGAGACGTTCGACGACATTTCTTTCCAAGAACTATATGTTAAAATATTCAAATAATAAAATTATAGTATGTATATACCAACCGAAAATGATGTTAAAACAAGTTAAGATAAAAAAAAAAGAAGAAGAAGAAGCTTAATGATAAAATGCGAG…
585	rs60995	30.3047	A02	AGCGAATCGTATCGACGTGTCACCTACATTTTGCAATGTCATCGATTGATCAAAGATCCGATAATGAGAAAGATCGATCAAACACATGATGGAGAAATCGAACCTTGTTTCTCGAGGATCCTCATCAGCCCAGGACGAGTGGAGACGTGAAGGTAGTCGCCACGGTGCTCTCTGTAACGAGACGCTTTCCTCCTGATTTT[G/A]CCTCCCGCGAAAGGCCCCGGCGTCCCTCCTTCTTCATCTCCGTCGTCAAATTCAGGTGGCGGAGGCTCTTCGCCGTCGTACCTCGGCCGTCTTTGATCCTTGAGCCGGTCCATTTCTCGATGACTCGGAACCGGTTTGATTTGATTTTCTCAGATTCGTCTAATCTCGCAAGTGGGAGAGATAGAGAGAGAGAA…
586	rs60996	30.3047	A02	GGAGAAATCGAACCTTGTTTCTCGAGGATCCTCATCAGCCCAGGACGAGTGGAGACGTGAAGGTAGTCGCCACGGTGCTCTCTGTAACGAGACGCTTTCCTCCTGATTTTGCCTCCCGCGAAAGGCCCCGGCGTCCCTCCTTCTTCATCTCCGTCGTCAAATTCAGGTGGCGGAGGCTCTTCGCCGTCGTACCTCGGCCG[T/C]CTTTGATCCTTGAGCCGGTCCATTTCTCGATGACTCGGAACCGGTTTGATTTGATTTTCTCAGATTCGTCTAATCTCGCAAGTGGGAGAGATAGAGAGAGAGAAGACGTGGCTTCTAATGATTCGTTTAATCCCAATTATGAAGATCTTAGCCGTTGGATTAAATGACTTACTAATCGACGTCGTTTAATCGAA…
587	rs61010	30.3047	A02	GTTTGGTTTCGATCTGTAGCTGAGTACGTAGCTTGTCTGTTTGAAAGATCTTGTTAGCTTCTCGGATCTGGTTGATTGATGCTTGTGCCAGAGAAAAAAAGCTGACCTCTTTGGTGTTTTATTACAGGACCTGTTGCTGAAGACATGTTTCATTGGCAGGCAACGATAATGGGTCCTACCGACAGTCCTTATGCTGGAGG[C/T]GTTTTCCTTGTTACCATTCACTTCCCTCCAGATTACCCTTTCAAGCCTCCTAAGGTGATTCCTAAACTTTGATTAATCTCATGCTCTGCTAAGCTTGTATGGTTCTTGTTCTGTGGTTGTCTCATTGTTTCTTTACATGGTGTGTTATGAAAAAAATCTAGGTTGCCTTTAGGACGAAGGTGTTCCATCCCAAC…
588	rs61714	30.3047	A02	AGCTGGTGGAAAACATAAAAAAATCTCCGAAAAAAAGTAGAATATATAAACTGGTGGAACATGAAAAAAATCCTCGGAGACAATAGCTTAAAAGATGGAGACATGATAGTAACCAAGACAAACAATAGATTTGTGATACTAGACAAGTAATATAGAGAGAGACAATGGAACTAAACCTGAGTCTAATGATCCATTAATTA[T/C]TCACCATCTTTCCAAAGAACACGGTAGCAATGGAGCTGAACTAAGGAACAAATGTCTTGAAACAGTAATAAAAGTAAATGAACGAAAAATAAATTCCACCTGATTGGTACCTTCTAAGAGTAAATCGGAATAACTAATTTTTCACCATTATGTTTTTCCCTAGAAATGCTGTACAATCACATCTTCAGTTTCTT…
589	rs61719	30.3047	A02	ATAAACTGGTGGAACATGAAAAAAATCCTCGGAGACAATAGCTTAAAAGATGGAGACATGATAGTAACCAAGACAAACAATAGATTTGTGATACTAGACAAGTAATATAGAGAGAGACAATGGAACTAAACCTGAGTCTAATGATCCATTAATTATTCACCATCTTTCCAAAGAACACGGTAGCAATGGAGCTGAACTAA[G/C]GAACAAATGTCTTGAAACAGTAATAAAAGTAAATGAACGAAAAATAAATTCCACCTGATTGGTACCTTCTAAGAGTAAATCGGAATAACTAATTTTTCACCATTATGTTTTTCCCTAGAAATGCTGTACAATCACATCTTCAGTTTCTTTTGAAAATTTGTTTTTTTAACACCGGATGCGGATACGTGATTATA…
590	rs61836	30.3047	A02	TTTAATTGCAGTATTTTTCTATTACGACAAAAAAATAAATAAAACTCCCAAATAAAATATGTTTGACCCACGCTTCGGATTACGACAAAATAACATATACTAATTTAAAAACCTTATAATAGAAAATGGTTGACCATTTAATAGAGGCCAAAGGCACAAGTGGGACTAAAGACACCAGATTTAGGGTCTGGTCTCGTGTC[A/C]TATTAAAAAGCCAGCAAAAACCGGAGTCGCAGTTTCCGGCCTGAACCGAATTAACTGTTGTGTTGCCTTTAGCTAAGCTAGCTTCCCACATGATTTCTTTACTTATTACACTAAGCTAATATTTTAATTATTTCGACATTAAATGAGAGCAAATAATACTATGATACAAAAAAAAAATTGCTAGCATGGTTATC…
591	rs61863	30.3047	A02	AAGAAATATTTCGTTCTTAAATACTTTATATATTTTTGGGGGGAAATTTTTTTCTTTATTTATCCAATCAAGCTTTAGCCAAAACTATTAAGAATTATAGTCTACTGAACTTGCTGAAAACTTGTAAAAGATGAGTATTTTTTCAGTAGTTGTAATACAAAACGAGAAGGATTCGAAACTAGTATTAAGAAAAATATGTT[T/C]ACTCTATTCAGTATCTTTTGTCTTGAAATGATACCACAAGTCATTTTTGAACCAATCCAAAACACGTACAAATGGTCGGCTCTTATCGTATACCAAAGTCAATCATGAGATATCATAGTTTGTTTCGGATCACTTTCATGACTTGCTCATGTTCTTAAGAATAGTTAAGTGTATAGTGAGGTATGTTAGCATAA…
592	rs62060	30.3047	A02	AGTTGTAAGACTTACAAAACATCATCGTCCAGAGAATATACGATACCATCATCAAGAGGCAAAGAAGGAGGGGTTCCTGGAGGGATACTAGCAGCACCGTTTTCACCAGCACATATGCAAAGTGCTTCGGCATCTCTGACTGTGGAATCCAGGTCAATATGCCCAGAAAGCTCGTTGATGAATTTTAAGAGAGTGTCGAA[G/A]TCCATCTGTTCTCCTATTATCGTACTGCGACAACGCTTCAGGATTGCTACACAAACATAGAGGTGAAAGTGTTCTGTGAGGTACTGGGTCCATAACACCTCCCACAGCTGCATTGTCTTCTCGTACTCAAACTCCCTGATGCATGTACGTTTCCACCACAGTCAAATACAACCAACGAAATTCCAAGTGTGACG…
593	rs62062	30.3047	A02	AGGGGTTCCTGGAGGGATACTAGCAGCACCGTTTTCACCAGCACATATGCAAAGTGCTTCGGCATCTCTGACTGTGGAATCCAGGTCAATATGCCCAGAAAGCTCGTTGATGAATTTTAAGAGAGTGTCGAAGTCCATCTGTTCTCCTATTATCGTACTGCGACAACGCTTCAGGATTGCTACACAAACATAGAGGTGAA[A/G]GTGTTCTGTGAGGTACTGGGTCCATAACACCTCCCACAGCTGCATTGTCTTCTCGTACTCAAACTCCCTGATGCATGTACGTTTCCACCACAGTCAAATACAACCAACGAAATTCCAAGTGTGACGGAACTGTATTCAAATATTTTAAACTGAGAAAGGTGGAGAAGAATACACAAAACCTTTTAAATTGTATC…
594	rs62096	30.3047	A02	ATGGGACAAGCTAAGGGATGCTGGATATTACAACGAGTGGTTCCAAGTGATAAGTCTGCAGATTCCTACAGCGTCTCTCTTCTCTTGTCTCCTGTTGTGTCTGTTTGGGATTGTATCGTTCGTAAAATGAGGTATACCTACGTACCTGAGTGGGTGTAGTAGTCATTGAGTTTGGTTTTGTTTTCTTCACAAGCAAAGAA[G/A]AAGCAAGTTTTTGTTATTTTTTTTATTCGTTAGTGTGTTCTAAAGCTAGACGAACAGAGAGGTCATGGATAATAGTAGCCTAATGCGTAAACAAGATCAGCCGATTGTTGGAAATGGGAAGAAGAAGAAGAAGAAGAAGCAAGGGAAAGATGAAGCGGATAGAATCAAACAAGCCGAGAAGAAGAAGAGACGTC…
595	rs62109	30.3047	A02	TCTGGAGAAATCTCTTGCTAATTCTGCAGCTATCAGGGCTGAGTTAGAGAAGAAGAAGCTTAAAAAGCTAGAGGAACAGAGAAGATTGGATGAGGAAGGTGCCGCTATTGCAGAGGCTGCTGCTCTGCATGTCTTACTTGGCGAGGACTCTGATGACTCGTGTCGAACCATGCTAAACCAAGAGACGGGTTTCAAGCCTT[T/G]GGATTGTCCTGCCAAACTCAATCTTTCTACAAGCGGAAGAAACGGGTTCTTTCTTCACCAAGCGGTTCACAGAAGCAGAGTAAGAGACTGTAACTGGTCAGTCTCATATGAGTCTTTTGCAAGGGGATGTGACAGCAATAACATGGGAATATCGGCTGATTTAATTGCTGCTCAAGCTGTTTCATCACTGCAGA…
596	rs62111	30.3047	A02	GAAGCTTAAAAAGCTAGAGGAACAGAGAAGATTGGATGAGGAAGGTGCCGCTATTGCAGAGGCTGCTGCTCTGCATGTCTTACTTGGCGAGGACTCTGATGACTCGTGTCGAACCATGCTAAACCAAGAGACGGGTTTCAAGCCTTTGGATTGTCCTGCCAAACTCAATCTTTCTACAAGCGGAAGAAACGGGTTCTTTC[T/C]TCACCAAGCGGTTCACAGAAGCAGAGTAAGAGACTGTAACTGGTCAGTCTCATATGAGTCTTTTGCAAGGGGATGTGACAGCAATAACATGGGAATATCGGCTGATTTAATTGCTGCTCAAGCTGTTTCATCACTGCAGATATCTGAGAATGCCAGTGTGGACGCAGTTGTCTTCAATGGAATGTTCAGAAGAT…
597	rs62112	30.3047	A02	TAAAAAGCTAGAGGAACAGAGAAGATTGGATGAGGAAGGTGCCGCTATTGCAGAGGCTGCTGCTCTGCATGTCTTACTTGGCGAGGACTCTGATGACTCGTGTCGAACCATGCTAAACCAAGAGACGGGTTTCAAGCCTTTGGATTGTCCTGCCAAACTCAATCTTTCTACAAGCGGAAGAAACGGGTTCTTTCTTCACC[A/T]AGCGGTTCACAGAAGCAGAGTAAGAGACTGTAACTGGTCAGTCTCATATGAGTCTTTTGCAAGGGGATGTGACAGCAATAACATGGGAATATCGGCTGATTTAATTGCTGCTCAAGCTGTTTCATCACTGCAGATATCTGAGAATGCCAGTGTGGACGCAGTTGTCTTCAATGGAATGTTCAGAAGATGACAGT…
598	rs62742	30.3047	A02	TCCTGCTGTTGAAGTATTGGCCTTCTGCTTGGCTGATCATGGAAACGCTTTTCTCATTCCCTCCCCTTATTATCCAGGGTAACTTTTTTAATGATTGATTCTATCTTTCTGTGCCAATGTAACTAAAAGAAACTAAATTTTTGCAGATTTGACAGAGATATTAAGTTCAGGACAGGAGTCGAGCTTATACCAGTACACTG[C/T]CGTAGCTCCGACAATTTCACTGTAACGGTTTCCGCGCTTGAACAAGCTTTGTCTCAAGCTAGAAAGCGAGGGAGTAAGGTTTCCGGCATCCTCTTTTCGAACCCTTCAAACCCTGTTGGCAACATACTGTCGAGAGAGACGCTACACGCTATTTTGAGCTTTGCTCAAGAGAAGAACATCCACGTCATCTCTGA…
599	rs63007	30.3047	A02	ATCAGACCAAGCGGGGCACCGAAAGCAGTACTCGCTCTCCGAGGAACCATACTAAAGAGCCTTACGATGAGACGTGACATCGAAGATGATCTCCGGTTTCTAGCTTGGGAGAGCCTTAAAGGCTCTGTGAGGTTTAGCGTGGCTCTCGAGGCGCTGCAGTCGGTAGCTAAGAGGTATGGGAGCAGTAACGTGTGTATTGT[T/C]GGTCATTCTTTAGGAGCTGGTTTTGCGTTACAGGTTGGTAAGGCATTGGCTAAAGAAGGGCTGTTTGTGGATGCTCATTTGTTCAATCCACCTTCTGTATCTCTCGCTATGAGCTTAAGAAACATTGGTGAAAAGGCTGGGTTTGCTTGGAGAAGACTCATGTCAATGCTTCCTCAAAAGAACGAGCCTTTGAT…
600	rs63010	30.3047	A02	AGCGTGGCTCTCGAGGCGCTGCAGTCGGTAGCTAAGAGGTATGGGAGCAGTAACGTGTGTATTGTTGGTCATTCTTTAGGAGCTGGTTTTGCGTTACAGGTTGGTAAGGCATTGGCTAAAGAAGGGCTGTTTGTGGATGCTCATTTGTTCAATCCACCTTCTGTATCTCTCGCTATGAGCTTAAGAAACATTGGTGAAAA[G/A]GCTGGGTTTGCTTGGAGAAGACTCATGTCAATGCTTCCTCAAAAGAACGAGCCTTTGATACTAAATGGTGATGAAGCAGAGAAGGGTCCTCCTAGTCCTGGTAGTGGTTCAGGGTTTAGGAACTGGGTACCGAGTTTTTACGGGCAGAATCAGAAATCTTCAGTGGATTTGAGGAAATGGGTGCCTCATTTATA…
601	rs63067	30.3047	A02	GGTCTTGCGACGCATGGACTTGCCGAAGAAGCGATGAGAGTGTTTTCAGAGATGGAGGCAGAGCATGTTTTGCCGGATTCGATAACGTTTCTTGGGTTGTTAACAGCGTGTAGCCATTGCGGTTTGCTTGAAGAAGGGAAAGGTTACTTTGATCTAATGAGGAGGCAGTTTTCGTTACAGCCGAAGGTGGAGCACTACGG[G/A]GCCATGGTGGATCTGTTAGGACGAGGAGGGAAGGTGAAAGAGGCTTATGAGTTGATAGAATCAATGCCTGTGGAGCCGGATTTGGTGATATGGAGGTCTCTTCTTAGCTCCGCTAGAACTCACAAGAACCCAAAGCTAGCTGAAACCGCGATACAGAATCTTTCAAAGGCGAGGAGTGGAGACTATGTGCTGCT…
602	rs63069	30.3047	A02	TCAGAGATGGAGGCAGAGCATGTTTTGCCGGATTCGATAACGTTTCTTGGGTTGTTAACAGCGTGTAGCCATTGCGGTTTGCTTGAAGAAGGGAAAGGTTACTTTGATCTAATGAGGAGGCAGTTTTCGTTACAGCCGAAGGTGGAGCACTACGGGGCCATGGTGGATCTGTTAGGACGAGGAGGGAAGGTGAAAGAGGC[T/C]TATGAGTTGATAGAATCAATGCCTGTGGAGCCGGATTTGGTGATATGGAGGTCTCTTCTTAGCTCCGCTAGAACTCACAAGAACCCAAAGCTAGCTGAAACCGCGATACAGAATCTTTCAAAGGCGAGGAGTGGAGACTATGTGCTGCTCTCGAACATATACAGCTCCACGAAGAAGTGGGAGAGCGCGCAAAA…
603	rs63073	30.3047	A02	TGTTTAACGAAACTGTATTCCAATGTGGTCAGGAGAAGGACACGACAAATGTAGGCCCATTAGTCGGCCATTACCACTTTTGTTGTACTTCTTTGCCTTGTACATTCGCTGCGACTCACACGATCGAGAAGAGAGAGCATCAACAAAAAAATGGCCAGCCGAAAAGCTCTCATTAACGTCCACCGGATCATCCGCTCCAC[T/C]GCGGTGGTTAGACAGAGCTCCGTCACCCCTTCCGCTGCACCTCCTATTTTCCAGTATAATTTTTCTTCCATCGTTTACGACAAGAGGTAATTTATCATTAATTTCTGGGTCTTTTTTATTTGGTCTTTTAGAAATGGAGTTGATTTGGGGGCAAGATTCTTCTGCTCGAGTCCACAAAGCTTTGATATTGATCT…
604	rs63081	30.3047	A02	AAAACAAAAAGGGAAATGGATCGTTCACTTTTTTTTTTACTAGAGAAACAATAATGCATTTAGATAGAAACACTATAGGGAACACCCATTCCGGTAACACCGGGTTGGGAGATGGGCTTCAGAAGCTCATACTTAACAACACCTGCTCCAGCTCTGTTCTTTAGAGAAACGTTCACGTTCCTCTCATCTATCACGTCTTC[A/T]AGATGTTTGAGCCTGCCTTTGAACCGTTCATATGCAGCAAAGATAACAGGATCGTCGACCCAAGATGCTTCTGGCTCTTCTCCAAGATACTCTTCGTCTGGTGAATGGGTCGATAGAAGATCCAGAGTCACCATCACTTGCGTCGCCTGCTTCTGCGACGGGAATGTCTTAAGCAACACCTTCTCTGGCTCCTC…
605	rs63141	30.3047	A02	TAAGCTAGCTAAGCATTATATAGTTTTGAATCTGTGTTTGTCTTCTATGGTTGCAGACAACTGCAATGCATCACCGAACCATTGTCTTACGTCCAGAGCATTTCCAAGAGATACTTCTTGATAAGGTATTCTACTCCTTTTTGCTTCCTTATTTTGTCCAGAATCCTATTTTGATCTTATAAAATCTGTCAAAACTATGT[T/G]CAGCACAACCAAGTTCTGCAATAAGCTAGTATTGGCTTCTTATATTGTCATTTGATATTGTTTTGGGGGTGGGATCCTCATGTTCTGTTGTTTGTGTTTTTGGTTTTTGGGCACAGATTGGGTTTAGAACAGTGGAAGATCTTACGTCAAGCTTGTCAGGCGTAAGCAAAGGATTTGATAGACAGATTCTTGCA…
606	rs63142	30.3047	A02	CTAAGCATTATATAGTTTTGAATCTGTGTTTGTCTTCTATGGTTGCAGACAACTGCAATGCATCACCGAACCATTGTCTTACGTCCAGAGCATTTCCAAGAGATACTTCTTGATAAGGTATTCTACTCCTTTTTGCTTCCTTATTTTGTCCAGAATCCTATTTTGATCTTATAAAATCTGTCAAAACTATGTTCAGCACA[A/T]CCAAGTTCTGCAATAAGCTAGTATTGGCTTCTTATATTGTCATTTGATATTGTTTTGGGGGTGGGATCCTCATGTTCTGTTGTTTGTGTTTTTGGTTTTTGGGCACAGATTGGGTTTAGAACAGTGGAAGATCTTACGTCAAGCTTGTCAGGCGTAAGCAAAGGATTTGATAGACAGATTCTTGCATTCCAGAA…
607	rs63168	30.3047	A02	TTTGCGTAGAAGATGAGACTGTTCAAGGTCAAACCGGTTTGCATCTTGCTGTTCTGCAACAAGAGGTCGGAGCCATTGTTGAGTTGATCACAGAAACTGATCGGAATGACGTGTTGTACAAGAAAGACGAACAGGGTAACACAGCTCTTCATCTAGCAACCTGGAGAAAAGGTCGCGAAGCTGGCGATAGGGAAATCTAT[A/G]AGAAACTCATCGAAGCGGGAGCTCAAAGAGGGCGAGACGATGGTACCACTAATGTCGAGAGAACCAATTCTATTTCCACATGCCAAGTGGGAGCAATGTAGCGCTTTACTGGTGGTTGGTTCACTGATCGCCACAGCCGCGTTTCAGGCCAGTCTGACTCCACCAGGTGGAACCTGGTAAGAAAGCCACATACC…
608	rs63225	30.3047	A02	CTTCAGGAAAGACCTTTCTAGAAGCATCCAAGGTCTCTACTTGAGCCACTGCATACATTTCCTGAGCTTGTCCAAGTTCATCTCTCAACTTTGTAATTTCTTGGAGTGTTTCCTGAAATCAATGAAAACACACGTCTCATTTCAAATGCTTTCCATAATTTCACAAGAGTTTTTTTTCTCTTGAAACATTTTTTTTGAAA[C/T]ACCACAAGAAGAGGTTTAAATATGGAAATTTAAACCTACCTGGTCGTCTGTGAAATAATCTTCACCTTGATCAGTAACATTTTCATATTCAGGGTTGCTAGAGATATGACTCATACCGTCGTGTCTCTCATCGGTATAGGATGTTTCTCTCTTGCTCACTTCCTCTGCAGCATCCGAACACACACTTCTTGTTT…
609	rs63228	30.3047	A02	AGGTCTCTACTTGAGCCACTGCATACATTTCCTGAGCTTGTCCAAGTTCATCTCTCAACTTTGTAATTTCTTGGAGTGTTTCCTGAAATCAATGAAAACACACGTCTCATTTCAAATGCTTTCCATAATTTCACAAGAGTTTTTTTTCTCTTGAAACATTTTTTTTGAAACACCACAAGAAGAGGTTTAAATATGGAAAT[T/A]TAAACCTACCTGGTCGTCTGTGAAATAATCTTCACCTTGATCAGTAACATTTTCATATTCAGGGTTGCTAGAGATATGACTCATACCGTCGTGTCTCTCATCGGTATAGGATGTTTCTCTCTTGCTCACTTCCTCTGCAGCATCCGAACACACACTTCTTGTTTCATCAGAATCAGTTTCCACACGGCCAGAAA…
610	rs63237	32.0652	A02	GAAACGAGGAGTATAATTAGATGCTCCCATCTTCATCTTCTCCTCGTCTCTGAGCCCGAAAATTCCACCGGAGAATTGACGGAGTTTCTTGTACATATCGCCGGAGATGCCATGGTTTGTCACGTAGAAGAAACCCCACTCCTTACAAGCATCTTGTAGCGACGTCAGCGATGACTCGTTTAGAGGCTTTGAGATGTCAA[A/G]CACCGGAAGTTCCACAGACATCAGTTACCTGAAATAATGATTATGATTGATGTATGGTAATGAATATTTTTATATATGTTGCATCTTTATGTTGTGATACAAGTATACAACTTAGTTTCGTAACTTTCGTTTGGTGATTCAAATAGGTTTTTATTTGCGTGTATATATATATGTGTGTGTGTCGAGGTAGCTGG…
611	rs64811	34.4744	A02	ATCAACAACATATCCCATTCTTTGATCAACTGCAGTATTGAGCTAATTATATGTTTATAAAGGAAGAATCTATGTGAGTACTGCATCCCTTTTGGGCAAGGAGGCTAAGCAAAATCATACCATGAAACGTATATTTGGAAAACCATCACGTTTGGAGAGATGATGAGCGAGTTATACTCGCTCCTTCACTATAATCATTC[T/C]CGGTTAAATCAGAGAACCTGAGACCAGAAAAGTGCAAGGATGATGAGATTAGTTATGTCAGGGAAAGAGTAGAGTCTAAACATAAGATTCTGGCTGCTGTGTAAACGTTCTGTTCAAGTAAAAAACATCAATGATAAAGTTTAAGAACAATATGACATTCAGGAGAATTTGGGCTTCCATAACATTAACGAAAC…
612	At1g65560(1g260)@A02	35.5773	A02
613	At1g66200(1g255)@A02	35.5773	A02
614	At5g37600(5g270)@A02	35.5773	A02
615	rs63981	35.5773	A02	GGCTACCAAGTGGGTGAGATATAATTTGGAATATTATCAGTCTAGCTACTAGAGTGGTGGCTTTGGAAAAATACCACAAACATAAAAAAAAAAAAAAAGACAATATGTGATGTACATAGAATCAGTTTTAGATTCTCGTACATCACTAGACAAGAAATATATTGTGGTGATGAGTTCACCGACCCGAGCTAATTCAACTC[C/T]CAAGACACTATATATATCACTTACTAGTAGAGGGTTAGTTCACAAGAACGAAGAATAAAAAAATTAAATCAGAAACCACCTGTTTGTTTTAGATCAAAGATGTCTTTAAGTAATAGAGATCCTCTTGTGGTAGGGAGAGTTGTAGGAGACGTTCTTGAATGTTTCACAAGATCAATCGATCTAAGGGTTACTTA…
616	rs64004	35.5773	A02	CCCACGCAACGTGGAAGAAGAAGAAACGCGGACCATGTAGACGTCCTCCAAGAACTGTTCCAGCTTCTTACCAATCACCATAAGACCATAAGACAGTTTTCTCAAAACAAGGAAAGATCATATAAGACACTTTTTCATGATTGTGAATGAGTCCAATCTTGGAACCATATTTTCAGTTATTTTCTTTGGTTTTTGTTTGG[G/C]ATCCTAAATAAGAAATCAAATGTTTGATCGTTTTCTTGATTTGGTTTCTCTTTCTAATTCAATGAATGTTCATCGTATGTGCGATATACTTTAAATTAATAAAAGAAACGTGGTCTAGTTCTTACTTTAGTAAGAAAATAGATTGCTAAGGCTTTGGACTTGGAGTAACAACAAGAATTGTTTATTTATAATAT…
617	rs64008	35.5773	A02	AATCACCATAAGACCATAAGACAGTTTTCTCAAAACAAGGAAAGATCATATAAGACACTTTTTCATGATTGTGAATGAGTCCAATCTTGGAACCATATTTTCAGTTATTTTCTTTGGTTTTTGTTTGGGATCCTAAATAAGAAATCAAATGTTTGATCGTTTTCTTGATTTGGTTTCTCTTTCTAATTCAATGAATGTTC[A/G]TCGTATGTGCGATATACTTTAAATTAATAAAAGAAACGTGGTCTAGTTCTTACTTTAGTAAGAAAATAGATTGCTAAGGCTTTGGACTTGGAGTAACAACAAGAATTGTTTATTTATAATATAACTTGAGATGAATAGTAAGATCTACTGAGGTAAAAGAGTAACAAATATCTGTAGTTCAGTATATTATTATT…
618	rs64119	35.5773	A02	GGACATTCCTAATCCTAGAGTGAGTACACACTACCTACGACTTCGACCTCGAACTTTGTTCTCTAATTCTCAATACTTAGCCCTTAATTTTAGTTCTTGTAACCCAATCTATTTGCTCACTGTATTTAATATACCTTTATTAATATATTAAAAGTCTATTTATTGTTGACTGGAATCTGATTGCATCCTTGTGTTCTAAA[A/G]ATATTATTTTCCACATTATTTATTCCCTAATTTTTACAAAATAATCACTACCAAATTCCTAGTGTGGTTTTAGGATCCACGGCAATCACTTCTATCCATAACTTCATCACCACTATCGCTACCGGTTGTTCATCATAGCCACCATATTCTCCTTCACTACTGTCGCCACTAGTCGTTTCCTAACCTCCTCCAAC…
619	rs64347	35.5773	A02	AGGCTCCGAGGATCGAACAACGTCTTCTTCGATTGTATACAGAGGAATCACAGTGTTCTTCGCTTCGTGGCTGAGGAGCGTACACCAAACCGGCGATCCGCGGACGTTATACTCCTCGACCTCCGCGAAGTCCCGGAGAAAAACCCTGACGTTGTCTCGGAAGCTTCCGCTCCGGCTAATCGGGAACTCTTCTTCTCCCA[A/G]TCGTTGGAGACTGTACACGCTCGGCTTCCGCTTTCGCTTCCGGCATGTGTCCATTATCGGAAGCGGCATCGTCTGTGAAGCTTAGGGTTTCTGAGATTTCATCACCGTTGAAGACGAAGACTGATCTCTCTCTCTCACTCTGTGGAATGAGTTTAGGCGCTTCAATTTGAAACGGAACGGAGTCTGTTTTAGAG…
620	rs64793	35.5773	A02	TTGTTTTGTGTTTTGAACTTACAAACGTTTATGCACTAGAGAGCACACTTATCGATCGGTTCCAAAGAGAAATGGATTATATATAAAGAGAGAGAGAGTTACGTGCTAGTGACCTAGTCCAAATTTATGTTTGAGGTGTAGTTAGCAACTATAACATAATACATGTGATTTGTGAAGAAAAATCTTCTTTTTTAAAAAAT[A/G]CTTCACAGGGCTTGGTGGACACCTTTTCTGTGCTGAGAATCCATCCTGGGGGCAACGAAAGTTCTTGCCTCTTGAAAAATACCAAGAAAAAGGGTTTCTGGAGAAGGACAGACTCATCATTCAAGTCTACATTGACATTTTAGAAGCTACTGATGGAAAAGACCTAGAGGTGTCTCGGATCAAACAACGCTTGC…
621	rs64800	35.5773	A02	TAATCCGAGAGAAGAATTTCGTCGCTAAGTTTCCGACAAACTGACGATGAACGTCATTTTCCGACGCTCAAACTCCGACCAATTATTGATTGTCGGGAACGTCTCGGAAATCATGAACTCCGACGAATTTCCAATAAATTTTACTGTCGGCATAGAGACTTTTTCTTGTAGTGCACCTTCTTTCTCTTCCTTAAAAATAA[C/A]CTGATCATCATTATGATCCAGGCCAAATAATTTAGGACTATTGAACACAAACGACATGATTTCACCGGGACTCCGTTTGTGTGTAGCACGAAAGTGGTTGTTGAGATCCTTGTAGGAACCGACGTAGTTACAGTTTCGTACAGGACATGAACATGGGGCGAAAACACACAGCTTCTCATGGTTTGCTACTTTGT…
622	rs64810	35.5773	A02	GATATCATCAACAACATATCCCATTCTTTGATCAACTGCAGTATTGAGCTAATTATATGTTTATAAAGGAAGAATCTATGTGAGTACTGCATCCCTTTTGGGCAAGGAGGCTAAGCAAAATCATACCATGAAACGTATATTTGGAAAACCATCACGTTTGGAGAGATGATGAGCGAGTTATACTCGCTCCTTCACTATAA[T/C]CATTCTCGGTTAAATCAGAGAACCTGAGACCAGAAAAGTGCAAGGATGATGAGATTAGTTATGTCAGGGAAAGAGTAGAGTCTAAACATAAGATTCTGGCTGCTGTGTAAACGTTCTGTTCAAGTAAAAAACATCAATGATAAAGTTTAAGAACAATATGACATTCAGGAGAATTTGGGCTTCCATAACATTAA…
623	rs64815	35.5773	A02	TCACGTTTGGAGAGATGATGAGCGAGTTATACTCGCTCCTTCACTATAATCATTCTCGGTTAAATCAGAGAACCTGAGACCAGAAAAGTGCAAGGATGATGAGATTAGTTATGTCAGGGAAAGAGTAGAGTCTAAACATAAGATTCTGGCTGCTGTGTAAACGTTCTGTTCAAGTAAAAAACATCAATGATAAAGTTTAA[G/A]AACAATATGACATTCAGGAGAATTTGGGCTTCCATAACATTAACGAAACATGTTCACTACATTGGTCTTAAAAATCAATGGTTGGAACTTTTAATTCATAAACTTCAGCCTCATACTACTTGATAAAAATAACCTCATGCCAACGAATTGTGTGCTAGAGTGAAAGAAGACTAGGTAGCATAGAAAGCCAGTAC…
624	rs64816	35.5773	A02	TCACTATAATCATTCTCGGTTAAATCAGAGAACCTGAGACCAGAAAAGTGCAAGGATGATGAGATTAGTTATGTCAGGGAAAGAGTAGAGTCTAAACATAAGATTCTGGCTGCTGTGTAAACGTTCTGTTCAAGTAAAAAACATCAATGATAAAGTTTAAGAACAATATGACATTCAGGAGAATTTGGGCTTCCATAACA[T/C]TAACGAAACATGTTCACTACATTGGTCTTAAAAATCAATGGTTGGAACTTTTAATTCATAAACTTCAGCCTCATACTACTTGATAAAAATAACCTCATGCCAACGAATTGTGTGCTAGAGTGAAAGAAGACTAGGTAGCATAGAAAGCCAGTACAAAAAGACAGCTTGATTATTTCGAACTCTACATGACTCTT…
625	rs64817	35.5773	A02	AACGTTCTGTTCAAGTAAAAAACATCAATGATAAAGTTTAAGAACAATATGACATTCAGGAGAATTTGGGCTTCCATAACATTAACGAAACATGTTCACTACATTGGTCTTAAAAATCAATGGTTGGAACTTTTAATTCATAAACTTCAGCCTCATACTACTTGATAAAAATAACCTCATGCCAACGAATTGTGTGCTAG[A/T]GTGAAAGAAGACTAGGTAGCATAGAAAGCCAGTACAAAAAGACAGCTTGATTATTTCGAACTCTACATGACTCTTAACTTTTCAGACATACCATGGAAAAGGGTGCAAAGACACACGATTATAAACAGTAACAAGACATACTTTAGCAATTAAAGACCAGAGCATGAAAGAAAGAATATTAGAAGCTCAGCCCT…
626	rs64834	35.5773	A02	AAGCAGAAGATAGTGTTAGATGTGCAGTAGTACGTTTTTGGTTTAATTAGGTGACATCTGAATATGTAAGCCATGTTACAAAAAAAATGAATATGTACCTGTTGAGCAAGGTCGTTAAGAGAAGCTCCGACAGCATCCAACACTATTCCTTTGGAGGTCTCGGACATCTTAACTCCGTCTCTCAGACACGATCCAAAAAG[A/C]AACATCAATCCCCCGGGGACGAGCTCGTCGGCTCTAGCATCTAATAGAATCTTGGTGTCGGCCGAGTACTGATCAAGATATGCTTTCTTGACCGCTTCGTTGAACCCAGTGCAATGCATGTCTCTGTTCCAGGATGGAGAGTCGCGGTCCGTGATCCCTTTGGGGATTTTGGAGGTGAAATGGAATGCGTAATT…
627	rs64863	35.5773	A02	GAAATATTTGCTGCTCCTTATATGCCCAGGTATTTCCATCGAATGACCATATGAGATGGTTGTGTTATTCTCAATGTGGATTCTAGGTCTTTTCTTTTGAACATATCTATTGTATTTGTATACTTTCGAATAATGATGGCTACTATTTAGACTCTTGCTCATAAAGTGTATTGGTTCAAGCTTTTAGTGGACATAAATGC[T/A]GTTGTTCTGTTGTTGAATTTCATCCGTTTGGTGATATTTTTCGCATCAGATCTAATGACACAGAGCTAAAGATTTGGGACATCATGAAGAAGTGGCGCATATAGACGTACAAGGGGCATAAATGTGACATAAACATCATCAAATTTAGTCCCGGTGGTCATTCAGTAGTGACAGAAAGACTTGGCAATGATGAA…
628	rs64885	35.5773	A02	TCAGTTACAACTGTGGTCTTGTTTTTATTCTCCATTTACTTCTTACAGGCTGATCCTCCGGATCCATCAAAGATCCGCGAGGAAGACATCATAGGTGTCACGGTGCTGTTGTTGACATGTTCTTACATGGGTCAAGAGTTCTTACGAGTTGGATATTACGTCAACAATGACTATGAAGATGAGCAACTCAGGGAAGAGCC[A/T]CCAACTAAGGTTTTGATTGATAAAGTCCAAAGGAACATACTCTCCGACAAGCCTAGAGTAACTAAGTTCCCTATTAATTTTCATCCAGAAGACGAGCAAACTGCTACCGCTCCTCCTCCTGAACCATCTGATGAACAACCTGATGTCAATGACGCATCTCAAGTTTCACCTGACCAGCCACCAAAACCACAGGA…
629	rs64888	35.5773	A02	TCCATTTACTTCTTACAGGCTGATCCTCCGGATCCATCAAAGATCCGCGAGGAAGACATCATAGGTGTCACGGTGCTGTTGTTGACATGTTCTTACATGGGTCAAGAGTTCTTACGAGTTGGATATTACGTCAACAATGACTATGAAGATGAGCAACTCAGGGAAGAGCCACCAACTAAGGTTTTGATTGATAAAGTCCA[A/G]AGGAACATACTCTCCGACAAGCCTAGAGTAACTAAGTTCCCTATTAATTTTCATCCAGAAGACGAGCAAACTGCTACCGCTCCTCCTCCTGAACCATCTGATGAACAACCTGATGTCAATGACGCATCTCAAGTTTCACCTGACCAGCCACCAAAACCACAGGAGTCTCCCCAGGAATCATGATTCTTCCTTGA…
630	rs64891	35.5773	A02	ATAGAGGAATTATTAGGTACAAAGATTTTTTTTTGCAAATTAATAGGTTGAAATAGCTGGGTTGAAGGCTTCTGAAAACAAATTCTACGCTCAATTATCTTTGTCTCACGTTCCACATTGAGAAGTTTCAATCGCGTCGATCATTTCCAGTTTAATTCCATTACACCTTTCGAAAGTTAATTGGTTGGCTCATAGTATCT[G/A]TATCTCAATCGATTTAAAGCCACAAAAACTACCGTGTGATTTGCATTAAATTCTGCTAGATCACTGTTCGAGAATCCAATTCTGGTATATTTATCTATTATAATACCAACTAGGATAAGACCCGCGCCTTGCGCGGGATTAAGTTATTATTTTTATTATATTTTGGAGAATGAAACAATAGTTTGGCTTCATTT…
631	rs64449	35.5773	A02	TTCCATACCTAGTATGCAGAGCTAAATCAGACCGCAAGAAACCAAAAAAATATATAACGAAAACGGGAACAGGGGAATTTGGGTTAACCATGGCACTTCAGCAACAACATCAGGGTTGCTAAAGATCTGAGCTGCAGCATGTCTCTTGTTCGTAGGGATTGGTTCACCCGCAGGGGTGTAAGTATCACACATGACCTAAC[A/C]AAACCGATTAAAAAAAACGTTATCATTAACTGCCAAAACAGAACATGCGCAAGAAAACCGAAGTTTAACAACTCACAAGAATGTTGTTGCCTCTACGGAACGGATCTTTGAAAATCGCTTGAGGGCTAAAGAACACAAATAAAAAGGAAGGTTATTAAGCAAAAAATAAAATTAAAAGATGAGTTTGAAATAGT…
632	rs64484	35.5773	A02	TAATACGATTATATCGAACCATAAGTAAATTTAGGCTACTATCGTTTCAGTGTATGTATATATATCCATGTCAAATTGTCAATAGTTTACAGCATATTTTTACGCAACTCATTACGTGCATATTAGCTAGCTAGAGCACTGTATGCGTGCAGTTTTAACTTATAAACACGAATTTAACCGAAATGACGCTTACATAATTT[G/A]AACTTAAGTCAGATATGAACAAGTCAAATTGTGTTGCTTTCGTGTATTACGGGTTGCTGTGTGTATATATGAACAAGTCCAGAATATAGCTAGCCAACAAATGTTGCTTTCATTTTTAATTCAGTTCGGTATAATATAGATTCATAAATTTGTACAGCCTCTTTGTCAAAAAAAATTGTGTTCAGCCTATACAT…
633	rs64838	35.5773	A02	CAAGAGTTACTCTCTTCTTCGAAAGTGGTCAAATGGTAAAGTGTTCGGTACAAAAAGAGGATAGTGAGACTGAGCTCGTCTTCTCTTTTGTCTATGTCTTGAATCTTATGGAAGATCGTAAAGAGCGGTGGAGAGACTTGAAAGATCATCAAAACTCTCCCATAGTCAGATTCTTAGGAGATTTCAATGAGACACTTGAG[G/A]TGGAGGAATATTCAAATTATGATATTTCCCTGAGAATAACTCCTGGTATATATGATTTCAGAGGCTGGTGGATTTGACCACTCATGGACCTCTATATACATATAGTGTAATAAAACAGAGGATGGGATGATTTAGAAGAAGCTAGATAGGGTATTGGTAAATGATGTTTGGCTGCTCACATACCCACGTTTGAA…
634	rs64860	37.0878	A02	ACACATCATCTTAATTATTATTTTATGACACTTTCTAGTCAATGTTTTGTGTAGGGATTAATCAACCAAGAAGAGCTAGACTCTTTCAACTTCCCAATCTATCCGGCACACGTTGCGGAATTCAAGAGTGTCATTGAAGATAACGGATGTTTCACGATAGAAGCGTTTGAGAAAATTAGTCATGCTAACGAAGAATTTCC[A/T]CTGGATCCAGAGTTCTTGGCAACTTCAAACAAAGTTACATTTGGAGGAGTTATTGAGTCGAGGTTTGGTAAAGAAGCAATGGAGAGGACAAATGAGCTTTATGAGAAGAAGTGTCCAGAGATACTTCCGGAACTTGCCAATGCCAAATCCGGAATGCAATTTTTCATTATGCTTCGAAGAAATTAATTCTTTGA…
635	rs64970	37.0878	A02	CAGTTTGACCAGTTCCATTTTTCTTCTATATAAAAATGTAGTGTTTTGCAAATAACTTGGATGGACTTCGTTTCGATGAATTTCAATTAATTTTTATTTATTTATTGTCTATATGATAATAATGATATATGGTATTGGACTTCCAAAGTCGACGGAAATGCGACTCGATGACTATAGCTTGACCCATGTTGTTGTTTTTT[T/G]GTTTGATGTGGATGTAGTCAAATACGGCTTTAAGTATGGATCAAGAGATGAAGCTGAGAGAGATGGGAGCGACGATGAGGAACGGAGGATCATTCACGCAAAAGCTAAGGCTTGATGAGGATAAGCAGAGGAAGGCAATGAACATAATGAAGAGGATGAACGTGGAGCGACTCTCTGAGCTCATTGCTTTCTAT…
636	rs64976	37.0878	A02	GAAATGCGACTCGATGACTATAGCTTGACCCATGTTGTTGTTTTTTTGTTTGATGTGGATGTAGTCAAATACGGCTTTAAGTATGGATCAAGAGATGAAGCTGAGAGAGATGGGAGCGACGATGAGGAACGGAGGATCATTCACGCAAAAGCTAAGGCTTGATGAGGATAAGCAGAGGAAGGCAATGAACATAATGAAGA[G/A]GATGAACGTGGAGCGACTCTCTGAGCTCATTGCTTTCTATACCTTGATGGGGAAGATCTCTAGGGAGGTATTGGAGAGAAAGCTTAATGGCTCACTCGATGACCACAGTCTCACTTCTCAATGACGTCAGTAACGCTGAATGTTAAAATTTGGTTATTTTATTATTATTGGTGTTTAAACTTACTTTCTGCATT…
637	rs65011	37.0878	A02	TCTTTCTTGTGCTTCAACTAAAAAAGAACTTGGGTGGTGTGAGGCTATTTTTGAGTGTGGGAACATCACCGCTGGTTTCCCCTTCTCCGGTGGGAGTCGTCCCCAGTTTTGCGGTCATCCATCGCTGGAGCTTCACTGCTTTAACAACAAGACATCTATAATAATCTCTGATCATCTGTACGATGTTCTCCATATAGATC[T/A]TACATCGAAGACCATTAAACTTGCAAAAGCAGAGCTTGGAGGTTCTTTTTGCACCGCTACGTTCACAACCACAACTTTGCCTCCCGAAATCTTTGAGCTTTCACCAACCTCTCAAAGCCTAACAGTTTTCTACCTCTGCGACCATAACTTTAGTTACAGCTCGAGCTATACATGTCCTGATAGAGGTCCTGTCT…
638	rs65012	37.0878	A02	TCAACTAAAAAAGAACTTGGGTGGTGTGAGGCTATTTTTGAGTGTGGGAACATCACCGCTGGTTTCCCCTTCTCCGGTGGGAGTCGTCCCCAGTTTTGCGGTCATCCATCGCTGGAGCTTCACTGCTTTAACAACAAGACATCTATAATAATCTCTGATCATCTGTACGATGTTCTCCATATAGATCTTACATCGAAGAC[C/T]ATTAAACTTGCAAAAGCAGAGCTTGGAGGTTCTTTTTGCACCGCTACGTTCACAACCACAACTTTGCCTCCCGAAATCTTTGAGCTTTCACCAACCTCTCAAAGCCTAACAGTTTTCTACCTCTGCGACCATAACTTTAGTTACAGCTCGAGCTATACATGTCCTGATAGAGGTCCTGTCTCAGTTTCTCAAAA…
639	BJ_VH_0669@A02	37.9663	A02
640	UGM1540@A02	37.9663	A02
641	rs66102	37.9663	A02	ACACAGCTCCAAGCAACAAAAGTGATGGCGGTACAAGAGACGCTCTCGACGCATTCTGCTGATGAAGAGTACTTGATCGACCTGAAAGAAAACCAGAGACGTTGGTTTCAAGATGAGGAAGTGGTTAAGTATTTTAGCAAGTTCACGGAGGAGCTTGAGGAGATAGAGAAGAAGATCGATAATAGGAACAAAGATAAGAA[G/A]CTGAAGAACAGAACAGGTGCTGGGATGCCTCCTTATGAACTACTTATACCTACTTCACCACATGGAGTCACTGGCCGTGGTATTCCTAACAGCATTTCCATCTAGATGTGATTATCATGTCGTGAAAATATAATAAAAATTGTCTAAAATTTTATTATTACATTTTTATTAGATAAGATAAAATTTTTATTATA…
642	rs66084	38.8111	A02	TGGAAACACTTGGATCCACTCCAGGAACGATAACCCTGAAGGCAGGATTATCTTTGCAAGTCAAGTGAGAATACTTCTTCTTCATCGTCTTACTTTCTTATAACTTTTGTTTATTTTTTATTTTTGTTCTCACACTTATTCATCATCATGTTGCTTCATTAGACATGGTTACCTTCCAAGACTCCAGCGGGGATCAAAGA[G/A]CTACGAGAAAAGGACTTGACGAGTGTCCGTGGTAACGGAGAAGGCGAGAGAAAGCCTCATGAGAGGATCTATGATTACGATATCTACAACGACATAGGCGATCCTCGTAAAAAAGATCGAGTTAGACCTATTCTTGGTGTCCCAGAGAGGCCCTATCCAAGACGTTGCAGGTCTGGCCGGCCTCTCCTTTCAGC…
643	rs65703	38.9559	A02	GACGCTCTCATTTTCTTGACTCTGTTTTTATTGTCTCAGGTTTAATTGGTTGATGATTGCTTATGGAGAATAAGTTAGTATATTCAGGAATTTATAAGTTTATGTTTGTTTATTTTTGTCTTTTTTTTCGAACGAGAGGTTAGCAAGTTATTCCTCGATTCATTGTCTTTTGAACGGTGGTTCCGTAAGCATTAGAATGA[C/A]TGTTTTATGTTAAAAGCAATATAATTTTACATGCGTATGGTGTCTTTTGTATGGTGTTCCCTTTTTCTCTAATGATTTTATTTGTTTATGCTCGGCTAGTTTTTCTTTGGAATGGTTGGCCAGAGCAACATTTACGTTTGGGTTCTTAAAAAAGTGTTTTTAACAACAAAATATCATTATTTTAATATATTATA…
644	rs65766	38.9559	A02	TTAATCGCAAAAACGAATCGGATTGAGACAACAAAACAATCTAGAAGCAATTGAGTTTTCACGGTGAAGCTCACCAGATCGTCCATTTCCTTAGGGTTTCTCCCGCGGGCTAATCCATCTGAGACCCCTTTCAGAACTACTCACAAATTAACAAAATTGATCAGAGCCCAGATAGATTCTCATCTGAGTACGATGCGTAA[A/G]GAGATGGATTTGAGTTAAACCTCGGAGGCGATCTATGGCGAAGAGCTCGAATTCTTCTAATCGGACTTCCATCTGTGGAGCTGTGAGGTATAGTGGGATCTTGGGATTTGAAACGGTGTCGTTGGAGGGAGTTCGTTTCTGAGATCGTATCACCTCCATTTCTAACTTCTTCTTCTTTCGACGTTCTCTGTGTG…
645	rs65770	38.9559	A02	AGATAGATTCTCATCTGAGTACGATGCGTAAAGAGATGGATTTGAGTTAAACCTCGGAGGCGATCTATGGCGAAGAGCTCGAATTCTTCTAATCGGACTTCCATCTGTGGAGCTGTGAGGTATAGTGGGATCTTGGGATTTGAAACGGTGTCGTTGGAGGGAGTTCGTTTCTGAGATCGTATCACCTCCATTTCTAACTT[C/G]TTCTTCTTTCGACGTTCTCTGTGTGTGTTGTTGTTTTCTCACTCTCTCGGCAAAGCAAGCACAAAGGGCGCGGCGATAAACAAAAAAAGGGATGTCGATAAAAAGCGCGGGAAAATATGTAGGCTGGAGAGCGGGACTTTCTTTGTTGGGCTTGTTAGAGGGCTTTTTTCTGGAACAATATTAGCATAACGGAA…
646	rs65795	38.9559	A02	GCATTCCGCATTCGTTACTAAAAATCTGAAATCATGACATCCAAAATTCACTGTTAAGATATAACAACGATATAGTAATTTGCAAAAAAATGACGGATAGAAAAATTGTAATTATTTATATTTATCAATCTTATGTGTTTTCTTAAATTTCATTCATTTTTATAAAATAATGTCGCGTTAATTTACTCAAGGACTCGCTA[A/C]TCTGCACTTTACTACGCTATTTTTTTTTAACTAAAATAATGTCGCGTAAACAGTGAAACCCTAGAAAATTACATCGATTTTGCTAAAAACTTTTGCAAATCTATGGAAGCGAATGTTCAGGGGAGGGAAAGAAGACGGTGGAAGCTCGTGGCTTCCAACTCCGATGGACGCTATTTATTTTAATTACTCACGAA…
647	rs65800	38.9559	A02	ACTCATATCAAAGGCCAAAGTTTAAAAGGCGGCGGCTGCATATGTCATTTGCAATGCATTTAGCTCTTGTTGTGATTGCAAATAGATAATATATATTATATTTACGGTCAACGTAAAAAGATTAGTGAGTAGATTAAAGTTAGATGAAAGAGCACTCTCAAACCCTTCTGGTTAATCCCTTCCGAGTCTCATGCATGGAA[T/A]TCTAAACTAAATAACTAAACTAATTTCAAAATGAAACTGATATCGTTATTAGTTAATCTTGATAAGGTGTAACATTTTAGCTTAGATATCAAAGTAATGAATAATTTAATAACGACTAAAGATAACCGGATATATGAGAAAATACGAAGTCACACGGTACGTAAAAGCTGAGTTACAAGCAAAACTAGCAAACA…
648	rs65804	38.9559	A02	AATAGATAATATATATTATATTTACGGTCAACGTAAAAAGATTAGTGAGTAGATTAAAGTTAGATGAAAGAGCACTCTCAAACCCTTCTGGTTAATCCCTTCCGAGTCTCATGCATGGAATTCTAAACTAAATAACTAAACTAATTTCAAAATGAAACTGATATCGTTATTAGTTAATCTTGATAAGGTGTAACATTTTA[G/T]CTTAGATATCAAAGTAATGAATAATTTAATAACGACTAAAGATAACCGGATATATGAGAAAATACGAAGTCACACGGTACGTAAAAGCTGAGTTACAAGCAAAACTAGCAAACAAGTTGAGTTAGCATTACTCTTACATAAAATTACCAACAAGAATAGAAAAAAACGCTCAGTGCTTTTGCAAAACAAGGAGA…
649	rs65828	38.9559	A02	AATATGAAAACTTTACGGGTTAATGAAATTTTACTACGTACCCAAAAAAACTTATGGATTCTTTACCATTACATAGTCAAAACTTTTAGTACTGCATAGTCAGTTTCATCAGATATATAGTCATGTGTAATATTTAAAATGAACTATTTTTGTTTCTTTCTTTTTTTTTTAAAGGAGAAAATTGGAGAATAACTTAGAAG[G/T]AGGTTAAGTTTATTCACCTATCATGCACGTAAAGGTTGTCCACGAAGTAGCCGGCATTAAGCAATGTTTAAGAGTTCTATAGAAATTTGGTTTTATGATCACGTTCTTGTTAAAACCCTAATTTTAACTTAACTTAATGCCGTTGACGTACGTTTTCAATTTCTAAGACTCTAGTAGTCGTCGGTCATGTGATC…
650	rs65914	38.9559	A02	ACACCAATGGAACCAAGAAAATTACATAAAAGAGGGTTATGAATGTTCTGTAAGTAGAATGTGATGAGAGTTAGGTTTACCGGGAAGGTCTTGGCAAAGAAGAGAAGATTCTCCAGTGATATGAATCCACCTCCTCTGATAACAACAGTCATAAAAACACAAACTTAAGCACTATTTTTGGGATTGATGTATGTTACTTG[A/T]GAGAGCCTAACCTGAAATCAGTGGATGGATCTCTTCCTTGCCATCCCATATCTTTCCATTGATCTGATATTAAAGCCTCAAGCTTTTTCTCGGGATACGTTGCTGACCACAATGCTCTCAGTGCATCCTGATGGTCAGGCCGCGACGCATCGAAGCAATTATTCATTCTCTTTGTCAGCCTCTTTAGTCTCTCT…
651	rs65916	38.9559	A02	TGTGATGAGAGTTAGGTTTACCGGGAAGGTCTTGGCAAAGAAGAGAAGATTCTCCAGTGATATGAATCCACCTCCTCTGATAACAACAGTCATAAAAACACAAACTTAAGCACTATTTTTGGGATTGATGTATGTTACTTGAGAGAGCCTAACCTGAAATCAGTGGATGGATCTCTTCCTTGCCATCCCATATCTTTCCA[T/C]TGATCTGATATTAAAGCCTCAAGCTTTTTCTCGGGATACGTTGCTGACCACAATGCTCTCAGTGCATCCTGATGGTCAGGCCGCGACGCATCGAAGCAATTATTCATTCTCTTTGTCAGCCTCTTTAGTCTCTCTTCCTGAAAAGAGAAAACACATTCATATGGTTTCATTAATAGCCAATCATCGTAGCTGTT…
652	rs65921	38.9559	A02	CACATTCATATGGTTTCATTAATAGCCAATCATCGTAGCTGTTATTTTCCTATTAGTGTTATACCTGCAATGGTGTCAAGTTAGAGCAGATGCGCTCGTAAGCTCTCTTGCGGTAGAAGCACACACATGTTAGCCTCTTCTTGATTCTCAAACTCGGCGTGCCAGTGCCACCACAACTCGCATCCTCTGCATCTGCATTA[C/G]TCAGCCCTGCACAATATAAACAAGATCACATCGAGAACACAAAGCTAGCCTAAGGAAGGTTCTTTTAACCGATATGTTGTTGATAGATTTACGTTACTCTAACCAAATTGGGCTCGAGAATTACATGAAAGCATCCAATACTAAGTACTACTAACTATAGAACTCAAAGTAGTAGCTTCCATTAGAACTGAAGC…
653	rs65922	38.9559	A02	ATGGTTTCATTAATAGCCAATCATCGTAGCTGTTATTTTCCTATTAGTGTTATACCTGCAATGGTGTCAAGTTAGAGCAGATGCGCTCGTAAGCTCTCTTGCGGTAGAAGCACACACATGTTAGCCTCTTCTTGATTCTCAAACTCGGCGTGCCAGTGCCACCACAACTCGCATCCTCTGCATCTGCATTACTCAGCCCT[G/A]CACAATATAAACAAGATCACATCGAGAACACAAAGCTAGCCTAAGGAAGGTTCTTTTAACCGATATGTTGTTGATAGATTTACGTTACTCTAACCAAATTGGGCTCGAGAATTACATGAAAGCATCCAATACTAAGTACTACTAACTATAGAACTCAAAGTAGTAGCTTCCATTAGAACTGAAGCTTCAAAACA…
654	rs65924	38.9559	A02	CAGATGCGCTCGTAAGCTCTCTTGCGGTAGAAGCACACACATGTTAGCCTCTTCTTGATTCTCAAACTCGGCGTGCCAGTGCCACCACAACTCGCATCCTCTGCATCTGCATTACTCAGCCCTGCACAATATAAACAAGATCACATCGAGAACACAAAGCTAGCCTAAGGAAGGTTCTTTTAACCGATATGTTGTTGATA[G/A]ATTTACGTTACTCTAACCAAATTGGGCTCGAGAATTACATGAAAGCATCCAATACTAAGTACTACTAACTATAGAACTCAAAGTAGTAGCTTCCATTAGAACTGAAGCTTCAAAACAGACTTGTTCAAGTCATATCAAGATGAGGGCCCCAAGAGTTCGATTAATAAATAAATTTCGGTTTATGTATATAGGAA…
655	rs66027	38.9559	A02	GAATTCGAGAAATGAACAGGGAAAAAGTACATACCATCTTAAGATGAGGAATGAATGAATGGAATGCTGATGCAAATTCAGAGGAGAATAGTTCTTTGTAATTTTTCCAGGAAAATGTTGAGAATTTTGTTCTTTTCGTATTGGTTTGAGCATTTTATAGGTAGCTGCTTTAAACGTTAAGGGGAAAGTGAGCGGTTAAA[A/C]TCGATTTCAGCTGGAAGGTTTTTTGAATTAGCGGTTACGCTTTTTTCTTCTTTCTATCCCATCTTCGTAGCTAAATTACTTCTTTTTTTCTTTATCCGGGCAACGGGCCAATAGTCTTTTTGAGTAAAATTTCACTTACATTTTTTTTTTTTTGAAACCAAATTTAACTAACATTTCTACATCAATATTTCTAT…
656	rs66109	38.9559	A02	AGGTACACGATACATCGCATATGGTTTTTTGAAGTTGTTCCTCTTCCGATGCAGCTTTACATAGCTTCTATACCAGTACCACTGACTGACTAAGAAGAATCACTGTCTTCTTCATCACTCTCTGTTGTGAACACAATAAGAGAAATGAGGGCAAAAACTTAATGCACAGATTAGAAAAGCAAAACCAAACTATGACTTAC[C/T]ATCCATATCCTTGAGCATATTCGAGAGATCACTAATTTGTTCCTCTTCTGTTGCTGCCTCACGTTCAACCTGTATGACATTACTCAAAAAAAAATCAATGGACACTATAAAAAATGAGTATATAGTACTACAAATTCAGCATTTACCATGGACATAATACAGTTGGTGTGAAACACATCCTTACAGTCATCACA…
657	rs66116	38.9559	A02	TACGTACCACGAGTTTGTTTTCTAATTCCTTAGTTTCACATTTATCATCGTGATCAGCTGGTGGACTTGTAAGTTTTTCACCATGATGAGAATACAGATCTTTCAAGTACAACGGGGAAGGCATTTCCTGTGATTCATAAAGTAGTTAATCATCATCCTTACCATCAATCACCAAAAGAAGAGAAAAAATAATATATATA[C/T]ATATATGTACCTCATGTAGAATGCACTCAATGTGACTTAAAAAACCACATTCTTCGCAGCAATAGACATGATGTCCTGCGTGTACCATTGTCTCACAAACGTCACAATACTCCAAAGAGTCATCTTCGGATAAGAATATTTTACACATAACTGGATGAATGTGATAAGATTTGTTGACAACTAACTCGGGTATC…
658	rs66120	38.9559	A02	TTGTAAGTTTTTCACCATGATGAGAATACAGATCTTTCAAGTACAACGGGGAAGGCATTTCCTGTGATTCATAAAGTAGTTAATCATCATCCTTACCATCAATCACCAAAAGAAGAGAAAAAATAATATATATACATATATGTACCTCATGTAGAATGCACTCAATGTGACTTAAAAAACCACATTCTTCGCAGCAATAG[A/G]CATGATGTCCTGCGTGTACCATTGTCTCACAAACGTCACAATACTCCAAAGAGTCATCTTCGGATAAGAATATTTTACACATAACTGGATGAATGTGATAAGATTTGTTGACAACTAACTCGGGTATCTCAAGACACTTGAAATAAGACCTCCAACCACACTCCACGCAATGATACAAGTAGTCCCCATAGAAC…
659	rs66538	38.9559	A02	AAATCGTAGCAATTTCTGCAGTTATGCATCGTAACCTAGTAAAACTGTATGGTTGCTGCTATGAAGGAGATAATCGTTTGCTGGTTTATGAGTATCTCCAAAATGGAAGTCTCGATCATGCACTATTTGGTAATGAACAGAAACTTGACGTATTTATCTTTGCTTCTCTGCCAAACTAAATTACTCATTATTATTTGGAT[G/A]TTGCAGGAGGTGATAAGACTTTACAGCTTAATTGGCCGACCCGTTTTGAAATCTGCATGGGAGTAGCCAGAGGTCTAGCTTACCTCCATGAGGAGGCGAGTATTCGCATAATACACAGAGATGTGAAGGCCAGCAACATTTTGCTTGACTCTAACCTGCTTCCAAAAGTCTCTGATTTTGGGCTTGCAAAGCTA…
660	rs71108	39.9814	A02	CAGCAGTAGACTTCACAGGTAAGAGGACATACTCTTGATGAGGTTTCTTGATTTTTTCAGCTTCTTACTTACATTTTTGCCTTGAACTCTCACTCTGCAGGATCTAGTTTTTTCCGAAGCGACGCTAGGTTACGTGCTCTCCGTTTCCTTGACCACATGCTTGTACGTGTACACTTTCCATCTTTGTTTCAACTGGCTGT[T/A]TGTATCTCCACATGTGATAACCTTTTCGGAACACTTTTATTTTTTTATGTCAGGAAAGAGACAACATGCAGAAGTCCGAGTTCTTAAAAGCATTATCAGATATGTGGAAGGATTTTGATTCCCGTGTATTACGGTATAAGGTAGTCACTTTACTGACTTATTTTGCTGACTTGATAGAAAAATATTTCATTCAA…
661	At1g69700b(1g276)@A02	39.9814	A02
662	BJ_VH_0455@A02	39.9814	A02
663	BJ_VH_0670@A02	39.9814	A02
664	UGM1819@A02	39.9814	A02
665	rs67832	39.9814	A02	GAAAGGTGGGGAAACCTCTTCCAAAGACTCAAAGAAGAGGAAAAGAAATAGACAGGTGAAGATTTGAAGTTGTATTATACTTTTGGTTCTCTTAGTTTTCTTTTAACATTTTGGTAATGCTTCTGTTTTGTAGAATTCTGAAGCAGATCAATCACATAAAACTGAGGAAGAAGCAGAGAACAATGGTGATAAGAAGGGGA[G/A]TGATGAGCAAAGTCCAAACTCGCCTGGCAACAAAACTAACAGTGGGAAACAACAGGGCAAACAAACGTCTGATCCCAAAGATGGGTACATTCATGTGCGAGCGCGTAGAGGCCAAGCTACAAATAGCCATAGTCTTGCAGAAAGAGTACAGTTTCTTAAACCATCTGGGAAGTTGAAAATGAAAGCAGTTTCTT…
666	rs67854	39.9814	A02	ACGGATGAGAAGCTTGATTACATGAAACCTGGTTTGGCTGCGTGTAACGCAGCTCTTGAAGCGTGTTGTTTGCAGATGGAGTCTCTAACCGATGCTGAGAGTGTGATTGAGTTGATGGCTGTGATTGGTGTGAAGCCTGACGAGTCCACCTTTGGGTTTCTTGCTTACTTGTACGCAAGAAAGGGGCTTAAGGAGAAGAT[A/T]AAGGAGCTTGAGAGTTTGATGGATGGTGGTAGTAAGAGAGTTCTTTACTCAAATTTGATCAGTGGATATGCTAAGGTTGGTGATTTAGATAGTGTTTCTGATGTTGTACTACAAAGTCTTAAAGGAGGAGATTGTAGCTTCTGTGAGGAAACGTATTGTGAGGTTGTGAAAGGGTTTATAGAGAGTAAAAGCGT…
667	rs67876	39.9814	A02	TATGTATAATTGTATATCATGATCAAATGGATTTTGTTTAAGTGCAGAATCTGTTAACTTCTGATACTGAAGGCGCTACAAGATCAAGGAATCTAAGCGTTGAGGAAGACTCTGAACATTCTCATAAGCGGATGAGAACACTGTGACATCTCTCTCAGGCTCTGGAATATATATAAATGTATTGACAGATATCTTCTTTT[C/G]TGTAAATTTGTTCGGCTTCTAAGGGAATCCTATGATAGTTAAGATATAAATTATGGTTAGTAGTATTTAGTGGTTTTGAGTTTGTAGCATATTCTGCATTATTCATGTAACCTATCAAACACAATGTTACTGCTATAAAGACAACATAGTTTCGGGAAAAAGATTCGATATTCGTCTATTTATAAGTTGAAAGC…
668	rs67895	39.9814	A02	ATCATAACACATTAACCATAACACATTCATCGATTCACCAGCAACAACACGACCATACCTTGTTCAGGGAAAGCCTTGAACGTATCAGAAGTCAATCCCTTAACAAACTCTCTCAGATCATCCGTGATCCCAAAACTCAACAGCTCCGACTCCGAGATCACAGATCCAGATCCCGATCCGGACCCGAACGAAGCAAGCTG[C/A]GGAGGAATGATATCGGCAATGGACTTCATATTCTGGATCTGATCCGCCTGCTTCATCGCGACGACCTTGAGCTGATCCGCCTTCGTTGACACCTCAGCTGCAAACTCCTTCGACTTCTTCGCCGTCTCGGCCACGAATTCGGAGACGTTGAGCTGATCGGCTTTCTTAGAGGCTTCGATTGCGAACTCTTTCGA…
669	rs67900	39.9814	A02	AACAGCTCCGACTCCGAGATCACAGATCCAGATCCCGATCCGGACCCGAACGAAGCAAGCTGCGGAGGAATGATATCGGCAATGGACTTCATATTCTGGATCTGATCCGCCTGCTTCATCGCGACGACCTTGAGCTGATCCGCCTTCGTTGACACCTCAGCTGCAAACTCCTTCGACTTCTTCGCCGTCTCGGCCACGAA[T/C]TCGGAGACGTTGAGCTGATCGGCTTTCTTAGAGGCTTCGATTGCGAACTCTTTCGATTTCTTGGCGGTTTCGGAGACGAGGTTGACGAAGGAGGTGGAAGATGATTGTAAGGTTATGGTTTGAGACTTCTTCGCTGCTTCCTCCGCGAATGATTTCGCCCTCTTCCATAGATCCTCCATTGCTCTCTCACGCTG…
670	rs68006	39.9814	A02	ACGGAGGCGTATCAGGAGTATTATGTGAGACATATAGATGGTTCCCCTGTGAAGTCAGAGGCTGAGAAGCAAAGAGTCATACAGTGTCTCGAAGCAGCTATCAACAGAAGAGTGTCTGAGGGACTGAAGCTGGAGCTGTGCACGACGGATAGAGTAGGCTTGTTGTCAAACGTGACTCGCATATTCCGTGAGAATAGTCT[G/A]ACGGTCACTAGAGCTGAAGTGAAAACCAAAGGAGGCAAAGCACTGAACACATTCTATGTCAGCGATGCGTCTGGTTACTCAATTGATGCCAAGACTATAGATGCCATAAGACAGACCATAGGCCAGACCATCCTCAAAGTCAAGAACAACCCTGAAGAACAACAACAGAGACAAAAACCGCCTTCACAAGAATC…
671	rs68250	39.9814	A02	ATGAATGTTCAAAAGATTTAAAACATCACTTATTTTGATTGAATTAAAAGTTATGAAAATGAATAAGATAATTAATTAAATAATAATGTGCTTGCCTTGTCTAGAAGCTGATTGGGTTTGAGAACAGCATCAGTGCTTGATCTCTGCCTATTGCTGGAACTCCTCACGAATCCACAAGTAGACTTTTTAGGAGTCAGGAC[A/G]CCAGAAACAGAACCTGTGACGGCAGCCACGGCGGAGGGAGGTGGCTGAGAGGATGGATAGACGACGGAGGTGGACCGTCTAAAAGGAGGAGCAGAGTTGCTGTTACGAGGCGTCTGGCTAAAGAGTACATTTGTAGCAGCTAAGGTTTGTTCTTGGATACGAGAGTCTTTCTCGTTATCGTGGTGATGATGCTC…
672	rs68252	39.9814	A02	ATCACTTATTTTGATTGAATTAAAAGTTATGAAAATGAATAAGATAATTAATTAAATAATAATGTGCTTGCCTTGTCTAGAAGCTGATTGGGTTTGAGAACAGCATCAGTGCTTGATCTCTGCCTATTGCTGGAACTCCTCACGAATCCACAAGTAGACTTTTTAGGAGTCAGGACACCAGAAACAGAACCTGTGACGGC[A/G]GCCACGGCGGAGGGAGGTGGCTGAGAGGATGGATAGACGACGGAGGTGGACCGTCTAAAAGGAGGAGCAGAGTTGCTGTTACGAGGCGTCTGGCTAAAGAGTACATTTGTAGCAGCTAAGGTTTGTTCTTGGATACGAGAGTCTTTCTCGTTATCGTGGTGATGATGCTCTTGGTGGTGTCTTTCTCTGATCTT…
673	rs68277	39.9814	A02	TTATTGATTCTTCTTGAGTTTCATGCAGTACAAACTAATTGTTATATATTAAAGCCAATATAAGGATCTAAAGACACTTGTCTTCATCTCAGTAAGCTGCTATGGTCGCTAACATATTGAATCGATTGTGGATAGGCATGATGCTTTTCGTACAAGTCTTTGTGACCTTTCCAACAATTTCTTTTGTGACAGCTTTTCTG[T/C]TTTTGCCAACTTTGTCGTTTATTGTTTGTAGAGGAGACTGTTGTGCTCCGTTTTGATTTTGGCACGTTCTCTTGATGGGCTACAGTGATTCGTGACCGTCCAATGTCTTCTTATGTCCGAGCCCAACTGATGAAGCACTGCCGTTTTGTGTTTCAGTCTTAACAGTCCCCCTAAAATTTGGAGTAAATGGTTTA…
674	rs68286	39.9814	A02	TTGGTTTAATTGCTTTATTGTAGTGTCTTGAATCTGTGTGTTTCACCTACAACACTGATGAATTCCTACTTCAGAAAAGCTGCATCTAACATTTTGATGCTCTAGGAAACATGTATCGGTTTGGGCTTAAGTGTTTTGAGGCACATTAATTCTAGGATTTTTAGGACTCAAGATACCATTATATATATCTTGTGCCACCT[C/T]TAAACCTTTATAGCAACTGAAATAGAGAGCAATCTAATTTGTTTTTCTTGTGGATAGATATTTGTATGGGTTGTGGAGATAACCTATTGGTGTTTACCACGTTAAATCTTTGTGTTCTTTTTCATTTGTTACGTTTATTCGGTAATAATAATGTTGCGTAAGGTAGAGTCTGCGTCGATCAGCCAATGCTTGGT…
675	rs68287	39.9814	A02	ATTGTAGTGTCTTGAATCTGTGTGTTTCACCTACAACACTGATGAATTCCTACTTCAGAAAAGCTGCATCTAACATTTTGATGCTCTAGGAAACATGTATCGGTTTGGGCTTAAGTGTTTTGAGGCACATTAATTCTAGGATTTTTAGGACTCAAGATACCATTATATATATCTTGTGCCACCTCTAAACCTTTATAGCA[A/G]CTGAAATAGAGAGCAATCTAATTTGTTTTTCTTGTGGATAGATATTTGTATGGGTTGTGGAGATAACCTATTGGTGTTTACCACGTTAAATCTTTGTGTTCTTTTTCATTTGTTACGTTTATTCGGTAATAATAATGTTGCGTAAGGTAGAGTCTGCGTCGATCAGCCAATGCTTGGTAAACCTGAATGTAAAC…
676	rs68293	39.9814	A02	CTGCATCTAACATTTTGATGCTCTAGGAAACATGTATCGGTTTGGGCTTAAGTGTTTTGAGGCACATTAATTCTAGGATTTTTAGGACTCAAGATACCATTATATATATCTTGTGCCACCTCTAAACCTTTATAGCAACTGAAATAGAGAGCAATCTAATTTGTTTTTCTTGTGGATAGATATTTGTATGGGTTGTGGAG[A/G]TAACCTATTGGTGTTTACCACGTTAAATCTTTGTGTTCTTTTTCATTTGTTACGTTTATTCGGTAATAATAATGTTGCGTAAGGTAGAGTCTGCGTCGATCAGCCAATGCTTGGTAAACCTGAATGTAAACTAAATAAAATAAAAACGGACAATGCAGGAAGCACATCAAAATATGACTGTAAAATTAGAGTAA…
677	rs68296	39.9814	A02	ATATATCTTGTGCCACCTCTAAACCTTTATAGCAACTGAAATAGAGAGCAATCTAATTTGTTTTTCTTGTGGATAGATATTTGTATGGGTTGTGGAGATAACCTATTGGTGTTTACCACGTTAAATCTTTGTGTTCTTTTTCATTTGTTACGTTTATTCGGTAATAATAATGTTGCGTAAGGTAGAGTCTGCGTCGATCA[G/A]CCAATGCTTGGTAAACCTGAATGTAAACTAAATAAAATAAAAACGGACAATGCAGGAAGCACATCAAAATATGACTGTAAAATTAGAGTAATTAGATAAACTATAGAAATAAGAGGAACAATTATTAGAACCGAAACCAGTGTTACACATGCTACTAGCTACGTTTTCATAATCTAAAAATATGTTAACTCATG…
678	rs68297	39.9814	A02	AGAGCAATCTAATTTGTTTTTCTTGTGGATAGATATTTGTATGGGTTGTGGAGATAACCTATTGGTGTTTACCACGTTAAATCTTTGTGTTCTTTTTCATTTGTTACGTTTATTCGGTAATAATAATGTTGCGTAAGGTAGAGTCTGCGTCGATCAGCCAATGCTTGGTAAACCTGAATGTAAACTAAATAAAATAAAAA[C/T]GGACAATGCAGGAAGCACATCAAAATATGACTGTAAAATTAGAGTAATTAGATAAACTATAGAAATAAGAGGAACAATTATTAGAACCGAAACCAGTGTTACACATGCTACTAGCTACGTTTTCATAATCTAAAAATATGTTAACTCATGGTCTCAAGACACGTTCAAAGACAAAAAAAATAAAACTAAATTAT…
679	rs68299	39.9814	A02	CACGTTAAATCTTTGTGTTCTTTTTCATTTGTTACGTTTATTCGGTAATAATAATGTTGCGTAAGGTAGAGTCTGCGTCGATCAGCCAATGCTTGGTAAACCTGAATGTAAACTAAATAAAATAAAAACGGACAATGCAGGAAGCACATCAAAATATGACTGTAAAATTAGAGTAATTAGATAAACTATAGAAATAAGAG[G/A]AACAATTATTAGAACCGAAACCAGTGTTACACATGCTACTAGCTACGTTTTCATAATCTAAAAATATGTTAACTCATGGTCTCAAGACACGTTCAAAGACAAAAAAAATAAAACTAAATTATTCGAACTTCTTAGACAAATACCAACCTCGGATCACAATTTGGGTGTTGTCAAAGAAAGAAGATTGCAACTAA…
680	rs68310	39.9814	A02	TTATGGTTCCAGGCTATCGACAAGCACTTTCTTTCATGTGACTCTACTACATTCGAGGTGCTTAGTGTTGACTCTCAGTCTTCCTTGGAAGAGGGGATATTTATTATGGTTATTGGTTTTTTGACTGGAGAAGACAACCTGAAGAGGAAGTTTTCGCAAATGTTCTATCTGGCACGTCAGAACACTGCCTATGTGGTTGT[T/C]AATGACATCTTTCGTTATGTTGATGAAGTGTCCTCCACTCCAACAACTCTTCCAGCTGTTGTTGAATCTGGTAAGTCTTATAACTTGAAAGATAGATAGATAGAGAGAGAGAGAGTATGTTCGTATCTTGATTTGAGTTGAGAACTCTTTTGTAGTGCCAGAAACTGAGGTGGTGGAGCCTGTCCATGCTCCTA…
681	rs68358	39.9814	A02	AGTGCTAAATGCAGAACCTCGACCAGATCATCCTGAGGACCAGTCTCCCACAGTCCCTTGGTGAAAACCTCCTTAGCTTTACCCTGACTCAGCATCATATGCGCCCACGAGACAATGTTGAATCCATTCTCGTGAGACGAGAAAGAAGGATCAAGAGCTCGCTTATCCGATATCAGCTCCAAGATGACAATACCGTAGCT[A/G]TAAACATCTGCTTTCTCCGAGACACGGCACGTCATCGCGTATTCCGGAGCAACATACCCAAACGTTCCAGCCACTCCGGTTGTCACATGAGACTGCGACGCCCCCAAGAGTTTAGACAGCCCAAAATCAGACAGATAAGCGTTGTAGTTGTTGTCCAAGAGTATGTTACTCGGTTTGATGTCTCTATGCAGGAC…
682	rs68359	39.9814	A02	CTTTCTTTGATGAAGTCTTCAAGGTTCCCTCCGGACAAGTAGTTGTAGATAAGGAACATCTCTGTCTCACTCGCGTGGTAACCTATCAGCATGACGAGATTCGGATGCCTAACCATTTCGAGAGCTGAGATCTCCGCGTGGAACTGTTGGTCCCCTTGGAACCTACCAATGGAGAGTCTTTTAACAGCGAAGACATTGTT[C/T]GGAGAGACTTCAGCTTTGTATGTGGAACCGAACCCACCGTGTCCTATACAGTTCGAGTTGCTGAAGTAGCCAGTGGCTCTAACGATGCTCTCGTAGGTCAGAGGGATACCATTGTCCACAAAGACTTTGATCTCCTTTGGTTCAACCACTTGAACTTGCGAGTTACGTTTGCCTTTTCTAGTGTAGATGAACAA…
683	rs68361	39.9814	A02	CCTAACCATTTCGAGAGCTGAGATCTCCGCGTGGAACTGTTGGTCCCCTTGGAACCTACCAATGGAGAGTCTTTTAACAGCGAAGACATTGTTCGGAGAGACTTCAGCTTTGTATGTGGAACCGAACCCACCGTGTCCTATACAGTTCGAGTTGCTGAAGTAGCCAGTGGCTCTAACGATGCTCTCGTAGGTCAGAGGGA[T/C]ACCATTGTCCACAAAGACTTTGATCTCCTTTGGTTCAACCACTTGAACTTGCGAGTTACGTTTGCCTTTTCTAGTGTAGATGAACAAGACAACGAGGACGAGAAGGACAAAGACAATAACTGAAGCCGACACGATGGAAGCTATCTCAATAGGGTACAAACCGGTTTTGTCTGAAGAATCTGAGGTTGAACTCG…
684	rs68409	39.9814	A02	CATACCTGGAACCAGATAAACAGCTTGAAGCCGCTGCAAGATTCAGAAAGAGAAAGAAAAAAAAAAGGACAAGAGTAAATCAGTGCAAATAAAAATTATAGATTTGATTAATTCCAAAAACATAATGGGTCATAATAAAGTTGAATACTTGACGGAGGGGAGTTAGAGATGACGGCGGCGCCGTTAAAATCACATGTGGC[G/A]CCGGAAGAAGCTTTCTTCTGGTAGTAACTGTTGACAGCGACGTCACAGTGGTTTTTGATGGTGTTAGGTTGGTAACAAGCTCCGTTCAGCTGGATCTGAGTACAGTCAGCTCCAGCTCCACAAGCATAGTCTATTGCCTTCTGAAGCACTTGCTCGTTACCGTCTTTGCACACACAATAAGCCGCATCTTTTTA…
685	rs68410	39.9814	A02	GACTCTTCCTGGGTTCTCAGAGATCTATTGAGAGAGAGAGAGAGAGAGAATCTTGTAAGGAAAAAAAAAGCTCAGATCGAACTTTGTTTTCTTGGTTTCAAAGACGGTGCGAGCGATAAAGAGTGGCAAGTGTGTGTGAAGGTGGTTACTGTTTAGACATACAATTATAGACGACCACAGTCCAACATTTCTCTTTTTCT[G/T]CGGCTTTTTTGATAAAATGGGACCATAATAAGTTTACTTTATTTACTAGTGGTGCCACCTCGATTTACGTAACTCAAATGTGTTCCTTCACAACACCTGTCCTTTTGTAATTAAAACTCAAATCTTTTGTTCAAAAAAAAACTCAATCTATTTAGCAACGGTCAAAAGTATACTGATTTTGATCGCTAACTTTT…
686	rs68420	39.9814	A02	AAAATCATACTGAGCAGCACTCATTTTCATGGATGGTGGACTCCGAAACCCTACGTATCAATTAGATCGAGCATGATATTATTACGGTTTACGAGACGAGCATTATAAAATAATCCAGGGTTTTGTTTTCACTATTAGATAACAATTACATCACAAAAACGTGAGACACTTTTGACCTAATTAACATTAGTTTAATAAAA[G/A]GAAAGGACGAGGAAGAGATGTAGAGTGCACGCAAACACATCACACAGCCGCAATAGCGGCGCTGTGCGTTCATCATTATTGTCCTTGTCTTCACTGGCACCGACGATTCATCACAAAATTACTAAACTCACAATTATTTTGTACGGACGAATCGATTCTCCATTTTTCTTGCGATGATACAATGCGACAAATAA…
687	rs68423	39.9814	A02	AAACCCTACGTATCAATTAGATCGAGCATGATATTATTACGGTTTACGAGACGAGCATTATAAAATAATCCAGGGTTTTGTTTTCACTATTAGATAACAATTACATCACAAAAACGTGAGACACTTTTGACCTAATTAACATTAGTTTAATAAAAGGAAAGGACGAGGAAGAGATGTAGAGTGCACGCAAACACATCACA[C/G]AGCCGCAATAGCGGCGCTGTGCGTTCATCATTATTGTCCTTGTCTTCACTGGCACCGACGATTCATCACAAAATTACTAAACTCACAATTATTTTGTACGGACGAATCGATTCTCCATTTTTCTTGCGATGATACAATGCGACAAATAAAAAATAAATGAAAAGGAAATTTTATTCGCGTTATGTCTTTGGTTA…
688	rs68497	39.9814	A02	ACTTCCAACAAACATCTCTTCATATACTTTCATCTCTCACTCTTTCTGTGAAGCACAAATGTATAGTTGATTAATGGGTTACCTGAGAAACAAAGTAATCCAATGCAATACTTTGTCCAAGCACACTCCCAATTATACGGATGCTATCAGTATCCAACGTTTTGAGAACAATGTAGTCAGGGCCACCTCGCATTTCCTCA[G/T]TCAACAAAGGCTTCTCCTTAACAGCATAATCTAACACAACATCAATAAAAGGGTTGTTCATAAAGCTATGATTTTCCCAGTGGTAAGAAGTGACAGAGAGGTTATATAGGGCACTGACCATCTTTTCTGATTTCTGTAAGCAAGCCAGAAGCATGTCTACGAACAATGTCGAGATAAGACTCAACGTCATTGTC…
689	rs68512	39.9814	A02	CATTCAATCTGATAAAGGTTGAAACTTTGAACACTTGATGAGAAGTCAGAACTAGTAGAGAGAAGATACCTAGTACTGAGAAAATAGGCTTTGACAGGGATCTTCCCTTTGTCTTCCTCTTCTTTTGTTCCAAAGTCGTAGTTTTGATAAACATCGCTTGACCCAGAATCAGAGTCGTTGTTGTAAATCGAAATCGGAGA[T/C]GGGAACGCTGAAAAGCATCGGAGATCAAGCAAGCAAGAAGCTTGGCTTCGACGGAAACCAGTGGCCTGGTGTTTCCAAAGACGTGGAGAAGAAGGCTTTGGAGAATTGAGTTTTTGATTATGACGAAGAAGAAGAGCAGTAACTGCTCTCCATCTACCCATTCACACCAATTTTCCAAATTCAAATTTTCTTTT…
690	rs68559	39.9814	A02	CTTCCACAACAATCATCCAAGTGAGAGGCGCAGAGATTATAGAAGTACACTTGGTCTCACCAGGATTCCTTGAAGGGTAGATAGCGAAGGGGAGTGTAAATAACAGAGTACAAGTATGGACTGATCAAACTCGGCCCATAAAGCCCATTAACAAGTTTAGGAGCGGGATCCGTGATTTTTGAATTTCTTCAGGTGTTGTT[T/C]AATTTCATCAATCGATCTCTACGATTTTTTGAAATCTGGAATGCTTATTCTTCTTCTTCTACAGTGACACGTTTGTGTTGGCCAAGCTTCAGAACACCTTCTCCTCCAAATTGCTTCGAGAGACATGAGCGGCGCTCGACTTGAATTCCAGAACCCTATAGAGGATGCGATTTCAAAGCTCAAATTCTCGCCAG…
691	rs68604	39.9814	A02	GTTTGCTTTGGATTCCAAACTCATCTTTGTTTGTAGATTTTAGAGATCACAATTGTGTACTTATTGTCTCTGTTTTGTTTTCTTTCTATTTCTGGAAATTGCTTAGCTTTTTCTGGAAGTACAAAGACTAGCGCCTCCACAATCTAACGTGGCTAGCGAAATTTGTTATTTGTTATAGCTAATCAGGCAAATTTGATTTA[T/A]CATTCCTTCTATTTGGATCCTTATATGGTCCCATCAAGAGCTTAGAAGCTTCACTTATTCATTAAAATGGTAAACTTATCTCTTGCTCCATCGTTTTAGAGATAGTAGTAGTATCCACTGGTTCAAGCATATTCACTTCTTGAGTCTTTCTTTCATTAAAGCTAAAACCTTCAACTCTTGGGTAGAATTATTTT…
692	rs68623	39.9814	A02	AATAACATGTGATAAATTGAAGTGGAACTCAAATTAAGAACACTTTCTTAATAGTCAACAGTAAAACATGAGATTCTTGACATTATCACTTAATTTAGGTAATGGAATCGTCTTGGGGGGACCCACTCGAGAGACACAAAATGGATTCATGGATCCTCCATTAGCTTCAGACGATCTCTCGATGTACAGCCTCCCTCTGT[A/G]TGCTGCAAGGTGAGCGTAATAAGCCGGTGGCACAATGGAAACAGGTTTCTTGCATCTCACGAAAGTGTAACACAAGTTATACACAAGTCTCTGCAACTCATCTGAAGTAAACTCGCTCTCATCCCACAGGATGTGATAATGAGTTGGCCTGCTCGTGCCCTTCACTCCCACGTGGCTACAAAGATAGAAATCAA…
693	rs68627	39.9814	A02	GGATTCATGGATCCTCCATTAGCTTCAGACGATCTCTCGATGTACAGCCTCCCTCTGTATGCTGCAAGGTGAGCGTAATAAGCCGGTGGCACAATGGAAACAGGTTTCTTGCATCTCACGAAAGTGTAACACAAGTTATACACAAGTCTCTGCAACTCATCTGAAGTAAACTCGCTCTCATCCCACAGGATGTGATAATG[A/G]GTTGGCCTGCTCGTGCCCTTCACTCCCACGTGGCTACAAAGATAGAAATCAAACTCTTTCGGATGAGTTACCACCGTATCAACAACTGTGCCTGGAGGGATGTTTTGATCATGGTCAGTACCGCACCGGAACAGCCTCGTGTGGTGTCTTTTCTGGACCACGGCGAAAGTGATGGTCGGATTGTAGCCATGGAA…
694	rs68631	39.9814	A02	TTCTTGCATCTCACGAAAGTGTAACACAAGTTATACACAAGTCTCTGCAACTCATCTGAAGTAAACTCGCTCTCATCCCACAGGATGTGATAATGAGTTGGCCTGCTCGTGCCCTTCACTCCCACGTGGCTACAAAGATAGAAATCAAACTCTTTCGGATGAGTTACCACCGTATCAACAACTGTGCCTGGAGGGATGTT[T/C]TGATCATGGTCAGTACCGCACCGGAACAGCCTCGTGTGGTGTCTTTTCTGGACCACGGCGAAAGTGATGGTCGGATTGTAGCCATGGAACTTAGAACAGGTGGCTTTGATGGATTGAAGCTCTTATTGGAGGACTTTCTTGAACTGAGTCTCACTCACACCGCCTCTGAAAAATATGATCCGGTTAGGAAGCTT…
695	rs68632	39.9814	A02	TCTCATCCCACAGGATGTGATAATGAGTTGGCCTGCTCGTGCCCTTCACTCCCACGTGGCTACAAAGATAGAAATCAAACTCTTTCGGATGAGTTACCACCGTATCAACAACTGTGCCTGGAGGGATGTTTTGATCATGGTCAGTACCGCACCGGAACAGCCTCGTGTGGTGTCTTTTCTGGACCACGGCGAAAGTGATG[G/C]TCGGATTGTAGCCATGGAACTTAGAACAGGTGGCTTTGATGGATTGAAGCTCTTATTGGAGGACTTTCTTGAACTGAGTCTCACTCACACCGCCTCTGAAAAATATGATCCGGTTAGGAAGCTTGTTTAGGGCTTTGTGGAAATCATCAAGAAGTTCCTTGACCATCACGTCAATATCTTGAATGATTTCTTGC…
696	rs68662	39.9814	A02	ATAGGGAGGTTAACAAAGAATTCAAGCCTTTCTTCCTGAAACTCCACAGGGCTGTAAATGTTCTTCCTACCATAAAAAGCAGGGACAGCACCAGAGAAGCTACTCGGCTCAGTCTCTATGAGTTTTTGTTTGATCATCCGAGCAATTTCTTTTGAAGGGTGTGGAGAGATGTCAACGTTGGAATGGTAAATCTTCTGTGA[G/A]GGATCAAACTTGACAAGAAAATGGTTAGCCAGAAGATAAATAACAGAACCCTCTTGACCACTAGCGTCAGGTCTTTTAGCAACCACTAATGCTTTCTCTGTGGACCCACTCACTTTGATGTTGCTACTGTTGGCTTTATGTTCAGAAACTTGCGTCTTCTGTTGTTGCTGATTCTTTCTCTCCGCTACTGTTAA…
697	rs68717	39.9814	A02	AAAGATGGTGTAACATTACATAATCAGATATAATCTCTGGATCCCTACCTGTTTCTATTAAAAATCACCTTCTCTTTCCAACTATTTTTTATACTATCAGATAAGATCACAATTATTTTAATGTTTTGTGTAGATTCCCGTCCAGATTATATATTTGCCAAAGAAGGCAAATTAGCACTCTTATGATCGTTCTTGTAACC[A/G]AATGAAGCCGTGAAGATAAGAAACATAGTTCAAATACAAGTAATCATCATCTAGTCCAAAGTGAAAACATAATTATTGCTGATTTTACGTCGTGACCACTAGGTTTAGATAACAAAGTGTAACATTAGTACTGATATCAGTCAATATTAAACATGTTGATTACCCCCTTTTAATCAAAGCTGAACACAAACTAC…
698	rs68719	39.9814	A02	ATATAATCTCTGGATCCCTACCTGTTTCTATTAAAAATCACCTTCTCTTTCCAACTATTTTTTATACTATCAGATAAGATCACAATTATTTTAATGTTTTGTGTAGATTCCCGTCCAGATTATATATTTGCCAAAGAAGGCAAATTAGCACTCTTATGATCGTTCTTGTAACCAAATGAAGCCGTGAAGATAAGAAACAT[A/G]GTTCAAATACAAGTAATCATCATCTAGTCCAAAGTGAAAACATAATTATTGCTGATTTTACGTCGTGACCACTAGGTTTAGATAACAAAGTGTAACATTAGTACTGATATCAGTCAATATTAAACATGTTGATTACCCCCTTTTAATCAAAGCTGAACACAAACTACGAAATCTTATGGAGGTTTACTAATAAA…
699	rs68736	39.9814	A02	CAGTAACCCATACTCTTGGACTGAACACCCGTCATCCAGTCAGAATCAATGCTTAGCGTCACCTCACGCCAATGAGAAACAAGCCATGTAATCCCCTGCTTCCACTCGTTCTTCCCTCCAAACTCTGTTTTCTCTATTCTGTTTTATACAATGAAAAGAAAATAACAGAGTTAACGTCAACGACAAGGCCAGATATATTG[T/C]CATCTGTACTTGACAAATAAATAACCGGTGCTAACCGGGTAATTGCCATGGGTGTAGACATCTACTTCTGGATGATTGAGACAAGGCATTGCTTAGACATGGTCTGGTTTCGGAGATAGTAAAACGATGAGCTCTAACGAAACATGAAGTGTTTTTAGAACAATTAGAAGAATCTAACGAATCAAACTAGTTTT…
700	rs68738	39.9814	A02	TCATCCAGTCAGAATCAATGCTTAGCGTCACCTCACGCCAATGAGAAACAAGCCATGTAATCCCCTGCTTCCACTCGTTCTTCCCTCCAAACTCTGTTTTCTCTATTCTGTTTTATACAATGAAAAGAAAATAACAGAGTTAACGTCAACGACAAGGCCAGATATATTGTCATCTGTACTTGACAAATAAATAACCGGTG[C/T]TAACCGGGTAATTGCCATGGGTGTAGACATCTACTTCTGGATGATTGAGACAAGGCATTGCTTAGACATGGTCTGGTTTCGGAGATAGTAAAACGATGAGCTCTAACGAAACATGAAGTGTTTTTAGAACAATTAGAAGAATCTAACGAATCAAACTAGTTTTTTTTTTTCTGTTAGTGTTTGGATGTTTTCAA…
701	rs68740	39.9814	A02	GTTTTCTCTATTCTGTTTTATACAATGAAAAGAAAATAACAGAGTTAACGTCAACGACAAGGCCAGATATATTGTCATCTGTACTTGACAAATAAATAACCGGTGCTAACCGGGTAATTGCCATGGGTGTAGACATCTACTTCTGGATGATTGAGACAAGGCATTGCTTAGACATGGTCTGGTTTCGGAGATAGTAAAAC[G/A]ATGAGCTCTAACGAAACATGAAGTGTTTTTAGAACAATTAGAAGAATCTAACGAATCAAACTAGTTTTTTTTTTTCTGTTAGTGTTTGGATGTTTTCAAGGTTTATAAATGTCAGAAAGCTAAGAAAAAGAAAAAAAGAACTAAGAAGGGTTAGGGTTTATATTATTGAGCTTTTTTTGTTTAGTATGCCTCAC…
702	rs68741	39.9814	A02	AAATAACAGAGTTAACGTCAACGACAAGGCCAGATATATTGTCATCTGTACTTGACAAATAAATAACCGGTGCTAACCGGGTAATTGCCATGGGTGTAGACATCTACTTCTGGATGATTGAGACAAGGCATTGCTTAGACATGGTCTGGTTTCGGAGATAGTAAAACGATGAGCTCTAACGAAACATGAAGTGTTTTTAG[A/G]ACAATTAGAAGAATCTAACGAATCAAACTAGTTTTTTTTTTTCTGTTAGTGTTTGGATGTTTTCAAGGTTTATAAATGTCAGAAAGCTAAGAAAAAGAAAAAAAGAACTAAGAAGGGTTAGGGTTTATATTATTGAGCTTTTTTTGTTTAGTATGCCTCACTTGTTATTATTGGTCCCTTGCGATATAAGTAAT…
703	rs68752	39.9814	A02	ATGAGCGATACCAATTTAAAGGAACCGCTTGATGAAATGAATTATTGTCTCCATTAATCTTTCAGATGGATGATGGACTAATTAATTTGCTTCAAATGAAATACAAAAGTTGAGGAAACGAGTATTTAAATATTACAAAAATAAGATACAATATTAACTAACGTCTTTTTGATATAAACGAATAGATAATGGTTTAACAA[G/A]TGACGATTTGATGGAATGACTAGTTTGTGGCTCTCCCTACGAGAGGAAAAAAAATACATAATATGTGTGTTCCTTCTGTTCATTCAAGTGTCAAGTGTTCCACGATATGTAGGGACCAATTTTACTTGATTCCATGTGACATGTTTGGGTATGTGCAGAGGAAAACTATTTATAAGAAATAAGAGGTCATCGGT…
704	rs68755	39.9814	A02	ATTTCTGAGATATATTGGTGGTTTTTCCATTATAATACATTCACTTTTTTAGATACAGAAAAGTGGAGGTTAGAGAAGTATATTTCGAAAGCCTTACTATCGTGTTTAAATGATTTATAAGACTATTGTCTGGAGTGTAATAGGAATATTGAAAGAGTCTCATATTGAAATGTGAATTTGATTATTCTTTTCAACAAAGA[A/G]AAAGTAAAAGATATAATTAGGGTTTAGGCATTAATGTGTTGCGTCGCTATTGGAGGTGCAACTTGGTTTTTAACTTAGGCATGTGCCAACATAAGGCCAAGATTAAAAGAGCCCTTTGAGAGGAACCTAATTATAACTAAAGAGACATCACTCAGAAAAACTTTAATTTGGATACAGTTATAGATCGGTATCAA…
705	rs68767	39.9814	A02	ATCGCAATGTTATTGAAACAGGTAGAAAACCACCAAAAAGCCGAAAGAAAATTCAGTTGGACAACCTTAATTAAATTAGGTAGATTTTTACAAGTCACATGAACGAAGTTAGGTGATGCCATTTTTTTTTTGGTGATGGCAAGCTGGATTCGATTACTCAAGTAGCTGTTTCACTATTTCTAATTTGTTTTCTTCCACAT[G/T]TGTTCACATCTTCTATTTTCGGCACTCTAAAAGTTATTGGTTTAGATTCACGTAAACTGGATGAAACTAAAAAGGTATATGCAAACACTCACCCTTATGGAAAATTACCACAAACACCATATTCATAGAACCACTTTTTATATTTACACTAACCATTTTTATTCTTACTTTTAATGATGAATAAACACATTTAT…
706	rs68822	39.9814	A02	TGCAGGAAACGTTCGTGAGTGCTGGTGGAGTTAAAACCAAGGTCTGGACGCTTCCTGCTGCTGAAATGCACTTTGTCATGAACGATAGTGATAGTGATAGTGATGGAGAGCCCTACCCGAATTTGTAAGAGTACAATAAACAAATATTTGCTTTGTTATACCTTTCTATCTGATTATTCTCGTGTTTGATTGATTATGCA[G/A]CGGTGCTGGGGTTAACCCGCATGAATCCGTTCTCTCTAACTGTGATAGAGCAGAGCAGAAGATTTCAGTTGGTCGAAACTTGGGGTATGTTTCTTCTGTCTCTCTTTGTGCTTAGTTCATATTTAGTGTAATATTTGACATCGTTTGTTTGATGACAGTTTCACCAGACGTTGCAAGCTCAACCTCCTTAGGAA…
707	rs68834	39.9814	A02	CGGTTGTGGTTGTAATCCGCATGAGCCTGTTCTCTCTAACTCTAGCGTACCTCATATCAAGAACAGAATTAAGGTTTCCCTGGGGTATGTTTCTTCTGCTGTCTCTTTGTGCTTAGTTCACCTTTAGTATATATATTTGACAAATTATTCTCACAGTTACACCCGACGTTGCAAGCTCAACGTCCTTAGGAGGAGGAGGA[G/T]GAGGCAGAGATTGGCGCACAAGCTTATCAAGAACCGTGCTCCTTCTGTCCCTAGTTCTAACTTCATCCAGGTTAAATATCCTCCTTTGTAACCAAGATTTGTTTCTTTCAAATGCTTGAAATCATCTTCTTTTGTTTGCAGGAAACTTTCGTGACTCCACAAGGAGTTACCATGAAGGTATGGAGGCTTCCCCC…
708	rs68859	39.9814	A02	ACACAAACTTTACGAGCTGAGATTAGGGTTTAAATCAATTCTACTACACTAAATATGTGTGGCTACACAGATATAAAATCATATTTTGGATCTATTTACATGTTTGAGGAGTGAAATGTACCTTCAATTAATCTGAGAGCATGGAATACCGTACGTTGTTTAAAAAAAAACTGGAAAAGAAAACTGCGTACTAATCACTG[G/C]CACTAATATCAATCAAATTTGGTTCATACCGGAACATGCCGGTTTAGAATTCGTCCAGATAACCGGTTTCGTGCGAAATTGAACCGGGTTTAAGAGCATTACCCAAAAAAAGGACCAAAACCCTCAGAGCTCTGTCCGTCTGTCTGTCAGTTACCCACACTTGAGTGTTGTCGAGAGTGAGAGAACACAACCAT…
709	rs68860	39.9814	A02	AGCATGGAATACCGTACGTTGTTTAAAAAAAAACTGGAAAAGAAAACTGCGTACTAATCACTGGCACTAATATCAATCAAATTTGGTTCATACCGGAACATGCCGGTTTAGAATTCGTCCAGATAACCGGTTTCGTGCGAAATTGAACCGGGTTTAAGAGCATTACCCAAAAAAAGGACCAAAACCCTCAGAGCTCTGTC[C/T]GTCTGTCTGTCAGTTACCCACACTTGAGTGTTGTCGAGAGTGAGAGAACACAACCATGGCGGCTACAACGACTCTGGGCTTTGTTCTACCGACTGGTGTATCTCGCCGTCGCGGTGGCTTCAGGGTTTCACTGATCCGATGCTCCGCTTCTCCTGTCACTAACCCCACCGCCTCTGGTAAGCCTTTTTTCTCGT…
710	rs68862	39.9814	A02	AACTGGAAAAGAAAACTGCGTACTAATCACTGGCACTAATATCAATCAAATTTGGTTCATACCGGAACATGCCGGTTTAGAATTCGTCCAGATAACCGGTTTCGTGCGAAATTGAACCGGGTTTAAGAGCATTACCCAAAAAAAGGACCAAAACCCTCAGAGCTCTGTCCGTCTGTCTGTCAGTTACCCACACTTGAGTG[T/C]TGTCGAGAGTGAGAGAACACAACCATGGCGGCTACAACGACTCTGGGCTTTGTTCTACCGACTGGTGTATCTCGCCGTCGCGGTGGCTTCAGGGTTTCACTGATCCGATGCTCCGCTTCTCCTGTCACTAACCCCACCGCCTCTGGTAAGCCTTTTTTCTCGTCTAAAAAGGATAAAGCTTTCGACTTTTTTTG…
711	rs68988	39.9814	A02	ACTGTCTACGTAAGCCAACTCTGCCTCTCGTGGGAGATGCTTCGTTGGCAATACACAAAACTCTTGGAGTTTGATTCTCACGTTGCTACTACTTATCAATACAACTTAGTTGCTGGAGAGTTTCAACTGTTCCAAGTCCTGCTTCAACGGTTTGTGGAGAATGAGCCGTTTCAAAGTTTATCTAGAGTTGAGACTTACTT[G/A]AAGAACCGTCGCCATTTCCACAACTTCCTTCAGATTCCACTTGTTAGAGGTAACAAAAACATGTTTTCACTATTCTTGAGTTTATCCTGAGCCTTTGCTAATGCAAGACTCTCTTTTAGCATGTGGAAGTGAGGTGGTTGAACATGATCCGAGTATAAAAATAACATTAATTTAACTTTTTTTGAAATATATAT…
712	rs69050	39.9814	A02	AAGAGGAGATGCTATTTTCTGATTATGTATTATATACATAAAACGTTTTGGATACAAGATAGTAGGTAAAAAGATAAACTCTCACAAAGCTGAAAAAACCTGACAAGTTAATGGTAAGCAATAAGCTAAGAGTTTGCTGTGCCTCAAAGGTTTAATTACACTCTCTACCAAAGAAAAACCTGTCCATGATTGTTCACAGG[T/C]TGAATCTGATTCAGTACCCAATTTGTCATCATAACTTTCAGGAAGCAGCTTGATTCCATCAGCATGCTCAATCACCGAATCCTGGACAAGCAGCAAGTCCTGCCATTGCTTTCCTAGCCGTTTCTTGTGTCAACTGTTCATACTCTTCCTTTGACAATTTCTTCAGGTTCGGTGTCCTGTGGTATTTAGAATAG…
713	rs69085	39.9814	A02	TCCAAGAAACCGCCCCCAAAGCGAACCTCAACTAAGGACAGACACACCAAAGTCGAAGGCCGAGGCCGTAGGATCCGTATGCCTGCCATGTGCGCCGCACGTGTCTTTCAGCTCACACGTGAGCTAGGTCATAAGTCCGACGGTGAAACCATCGAGTGGCTTCTCCAGCAAGCTGAGCCGGCGGTTATAGCCGCTACAGG[G/A]ACTGGAACCATTCCGGCTAACTTCGCTTCTCTTAATATCTCACTTCGCAGCTCAAGATCTTCTCTCTCCGCTGCTCATCTTCGTACAGCTCCAAGCAGCTATTACTTTCACTCGCCTACGATGGCTCATCCTCATCAGGTGCGTCCCAAGCACGAGTCGCATTCCTCTTCTTCTTCGCAGCCTTTAGACCACAA…
714	rs69101	39.9814	A02	TTTTGTAAAGCTTTTGTAAAGCGTTACTTTTGTGAATGGTCAAGCACTATATACTATATTGCGGAGCGCAGGAACATAACATAGAAGTAAATTATCAAAAATCTCATCTGGTCGAAGCTTGCTACGTTTGGAGATTTAAAATATACAATCTCTGGATCCATGAAACTTATCGCCAACGTCAATTCTTGTTAAATAATAAT[G/A]TATTTACATGCAAATATTGTGAATTTCGAACACCCAAAACATTCATCCAAGATATTTCATTCTCTTCCGAAAGTTGATCAAACAAATACTGAAAACAATGTCGATCGATCTACATCTCGATGCAAACCCAATACTCATGCAAGTCATTAAAACTATTGTAGGTTATAGATTCGAGCTTCATCTTTTATTTCTAA…
715	rs69148	39.9814	A02	GAATAAGATCTTTTCGATTTTGAATTCGTGATTTATTTGTGCCAGATTTTTTTTTTAACTGGTTTGGTTTGGGTTTTGTTAAGATTTAAGTCAGATGTAATTTCAATTTGGTTGAATAAGGAGCTTACATATATAAACAGTATACCAATTTGTCTATATAGACGTTTTCAACTCCAACATTGAAAGGATATCTACTTTTA[A/G]CAAAAAGAAAAGATTATAATTTTGTATCCATTTATTAATTAATTACTATATGATACTATCTTATTCCCAAATTAAGTGATGGTAGATCACAAAAGGCCAACTTTCGTTGTCTCGGTTGATACCTATTTTTGTCTCTTCAACTTTTGTTTTGGGAGAATGTTGTTTTGGGAGAATGAGTCTAGAAGGATAATGAA…
716	rs69156	39.9814	A02	AATTTGTGAAACCCATGTGTGCCACGACAAAATTTGATTTATGTAAAATTTGTTCATGGGTTCACCACTGATGGTGGATCATATAAAGGCTTTGGCATCACCACATACGAGTGCGTTTCATAGCAGAGGACACTTTGCCGAATCAAATCCTCTAATGTAAAAAACTAACACGTTTGGCTAGGAAGCATCAACAGTGAGTT[A/G]TTTTTTCACTGGAGCAAGTAAGAAAACTAAGGCCCGGACAAAATATCAAAGAACCCAATGGGCCCTTATCTAGCTAAAACTTAGGGCTTTTCTGTTATCTCACCTATATAAAGAACTTTACGCGACTCATTTTTAACTCTAGGGTTCCCGAAGCCGTCACCAACGAACACCGACGCGATGGGGCGAAGTAAGTC…
717	rs69157	39.9814	A02	CAAAATTTGATTTATGTAAAATTTGTTCATGGGTTCACCACTGATGGTGGATCATATAAAGGCTTTGGCATCACCACATACGAGTGCGTTTCATAGCAGAGGACACTTTGCCGAATCAAATCCTCTAATGTAAAAAACTAACACGTTTGGCTAGGAAGCATCAACAGTGAGTTATTTTTTCACTGGAGCAAGTAAGAAAA[C/T]TAAGGCCCGGACAAAATATCAAAGAACCCAATGGGCCCTTATCTAGCTAAAACTTAGGGCTTTTCTGTTATCTCACCTATATAAAGAACTTTACGCGACTCATTTTTAACTCTAGGGTTCCCGAAGCCGTCACCAACGAACACCGACGCGATGGGGCGAAGTAAGTCTCATCTTCAAATCTCATTTCGAATTTC…
718	rs69158	39.9814	A02	ATTTATGTAAAATTTGTTCATGGGTTCACCACTGATGGTGGATCATATAAAGGCTTTGGCATCACCACATACGAGTGCGTTTCATAGCAGAGGACACTTTGCCGAATCAAATCCTCTAATGTAAAAAACTAACACGTTTGGCTAGGAAGCATCAACAGTGAGTTATTTTTTCACTGGAGCAAGTAAGAAAACTAAGGCCC[G/C]GACAAAATATCAAAGAACCCAATGGGCCCTTATCTAGCTAAAACTTAGGGCTTTTCTGTTATCTCACCTATATAAAGAACTTTACGCGACTCATTTTTAACTCTAGGGTTCCCGAAGCCGTCACCAACGAACACCGACGCGATGGGGCGAAGTAAGTCTCATCTTCAAATCTCATTTCGAATTTCCTGAATCGT…
719	rs69161	39.9814	A02	CACTGATGGTGGATCATATAAAGGCTTTGGCATCACCACATACGAGTGCGTTTCATAGCAGAGGACACTTTGCCGAATCAAATCCTCTAATGTAAAAAACTAACACGTTTGGCTAGGAAGCATCAACAGTGAGTTATTTTTTCACTGGAGCAAGTAAGAAAACTAAGGCCCGGACAAAATATCAAAGAACCCAATGGGCC[C/G]TTATCTAGCTAAAACTTAGGGCTTTTCTGTTATCTCACCTATATAAAGAACTTTACGCGACTCATTTTTAACTCTAGGGTTCCCGAAGCCGTCACCAACGAACACCGACGCGATGGGGCGAAGTAAGTCTCATCTTCAAATCTCATTTCGAATTTCCTGAATCGTTGAATCGAATCGTGCTTCTGCTAATCGTG…
720	rs69173	39.9814	A02	ATAAAGAACTTTACGCGACTCATTTTTAACTCTAGGGTTCCCGAAGCCGTCACCAACGAACACCGACGCGATGGGGCGAAGTAAGTCTCATCTTCAAATCTCATTTCGAATTTCCTGAATCGTTGAATCGAATCGTGCTTCTGCTAATCGTGCCATTGATTGTAATGTACGATCCTTGTAGGACCTGCGAGATGTTACCG[T/C]CAGATCAAGGGGAAGCCATACCCGAAATCGCGATACTGCCGTGGTGTCCCCGACCCTAAGATCCGTATCTACGACGTCGGGATGAAGAAGAAAGGAGTCGACGAGTTCCCTTTCTGCGTCCACCTCGTCTCATGGGAGAAAGAAAACGTCTCCAGCGAAGCTCTCGAGGCCGCGCGTATCGCTTGCAACAAGTA…
721	rs69211	39.9814	A02	TTCATCACCTTCTCCTTATCGCTCTCGTATTCTTCATCCTTTGAAGCGCACGAAGAGGACGAAGAGCAAGAAGACGAAGAGAGAGCAGGAATCTCAAATACGACAGCGTTTTGCTCCTCCGTAGAAAGTTCTTGCTGCAGTGTGGTGAATTGGGAAGTTAAATCATTGCCTGCTTCTGCATCATCTAAAAAACATTGAAC[T/C]TGATTGTATGAAGTATAAAACGAAGAAGGCTTTTGTTTTTTTGTATCTTCTTGGGGTATGGTTTCTTGTTCTTGCTCGTCTCTCTGACGTTTGAGTGACGATAATGTTGCTGTTTCTGCCATTTTTTGGAGATAGAGAGAGATTACAGAGGTGTAGTAGAGAGGTGTAGCTTTAAAATTTGTGAGGTGTTCTGT…
722	rs69216	39.9814	A02	TTAACGGAAAATTGCCATGTCCTAATTGCATGAACACACGTACATGTGTATACCATATACGTGTTGTGTGTACATATCTATTCGGTTGGAGTCTTGGAGAGGCCGATATTAAATGTTTGGTATGATAAAAAAGAGATGTGAAAGGGCATGTGATAATGTTATCCTTCTATTTGAATTATTATTTTTTTGTTATGAATAGA[A/T]GAGGGATATATATTCATGTAACATCATTACGTTAACTCATTTGTCCCGACGAATTCACAACCATGATCAGTACTTCTAAGATAAAACTATATTAATATTTCGGGAAAAAATATATTTAGTTTTTGGATGTTGAGAGTACAATATAAATACAGGATACACAATACATATATACAGAGAAATATTTATTTTAGTTG…
723	rs69284	39.9814	A02	TTTCACCCCCTTGTAGATTTCTAAGTTATTAGAGTCTAAACTATTACCTCCTTGGGTGACATGAAAGGGAGGCCGAGATCAGAAATGGGGAGAGCGGAAATGTGATCGAACCAATCTCTGCCTTTGCAGTCTTCAAGACCATAAACAACTGCAGATTGAGTAATGTAGTTCTTGATATCTGGCTCACCTGGTTTAATCAC[A/C]GGGACGTTTCTTAACCGGTACTTGGAGAGTAGCAACAAAACACTCAACATGGAACTCTCTGTAGACACCGGAACAAAGGGAGCATATCTAAATGACTTTAGTATCGTTCTAACCTGAAACAAAAACACACACATATCATAATCAGTCATTGTCATGAAGATGAACTGAGGCAAATATATGTTTAATGGTTGTAT…
724	rs69316	39.9814	A02	GCTGATCTTCATTTCTAGCTGTTTTGACATCTTTCCTGGAAGATAAATATTCATTTTCCACGCTTTTATTCTTAACCTCTTTAGAAAAATTATCTAACCTCATGGTTTGATTAGTATCCGGATCTTCAAAACTTTGAATCCGAAATGCTAATCCATGCGCCCATCTTTTCTTCTCCGATCCTTCCTTGTTCTTAATAGAA[T/A]TATTTTCCGCAATAATTTTCTTTACTTGTTCCTCTTTCTTGGATATTTTCTGCTCTGATCTACCAAGCGTAAGAGATATATCTACGTCCAAATCCTCGTGACCATTATCGTCTAGCTTCATAGAAGCTTCATGTTGTTGTCGGATAACATTGGAGACATGCATTTGAAGGGAGTTGTATTCCGTACGGACCGTA…
725	rs69345	39.9814	A02	AAAATCTAGATAATTATTGTAAATTTTAGCTAAATGACGCCTATAATTTATGTTAACTTCAAAATTGACCCTCCTAAAACATTTTTCTTGCTCTGCCACTGGTCCAAACGTTATGTGGTTAAATTCATATGACCCTGTAGAACGGTGAAAATCGTAAGGTGTAGAATATCTAGCCATAAAATCGAACGGTGATAATGGTA[C/T]GGACACACTTGGTCGAAAACAAAAAATTGATAAAGAAGAAACGACAAAACGAGTTTGCTTAGAAATCGTATGGGTCTCGCGTGCGACAGTGTTAGGCACTTGCATTTGCCTAAACGGCAAAAAGTCAACCTCATCTTTTCGAACTACTCTATCAGTTTCTGTCCGGACTCACCGACTTATGTTTGTGTCCAATT…
726	rs69374	39.9814	A02	CAACACAAAATCAAGAAAATGTTAAGTCGACAATCTTGAAAATAATATTTCCAAAAATATATCTAAAAAAATCAGCTTCCCTAATCCTAATCCGATCTTGAAAGTAGCCAAGTGAAACATTAATCCTACACCCCTATATTTTTTTGAATTAATATTTATAATCACAAGTCTTTAAAAAAAAATTCTTTTAAACTTATAAT[G/A]TATTTACTAATTGTTCCAATGTTCTGATCTTAATACTAACCTCTACCACGTATTTTTCTGAAGAGGTTCTGGACATAGGAGGACTTGACAGCTTCCTATGTGGCGCGGGAGTTGTCGCCGGAGCTAGAGCCGGAGGCGCCGTTCCGACTAAGATTTCAATGAGATCAACATCCCACAAAAACGAGTCTGAACTG…
727	rs69393	39.9814	A02	GACTCAAAAACTTCATACCTGAAAACGCCTCGATGACAGATAGTGGACCCAATATGGCGCCACATGCAATGTCGACGTACCCAATGTTTTGGCCTCCGAAGAAGTCTCCGCCTTTGTTGCTCTTCTGAAAACCCTCCTCCAACGCCGCTAGACATTCTATCAAACTTCCCGCTGCCGTCATCCTCCCGGCTTCATCTTTT[G/T]CTCCAGCCGCCGCATCGATCGATTCAAAGCACTGCACCATGTTCACAACATTATACACATATTCCACAAGAGTTATATATAAAGAAACAAAGGTATTGGTGAAACTTGATACATTTCCGTCAACGAAGTGAGCCCAAAAACGAGCAGCGGCGCGATCTTTAGGATCAGAAGGGAGGATGGAAGGCTTGGAGGGC…
728	rs69517	39.9814	A02	CATATAATGAAGTTGAAAAAAGACAAGGCATATTTCTTTTCATATCTTCTTAGAAATCAATTTGGAGCCACGTACATACACTAATGTCCAATTCTCCAATCAACCTTTGTTGGATAGTGATGTTTTTGCATAGAAAATATACACAAAAACTATTATCCATATGGTATAGAATAATAATGTTTTTTTTTTAAATCCATTCA[C/G]ACAACCAATGGCGGTGGAACAGAGTCCTCTGTTATCTCTTGCTACTCAAACTACTTCGGCTTCGTCAAACAAACTCTACAAAAATTGTCGGTCTAAACCGGTCTATGGACCAAGATCTTCGCTTACCCGGACAATGGACAATGATTGTAGTTAGTTACAGATGACATAATATAATTTTTGGGTTGGTGTAGTTA…
729	rs69523	39.9814	A02	TATGGATATCACAACATGATATTCAGCTGGATCGACACTTTAGGCGATAACTACCCACCTCCCCTTGATGCTCACTTGGTACTTGTACATCTCTGATACTTGTAAAGATCTATCATCATGGCAATAAACAAGTGACATTGGAACTTTCAGGTTATTTCTGTCATGTCTATGTGGACTCGTGTGCAACCTGCATATGCTGC[G/T]AATATGTGGAACGAGGCACTCAATAAACGGCTTGGTACTGAGGTATATATATATATACAAGCACTTTTTCTCATGCTATTATGAATTGGAGGATAAGCTATAATAAGTTTCTGTTGTTACAGGATCTGGATTTGTATGGGATTCTTGAAGAAACAGCGAGGCGTGGAATGTCATTTGATGAGCTGCTCACCATC…
730	rs69524	39.9814	A02	CATCTCTGATACTTGTAAAGATCTATCATCATGGCAATAAACAAGTGACATTGGAACTTTCAGGTTATTTCTGTCATGTCTATGTGGACTCGTGTGCAACCTGCATATGCTGCGAATATGTGGAACGAGGCACTCAATAAACGGCTTGGTACTGAGGTATATATATATATACAAGCACTTTTTCTCATGCTATTATGAAT[T/A]GGAGGATAAGCTATAATAAGTTTCTGTTGTTACAGGATCTGGATTTGTATGGGATTCTTGAAGAAACAGCGAGGCGTGGAATGTCATTTGATGAGCTGCTCACCATCCCTGAACAGGATGAGTGGGTTTACAGCGATGGGAAGTCAACAACGTGTGTTGCTTTCATCCTTGCAATGTACAAAGCCGCTGGTGTG…
731	rs69551	39.9814	A02	GCTATATACATACTTTACACATGCTAAAATATAAAAAGAATTGTTTTAAGTTGTAAAAAAAGTTTAGAAGTACTGATAAATATCCTGTGGTGTCTTTGAGTTATATAATCTATTCGTTTTCCGATGCACGTCCCACTATTATGTTGTTTAAGAACATAATTATTTATGTACCACTTAACCTATTTTATTTCATAGTCTTA[T/A]AATTTGGTATAACAATGAAATGATGATTTCATACACATGAACCGTTAAATTTGTTTCCTTAAATGCATGAGAAAATAACATACCAATATAAGCAATTACTTTCTTGTATTTGCGTATTTGTATAGATTTATGAATCAATAAAAAGATTTTATATATATATATATATATAATTTTACCAGACACTGGGAAAACGA…
732	rs69555	39.9814	A02	CAGACACTGGGAAAACGATGAAATGTATCCGAGTTTGATTGGGAGCCTATATGCCACTAAACTATAGAGATAAAGGTGTTATATAGACAAAACAATAAGAAAAAAAAATAGGCTATAGAATGCAACAACGGTAATTTGTCATTAAGTTATCGTTTTGGTTTGCAGAATCCTACAATTTGTTTATGTTGACGAAAAAAAAA[A/G]TATGCTACATAAATTAATAAAGTTATATGTAGCAAGGAGACAAAAATGATAGTATAGGTCATAATCGGCCAACGCCGACCAAAGTCCAAAAAGATATACAAAAAGATGAAGAAGGGTCCATCTGAACACTTCTTGTGTGCATATCTCGATGGCAACTCGTACCAGATTACTAACGTCTTTCAACAATTAGCTAA…
733	rs69587	39.9814	A02	GGGGGAGTAAAGTATAACATGAAGTACATGGTTAATGATAATAAGTGCAAGATTCTAAAAAGGGTATTAAATTAAAAGCATGATTAATGGTAAGATTTGCATTAGTTGGGAGAGACAATGGTCATCATTAATGACTTTGCAGATTCCCAAGGAGAAGAAAGTGAGTGAGCGTGATAAACACACGTGTGAGAAGATAAGAT[C/A]ATGAGTGTTTTTTATGCGTGTGAGAGAGAAGGGCATGAATGCATTACAGTCACAGTTGTGGAAGATCTTTGGTGAAGGTTTGAATTTCAGACAGAGAGGCCTTTGTCTTAATGGTTCGCAGAAGTCGTGGACCCCAAGCTTCTTTGGGTAGTTGCGAGTGTATATATGTTCTTTTTCTTTGGGATTGAACCCTA…
734	rs69588	39.9814	A02	TTAAAAGCATGATTAATGGTAAGATTTGCATTAGTTGGGAGAGACAATGGTCATCATTAATGACTTTGCAGATTCCCAAGGAGAAGAAAGTGAGTGAGCGTGATAAACACACGTGTGAGAAGATAAGATCATGAGTGTTTTTTATGCGTGTGAGAGAGAAGGGCATGAATGCATTACAGTCACAGTTGTGGAAGATCTTT[G/A]GTGAAGGTTTGAATTTCAGACAGAGAGGCCTTTGTCTTAATGGTTCGCAGAAGTCGTGGACCCCAAGCTTCTTTGGGTAGTTGCGAGTGTATATATGTTCTTTTTCTTTGGGATTGAACCCTAATATTTTTGATTCTTTGTGTGCGACTGCACGCGCCGGAGGCGTGTCTTGCACGTGTTTGCTTCTTTTTTTC…
735	rs69597	39.9814	A02	ACGCGTTCGCCATTAATTGCATACCTTTAAAATTATCTGCATTAATATTTAGAATCTTTTTTTGCACACATTTCACCCGCACTTAATTAATTAAACCAAACATATACGATGATTCTTGTATAGAAACAGACAACGACATCTGATGGGGATGCGATTAAGACAAAATGGCATTATATAATGACATAATTTGCATTCATTCT[A/T]GTTTTAGAGAAAATGGACAAGTTTAATACCGTTTCATTACACACATACACATGTAAGTGAGTGTCATGTGTTGTGTGTATATGCGTACGTAGATCATGAGGATGAGGGTAGGAGGAATAAGATCAGAAAGACTTCGCTTTATTCTCTACTAGTATTAAAAGTGAAGGATCCTAGCTAGGTCGTGTTTACTCAAA…
736	rs69604	39.9814	A02	TTCCTTATGTGCACTCTCATTCCGCACCTTAGTGGACATTGACACTTCTTAGGAAAGTCCTTTGTTTCATCATCAATCACTCTTTTGCTAATCCCACCTATTCATGTTGTTACAAGGACACTCGCACGCGTGCGCGCACAGAGAAGCTCTAACTAATTATCATCTTATAATTAAGCACGTTTAGTATTAGAACTTGGATT[T/A]TAAATCCAACAAAAAAAACAATTTTAATAGTTCACATTCAACATGTGTGTTAGTCCACTTTCTGCCGGTACTTATTTCCTTATGATTAAAAAATTATATTGGTTTTGATTTGATTTATATTAGACTCCATAGCTCAAAGTTAGCAATATATAGTTTTGATTCTTTTCGATTAATCTAAAGAATGCAAAGGAAAA…
737	rs69612	39.9814	A02	AAAAACAATTTTAATAGTTCACATTCAACATGTGTGTTAGTCCACTTTCTGCCGGTACTTATTTCCTTATGATTAAAAAATTATATTGGTTTTGATTTGATTTATATTAGACTCCATAGCTCAAAGTTAGCAATATATAGTTTTGATTCTTTTCGATTAATCTAAAGAATGCAAAGGAAAAAGAGGATGAACGTGAGAGA[A/G]AGGAGACGAGCATAAAAGAAAAGTAATGAGCACAGTGACTGAAAGCGATAAAGGAAGATTGTAAGTTTTTACAGACAGAAAATTTTACAGAGATTTCAGGAAAGCGATGAGAAACTGTAAAGTTGAAAGCAAAAGACATTTTTTAATGGGAAGAAAGCTAGATTTTAGTTAAAGAAAGACAAAAAGATATGTTA…
738	rs69613	39.9814	A02	AGGAAGATTGTAAGTTTTTACAGACAGAAAATTTTACAGAGATTTCAGGAAAGCGATGAGAAACTGTAAAGTTGAAAGCAAAAGACATTTTTTAATGGGAAGAAAGCTAGATTTTAGTTAAAGAAAGACAAAAAGATATGTTACACTCTTTTAGATTTGACATTAAAGAAGCTTGTGAATGTCACTTTGTAGGAACCATG[C/T]CAATGATACATTGATTCCAAATTCACAAATGAACTTATTTATTCCTACAATCACCATCCGAAATAAGATTCAATTATGGGCATTGTTTTGATTGGGCTACAAATTGGAAAAGGGTCAAGACCCATATGTAAAGTCTTGGACTTTTATATTTTGCAGATTAAAGTCCTTAATCTTCTTGATCAAAGATTCAAAGT…
739	rs69624	39.9814	A02	TTGAAGGAGAAACCAAGTAAGGTAGCTTTGGAAAGGAGATGTTTGCTTATAAATACCCTGTTTGATTACTTGTATGATCATTTTGGGTGCTTGTCTTTTTCACGTTTCAGCAGATGAAACCAGAAGAGTTAACTGCATTTGCTTTAGCAGGGAATTTGCAAAAGCAAATAAGTTCAGGAAACATACAAGAAAACGACGTT[C/T]GGTTTAGGAGTAAAGCCTGATGCTAGAACATACACTACAAATACTTCCTTAATATTTTTGATCTTCAACATTCATCATTATCCTAAGTTTCAGTGTACTGAAATAAAATGTAAATGTTGACCTTTTCATTAGCGAGTAGTTATGCTTCTAAACATGATTTTTTTTTTGGTTCAGAGGATTCTAATTTGCTATAT…
740	rs69626	39.9814	A02	TTGTATGATCATTTTGGGTGCTTGTCTTTTTCACGTTTCAGCAGATGAAACCAGAAGAGTTAACTGCATTTGCTTTAGCAGGGAATTTGCAAAAGCAAATAAGTTCAGGAAACATACAAGAAAACGACGTTCGGTTTAGGAGTAAAGCCTGATGCTAGAACATACACTACAAATACTTCCTTAATATTTTTGATCTTCAA[C/T]ATTCATCATTATCCTAAGTTTCAGTGTACTGAAATAAAATGTAAATGTTGACCTTTTCATTAGCGAGTAGTTATGCTTCTAAACATGATTTTTTTTTTGGTTCAGAGGATTCTAATTTGCTATATACACAAGAAAACACCAACACTCTCTATGTTCTTGGCATCACCCACACTCGATCTATGCTTAACCATTAT…
741	rs69629	39.9814	A02	TCACGTTTCAGCAGATGAAACCAGAAGAGTTAACTGCATTTGCTTTAGCAGGGAATTTGCAAAAGCAAATAAGTTCAGGAAACATACAAGAAAACGACGTTCGGTTTAGGAGTAAAGCCTGATGCTAGAACATACACTACAAATACTTCCTTAATATTTTTGATCTTCAACATTCATCATTATCCTAAGTTTCAGTGTAC[T/C]GAAATAAAATGTAAATGTTGACCTTTTCATTAGCGAGTAGTTATGCTTCTAAACATGATTTTTTTTTTGGTTCAGAGGATTCTAATTTGCTATATACACAAGAAAACACCAACACTCTCTATGTTCTTGGCATCACCCACACTCGATCTATGCTTAACCATTATAAGCAATACATTCACTTATTCAGAATAGTA…
742	rs69640	39.9814	A02	TTTGCTTTAGCAGGGAATTTGCAAAAGCAAATAAGTTCAGGAAACATACAAGAAAACGACGTTCGGTTTAGGAGTAAAGCCTGATGCTAGAACATACACTACAAATACTTCCTTAATATTTTTGATCTTCAACATTCATCATTATCCTAAGTTTCAGTGTACTGAAATAAAATGTAAATGTTGACCTTTTCATTAGCGAG[T/C]AGTTATGCTTCTAAACATGATTTTTTTTTTGGTTCAGAGGATTCTAATTTGCTATATACACAAGAAAACACCAACACTCTCTATGTTCTTGGCATCACCCACACTCGATCTATGCTTAACCATTATAAGCAATACATTCACTTATTCAGAATAGTAACAGCTTTACCCTTTGCCGTTTTTCAATGGACAACTCC…
743	rs69645	39.9814	A02	GTAGTTATGCTTCTAAACATGATTTTTTTTTTGGTTCAGAGGATTCTAATTTGCTATATACACAAGAAAACACCAACACTCTCTATGTTCTTGGCATCACCCACACTCGATCTATGCTTAACCATTATAAGCAATACATTCACTTATTCAGAATAGTAACAGCTTTACCCTTTGCCGTTTTTCAATGGACAACTCCTTCA[G/C]TTGCATCATGTGTCACTACTAAGTTGCAGCTTCTCTCTCACGTTGTTCAGCTGTGAAACAAAACTATATTAATATCATCTGCGGTGAAATGCAAGGATGTACCATTTATTACTTTGGTAGCATTGACACTTACCACTTTCTTTATACGATCATTGGCAGCACGAGTTCCTCCAGTGACAGAATCAGAATGGTAA…
744	rs69801	39.9814	A02	GATAACAAAAGATTCAAATGTTGTTCATAGTTTTATTGTTTACAGCTTTTTGAAACAGAAGCAGGAAAGTTGAAAGTTTGAAATAAGAACAAAAAAAGAAGAAGTTGAGACCAGAATCATCATGTGAAAGAAGAAAAGATGAGTCAAAGCTTTTGTGAGAAAAACAGCAATGTGTATGTTCAAGAGAAGGCATAAGCAGG[A/G]GTGGTCTTGAAATCGAGCTCCCATAGATCAAATGTGCCTTTAACGAAATTGTAGTGAGCTCCTCTTATAGCAAGCGTGTTCTTCACTACTGCAGCTCTCACAAATGGGTACGAAAGCAAGTTCCCAAGCGACACATTCACAGCTTCCTGCATGTGACAAAGATTTATTAAAACGTTAATAACAGATCAATCATT…
745	rs69803	39.9814	A02	GCAATGTGTATGTTCAAGAGAAGGCATAAGCAGGAGTGGTCTTGAAATCGAGCTCCCATAGATCAAATGTGCCTTTAACGAAATTGTAGTGAGCTCCTCTTATAGCAAGCGTGTTCTTCACTACTGCAGCTCTCACAAATGGGTACGAAAGCAAGTTCCCAAGCGACACATTCACAGCTTCCTGCATGTGACAAAGATTT[A/G]TTAAAACGTTAATAACAGATCAATCATTTTTTGTGTTATTGTGTACTTATAAATTTGTTGTGTTTACCTTCTCACACTTGTTGCATTGATCGTCGTAGCTTAGGTCTTGATTTTCTTCCTTGATCTTGTTCCTTGCTGGTGCACCTATCTTCACCCAGTTCTCTATGAAGTCACTGCCATTTAACAAAATCCAC…
746	rs69901	39.9814	A02	CATCTCCTTCTTTGCAAAGAGCCTGCTAAACAGCTTGGCGAAACTCAACCCCATCTTGTGCCCTTTTACTGGTGCACACAAACCACAAGAAAGAGTATTAAAACTTCATCCACATTCTATAACTATCGTTCCTGATAGAAAAAAAACGTAAATTGTATTATCTCTATGAACATGATCAACACAACGAGATGAGGCAGATC[T/C]AAACACAGAAGTTGAAATCTGCCGATCGGAAGCTATCAGAAACAATTACGACGAGAATCGAATAGATATTTTAACAGATCCACACTATCATTAGCATTATTCATGATCTCTCTTACCGGATCAGATCGTCTACAAATCTGGAAGTGAATAGAGATTATAACAGATCCACACTATATTAGAGGCTATCGTATCAG…
747	rs70029	39.9814	A02	AATTCATGAAAGTTTCTTTTGTGGTCAAAACTTACTTCTGTGACCAAGTATTCTGACATTTCACTTTTGGTGATCTGCTTCCCAGTTACAATCTCTAATACAAGAACTCCGAAGCTGTAGACATCTACCTTCTCTGTTAGCTGACCATGTACCACGTACTCTGGAGCCATATAGCCCCTGCAGATTCACACGTATTGGAT[T/C]ATAACAAACATTTAATTTTCTGAAGTAACAAAATCAATATCTTACAAAGTCCCTGCAATTGCAGTACTGATGTGGCTCTTGTCCTCCTGGAACGATCTTGCCAGACCAAAGTCAGCTATTTTAGCTTGGAACTTTGAGTCTAGAAGGATGTTGCTTGCTTTTATGTCTCTGTGGATAATTCTCACAGTCGACTG…
748	rs70052	39.9814	A02	TCTCTCCTCATCCTCGTCGTGGTCCCGCCGCACACGACGTCATCTTCAGGTCCTTTGAACTCGTTGAAGAAACTGTAGTTCTCAGCTCTCATGAAACACCCGTCGAGGAAGATACGACCACCGTTGTGAGGGTAGCACTGTGGAAGGTTAGCGCGTGCTTCCGAGTAACAGAGGAAACAGTCGCTTAAAGACAGGTCTCC[G/A]TAACACTGGGCGAGACCGTAGTTAGAAGATGGTCCTGAGCCGGTGGAAGCGACTCCGAAAGCGTTGGTCTGAACCTGTTGGAGGACTTTGTCCCACGTGGCGACGAAGTTGGAGATGTAGACGGTTTCGTTGCGCTCGAGCTGTGGTGAGCATGTGATTCTTACGGCTCGAGTTCGTGCGTCTCCGTTGGTTGG…
749	rs70332	39.9814	A02	CTTTTCTTGGAAAGCAATTGAGAAAATTACAAGGTATTTTCTCTATTTAATTTCTATTTCCCCTTTTGTCAATAATTAAAATCTAAATTCTTACTATGTCTATGAATTTGTAGACGAGAAATGTTGTAAATGAAAAGTCAACGTGGGAAAGAGGTCAATCAACGACGAGTCAAGCCATGCAATGCTAGTTGTATTTTGGT[G/A]ATTAAAAAATTTGTGACTGGATGCCTCACAAGATGTAGTTATATAGTATTTCAACGATTGTATTTTGTACTCGATTTTTGTATTGTCATCGAACTTTAGCCAGAAAAAAATATAATGGATAATAATTAACAAACCTTCCTTCCTATCTTATTAATTGGATATGGACGTAGCAACATTCTGGAGTATTTGGTATC…
750	rs70333	39.9814	A02	TGGGAAAGAGGTCAATCAACGACGAGTCAAGCCATGCAATGCTAGTTGTATTTTGGTGATTAAAAAATTTGTGACTGGATGCCTCACAAGATGTAGTTATATAGTATTTCAACGATTGTATTTTGTACTCGATTTTTGTATTGTCATCGAACTTTAGCCAGAAAAAAATATAATGGATAATAATTAACAAACCTTCCTTC[C/T]TATCTTATTAATTGGATATGGACGTAGCAACATTCTGGAGTATTTGGTATCTAAAAATCATTTTAGTCTTCTTTTATTATTGCACATGTGCGCGTAAACACACACACACACACACAACCAAACATAGGAGGAGAGGGAATGTGTTTAAAATAAATGAATGTGTCCAGAATAATGGAACATGGTAAACCGAAAAT…
751	rs70350	39.9814	A02	AACTGTGTTTCCCGGTGGAATAAGCCCCACATGGTTTTTAATCAAGCAAAAGCCTTTAAAAACTAGAAAAGAACACCGTCTCCAAAAGTGTGTCTGCAACATTACCGAAACGAAACCTTCCCATTGGATTCCCACCACCTTTTGTTTTGTTTTGTTTTTTTAAATTAAATCTTTTGAGCAGAAACAGAGAAAGAAAATTG[C/T]GTCGTAGTGGTTCTTTGTTTTAGTTCGAGATGGAAAGAGATTTTCTTGGTTTGAGCGACAAGAAGTATCTCAGCAACGTTAAACGCGAGCCAACGATGATCGTGTCGGAGAACGAGGTTTGTGTTCTTGTCTCTCTACCGTATAAGCATGTTTACTATAGTCCAAAGTTGTTGTTTTTAAATAGAATTAACTTA…
752	rs70352	39.9814	A02	CACATGGTTTTTAATCAAGCAAAAGCCTTTAAAAACTAGAAAAGAACACCGTCTCCAAAAGTGTGTCTGCAACATTACCGAAACGAAACCTTCCCATTGGATTCCCACCACCTTTTGTTTTGTTTTGTTTTTTTAAATTAAATCTTTTGAGCAGAAACAGAGAAAGAAAATTGCGTCGTAGTGGTTCTTTGTTTTAGTTC[G/T]AGATGGAAAGAGATTTTCTTGGTTTGAGCGACAAGAAGTATCTCAGCAACGTTAAACGCGAGCCAACGATGATCGTGTCGGAGAACGAGGTTTGTGTTCTTGTCTCTCTACCGTATAAGCATGTTTACTATAGTCCAAAGTTGTTGTTTTTAAATAGAATTAACTTAGATTTGATCAACTGCTTAGATTCCAAA…
753	rs70383	39.9814	A02	TGGAAATCAAATGCAGACGTAGTAATGTAACTGCAAAGAAATATCTTATACTACGCATTTTATATTAATTATCAATACAAATTAAAATTGAAAACATCATTTTTAATGAACATATTTGGCTAATACAGTTATATGATAAAAGAGAGAATATAGTATGTAACTACTTTATTTACATCGATTATTAATACATTAAAACGTGT[A/T]TTGTTTGTTCCAAAGGTAATTAGGAAAAACAAATACAATATTCCTATATAGAAATGGAAAACATTTTTTTTATAAAACAAAACTAGATAAACATTGCTTATAAAAATGAGTAAGATTTTAGCATCAATTTTAGTCTAATAGTTATATTTTACGATCAATACATGTATGGTAGTGGTTTGTATAAGTGTCTTCAC…
754	rs70385	39.9814	A02	TCGATTATTAATACATTAAAACGTGTATTGTTTGTTCCAAAGGTAATTAGGAAAAACAAATACAATATTCCTATATAGAAATGGAAAACATTTTTTTTATAAAACAAAACTAGATAAACATTGCTTATAAAAATGAGTAAGATTTTAGCATCAATTTTAGTCTAATAGTTATATTTTACGATCAATACATGTATGGTAGT[G/T]GTTTGTATAAGTGTCTTCACTCCTCACTATTTAGATTCAAATCTGTATAATGTAGTATTGTTACCTATGTATATAAAGGGTTCTCATATGTGGGGAAAAAGGCTGTATCAACTTAGACTTCTAGCAGCTACTTTTCATAGAACAGAAGTTAGAAACGGCTCATGGTTTGATTGGTGGTTATATGTGGTGAATTA…
755	rs69563	39.9814	A02	CTACAATTTGTTTATGTTGACGAAAAAAAAAATATGCTACATAAATTAATAAAGTTATATGTAGCAAGGAGACAAAAATGATAGTATAGGTCATAATCGGCCAACGCCGACCAAAGTCCAAAAAGATATACAAAAAGATGAAGAAGGGTCCATCTGAACACTTCTTGTGTGCATATCTCGATGGCAACTCGTACCAGATT[A/G]CTAACGTCTTTCAACAATTAGCTAAGTTGGCATATATTATCATTATCTGACTAAGACTAAGAGGGTTTTAAGGCTTTTTTTGTGTTGACACTAAATACTTCAACGATAAAAAGGAGAGAAGAATACTTCAACGAAAACTAAATGAACACGAAGACATTAGATTAATACTCAAAACAGCCTTTATTACGGTGTCT…
756	rs69643	39.9814	A02	CATACACTACAAATACTTCCTTAATATTTTTGATCTTCAACATTCATCATTATCCTAAGTTTCAGTGTACTGAAATAAAATGTAAATGTTGACCTTTTCATTAGCGAGTAGTTATGCTTCTAAACATGATTTTTTTTTTGGTTCAGAGGATTCTAATTTGCTATATACACAAGAAAACACCAACACTCTCTATGTTCTTG[G/T]CATCACCCACACTCGATCTATGCTTAACCATTATAAGCAATACATTCACTTATTCAGAATAGTAACAGCTTTACCCTTTGCCGTTTTTCAATGGACAACTCCTTCAGTTGCATCATGTGTCACTACTAAGTTGCAGCTTCTCTCTCACGTTGTTCAGCTGTGAAACAAAACTATATTAATATCATCTGCGGTGA…
757	rs66910	40.8218	A02	AAAATGGCTTACCCCGACAAGATCTAGTACTTCATTCTTATCTTATATATAATTCCTCTATCGACATCATAATTGCAAAAGGTTTATAAAGAAAGGAATTTTCTTCGGGTATACAAGTTATAGACTCACTGAGAACCAACGAGACTTCGACAAACACCCCATCATCTTTCTTCTTTGTCCATATTTCGCGTCAAGGAAAG[C/T]CAAACCCAATGGATTGTTCTTACTCATGTCTTATCACTTTCCACGCAAGCCCTATGATGTTTCTTAGTGCTTGTTCCAAACCTACCAAAACCTCCAACGTACTTTGGCATTACCTTATCTTCACATTCGGGGCTGATTTCGATGAAGTCGATGTGTACTTATATATCTATTTTATATGTGCAAAATTGACTCAA…
758	rs66911	40.8218	A02	CATTCTTATCTTATATATAATTCCTCTATCGACATCATAATTGCAAAAGGTTTATAAAGAAAGGAATTTTCTTCGGGTATACAAGTTATAGACTCACTGAGAACCAACGAGACTTCGACAAACACCCCATCATCTTTCTTCTTTGTCCATATTTCGCGTCAAGGAAAGCCAAACCCAATGGATTGTTCTTACTCATGTCT[T/A]ATCACTTTCCACGCAAGCCCTATGATGTTTCTTAGTGCTTGTTCCAAACCTACCAAAACCTCCAACGTACTTTGGCATTACCTTATCTTCACATTCGGGGCTGATTTCGATGAAGTCGATGTGTACTTATATATCTATTTTATATGTGCAAAATTGACTCAAAACTCAAAGTCAAACCTAAAACTAAACCATAT…
759	rs66912	40.8218	A02	CAAAAGGTTTATAAAGAAAGGAATTTTCTTCGGGTATACAAGTTATAGACTCACTGAGAACCAACGAGACTTCGACAAACACCCCATCATCTTTCTTCTTTGTCCATATTTCGCGTCAAGGAAAGCCAAACCCAATGGATTGTTCTTACTCATGTCTTATCACTTTCCACGCAAGCCCTATGATGTTTCTTAGTGCTTGT[T/C]CCAAACCTACCAAAACCTCCAACGTACTTTGGCATTACCTTATCTTCACATTCGGGGCTGATTTCGATGAAGTCGATGTGTACTTATATATCTATTTTATATGTGCAAAATTGACTCAAAACTCAAAGTCAAACCTAAAACTAAACCATATTTTTTTTTGTCCTATTCACCTCACAAGTTTCATATTATTCACG…
760	rs67581	42.5032	A02	ATCGTCACTTTGCCTTCAAGTGATTCTTTCTTCATTTTGACATCATCCAACACCCTTGATATTTGCAAACTTCTTAACTTCTCCTTTTCTTCAGCAACTTCCTTTTGCTCTCTAGCTATATCAGCCTTCTTCTCATCCAAGGCTTCCCACTCTTTCTCGAATCTTCCCTTGTCTTGTTTCAGTTCTTCGCGTTCCTTCAA[G/C]AGCAGCTCACCCTCTTGCTTAACCCTATCTATCTGCTGCTTTAGTTCAGACTGCTGCCTTATAAACTCGAGTCTCTCTTCTTTTGTAATCCTGAGGCTTTCGCATTCTTCACGAATCCTTGACTCCTGCTTCGTTGTCTCGGCTCCGATCTCTTCAATCTCATCTTTGAGTTTACGCAGACTTTCCTTATCTTC…
761	rs67583	42.5032	A02	TCTTTCTTCATTTTGACATCATCCAACACCCTTGATATTTGCAAACTTCTTAACTTCTCCTTTTCTTCAGCAACTTCCTTTTGCTCTCTAGCTATATCAGCCTTCTTCTCATCCAAGGCTTCCCACTCTTTCTCGAATCTTCCCTTGTCTTGTTTCAGTTCTTCGCGTTCCTTCAAGAGCAGCTCACCCTCTTGCTTAAC[C/T]CTATCTATCTGCTGCTTTAGTTCAGACTGCTGCCTTATAAACTCGAGTCTCTCTTCTTTTGTAATCCTGAGGCTTTCGCATTCTTCACGAATCCTTGACTCCTGCTTCGTTGTCTCGGCTCCGATCTCTTCAATCTCATCTTTGAGTTTACGCAGACTTTCCTTATCTTCGAGCAATCGCTCGTTTTCCACATG…
762	rs67022	43.4172	A02	TAATGGTTAATGCCTTTTGGCGTTACCCTAAATATCATTTCCTTTCATGTACCAGGAATCGGTAATTACCTGTTTTTGGCCCACACAGGAACATCCCTACCATTTCTATAATTTCTCCTCCTATGGAAACATAAACCTAAGCCAACTTTTGGTAAAAAATAATTACCCCCAAATCTCTAAATTGATTAGCAATTGATTTC[C/T]AGAATTGGCAACGATTAACATAAAAGTAAAGAGCTAAAAACGACGACGTACCATGGAGAAGCCAGAAGAGACTACCATTAGGCATGTATTCACAGACAAGAAGCTTCTCTTCTCTAGCGAAGTAATAAGCTTTCAAGCTCACAAGATTACTATGACGTAGCCTTCCCAAAACCTCCATCTGCTGCTCAAACTCT…
763	rs70277	44.4559	A02	TGGCTTCCTCTGCATCCTCTGGTACTCTTTCTTACATTCACATTCTGAACTTAAAGTTTGTGATTCTGCATCTGCACCCGTAACAAAATCGGTCGCTTAAAAGGTTTTTGTTTTGTTTTCTTAGGAGCGAAATTTGTGCCAGAAGAAGATAACTTCTTACAGAGACATGTAGCCTTCTTTGATAGGAACAAAGATGGCAT[C/A]GTTTATCCCTCAGAGACATTTCAAGGTACGTTCTTCTTGTAATAAAACTCGACCAAATGTCTTAACTAATCTCGTAATAGCTAAAAATAGATTTGTCTTAGAGATCTTTTTGTTTTCTGTATATATGTATGGCTCTTATGACTCTCATCTGTGATTAAAGTACGTTTTTGATGTTTTTACTGTTGAAACATGAC…
764	rs72180	44.4559	A02	AGCATCAGTAACCACGTGCCTTTTCACATGATCCACATCTCAATGACATATACTTTCTTGGCTAATACGTGTAAACAAATGTAGTATGCTTATATTAATAACTAATATGTATATGTGAGGACTAATCAATCATCAGTGAATGCTCTGGAAATCATCAGATCCAAGATAAACATCCTCACTCACCATCTGAAACACAATTG[G/A]GAAAAAGGTAACATTATTGGCACATGAGTCAAACCAGATCACGTGATTAGATCCCAAAATGTAACCTAGGACAACAATAAAATCCACAAAGCAGCAAGAGTTTCAATCTCTCTTTCTTCCTTCTTAACTTCAAACACAGCTAGCTACTCAAAAAAAATTCTCAGTTGCAGTCTCAAGAACAGAAGAACCTAAGA…
765	BJ_VH_0658@A02	45.9859	A02
766	UGM1305a@A02	46.8263	A02
767	At1g71950(1g219)@A02	47.6667	A02
768	UGM1124@A02	47.6667	A02
769	rs70623	47.6667	A02	TTTTTGAATTTTTTTTTCATCAAACATTCTTACACGCACACTTACAAAAAGCATGTACTATGACAAAAGAAAAGCATGTACCGTGTTAAATTCGGTATGAACATTATAATTATCCCACTCTTTGCATTCACGTCTGTAAAAATGCGTGACACGATCCAGTGCCATACCATTTGTTTCGGCATACATAACTCATATCAAAA[T/A]TTTTTTATCAAATTGAACTATTTTTTTCCTTTGTCAACTTTCATTTTGCTTTATAGGAAACGACGAAGATGGGAATTATATCAGATCAATTTGGAATATTAAACAGGAGTATAGACCATGTATGATGTAACATATCTATCCATATTAACTAAGATTAAATTAGACTAGAGTTCAACAAACTGACGAGATTCCAC…
770	rs70757	47.6667	A02	TCTTTATCAGTCATATTCGATGCTCTTCACGCAGTTCTTTCAGGTTAGAATCTGTTCCTATAGTGTTGAAGTCATTGAATAATTAAGAGACTAACTTAATGAATAAAAACAGGTGTGGCTAGAGGATCAGGGAGGCAAGACATTGGAGCATATGTTAACCTAGCTGCATATTATCTTTTTGGAATACCAACTGCTGTTGT[G/A]TTAGGATTTACGTTTAAAATGAGAGGAAGAGGACTCTGGATTGGTATCACTGTCGGGTCTTGTGTACAAGCTGTTTTGCTTGGTCTTATCGTCAGCCTCACCAACTGGAAACAACAGGTTAGTAAATTACTGAAAGTGATACGTACGTCTTTTAATTTGATATGTTGGTTTCATAAATTTAATGATTGTGAAAG…
771	rs70769	47.6667	A02	ACACACATGTACGTGCACATGAGTTATGGCATCTACTTTCTTCCCAAACACATGAACATGATGTTCTTTTCCAATCAAAGGTTGATAATCGTTAATCAAAAAATATTAGTTATTTAAAAATATCCAAAACAAAGACCTTGTCTAGTTAATTTGAAATGGAATAAAATCCTAACGAGAGACACTAAGTAAAGGGTTGGCAT[A/C]ACTCCCAACCGAATCCAGTCCAAAAAGTCTGAACGCAAACCTGATCAGATTTATAAAAAAAAATACTTGAATGGATATTGAGTTAGCAAACTGTATATCCAAACCTGATCATATGTGCTCCATATATATAATATCGAAAGTTAATCCGAAGATATCCGAAATTGTTTCTATATCATAATTCTTTCCTAAACCCG…
772	rs70797	47.6667	A02	ATGGCGGAGAGGGATTATAGGGCCACGGGGTTTGCGGAGTATATTGTGAAAGATTTGGGGATGGCGGCGGAGGAGGGAGGTGGTGACGTGGCAGCGTTGCCTGGGACTGCTTTGAGTAAGCAGTTGTTCTCTGGGATGGTGGCGAATGGAGATGGTAAGTTGGGGATTCAAGGGTTGTTTCTGTTATTAGGAGACTTAAC[G/A]GCATGTCCTGATGCTTTCGTGTTAATGGTTTCATGAAACTTGTCTTCGGTTTGGTGTGTCTGTGTAGTGAAGTTGATAATAATATCACATGTATCAAAAGTAAGAGATGGATCTTCACATTACTAACATAACCTAACGAGTTTCTTCCACTGCTACGTTGGAGTAGATACGATACACTCAAGCGATCTTCCTCA…
773	rs70868	47.6667	A02	CAAGATTTCAGTTTTGATAAAGGTAAGAAGAGTGGAATACCAAAGGAAACCCATTGACACTCTTCCCGATGCTGAAAGGACGTTCCAGAAAACCCTCAAAGAGAGAAATAAAGAACCACAAATCAACAACACCATATTACTAAATCAAGAACATCAGCCAAGTGATCAATTTACCTGTACAATCTCGAGATCTTGCTGCA[C/T]CTCTTGGTGAAATCTTTCATTGCTTTCTCAAGATCAGCATTCGTCATGTACCCTCGAGTCAGTTCCACACTTTGAGCAATAAAAAAAACATAGCTATCAGTAACACAAGACAACAATAACATCCTAGTAACACCCAAACGACATTACCTCGGTCGCTTTTCTTCTTGCGCAAATAAGTGCCTCGCAGTACCATG…
774	rs70891	47.6667	A02	CATCCGCTTGAACAATCACTATACCATTTTTTGATTAAACAAAATCCTTATTAATTAAATAATTGAGATGTTGATGACAATCTTCCATCCCTTGCAAAATCAACGTCATGTTAATGGAAGAACTCCCAAACTGCAACAACAGCATTTTGTAATTTATCAATAAAATGAAATTACAATCATATCTTCAAAATAAATTTATT[A/T]TAAGAAATAAGTGCATAATTCATTAAGAATAAATTAGAGCATAAAGGCCAACCTTAATTATCCTAAGGCATCTTCTTTCTTTTAAAGATTCAATGCCGATGGGAACATAAGTTTAGTGCTTCTTGTAGATTTAGATATTTATAATATCTGAGTTGTATTTTTTCCTTTTCTTGCTTCCTTTAAATTTTTATTTA…
775	rs70955	47.6667	A02	TGAAAGATCCTACTTCCTTTTTGGATAACGAGGACGAGTAAGACGGAGGATGAGGCATAAGATGCATGATGGAATTGCTTGAATCCATTAGCTCATTATTGGCAACGGCGGCGTTTGAAGAACGCGCGGTGGCGCAAATGCAACCCATCACAAACAAACAATCATTCAAACACCGAAGTAATATATGGAAACAAAAACAA[A/T]CTTAGTTTTGCCCATTTACTTTATCTACTTCTCGGAGACCAAAACTCTTTTTCTTCTTGTCTCTCTCACGTTTTGTTGCGATAGATAAGTAGAACGTGCGTGCCACTCAATGTCTTTTTTGTCAACACAATAACCTGACACTTCATGTCTTAACTGAGTCTCATTAATTTTGTCCAATGGGCCCATTTCCATTT…
776	rs71118	47.6667	A02	AGGGGAAGAGGTAGAGGTGGAACCGGCTCCTCTACTGCAAAGTCCAATGGTTCACAACCATCTTTATTGGATCTACTATGACCAAAGGCACTCGGGGGTTGATGTTTGGTCATTTATAGTGAAGAGAAGCATATACACATGGAGATGTTATGTAAACATCTTTCGAGATTGGTTATTCCACGTATAAATTTTACTACAAC[T/A]TCAGGCTGTTTCCGTCTCTCTCTAACTGTATGAGTTTTTTTTGTTCTGTTTATTTTCTCGCTCGCACCGTTGCTTCATTATACTGCTTTTACACTATGTTCATGTATACGAGTTTTCTTTTCTGGCGGCAGTTAAATATACAATGAGTGTTATATACGGAATGAATCTCCATTTCTCTTTTAAAAAAATTTAAA…
777	rs71121	47.6667	A02	ATTTATAGTGAAGAGAAGCATATACACATGGAGATGTTATGTAAACATCTTTCGAGATTGGTTATTCCACGTATAAATTTTACTACAACTTCAGGCTGTTTCCGTCTCTCTCTAACTGTATGAGTTTTTTTTGTTCTGTTTATTTTCTCGCTCGCACCGTTGCTTCATTATACTGCTTTTACACTATGTTCATGTATACG[A/G]GTTTTCTTTTCTGGCGGCAGTTAAATATACAATGAGTGTTATATACGGAATGAATCTCCATTTCTCTTTTAAAAAAATTTAAATTGTTATGGACTTGTGGGTAAATGTTAGTATGATTGACGTGTGGGGAAGTGTGAAAAGAAGAAAAATAAGTTTGTACGCACCAGTTAAACAGAACTGGATATAGTAAGTTT…
778	rs71125	47.6667	A02	TCTCTTTTAAAAAAATTTAAATTGTTATGGACTTGTGGGTAAATGTTAGTATGATTGACGTGTGGGGAAGTGTGAAAAGAAGAAAAATAAGTTTGTACGCACCAGTTAAACAGAACTGGATATAGTAAGTTTTGTATTTAAGAGAACTTTTTATTGGGCTGTGTAGCCAAGATTTATATGTACTATCAAAAACCAACAAA[C/A]GGGTCTATTTACAAAGTCATTACATAAAAAGTTACAAACAAACTAATCAAAAATAATAATAATACAAACGAGTCTTTTAGAGGTTGCACTGTCACATCTATGTTGAAGTCCAGTGATTCACAAGCCATCTTTATTGGACTTATCGTGACCAAGGCTCTAATTGTGACTACTCAAGGTTAGTGTTTGGTCGTGTA…
779	rs71146	47.6667	A02	CTTTGACCAAACTTTAATTTCGACGAACCAGTCTTGATCGTGCGAAGCGAAGATATGCCCTATCACTAATCCACCTCACACGACAGGTCCATAGGCTATTCCAGCTGCTATCAAGTTGAACATTTGTTTATCCGCCTCGGACAATTCCTCAGGTTGTTGTGATGTAGGATTCGGGACCTGGCTTACTCCGCATATATTTC[G/C]AAGACCATATAGGGTTCAGGGTTGTCCAAAAATAATGAACATTTCAGCCTTTGAAACTATGTGCCTCGTGGGTCCAGCGAGGATAAATTGGCTAAGTTACTTACGTTTTGGGAAATTTCTAATGAGTATTATTAATCAAAGTGAGGATTAGCTAAGTTCCTTATGTTTTGGATCATGGTTTTATATTTATATCA…
780	rs71159	47.6667	A02	CACGACAGGTCCATAGGCTATTCCAGCTGCTATCAAGTTGAACATTTGTTTATCCGCCTCGGACAATTCCTCAGGTTGTTGTGATGTAGGATTCGGGACCTGGCTTACTCCGCATATATTTCGAAGACCATATAGGGTTCAGGGTTGTCCAAAAATAATGAACATTTCAGCCTTTGAAACTATGTGCCTCGTGGGTCCAG[C/T]GAGGATAAATTGGCTAAGTTACTTACGTTTTGGGAAATTTCTAATGAGTATTATTAATCAAAGTGAGGATTAGCTAAGTTCCTTATGTTTTGGATCATGGTTTTATATTTATATCATTTATCTCCCCTTTTTCTTTTATGTTATAATATAATCAAAGAGCTATATGATCTTAAATAATGTTATTTAAGATAATA…
781	rs71175	47.6667	A02	ATAAACTAACACAATCATGATTACGAATCGTTCTTTCTTTCTAAAACGTTTCTATTAACAATTACAACAGGAGGCTTGATGTACAAGTTACCTCAGAGCAACCTACAACACGTAACGGCCATAACATTCTTGCTCACAACCTACGCCAAGTACATGAAAGCCACTCAACACACGTTCAACTGCGGAAACTCCGTCGTTGT[T/C]AACCCCGACACCTTGATAAGCTTATCGAAGCAACAAGTGGATTACATACTCGGCGAGAACCCAATAAAGATGTCGTACATGGTTGGATTTGGATCCAGTTTCCCCATGAGAATCCACCACAGAGCATCGTCGCTTCCTTCACAAGTACTTCTTTCAAAACCTTTCAACTGCACCGAGGGATTCCAATTTTACCA…
782	rs71225	47.6667	A02	ATGGACTCCAATTTTTAAATACTTCAAACCCTAACCCTAACATTCTCACGGGTGCAATCGTAGGAGGTCCAAATGAGAAGGATGCGTATGCAGATAACAGAGAAGATTTCATTCAATCGGAGCCTACTACTTACATCAACGCCCCCTTCGTCGGACCTTTGGCGTACTTCGCCTCCGGTGGATCGGCTTGAAACCGTCGG[T/C]CGAAGCCGAACGTGACAATATCCAATTGAACAAGTAATTTAAATGTGTAACTTTTTAATAGGCTAAGGTCCAATATTATTGGACCTGGTATAATTATGTTAATCGTGTTTGTAAGAGACTTCATTTTAATAAACCAATCTTCCGGTTGAGACTAGAAACCATTTATTTTTTTGAATGTCGGTATTCAGAGGAAA…
783	rs71292	47.6667	A02	GGTTTCCGTACAAGAATCTGTATTTTGGGCCAGAGATTCCTTGTTTCTTGAATCTTCTGGTCAACACAAATGGCTGCCAAATAAGGATCCTCAAAGCGTTGTAGATCTTGAGACCAACAAGAAGCAAAACAAGGAGTGTTAAGATAGGATTAATCGGGATTATGAGCTGCATTGTAAGAACACAAAATGTATTTTTGTTG[G/C]TGATTGTATGTGTAATTGTTGGTTTAGTGATTTTATGTTCCACGCTATATAATGACATGCATATAGCTAACTTCCACGTTTAGATTGGTAGGAGAAGCTAGTCAATGAGCCAGTGACTTCTATTTTAAACATGAAGTAAGGACAGACAGACACGTCTATCTATTTTCATTTTGAGACAAAGTAAGTACTTTAAT…
784	rs71293	47.6667	A02	AGAATCTGTATTTTGGGCCAGAGATTCCTTGTTTCTTGAATCTTCTGGTCAACACAAATGGCTGCCAAATAAGGATCCTCAAAGCGTTGTAGATCTTGAGACCAACAAGAAGCAAAACAAGGAGTGTTAAGATAGGATTAATCGGGATTATGAGCTGCATTGTAAGAACACAAAATGTATTTTTGTTGGTGATTGTATGT[G/A]TAATTGTTGGTTTAGTGATTTTATGTTCCACGCTATATAATGACATGCATATAGCTAACTTCCACGTTTAGATTGGTAGGAGAAGCTAGTCAATGAGCCAGTGACTTCTATTTTAAACATGAAGTAAGGACAGACAGACACGTCTATCTATTTTCATTTTGAGACAAAGTAAGTACTTTAATAAATTGTTACAC…
785	rs71483	47.6667	A02	GTAAGAACTTAACAACCATGGGAGACTCTTTCATCCGTCCACATTTGAGGCAACTAGCTGCTTATCAACCAATCTTACCCTTTGAGGTAATGCTACTTGCAACTTCTCAGATGACTAGATTCGATAGGATTCATGCAATGTGTGTTTGCAATTAGGTCCTGTCTGCTCAATTAGGAAGAAAGCCTGAGGATATTGTCAAG[C/T]TAGATGCCAACGAGAACCCTTATGGTCCTCCTCCTGAGGCAAGTCCTATCTTATCCCTCACATACTAAAGTATGATCCTTTAATGTTTTTTCATGATGCTCTCTTTAGGTTTTTGAAGCATTAGGTAATATGAAGTTCCCTTACGTCTATCCCGATCCTCAAAGTCGTAGACTTCGTGATGCACTCGCTCAAGA…
786	rs71523	47.6667	A02	ACAACAACACGTTGATCTCTGCCGGGTGAAAAATATAAAACTAAATTGTAATGCATCGTTAATTATTTTATTAACTAGGATACTTGCCAATTAACCCCAGTAATTACCGTTTACGTTAACCATGATTAGTGTTAGATTGTCAAGTACACACTAGGCGCACTGTGGTTCTGACCATTTGTCAAAAAGATAGCATATCTTGT[A/G]AATTATATGAAGTACATTTCAGATAATAAATATGTTTTAATACATACACACTTAAATTTATCATAAACTGAATGTATACATAATAAATACGGAATCATTTTTTGAAGTACATTTTAGATAATTCTTATGTTTTAATACATACACACTTAAATTTATCATAAACTCGTAATAGATACTGAATCATTTTCACATAG…
787	rs71554	47.6667	A02	TATTTTTGTAGTATTGATTGTTTCAAGTTCCATAACACTCAACAGAATCAGAGTTTTTAGTTTCCCAAGTTTGAGTCAGAACCCTCTGACTCATCTAGAAGTATAGCCATCTCGTCAGGTCTCCGTCTCCCGACAACGACACGTTTCCCGTTAAAAAAAACATGTTCCCGCTTTCTTCGTGTACTAACATCTGAAGAACA[G/A]AAAAAAAACGACCAAGATTGATTTTGCTTTTGGTAACTAGGCTTCATGAAGTTGAAACGCCATTAAACATCTCTTCAATTCAGATCTAACCCTCAAGATCGTTGTAGATGAACAATTAAGATATCCCAATCGAGGCTTCCTTAAATGCATTCTGTAATGGCTCCGACGAAGACGACTCTCCATCCGGAAAACGA…
788	rs71588	47.6667	A02	AGTAAATATCTTTAAACCAAATAAATTGACTAATTTAATAAGTAATGGAGACTGAGTCTGCGGTAAAGCTGACCAATCAAGTTGGAGAAGCGAGAGAGTCCACCCAAGAACGCAGAAGGTCACCACTACGGTTCTTAATTTTTTTTTTCGGTTCTTAATTTTAGCTTCTTCATTGATTCCAATTTCTTAATACTGCAAAA[G/T]CTTGAGCATCAAATAATCTACTATATATTTGAATTCCACTTTCTGTACAATAAGTTTATTGGAAAATATTCTGAATAGTTTCAATTCCTAACACGTGTTAAGCTTTACTTTTCCTGCTTATCAACAGAACTATCAACGGGATTAAAAATGAATTTCAGTGAACAAAAGTTTTTGATAGTCAATAAATAAATGAG…
789	rs71589	47.6667	A02	TGGAGACTGAGTCTGCGGTAAAGCTGACCAATCAAGTTGGAGAAGCGAGAGAGTCCACCCAAGAACGCAGAAGGTCACCACTACGGTTCTTAATTTTTTTTTTCGGTTCTTAATTTTAGCTTCTTCATTGATTCCAATTTCTTAATACTGCAAAAGCTTGAGCATCAAATAATCTACTATATATTTGAATTCCACTTTCT[G/A]TACAATAAGTTTATTGGAAAATATTCTGAATAGTTTCAATTCCTAACACGTGTTAAGCTTTACTTTTCCTGCTTATCAACAGAACTATCAACGGGATTAAAAATGAATTTCAGTGAACAAAAGTTTTTGATAGTCAATAAATAAATGAGTAATGCATAGTCAAGTAGTCGACAAGTGTAGTCATCAAATCTCAT…
790	rs71678	47.6667	A02	GCTCTCCTTTAAACTCTCCGGCGACTCCTTTTGGTCTCATCGGTGTTCCATTCGCATGGGAACAACTTCCTGGAAAACCCAAAGACTACTCTCATAGACTCAACCACCGCCGCAACAACGAGTCTTCAGTTATATTACCTCTCCCTCCTCACCGGAGTATCACCTTTCCGGTCACCGGTAAAAACCATAAATCTAACTAT[G/C]CCACTAAAAAGAGCAGCTCCCCTGTGACGGCGACGGAGAAAGATCCCTTCGCGGCGGCGTTGTTGGAATGTTCCAAAGATGACGATGAAGATGAAGAAGACGTAGATCGGAGGTTCCGAGGATCAAGCAAGGCATTGGTAAAGAATAGCATCAGCGACAGGTTCGGGTTAGTGAGTCTCTACGGTTCTTGTCGG…
791	rs71679	47.6667	A02	CTCATCGGTGTTCCATTCGCATGGGAACAACTTCCTGGAAAACCCAAAGACTACTCTCATAGACTCAACCACCGCCGCAACAACGAGTCTTCAGTTATATTACCTCTCCCTCCTCACCGGAGTATCACCTTTCCGGTCACCGGTAAAAACCATAAATCTAACTATGCCACTAAAAAGAGCAGCTCCCCTGTGACGGCGAC[G/C]GAGAAAGATCCCTTCGCGGCGGCGTTGTTGGAATGTTCCAAAGATGACGATGAAGATGAAGAAGACGTAGATCGGAGGTTCCGAGGATCAAGCAAGGCATTGGTAAAGAATAGCATCAGCGACAGGTTCGGGTTAGTGAGTCTCTACGGTTCTTGTCGGAGAACTTGTGCAGTTTCAGAGTCCATTGTTTATCT…
792	rs71776	47.6667	A02	TTTATTTGCCCAGGCCTACGTGTGGGTTTTGTTTGGCGCAAAGACAGAGGAGAGGAGGAAGAGAGAGAGATAGAATCGTTTAGGGTTCGGTTTGGTTTTGTTAATTCGGTTAACTTAGTTAACCGGAGTTAATTCGGCTCGGTTTGGTTTAATTAAGTAAACGATATAAATAGCCATTGTTTAGCTCATAGGTCTCGCTA[C/T]TTCATCTTTCTAGAGTTTGCGGCGTGTGATGCAGACGAACCCTGATCATCGTGTAGAAAATCAAAGCGAGATGGCGGAAGAAGCAGCTAACGTAGACGCCAAGCCACCGAAAGCCAAGGACATACGTCACTACCTCTGCCAGTATTGCGGAATCAGCAGATCGAAGAAGTATCTCATCACTTCACACATCAATT…
793	rs71882	47.6667	A02	CTTTTCTTCTGCCAAAGAAACACGACTGGAGTTCTAACAAAAACGTTTTAAATGTGTGTTCACGAACTATATGTGTATTTTTCTTTCTAAACAATAGTACATTTTATATATTACAATTTATAAAATTGACGCAACATGTCTGATTCTGGACACTGTAGAATTACCAGCAAAGTAGGGAAGGGGTTATTGTCAAAAGGTGT[G/T]CAATCCGAGAAAAATGAATTAGAGATCCAGAAACATACTTTTGGCGAGTTTTAAGCAACCTATGGTCAGAGCCTGTAATCGAGTATCTAAACCATAACGTAGTATTATTTTAACGTTGGTTTTATTAACTAACAAAGTTAAATTTAAAAAAAAATGAAATACTTAAACCCGAGCTCTTAAGGTGGGGTTCTTAG…
794	rs72121	47.6667	A02	GGAAGGATCAGTCTTGATAACCCGAAGTCTCCGAGGTAGGCCTTGAAACTCCCGTCCAAAAGGATGTTGCTGGACTTGATGTCTCGGTGTACTATATGTGGTTCGCATACCTGGTGCATGTAGGCTAGTCCACAGCTTGCTCCTCTCATGATGTGAAGTCTTTTAGACCAATCCAACTGAGCTGGACCTTCGGGGTTTTC[G/A]TGCAGCCAAAAATCTAGACTCCCGTTCTCCATGAATGAGTAGATGAGTATCCGTGCACCTTCATGGACGCAGTAGCCTTGTAGATCGACCAGGTTTTCATGTTTGGCCCTGGAGAGGACTTCCACCTCGGCTTTGAACTCTTTCTCCATCAGACCGTAGTCTCCTGTGAGTTTCTTAACCGCCAGGTTCGTCCC…
795	rs72123	47.6667	A02	GCATCAAACTGAGCCCCTGTGGGTATCTGCCCACTGAGAGTGTTGTTGGCAACATTGAAGTAAGACATGAAGTGGAGTCCCGTGAGCGACCAAGGGATCCTACCGGATAAACCGTTGTTGGAGAGGTCCAGCCGCTCTAAGTTTGTGAGGTTTGACAACTCATCTGGAATGCTGCCAGTGAAGTTATTAACTTGAAGCTC[A/G]ATGACAATGAGAACCTTTAACTGTCCAATCTCCACCGGTATAGTCCCATTGAGATTATTCTTATTGACGTATATAGCAGGTGGGAGGCTGGAGATCTGATTGTATTGCTGATTAGAGGTGACATTGTTAGGACTGACGAAAACAGGTAGCTCTAGATAGCTCCTCTCTGTTGCATCGTATACCTTTTGGGACAT…
796	rs72125	47.6667	A02	GTATCTGCCCACTGAGAGTGTTGTTGGCAACATTGAAGTAAGACATGAAGTGGAGTCCCGTGAGCGACCAAGGGATCCTACCGGATAAACCGTTGTTGGAGAGGTCCAGCCGCTCTAAGTTTGTGAGGTTTGACAACTCATCTGGAATGCTGCCAGTGAAGTTATTAACTTGAAGCTCAATGACAATGAGAACCTTTAAC[T/C]GTCCAATCTCCACCGGTATAGTCCCATTGAGATTATTCTTATTGACGTATATAGCAGGTGGGAGGCTGGAGATCTGATTGTATTGCTGATTAGAGGTGACATTGTTAGGACTGACGAAAACAGGTAGCTCTAGATAGCTCCTCTCTGTTGCATCGTATACCTTTTGGGACATGAGAGCACTCAGCTGAAACAGT…
797	rs72126	47.6667	A02	GCAACATTGAAGTAAGACATGAAGTGGAGTCCCGTGAGCGACCAAGGGATCCTACCGGATAAACCGTTGTTGGAGAGGTCCAGCCGCTCTAAGTTTGTGAGGTTTGACAACTCATCTGGAATGCTGCCAGTGAAGTTATTAACTTGAAGCTCAATGACAATGAGAACCTTTAACTGTCCAATCTCCACCGGTATAGTCCC[A/G]TTGAGATTATTCTTATTGACGTATATAGCAGGTGGGAGGCTGGAGATCTGATTGTATTGCTGATTAGAGGTGACATTGTTAGGACTGACGAAAACAGGTAGCTCTAGATAGCTCCTCTCTGTTGCATCGTATACCTTTTGGGACATGAGAGCACTCAGCTGAAACAGTTCCTTTGGAAGCTCTCCTGTAAGAAG…
798	rs72181	47.6667	A02	ACGTGTAAACAAATGTAGTATGCTTATATTAATAACTAATATGTATATGTGAGGACTAATCAATCATCAGTGAATGCTCTGGAAATCATCAGATCCAAGATAAACATCCTCACTCACCATCTGAAACACAATTGGGAAAAAGGTAACATTATTGGCACATGAGTCAAACCAGATCACGTGATTAGATCCCAAAATGTAAC[C/T]TAGGACAACAATAAAATCCACAAAGCAGCAAGAGTTTCAATCTCTCTTTCTTCCTTCTTAACTTCAAACACAGCTAGCTACTCAAAAAAAATTCTCAGTTGCAGTCTCAAGAACAGAAGAACCTAAGAGCTCCAAAATAAGAAAAGAACAAAAAAAGAGGATTCACAATGAAGAGATTCCTTACATGGGAGTCG…
799	rs72794	47.6667	A02	GATTCTAGCTTCGCCTCAATGTCTATAAATTTGAACAGTTAGATACTTTTGCAGAGGATTTCAACTGTTTTGGTTTGGGGAGTATAGTTATCAATTATCATCATCACTCACACAAGAACACGTAGCTGTTTATTTCCACAGGCATAAAGCTTGTTTAACAAAGTATAGCTTCTGAGAGTCCAGAAAGTTGGAGAACTATT[G/C]AGAGAATGAGCCTTTCAGGAAATTTCTGATGCGTTCGAGTCGGTGTTATGTAGGGGGACAAATCTTGCCATGGAATGGTTAGGTTGTCTACATGTTAGATCTGGTTTGGGGACAGTGTTCCCTTTTCATATACGTTTAAGTTAAGTATGACTAAACTTAGTAAGACGTGGCTTATAAAATAGTAATGTTCTGTA…
800	At1g75980(1g107)@A02	48.5071	A02
801	rs73472	48.5071	A02	TCCTTGTAACGCAAGTAAAGCCTTTGTTTTAACCTGGAAGCAACAAGGAGGAAGATGAAGAAAGCAGTTTCGCTGATGGCGAATCCTTTGATCTTTTTCTCCGCGTGCAATCCCACGTTTACATCAACCTTGTCTATATCGTCTTCGTACACTTCCTTTAAAGCATGGATAGCTTCTTCATCATCTGTCAAATCTTCCCA[G/T]TTTTTGATAGGACTCATCAGCAGATTCTTTCTGAATTCGTTGTATCTAGGAACTCCTCTCTCACGATCTCTATAAACTGAGGAAAAATTAAGCAACTGGTCAGAAAATTGGTGATATAGAAGAAGAAGCATGGGTTTGACTTACTCTCCAAGGCAGCCATATCTATAAGGTTAGGTCTATCTTCTCCATCGATA…
802	rs73482	48.5071	A02	TTAGTTAAGCACATATTAATACGTACCACCATGGGGTTCTAGTGTTGACAGCACCAGATTTGTGGTGATCACCGGATAGTACTTTCTTCGTTCTGAAGAACTTAAATGACTTCAATGGACATCCACTTGCTACTTCTTCTGGAGCTTCAAGCTCAATCTTGTTGAGGTTTTAAATTGGAAATAATATAAGTTAAAATAAA[C/G]TAAAGTTCAGGGAAAAAAAACTTAAAATGCTGAATGATTAAGGGGTAAGATTCAAACTAACAACCTGGTTGGTATCTTCTAAATGATCAACCCAATCATGGATCATGAATTGAATCCAAGAACAAGCTAACACATTAAATTGGTCTCCATTGTCTATGAATCTTTTTCTCGCTAACAACTTTGTAGCCACCACA…
803	rs73488	48.5071	A02	ATGAATTATTGTTTTAATTATACACACACACTCAAAGGCATGCAATTTTTATTTTATTCCTTATTCGGTCAATCTTTCTATATTGCATTGTTATAATTGTTATTTGATCAGTAAAATATTCACATTGATGATAATAGTGATGTATCGTAGATTCATACTCAATTCATGCATTAGAGCATATGTGCAGCCATTATTCTATA[G/A]AAAAAGATTGCAGTACTGATTTTCTATACTATTTAAACCTTTGTAGATAACTATCTAAAGTATTAAAGTGTTATACAAAGATGTCTTCTTATTCTTTTTTTGCTTCATCTTGTTTCAAAACTCTATGGTTATTAGATACGTAACCATTTTATAATTAGAACAGTACTGTATCTATGATAGCGATACGAAATAAA…
804	rs73618	48.5071	A02	AAATAAAAAAACATATGTTTTAAATAAGACAGTGGCATGAATCTGTAAACAGTTTCGAAATAAAAATTTACCTCAAAAATGCCTTTCTTTTTTAATAGTATAGATTTACCTGTTTTTTTTGTCTTCTTTGGTTTAATTATAAAGCCAACGTAAGAGTCTTATATATATATATGGCTTCTAGTTGTAATGGTCTTATTTGT[A/C]TATAGTTTCGTAAATAGTTCGACTGCCATAACTAAATCACCAAAGCTAAGAAAATAATTATTAGTGTGTTACGTAGAGTTTTGGGGTAGTGTTCATCTTGCATTTGCTTATTTTTGCATCACTTGTGCTTAAAGCCTTAAACCAAAGAAGACTTCTACTTTGGCTTTGCTTTTGTTTAATTAGTCCAACATTTT…
805	rs73629	48.5071	A02	TAAACAGTTTCGAAATAAAAATTTACCTCAAAAATGCCTTTCTTTTTTAATAGTATAGATTTACCTGTTTTTTTTGTCTTCTTTGGTTTAATTATAAAGCCAACGTAAGAGTCTTATATATATATATGGCTTCTAGTTGTAATGGTCTTATTTGTATATAGTTTCGTAAATAGTTCGACTGCCATAACTAAATCACCAAA[G/C]CTAAGAAAATAATTATTAGTGTGTTACGTAGAGTTTTGGGGTAGTGTTCATCTTGCATTTGCTTATTTTTGCATCACTTGTGCTTAAAGCCTTAAACCAAAGAAGACTTCTACTTTGGCTTTGCTTTTGTTTAATTAGTCCAACATTTTAAGAATTAAGATACTAAGACTCGCTGAAGGTCATTAAAATTTAGA…
806	rs73632	48.5071	A02	CGAACTCGTGATGGCGGACACCTCTACTGAAGTTCCTTTACCACCAGACTACGAGGCCCGGTTATTTGGTACGTAAATTTAAAAATATTCAACGACTTTACGAAGTTTTGAAAATCATGCATTCAAAAAAGTTAGTTCTTCCCTCACGTTTTCGGCATTTCTGGTATCTCAGTTTGCTAGTAGGTAGTAGTTACTAGGTA[C/A]ACTAGCATATAGCAATGCTCAAAGTCAAAGTAACTAGATAGAAACCAAACTCCAAAGTTAGAATCCAGAAGAAAAACGTGTTTGATCGGACTACATGTTGCTAAACAAAAGACTATGGAACATTGACTAAAACAATAGTCACAAAAGCAGACAGACATAACTATATAAGTACACTCCATTAGTCATTTGTTCTC…
807	rs73690	48.5071	A02	ATAAACTCATTAAATAATAATAAATCATTTGATAGCTATTTGAGCTGTGAACCTTTTCAGAAATAAGATTCTTAATAAAAATATACTAACTGGCAATTCTGGTAGTTTAACATTGATTATCTACTTAGCTTGTTAAATACAAAATATGTTAATTTAAGCTTCTTCAGGTTAACTTAATTTGTATGCCAATCATGCATAGT[C/T]ATATGATAGTGTAAGATTATAAGAAAAAACACATTATTAAAATATTTGACCTTTTTGACCCAAAATGAAGTATCTGACCTTAAAACACGTGAAGAAAACAAAAATCACCTGCACAGCACACAATGCATGAATTGCTTCTAGTATAAATTTATCAATCAATTTTCAAATGTATTAAATATATCTAAGAAAGGAAA…
808	rs73710	48.5071	A02	AGTCTCTCTCGCCACATAAAGCAAGAGAGGAGAGAAACCAATCCTTGATCTTTGGTTCCTTGAAGATACCACTTATCTGTAGCTCTGTTGATTCTTTGCATTAAGAGAAGGCGTCAACTGACCTCATGAAATACACTTTCATGAGAAAATGCGTTCGCTCCTGCAATACCCTTATGGGACTGCCAGCTGCGTTTTGCATA[T/A]CCGTGTGTTCTTCAACCTGAGAAAATGAGGAATAGACCTTACCGAGAAAATTTTACAAACTCAGCTTCTAAAACGTGAAGAATGAACTGCAATAAGTGTACCGTTTTGCTTGTCGTAGCAATGTGATGAGTATCAATTCCAATATAAAGGCCTCGTAACACCTGATCTCTACAGATTTAATTAATGGCAATCAA…
809	rs73796	48.5071	A02	TGTTCTAGATTGTTTGGTAAATTTTTGTTAGGGCTTTATGTAATCATAATTAATGATATTTATTCTACATTCTACTGTGTGCGTTTACGGGAAAAGTGCCAATTTCGACCCAAACTATTTCAGTCGTGCCAAATACGACCCGAACAATTGATCAGTGCCAAATACGACCTCAACTCAATTATAATTCAAAAAAACTAGCA[A/G]AACTTCTTAAAACGTGCCTAAATCTACATTGACTCTAACAGAAGTTAGTCAACCGTTAACAAGATAAAACGACGTCGTTTGATATACGAGGAAAAGTACCAATTTCGACCCCAATACTCTCAATCGTGCCAAATAAGACCTGAACAAATGGTCAGTGCCAAAAACGACCTCAACTCAATTATAATTTAAAAAAA…
810	rs73829	48.5071	A02	CGATCTGATCCCGCCGTGCTGGACGTAGCCTGGCATTATCTTCACGAACTCTTTTCTCCGGTAACTGATTCCTGCTTTCCCGCTCACAATGCTACTGAATCTTGCCGTTCCCGCCGGCACATCGTCGCCGTATAAACCGATGACGATACGTCCAACTGGTTCTCCGCCGATAGATACGTCGAGGAACGCTTTCTTTGTCG[G/A]AACCTTACAAATTTAAGACATTATCTAAACATTCAGACATAAAACTGAAATCAAGATTTACTTACTCTGTCTCCACAACTTGTCGGGTTATCAGTTACTTGAGAGATCGTATCTGCTTGTGCTTTAGAGAGATCGAGCAATGGCGTCAGAGTAGTCTGAGTGCCGAGGAGTAGAAGCAACGAGGATTTACTTAG…
811	rs73870	48.5071	A02	AACAAGTGTCTATATATGAAAATCACTCTTATTTCTATCCTCTAAACAATTGTTAAAACGTCGTGAGTTACAGTAAAAACTACAAGATGATGTGTAAATGTGTATGGAATATATTAAAGGAAAAGGCGAAAAGAAGAGTGAATTTAATAATTTCCCCTTGTAGTACTTTTGAGGTGTGGTGCTAAGTGTGTAAAAAACTT[C/A]ATATTGACTCACTATCGCTATGGGCTGTGGTGCTAAATGTGCTAAGATATGTGGTACTGGTTAAAAGCAAGAGTTGGTGCTATTGCGTTTCTGTTTCAAATTTTGATGGAAGGGTTGTTTTTATGCCATATTTAAGAATTATCATATAATAATTATAGGTCAGAAAAAACTAACGCTAAACTCAATTTTTTGCA…
812	rs74022	48.5071	A02	ATCTTTAAAAAGATTTTAGTCAAACACCTCCTGATGTTTCAAAAGGACAACGATGAAGACGTGGAACACAAGCAAGAAAGAGACCTAACTTTAGAAAATATCAAAAAGACAAGCTTGGAAGATGCTTTAACTATTTTCGGCACTGCTATCATTTTAATCTCGGTCTCGGTTAACGATCGGTTGAGTTTGGTTAACCATTG[G/C]TTCAGTTAAACCGGTCAAGATTAGCAAGCGAATCCAAATCAACGGTCGAGATTACCTCATATTAATGAACGGACAGGATGAGCGAACCTCATTGACATAAGCCCTTGTCTACCGGCGAGAATAGAAAGAAAGACGCTTCGAGAGAGATCGTTCTCCGTTAAACCCTAGTAGAGAGTGTGAGTTCAGTCTCGTCG…
813	rs74046	48.5071	A02	AAAAAAAAAGAACTAGTGACATGATTCTTGTAAGATACCGTTAACTACAATCTGATCACTCCTTAATATAAAAACGTACTTATCCTTATTTTCCCTTTTTATGTTATTTATTTTATCCTAAAGAAAAAAAATAAAATTAAAAATATTAACTTAATTAGGCCTATCATAAATACACGTTTCGGACAGCTTGAAACTAGTTT[T/A]TGTGTTTAAAACGATAACAAAAGAGAGAGGAACTAGTCTAAACCCTAAAACAGGAGATGGCGTCTTCTTCTCGCACGGAGAAACGATGCCTCTACGAAATTCTCGATGTAAACAAAGAATCTTCGCCGGAAGAGATCCGATCTTCCTACCGGCGTTTAGCCCTCCAGCGTCATCCCGACAAGCTCATCAAGGCC…
814	rs74244	48.5071	A02	AAACTAAGGTTAGTTAGTGTTTTGTCTGATCGTCTTTAAAGTTTGATCATTTGACTTCCTTAAGAGATTGCTAAAAATGGTATAATAGTTTTTGATGAAGAGGTTGATGAAAGTTATGATCTTTATGGAACAATATTTAGTTTATTGGTTTCATGTTGTTCTGTTTTGTCTGAACGTCACGCTCTTATTGTTCAATTTCA[A/G]TTGAAAGCTTGATCATTTGACTTTAAAGTGAGATGTATTGGATGCTCTATCAATTGACTTGAGATCGATGTTGTTTATTTTGAAACCAGGATTGAAAAGTTACGATCTTTATGGAATAATCGTTAGTTTATTTGGTTTCATTGTTGTTCTGTCTTAGACAAGCAAGTGGCAGTGGAAGTTCAAGGGAAACTCGA…
815	rs74265	48.5071	A02	TCAATAATATAAGAACTTGGTTTCATAAACCAAAAACAACTATACTATTGTTTGAAAAGAAAAGTAGAAGCTATGGTATTTTGGACTATTCTGGAATAAATCCATCACATACCTCATGTTTCATGAGGGCACCGGATATTCTCAATAGAGACGTTCTTTAGAAATATATGTGGACAAATTTTGATTATTTAAACAAATTT[T/A]AAAATGTTCAAAAGTAGTTTTGATTATTTTGGCTTATATATTTTTGCCCATGCACATTTTCCCGTATATAAACTCTAAATATAAAAGGCAATAATAATAGTATGAAGTATGACCTAGGAAACAAGTCACATTCGAGTACTGCATATTGTCACATGTAGACTCACAGAAAATTATATATATTTGTCGAAACATTT…
816	rs74383	48.5071	A02	TGGGTCTAGTCTCTCTTGGTTGTAACTAGGCCTTTATGATTGTTAATTTGATTCTATCACTACCAAAGACCTTGTATTAATGGATACGAATACAATCTCTTTTCTTTTCTTTTTTGGTTAAACGAATACGATCTCTTGAGTATTAGTCAGTTTTCAATATTGTTGTTCGAATTGAACCAAAAACTAAAAAAAAAACTGAG[T/A]TTAAATCGAATTTCATAAATATTCTAACAATTTTATTTTTACAACAAATAATTTTAGAAGAAATAGAACTAAACCGTAAACCGAACGTGAGAATCAAACCGAAACTAAACCTGAATTTTTGGTTTATCTTTTTTTTTTTGAGCAACTAATTCTTGGTTATCTTTTTTTTTTTTTTGAACAATTCTTGGTTATCT…
817	rs74484	48.5071	A02	ATGCCGCACGCGACCGTGTTACTACCGTCGGCCATGATATTCCACGCGCTCCCTCTTTCACCGCAAGGAATCAAAAGTACAGAGCAATAGCAATGGAGTGGTGTGGTGTGTGTGAAATGCCTTCTTGATGAGTTTTATAAGCCAAAAGGCAGGTGGTTCCTTTGTTAAACAATTACATGTTGTAGCTGCTATGATGGTAT[T/C]ATATGCCACGTGTCTAATTTGTCTTTATTAGTTACCTGCATGTCTCTGTACACAGTTAAATACAATTACATCGATGGTGCTTTAACATGATAAAAGTGTAGGTTTATAGTGTACTATACCAATCAGGTCAACTCAATGTCCCCTCCTAAGCGCATGCAACTTGATCTTAGAAAAATAGTCACCTTCTGAAATGA…
818	rs74492	48.5071	A02	TTGGAAGACAACAGGAACACACAAGGCACTAACATCGGTTAGAAAGCAAAGCCACCATTACTTTTATGCACACAAAGTGGAGACCTAAGTGTACTAGTGTAGTGTGTGAAGCACTAAGGAAGAGCTTTCCTGTCTACTTTCTTTTTAGCAATTTGGATGAGTAGCTTGAGTGACGTTTCCAAAATCCGAAAATATACACA[A/T]ATATGAGATATATAGAGAGGAGAAGAACAAGAAGAGTTTTGCACGATGACCAGTTTCTTTTTATTCTGGGTGGAGTTGTTATGTTCCAATTTAAACTCAGACCAGTGCGTCATTGGTGTGCAATATGTTAGATGTGGAGTCGGAGATAGTGACCGAGAATCAGATGAGGTCATAAGCAAACACTAGAGCTTCAA…
819	rs74495	48.5071	A02	GAGCTTTCCTGTCTACTTTCTTTTTAGCAATTTGGATGAGTAGCTTGAGTGACGTTTCCAAAATCCGAAAATATACACAAATATGAGATATATAGAGAGGAGAAGAACAAGAAGAGTTTTGCACGATGACCAGTTTCTTTTTATTCTGGGTGGAGTTGTTATGTTCCAATTTAAACTCAGACCAGTGCGTCATTGGTGTG[C/T]AATATGTTAGATGTGGAGTCGGAGATAGTGACCGAGAATCAGATGAGGTCATAAGCAAACACTAGAGCTTCAACTAGAGAATCTTGACTGATAGATCCTTTGCATTTGTAACTGAAGCTTCAATAATATATTACATAAGCATTTAGATCAGGACCAGAGCCGGAAAAATGGTCATTTCGTAACCAACATATCAC…
820	rs74662	48.5071	A02	CGAAGAGGACTAGTGAACATTTGTGGAGGATATGAATGGTATATGTGAAGACGTTTGTTGTGGTCTTTTTACTGATGTATGTTTGTTGTACAATTACCTGAAAAATACATAAATCTAAACCCCTGGATCCAAAATCATCTTTGTTTTGTTTATATATTTATCTCAAAGGGACCATACTATAAGTAACTCTTACAGTCTTC[C/T]AAGTCAATCCAAGAAATCTTACAGATACTAATATAGGCAGTCATAAGCTTTGTTTCTTTCTGAATCTCAACAAACACAAGAAGAGAACAATCTTTCAAAAATTGAAGGCACACAGAGAAGAGAAAAACACTTGAAGAAAGTTCTATTACTACACACCAGTATTAGCTATATAGCAGTCAAAAGAGATTGGTGAT…
821	rs74671	48.5071	A02	GGAACCAAGCTGTAGCGTCTTTGTCAAAATAATGGGTGTTCCTGAGAAGCAACCAGTGACATATACTTCAACAATTGGCAACGGAGAAGACAACTCCTTCAAGAAACCATACCCTGTAGTAACCTCAGCTTCACAGTTCATTCCCCACCGCTGCTTCACGCTATTACTACCACCACCAGACATCTCTAACGTTCCAGACA[G/A]AACAAGCTCATCTTTGTCGTATACCTCCAACTTCACATTACCAGATAGCCTGATGTTGTCTGTGCTGATGAAAGTAGCTGCTTCCGAGTTCTTATCAACACGATCTCTCCTTAGCTGAGAGGAAACGATGCTCGTTCTGACACCGTTGATCTCGACAAGTGTATCAGGATCAAGAGGGATGTGAGTGATTGTGA…
822	rs74744	48.5071	A02	ATGGAAAAAAATAATGAATAGAAGCAATAAAAATCTTGTTTGAATCCAGACAACATAATCGGTTGTTTGAAGTCATGTAGATATGTATACAGAAAAAGTCTGATTATAATTATTTGTAAATAATATGATACTTATAAGAAAATGATTTGTAGCTACTAACTTCTTTCTTTTTTTGAACACATTTGTATACTAACTAATTC[T/A]TATAAACCACGTGGTGGTGAGTTAGTAGTCTTGAGGGAGCAAAAGCCCCAAACTTCGAAATTCCGTGTGACCACCCGGATTAGCATTAAATCGCAAGAATACTTGGAGTATCGTGGACCTCGTGGAACTAGTCGGTTGACCTCGGTCGCCGGATCTCCACGGTTATAAAAAAAAAAAAAAAAAACTAATTCATA…
823	rs74810	48.5071	A02	TATATGAAATTATTCTTTCATTAACTAGTCAAATTTATATAAAATACATTTTGTAACACATTAATGTCCATATATGTGGTCTACAAAAAGTCAATCGTAACACTGGTTTAATGTTTTCTAATATACTATCTTCTGAATAATTAAACAATAATGTATTGATATTTCAAGTTTTTGAAGGAAATTTTATATATTTATGTTTT[C/A]ATTGCAATATCAATATGATGATGTTATAAGCTTGCCACGTTTGATGCAATTTTTTGAACCGAACGATCATATCGACAACCAGTTTAAAACGTAGGGTTGAAGTTGGTAAGTTGAACAACTTGGCCTAATATACTTATTATAGACAAAATTATCACGATGCAATATTAATATAAGTACTCCACTACTTGTTTTCT…
824	rs74837	48.5071	A02	ACTCTTCAGACAAAGGTCAGTTTCGTAAATCATAAACTCACACGGTCACGGTTCCTATATAATACATTCATCCGACGGCCTGAAAGTGATCAAACAATTCAAAAACTATTTTACCAAATCAACACAACACAAAATCAATGACGACGGAGAAAAGCAAGATTCTGGTGATCGGAGGAACCGGTTACATCGGAAAGTTCATA[G/A]TAGAAGGCAGCGCCAAATCCGGCCACCAAACATTCGCTCTCGTCAGAGAAGCCTCTCTCTCCGATCCAGCCAAGGGCAAAATGGTCCAGAATTTCAAAGATCTTGGTGTCACTATCCTAAATGTACGTAGCTAATCGAGTATTTTTATATTATGGAAGTGCCAGACCTTAAACCATCTTTTAGAAATTCGGATT…
825	rs74840	48.5071	A02	CCAAATCAACACAACACAAAATCAATGACGACGGAGAAAAGCAAGATTCTGGTGATCGGAGGAACCGGTTACATCGGAAAGTTCATAGTAGAAGGCAGCGCCAAATCCGGCCACCAAACATTCGCTCTCGTCAGAGAAGCCTCTCTCTCCGATCCAGCCAAGGGCAAAATGGTCCAGAATTTCAAAGATCTTGGTGTCAC[T/C]ATCCTAAATGTACGTAGCTAATCGAGTATTTTTATATTATGGAAGTGCCAGACCTTAAACCATCTTTTAGAAATTCGGATTTAAAATTGTATATAAAAAGTTGAGCAGATCCATAATATGCATTATTTAATCATGCTCAGGGAGATTTAAGCGACAAGGAGAGCTTAGTGAAGGCGATTCAACACGTTGATGTA…
826	rs74843	48.5071	A02	CGTCAGAGAAGCCTCTCTCTCCGATCCAGCCAAGGGCAAAATGGTCCAGAATTTCAAAGATCTTGGTGTCACTATCCTAAATGTACGTAGCTAATCGAGTATTTTTATATTATGGAAGTGCCAGACCTTAAACCATCTTTTAGAAATTCGGATTTAAAATTGTATATAAAAAGTTGAGCAGATCCATAATATGCATTATT[T/C]AATCATGCTCAGGGAGATTTAAGCGACAAGGAGAGCTTAGTGAAGGCGATTCAACACGTTGATGTAGTTATCTCAACCGTTGGTCTCTCTCAACTCATGAACCAGCTCAATATCATCTCTGCTATTAAGGAATCTGGCAAGCATATTAAGGTCAGAGTTTAATCTTTAAAGCAATAAGAAAAAAAAAAAATACA…
827	rs74897	48.5071	A02	ATTACTCTTACTGATCCAAACAAAAGAAACAAAAAGAGCTTACAATCTGGACATTGGTCATTGCAGCCATAAGTAACACACTAGGCATCTCCACTGCAATAAAACAAAACCAAAAACATTTGTGAGACTGGGCACAGAACACTCACTTTGAAACTCCATCAAAACTAAGTTACTCAATACACAATTCTAAGTCACGTACA[A/G]ACAATAATGGGAAGGAGAAGACCAGTTCCATCTTCCATTTTCAAAACAATAGCAGGGTGTGGAGCATAATCAGGCAAATGCCCTCCTTGAGGATTGTTATGGACACACCGTAGCTGCCTGCCGTCTCTCATCTTCACCATGAAACCATCAGCTCCACTCTTCACCTCAACTACACAACATTACAAAATAAACGA…
828	rs74900	48.5071	A02	CACGTACAAACAATAATGGGAAGGAGAAGACCAGTTCCATCTTCCATTTTCAAAACAATAGCAGGGTGTGGAGCATAATCAGGCAAATGCCCTCCTTGAGGATTGTTATGGACACACCGTAGCTGCCTGCCGTCTCTCATCTTCACCATGAAACCATCAGCTCCACTCTTCACCTCAACTACACAACATTACAAAATAAA[C/T]GAAACTGAAACAAAATCAAACTAGAGAATCCACTAAAGCTTACCAGCTTCCACAATACTAGAGTTGACATATTCCTCGTCGTTTTCGTTGAAATTCTCAGCGGTGCTTCCGTTACCATCAGAGTGAGAGCTGAAAACACACTTGATGCTAATCTTGCTACACCCCCGAGGAAGCAGACGAAGCGTGACATGAGA…
829	rs74906	48.5071	A02	GACGAATCGCAGGGAAAACAACCGGTGCTTGAACCGACCTCATCTTCCTTTACCTCTATACATAACAATCATGACTTGTTAGCATCAATCTACAACTGAAAGTGAAAGATTCTACCACAGAAGTCAAAAACAATCAACGATCGGTGTGTTCTTCGTTTGTTCATCAGATTTTCACACGTATATAGCGAAAATGGTGATCA[T/G]TAGCTAGGAAGAGTGAGTTTTTCTGAGTTACCTACAATTTCGCGAGGGAGATCGACGGATCAGATGATCGCAGATGGCGGGAACAGTCAGGGAACGGATCGGAGATTTTCCGAAGCGAAGAGGAAGATGATCAAACGGATAGAGAGAGAGAGATTCTTAGCTTGGGAGTTGAGAGATCAGAAGAGTGAGAGAAT…
830	rs75271	48.5071	A02	TCATCGTCCTTGAACTCCCTGTGCAGAACAAAAGTAAGAGAAGAGGTGTGTTAGTATCTAGACAAAAAAAAAAGAGTTAGGTCTTTCAGGTTGTCTGAGTCACAAGTATAGTGTGTACCTTCGGTCAAGGTAACGAGGTTGAAGACCAGAGCCTTGACAAGTAGTGCAAGTTAAGGAACCAGCACCATCACAGTTGATAC[T/A]GTTGGAGACTTCCTTCTCTCCTCCACCAAGCTCTACAGTTACGTTACCACTTCCCACACACAATCTACATTTCTCTGCTCCATGACCAAAAAAAAAAAACATAATCTTTAGACATACAAAAAAATGCTTAAGACGTTGAAAGAGGAGACGCATACGAGCTCCGGTTCCATTGCAGGGAAAACAAGGTTGAGTAT…
831	rs75300	48.5071	A02	CTCTCTCTGTCGGTGTTTTATAAATCTTCTGACGTTAGTGGGTTTATATTTAATGCATAAGCACTTGAATTACACTAACTGGGAATTGGCAGGGTACTCTCTTTGCTGCAATACAAGATGGGTAATAGTATACTACTAATATAAAATCTGTATCAATTTTGAAGTTATAAAAAGGAAATTTCACCAACCAAAGACCAACT[C/G]TAACCAGCCACATGCTTATAACAGATTCTTTAACATGCAGAGTAGGAGTAAATTTTCTGTCAGTCGAATAAATTCCATAGTCACCGGAGTAACACAATGTTATGTGTACGTAACGATTACTTTACTTCTCGTTTTGAAATTCAAACTGATAAACAAACAAACACATCCGCACCACCTCGCGCTCCTTTTGCTCT…
832	rs75474	48.5071	A02	GTGTTACCGTTGTTGTCGCTTTGCATCTCCGTGTTGATCAACTCTATCAGAGACTGTATATCAGATGGAGTTATACGTGGATTCCCTTTCTCATAGAAGTATATGTACCTGAAAAAAAAACTCATTTATTAATATTCAGATATGCTTCTCTGTGTATGAACCAATCTCAGATGTTTTTAGTGTACTGACTTGTTCAAGAT[T/C]TCGACAAACAACGTGACTGGTCCGCTGCTACCTCGGGTTGCATTAGCCATTTGTTGGGCTGCGTTTGCTATCCTCAGTGCACACCTTAAACATAGAAGAGCTCTAAAAGAATAACATCGATGATGAATTAGTTTAGAAGCTAAGAAGATCAATGTAAACAGAGAGGGACTAGGTACCTTTCTCCATCTTTGATG…
833	rs75508	48.5071	A02	GCTAATTTAATTATTTCCTTTAATTTATGTGATTATACTTATTTGTATCCCTTTTCTTAATTTTGCAGCGAGGATAAAGTAAATGTTACAGGGTATTTTCTTTGGTCATTGATGGATAATTTTGAATGGCAAGAGGGGTACAGCGCGAGATTTGGACTATACTACGTCGATTACAAAAATAATTTGACGCGCCATGAAAA[A/G]TTATCAGCCCAGTGGTACTCGAGTTTTCTCCAAGATGGAAAAGAGTTCGAGTTTGATCAGCACGATGAGTACCATGAGCACGATGAGTACCATGAGCACGATGAGTTGTAGAGAGAATGTTCTACTACCGCCTTCGATATTTTGAGTCATAAACTACAATCAACAAATGTATTTCCATATTCAAGAAATATAAT…
834	rs75587	48.5071	A02	TCCATCCTCCAAAATCCAAGGGAGAACCAGCATCTGACAATACGAACCCGTTAACGTAGAAGGTTGGTGTTCCATAAACCCCTCTTGAAGCGCTATACTGCAACCACATAACAACCCACAAACAAAAGTAAAATATACTATATTTTTCCATACTCAGTTAACAATGAGAGTGGCCATGGTGTATATAACATATGGTGAAC[G/T]GTTCAAATAGAAGACCACTGAGTCTTAATGGCCTGAATCTGAACCTATCAAGTACAAATTTTTGGCCTCAATCTGAACCTATCAAGTATAATGTTACCTTAAAGGAAACTCTGGTTGCACGGTCTGATATCGTGTCGGTGAAGCCGGATTTGAGAACATGTCGGTACGAGTTTCCCAAGGTGGCTGTTCCAAGC…
835	rs76391	48.5071	A02	GAGCCTGATTACTATGAATTCTTAGGGTGAAGTTTTTAGCGGAATATAAAAAACCGTTTAACGGTTCTTAGCTAATCATGCTCTGGGGGGGGAAGGACAATCCAGATCACCAATTAGGATTCATTAGTATACTAAGAATATGATTAATAGGAATTCTTAGGATGAGATTTTTCCGTCTCTTAATTTTTTAACTAAAAATG[T/C]GGTTCTTAGCTAATCATGCTGTGATGGTAAATTTAAGTGTTGAACTAAGAAAATAGTAGCTAAATATCCCTCAATGGTCAATGGGATCCACGTTAGGGTCAGCATCGTAATTCCAAATAATACGTAAGTCACCCGCCACTAAATCTGGTGATTAACGTATTAAAAAAAATATCACCGCCACTGAAATCCTCAAA…
836	rs76394	48.5071	A02	CGGTTCTTAGCTAATCATGCTCTGGGGGGGGAAGGACAATCCAGATCACCAATTAGGATTCATTAGTATACTAAGAATATGATTAATAGGAATTCTTAGGATGAGATTTTTCCGTCTCTTAATTTTTTAACTAAAAATGTGGTTCTTAGCTAATCATGCTGTGATGGTAAATTTAAGTGTTGAACTAAGAAAATAGTAGC[T/C]AAATATCCCTCAATGGTCAATGGGATCCACGTTAGGGTCAGCATCGTAATTCCAAATAATACGTAAGTCACCCGCCACTAAATCTGGTGATTAACGTATTAAAAAAAATATCACCGCCACTGAAATCCTCAAAAATACGTTCCAGGAAATGCAAATAGCTATTTTGATGCTTTTAATCTAAGTTGCTAAGAATC…
837	rs74253	48.5071	A02	AAAACGAAACAGGTAACGATGATATTGTAATCATTGGAGGAGGACATGCAGCAACACTAGCAGTACGTGCTACCCAACGTGGGCTACTAAAACCATCAGCTATTGCTGCTGTTGCACCTACATGGGCTGGACCTCTCCCTATTGTGTTTGGCCGTGACTCTTCCATGGTGACAAGGTCTGTTGCTTTCATTAAGTCCTCC[G/T]GTCTTAGTCCTGTCTTGGTTAACCTGGTTCTGTCCCAACAGGTATGGTCTCCTAAGAGGAACACTAAGAGCACCTGGTGTTGGTTGGATGATGTACAACATGCTAGTGAGCAACGAGAAATCAATCGAGTCTCAATACAAATCCCATGTTTACGCAGACCAAAGCAACGTGACTGAGGCCATAATCCAAAGCAG…
838	rs74808	48.5071	A02	CAAGGCTCTCTCGAACATCTTGTTCTGTCTGAACGTCCATGACGAGCCCGAGCTTCTAGTCTTTGACGCCATTAATAATATTATTTGAGGAGAGAGTGGATGAAAAAGTTGCTATAAGAAGGGCAAGGGAGGGCTCCTTATAAGGAGGAGACAAAGGGAGTTTTTAGATTCTGCAAGTTGGAGAGTTTATCAATTTTTAT[A/G]TATGAAATTATTCTTTCATTAACTAGTCAAATTTATATAAAATACATTTTGTAACACATTAATGTCCATATATGTGGTCTACAAAAAGTCAATCGTAACACTGGTTTAATGTTTTCTAATATACTATCTTCTGAATAATTAAACAATAATGTATTGATATTTCAAGTTTTTGAAGGAAATTTTATATATTTATG…
839	rs74770	49.3541	A02	TGCTGTATTTTACATCTTCTGAAAGTACAATATGTTACGTAGCTAAATGGCACAAAAATGAATGAATGAATGCACGTCTAATTACATCAGTTTTACACTACAAGAAAACATATTTTTTACGAGGGCAATATACGTTGTAACTTCGTCGTAAACGGGGTGTTACGACGAATGAACCTCGAAACACGTTTCGTCGTAAAACG[C/T]CCGTCGTAACCGACGTTTCGTCGTAAATGACTTGTTAAGTTTACGACGAAATATATTCCTCGTAAAGCGCAGGGCAGAGATTCATCGTAAACGACACGTAAAATTTCGTGGTAAACTCCACGTAATGGATTCGATGTAAAGCACACGTAAACAATTTCGTTGTAACACCCTCGTAAATATTTCGATGTAAACTC…
840	rs75458	49.3541	A02	AACTTAATAAGTTCATATTTGTCACCCATCAAGCCACCTTTCTGTTTTTGGAACCTCATGTAACGCAATGTGCTTGTAAAGAAAGGATCTGAGTGGGTTCTTGTGTTACCGTTGTTGTCGCTTTGCATCTCCGTGTTGATCAACTCTATCAGAGACTGTATATCAGATGGAGTTATACGTGGATTCCCTTTCTCATAGAA[G/A]TATATGTACCTGAAAAAAAAACTCATTTATTAATATTCAGATATGCTTCTCTGTGTATGAACCAATCTCAGATGTTTTTAGTGTACTGACTTGTTCAAGATTTCGACAAACAACGTGACTGGTCCGCTGCTACCTCGGGTTGCATTAGCCATTTGTTGGGCTGCGTTTGCTATCCTCAGTGCACACCTTAAACA…
841	rs75633	50.6135	A02	GAGAACAGTGTAATCTCCGGCGGGGTCAGGGAAAGGGACGGGGATCCTAGGACGGCTGAGGATACGGATTCCACCAAAACCACCGGCGGCTTTGTGGAAAGCAAGAGAAGGAAAGTAGTAGAAACTTCCAATCTGATCCTTCACCTGAAGCATGTAAGTGTAGTTCTTCCCCGGCGGTATTGGGCATGTCGTTCCGTACA[T/C]TCCGTCCACGTACGAGTTCCTCCTCTGCTGGACCCCATTCCTGTAATAATTATTATTTCAAATTATTACTAGATCATTTTACTACAAAAACTATTATGAAAATTGTTGATCTAGCACCCTACTGAAAAGTGTGCATAAATTGAATACAGCTAATATAGTTTGGTATGGTGGTGGACCCATTTACCCCACATGTA…
842	rs75791	51.8969	A02	ACTTAAAAGAGGGGAGTGTTTAGGTTTATGAATCACTTCTTGGTGTTGTGTTTCAGTACATGTTTGAGCAGTCAAAGCCATTTGAGCTGGGAAAGGTAATTGTGCAAACCAGAGGAGTTGTCGGCTCAATGGAAAAGGTCACAGTGGATAATGCAGTCTTCTACGTTAGCTTCGAAACAGGGTTTGGTGTTGTCTGCAAA[T/G]GTGTCATAAGGAGAACAAGGGATGGGATGCCAGCGCATTTATCCGAAGCCAAGTGTTTGGAGGGATGTCGGAGTCCCTCATTATTTTCTTAATGGGTTGCTGAGACTATGAGAGTATTAAAATCGGTCTAAGTAACGTTTGTCTTTTATCTAGCAAGTATCTTAAGATGATTTAGCGCCTTATGAATCCAAAAA…
843	rs76356	51.8969	A02	CTAGGGTTTTGTTTGGAGGGTGGTTAGCTATGGCGGTTACGTTTGGGTTAACTAAGCTCATTGGGTTACATGGACTCTGAATTGTTCGTGAACCATCTTCTTGTAAGAGTTTATATAGTAAGCGTTGCGGATTCTACGGTGAGGTTATGTTGGAACTCCATGAAACACGATCGACAGTACGTTTACGGTACGTGAATATA[C/G]TGTTCTACTTCAAATGATCTTCATACTGCAAAACCCAGTATTTAAATTATGCGGGTTATATGTTTTAATTTTATGTAAGTGATGATACTGATGTTGAGAGACCTGTTTTACGGTGGATGTTGTAAACTATATATTACGGTGATCGCTCGTTTTATATTCCCTGGAACTATTACGGTGATGGCTCTTTTATGTCA…
844	BJ_VH_0662@A02	52.7407	A02
845	rs75622	52.7407	A02	TGATTGATGTGCAGAGACCAGACCTTTTTGGTTGTGCTTTGGCTCACGTGGGTGTTATGGATATGCTACGGTTTCACAAGTTTACCATAGGTAAGTTCAGTTAGCTCCACTCTCTCTCTTTCTCGTTTCAGTATCTCAGGAGGTGTTATGTATGCATAGGCCATGCGTGGACTTCTGACTATGGTTGCTCCGAGAATGAA[A/G]AGGAGTTCCATTGGCTTATAAAGTGAGTCTGTTTATATATATATGGTTATCTGATGTTGTGCTAGATTGTTTTCAATACTGATACAAAGTTAAAATTTGGATGTGTATTGTAAAAGGTACTCGCCTCTGCACAATGTGAAGAGACCATGGGAGCAACAAACTGGTAGTTTAGTTCAGTACCCATCAACCATGTT…
846	rs75629	52.7407	A02	TTGACAATCTCTCCACATCTCAAAGCGGTCTGGTGCTACGACCGCTAGCTCTACCACATAGAAGAGCGTTCTTGGGGATTGGGAATTCATCTCTGAGAGAAGTGGAGGTTGTGTAGACACGTAAATAGAGCTGTTGTCCTAAGTACTGCCTTGCCCAAAATTCGGATCTTAGGTTCCACATCCCTACGTTGTCCAATGCT[G/A]TGTATATGGCCGTCCATGAACTCGGGTACACCTATATATTAATTAATATATTAATTCACATTTGTCAAAAACATGCACTAGCTTTTGCCGTGAGTTTACCTGAACGGTGCAGCGAGCCAATGCATCCCGAAGATTATACTCGTTCCTACTGTCAGGACTCCATTTCCCACCGTCCATTCTATATCACAAGAACA…
847	rs75637	52.7407	A02	ACAAACCGGATCTTGACAAAAAAAACAAACCGGAAATTTATCTTCTACGAGATCGATATTGGTTTAGTTATTAGTACCTGTTGGCGGACGCCGAGTGGGTAGATGTCACCGTATGTGACGTTCCAGTTAAAGAATCTGTACGGATCTTCTGCCGTGACAGCAAAGAGAATGGAAAACACGATGGTTAATGCGGTGGCGAA[C/T]GAGGCATTGGCCGCCATTTTTGGTGGAAGCCGATGAATTAAGAAAATGTATTTTTGGCGTGATATTTGAGTCTAGAGTAATGTAGAGAAGAGAAGGCACGTATTAATAAGAGTTGAGAGAGAGAGAGAGAGAGAGAGAGAGAGAGAGAGAGAGAGGGAATGAATACAAGAGAAGAAAACAAAGGTCAGTGTCGG…
848	rs75680	52.7407	A02	GGTGAATCCTGCACGATATATTATCATATTGTGAGCTACATCAACCATACTTTTTAATTATATTTTAAAACTTAAGATCTACCCAATTAAAACTGCACAGATAGAGTAAATAAATGCGAACAGCAATCATAGGATACATTCATACATATAATTAATAAGATTCCCACCCAGACTTTCGTGAGACCTAACAACACTGAAAA[C/A]TATAGAAGCGACGATAGCGTGCACTCCACCAACATCATGAATAGATGCATTTATGTTATTACTATTACAAACAAATGAGGAAATTTGTCTTTTTCATTTAAAATCTAGCCATGCGATATGCTTTTTATTCCGGCATATGCTAGCCTCACTCTTTCCATTTACAAATAGTACATTCTCTTAAGGATTTGCTCTTA…
849	rs75749	52.7407	A02	TTGTTTAATAGATCCCTCAGCTCTTTAGCTTCGTCCTCCTATGAGGAGAAAAAATAAAAATAAATGTTTAGTAGACAGCTGCTAATTGCTAATTGGAATAAAAAATAATATGAACACAGGCAGAGGCAGTCATCAAATTAGACAGAAAGACTGACTCAAACGTTCCTCCTTCAACTCCAGACATTTTTGGACGAAACCTT[G/C]TACCTCTTCGTATTCGCGTTTCAGGTCAGAAGGAATGGCGGGAAACCCTGACAGACCAGTTTATATCGTTCCCGAAGCTCAACTATGTCGAAATCAGCCATAGCTCCACTAAAACTCGTTCGTTCGCTGCGGCCTTCTTCGTCTGACCCACCCCCAATTTCACAAATCGTAAAATGTTTTGACTCTAACTTCAC…
850	rs75750	52.7407	A02	AATAATATGAACACAGGCAGAGGCAGTCATCAAATTAGACAGAAAGACTGACTCAAACGTTCCTCCTTCAACTCCAGACATTTTTGGACGAAACCTTGTACCTCTTCGTATTCGCGTTTCAGGTCAGAAGGAATGGCGGGAAACCCTGACAGACCAGTTTATATCGTTCCCGAAGCTCAACTATGTCGAAATCAGCCATA[G/C]CTCCACTAAAACTCGTTCGTTCGCTGCGGCCTTCTTCGTCTGACCCACCCCCAATTTCACAAATCGTAAAATGTTTTGACTCTAACTTCACAGACCGAAACGGTGTCGTTAAACGTTTGTCTAAAATATTTACACCTACGACGTCGTTTGCATTTTTCAGGGGAGAAATTATATACATCAGTTTGTTTGTACTA…
851	rs75752	52.7407	A02	GTTCCCGAAGCTCAACTATGTCGAAATCAGCCATAGCTCCACTAAAACTCGTTCGTTCGCTGCGGCCTTCTTCGTCTGACCCACCCCCAATTTCACAAATCGTAAAATGTTTTGACTCTAACTTCACAGACCGAAACGGTGTCGTTAAACGTTTGTCTAAAATATTTACACCTACGACGTCGTTTGCATTTTTCAGGGGA[G/C]AAATTATATACATCAGTTTGTTTGTACTAAGTTTTTTCCAACACCTATCTGCAATGACTTATATCGGTTTACACACACACTTGTGACATTTAAATTATAGTACAAAGGTTTTGTGCTTGTTGTGTTATATAACCAAAAGAAATTACAAATATATACTTTTTTTTTTTTCTGATCAAACAGTACATATGTGGATC…
852	rs75766	52.7407	A02	TTTTGAGTCTAGCTACAAGAGTGGAGGAAAGCAGTGGAAGGATTATGTTTTTTTTTGTGAGTAAAACCAGTATACATGGCTCTTGTGTGGGGCAGATGTTGTCCTCATACTTGGATCTCCACTTCACGTGTACACATAATCACACATTTGTTCTACTCGGCCTTGACCATCACATTTTCTCATTGAAACGAGATTTCAAT[C/A]TGGTAGTGCTGTTATTATGTGATTGGAGTTAGGCAATCAAAATTCTCAGAGAATCTCTTGTCTTATATGCCAGACCAGGGATGGGCGCAAGGCGGGTACTTGCTTTTTTAAGTATACTTGATATTTGATTTGCCTTGAACGAATAATGAATTTTTCGACTTGTTCTTGACTTGTCAGAAACGAGTACTTGTTAT…
853	rs75771	52.7407	A02	TGGTGATGTTAAGTATATCTACAAGGGAAAATACTTCAAAGCTTTTGTCACCATTTATCTCCCAGAGTCCTATCCTAACGATCCTCCTCAAGCGTGGGTAGTCTGCGAAGACGGTATTACGGGAATCAACCATAAGCAAATGCATGTAGCTGCCAATGGTAGCGTCAGTATTCCATATCTATGGGATTGGGATGGCAAGA[G/C]TTCCACGCTTTTACAATTTATCTTGCATATGTCCGTTGAATTTACGTCTCAGCCACCTACCTTCGTCATTGATGTTGGCATCTATTTATCTGATAATCAGGTTTTTTTGAAATTTTTTTTTTTTTTTTTTTTTTGTAGAGGGAGTTATTGAAGATCATAATCGACTACGGGATCATGCATCTCTACGATGAAAT…
854	rs75789	52.7407	A02	TACGCGAAACTAGCCTTGTACACCAAGATGCAAATGGACCCGGTGAGGAAAATAAGACTTAAAAGAGGGGAGTGTTTAGGTTTATGAATCACTTCTTGGTGTTGTGTTTCAGTACATGTTTGAGCAGTCAAAGCCATTTGAGCTGGGAAAGGTAATTGTGCAAACCAGAGGAGTTGTCGGCTCAATGGAAAAGGTCACAG[T/G]GGATAATGCAGTCTTCTACGTTAGCTTCGAAACAGGGTTTGGTGTTGTCTGCAAATGTGTCATAAGGAGAACAAGGGATGGGATGCCAGCGCATTTATCCGAAGCCAAGTGTTTGGAGGGATGTCGGAGTCCCTCATTATTTTCTTAATGGGTTGCTGAGACTATGAGAGTATTAAAATCGGTCTAAGTAACGT…
855	rs75864	52.7407	A02	AATTCAACTTTTTCTACTTGCGGATGTAACATTATATCTCCTACTCTCCTTTGTTCAACGGCTTCTTTTCTGGCTCTTAGGTTAAAAGCTAATAGAGTTCCTCAAAATGAATCTAATTAGTTGTTGTGCTTGGAAAATGAAAGCAGTTTGGAGAAAAAGCTCATAATGTATATTAATATCTTCAAGTCCATGAATACAAT[C/T]GTGAATTACGAAAGCTTACACTATGCATTGACTTGGCCAAGTTCAATGAAAGCATATAAACATGATCTTCAACGTATGCTAAAAAGACTCATTGCCATCATTTCAGGGTCTTACATCTCTCTCTGCTTTGACAGTTTTTTTTTTGTCAGGAAATTTTCAAAAAGCAATGATTTTTGCTCAAATTATTTATATGT…
856	rs75914	52.7407	A02	TCTCAGATGAGATATTACTCTATTATTTCTTCTTTTTATTGGTGAAAGATCTTTTTACAGGTTCACCAATGATAGTGCTCTTAAGGCTACAACTTGTTTAGAATCAAGATATATATAGTATATATTTTACGAAAGTTAATGTATTTTGCGATATCATGATAAGATGAAAATTGTAATGCAGTTTCTTGAAAAAAAGTCTT[T/C]ATAAACTTCATTTTATTTATATAAATTTATACAACATTGTCTTTAAAAACTATTTTAAAACGTGTTCTTTGAACAAGATATATGTAATGGGTTTAAGTAAATTTCGTAAAGAAACTTGTTCAAACGATCTCAGGAAATGTATGAAAAAATTCTAAATAATAATCTAATAAAAAGGAGGACCATGTGATGGATGG…
857	rs75927	52.7407	A02	CGTTATTCCGACGACATACCGACGATTTTTTCCCTCAGTATGCGGATGTTTTCTTGTAGTGTTTGGGTAGAAAGTTTTGGTTAATTGTTTTTTTTTTGTAAAACCAAAATATTTTTTTATAATGAGAAAAAGAGAGGAACATAATAGAAACTACGTATCTATGATTTGATTAAATTGGAAATTTCCAATTTAAATTGGTA[T/A]TAAATTTTAAAACAATAAATGCTTCACAATTTTTTTTTTTAAATATAATCAGAGGTATCCAACGAAACATTGGGGAAAAGCATAGACTTCCCATGCCTCCACAGAATTGAGTCATTGGACAAAAAGCAGCAATTTAAACTTTAATTTGATAAATTTACAAAATAACCGAAAGCGATTTATAAATAAAAACAAAT…
858	rs75929	52.7407	A02	CAAAATATTTTTTTATAATGAGAAAAAGAGAGGAACATAATAGAAACTACGTATCTATGATTTGATTAAATTGGAAATTTCCAATTTAAATTGGTATTAAATTTTAAAACAATAAATGCTTCACAATTTTTTTTTTTAAATATAATCAGAGGTATCCAACGAAACATTGGGGAAAAGCATAGACTTCCCATGCCTCCACA[G/A]AATTGAGTCATTGGACAAAAAGCAGCAATTTAAACTTTAATTTGATAAATTTACAAAATAACCGAAAGCGATTTATAAATAAAAACAAATACCAAAAAGACCGAACTCTCACTATAAATACCTTTCCTCCTTGCCTCCATAAAGAAACGCTCATACTCCTAACCCTCTCAACTTTTCAAACCAAACCTCTCTTC…
859	rs76153	52.7407	A02	ATGGCTTCATTGATTGTAAATGAATTGATGTGTTATATAAGTTGGCATTTAATTGATGTGTTTTATAGTACCACGGACGGTAGAATACGTGAGTTATTATCAAATTTGTTATAGAGATATGTTCATTTATTTTATATTTTAGGGTAGTTAGTTGGACCTACGCTCACGTCTCAAATAGGTTTATTGGCCTAATAAACCAT[C/T]CCCTATTTGTGGTTTAATAATGAGCGAAACACACTATATGACCTAAATTTGATTTTTGTAATAATACAATACAAGGGTCTCTGATTAAAAAGTGGATTCCTTGCTTTGTCGGTCTATTGTGTTCTGTTTTTTTTTTCGGTGTTCTAAAAGTTTGTTTAGGCGGTAAATCATGTCTAAACGAAACAATTTTTCAG…
860	rs76155	52.7407	A02	ATATAAGTTGGCATTTAATTGATGTGTTTTATAGTACCACGGACGGTAGAATACGTGAGTTATTATCAAATTTGTTATAGAGATATGTTCATTTATTTTATATTTTAGGGTAGTTAGTTGGACCTACGCTCACGTCTCAAATAGGTTTATTGGCCTAATAAACCATCCCCTATTTGTGGTTTAATAATGAGCGAAACACA[C/G]TATATGACCTAAATTTGATTTTTGTAATAATACAATACAAGGGTCTCTGATTAAAAAGTGGATTCCTTGCTTTGTCGGTCTATTGTGTTCTGTTTTTTTTTTCGGTGTTCTAAAAGTTTGTTTAGGCGGTAAATCATGTCTAAACGAAACAATTTTTCAGATCTTTTTTTTTTTTTGTAAATCAGTGTTTTTTT…
861	rs76216	52.7407	A02	TTGAGCTTGTTTGACTCGGCAGATTAGCTTCTCCTCTAAGACGCTTTTGTCCATTACTTGGTGAGTAAGGCTTTGCCTTGACCAAAGAGTCATCCATCACATCAGTGAACTCTACATACTGACTAGTTGTGATGACGTCATCAGCACTAAACCCAAAGGAAGCTCTATAAGCTTCTTCCAACTCCTCCATGTCTTGCCTC[G/A]CCTGCCTGTTCTGGTTCCCATTAGTAGAGTACACATCTGAATCCTTGGACACGCTTAACCTCCCACCGTTTAGAGGAGCAGAAGGGTCGTGATCGAGGTAAAACTTGGCAAAGGTTTCAGGACAGAAGAAGTTTGACTCCTCCTGCAGAGGTGTGGAGACTCCAGTTTGAGGTGATCTGGCTGGACTACCATGA…
862	rs76234	52.7407	A02	AGATGAGATTAAACTCCTCAAGGAAGGAGTAGAGCATATCGATTTGAAAGGCGTTGAGTTCTGTGAGACTGAAGTATAAACTGTTTGTGCCTTTGTCAACTTGAAATTCTTAAAGACTAAAAACGTATAAATTTTTAAATATCATCACTTTATTCATTTGTGTGCCATACTAGAATTTCTTTCCACTTATATGAAGTTTC[T/A]GAGCGCGTTGGATCTTTGTAATAAAGCCTATAATTCCTTATTTGCTTAAGAACAAGGCCCAACTTGAATGTCAACTGAAGCAAGCATGTGATTTTAGTTATTTTCTAAAATGATATATCAAGATTCAAGACAGATCTTTCTTTGTTTTATATACCATAGTTTAATGGCATAAAAACTCTAACCAGATGTTTCAT…
863	rs76235	52.7407	A02	GTTCTGTGAGACTGAAGTATAAACTGTTTGTGCCTTTGTCAACTTGAAATTCTTAAAGACTAAAAACGTATAAATTTTTAAATATCATCACTTTATTCATTTGTGTGCCATACTAGAATTTCTTTCCACTTATATGAAGTTTCTGAGCGCGTTGGATCTTTGTAATAAAGCCTATAATTCCTTATTTGCTTAAGAACAAG[G/A]CCCAACTTGAATGTCAACTGAAGCAAGCATGTGATTTTAGTTATTTTCTAAAATGATATATCAAGATTCAAGACAGATCTTTCTTTGTTTTATATACCATAGTTTAATGGCATAAAAACTCTAACCAGATGTTTCATTTTCGGAGAAACGACCGTAGCTGCTCAGGGACATGTGATGTGTGTTTTAAAAACAAG…
864	rs76254	52.7407	A02	TTTGAGGTTTTTTTTTTAATTTCACAGATTAAGGAGGAGGAGGAGAAGGAGGAGAATGTAGTTGGCAGCAGAAAGGTTAAGAAAGTAAAGTTCAGCCCTGAGTCTGAGAATCAAGTCTTCGAGTTCACTCGCTCTCTTAAGAAACTTCCTAGGCGTAAGAATGCTAGAACGTGTAGTAGCCAAGGTGGAGGAAGTATAGA[G/A]CTGAGGAGGTCTAAGCGAACCGCGTCTAAGGGGGCGACAGTAGCTGCTGGATGTAATGGAAACTCAGCTAGTGGGATTGTTAAGCCTGAGAAAGTATCTTCTAGTTTGGTTGAAGAGCATAAGGTCCCAAGGGGAAAAGATGATTCTAAAGTTGAAGTGGTTCTTAGGCGGTCTAAGCGTTTTGCGAATGACAT…
865	rs76255	52.7407	A02	GGAGGAGGAGAAGGAGGAGAATGTAGTTGGCAGCAGAAAGGTTAAGAAAGTAAAGTTCAGCCCTGAGTCTGAGAATCAAGTCTTCGAGTTCACTCGCTCTCTTAAGAAACTTCCTAGGCGTAAGAATGCTAGAACGTGTAGTAGCCAAGGTGGAGGAAGTATAGAGCTGAGGAGGTCTAAGCGAACCGCGTCTAAGGGGG[C/G]GACAGTAGCTGCTGGATGTAATGGAAACTCAGCTAGTGGGATTGTTAAGCCTGAGAAAGTATCTTCTAGTTTGGTTGAAGAGCATAAGGTCCCAAGGGGAAAAGATGATTCTAAAGTTGAAGTGGTTCTTAGGCGGTCTAAGCGTTTTGCGAATGACATCATCAAGAATACAAATGGAACACTTTTAAATTCAT…
866	rs76357	52.7407	A02	TACGTTTGGGTTAACTAAGCTCATTGGGTTACATGGACTCTGAATTGTTCGTGAACCATCTTCTTGTAAGAGTTTATATAGTAAGCGTTGCGGATTCTACGGTGAGGTTATGTTGGAACTCCATGAAACACGATCGACAGTACGTTTACGGTACGTGAATATACTGTTCTACTTCAAATGATCTTCATACTGCAAAACCC[A/G]GTATTTAAATTATGCGGGTTATATGTTTTAATTTTATGTAAGTGATGATACTGATGTTGAGAGACCTGTTTTACGGTGGATGTTGTAAACTATATATTACGGTGATCGCTCGTTTTATATTCCCTGGAACTATTACGGTGATGGCTCTTTTATGTCAAATTGGAATCTTAATGAAACAATATCGTTTTTCATAT…
867	rs76406	52.7407	A02	AAACGCAAAGAAATGTAAAGAGAAATTTGAAAACGTTTACAAATACCACAAAAGAACCAAAGAAGGCCGTACCGAAAAATCCGAAGGCAAAACTTATCGCTTCTTCGATCAGTTAGAAGCTCTCGAGACTCACTCAACCTCGTCTTCACACCACCATCAACCGCAATCGCAACCTCACAATAACAGCTCCATGTTCTCCA[T/C]TCCTCCTCCGGTAACAACTGTTATACCGCCGACAACAAACATCACTCCTTCGTTTCCAAACATCTCTGGAGACTTTCTGTCGGATAACTCAACATCGTCTTCTTATTCGACTTCTTCTGACGTTGAGGTTGGCGACACGAAGACAACAACCACGAGGAGGAAGAAGAGGAAGAGGAAATGGAAGGAGTTTTTCG…
868	rs76615	52.7407	A02	CTTCTTCTCTTGCGGAAGGCGGAACGGTCCCTGGACAGCCACAGATCATTGTCCCTCGCTCTCTTCTTGACGAGTCTTTCCGCAGCATTACATCATCCTCGTCGAGAAAGTTCACTAGCGACTACTCCACCGAGTTTAACAGCGCGCGGTTTTCCAACATTCTAGAGGAAGGAGAAGCCGTGTTTGGAGAAGGAAAAGAG[T/C]GGGTTTCGCCGCCTCTTGTTCTTAAAAACAAGCCACCAAGGTGGCATGAACAGCTCCAGTGCTGGTGTTTGAACTTCAGGGGACGTGTAACAGTCGCATCGGTTAAGAACTTTCAGCTGATTGCAGCAAACCAGCCTCAGCCTCAGCCTCAGACGTCAGGTCAGACAGATGGTCCAGACAAGATCATATTACAG…
869	rs76975	52.7407	A02	ATTAGCTTAGTCACTTACTTATTTTTTTTTTACAAAATAAAGTATCGGAGTCTTGAAAGTTGAATTCATATTATTGTAAATGTACATAAGAGTTTGTGATTATATACTTAGTCGTTCTTGTATATGTGTCCAAGAAAGTTTCAATGGCTTAGTGGTAACTGTCCTATATATATATCATACTAACCCGGGTTCGATTCTCA[T/C]CTTCGCATTGTTTTTTTATTTTTTATGAAAAAAATGAGATGACATGGCAATTTCGGGTTCTCTGATTGGTTGATTTTTCTATCCTATGTGGACACCCTCTCCATGGCTTATATCCCCTTTTAGTATAGTATAGATTAAATAAGACCTCATTAATCTTTTTCCATTATGTATTTCGTTTGTATGTACATGTACTG…
870	rs76976	52.7407	A02	TTTTTACAAAATAAAGTATCGGAGTCTTGAAAGTTGAATTCATATTATTGTAAATGTACATAAGAGTTTGTGATTATATACTTAGTCGTTCTTGTATATGTGTCCAAGAAAGTTTCAATGGCTTAGTGGTAACTGTCCTATATATATATCATACTAACCCGGGTTCGATTCTCATCTTCGCATTGTTTTTTTATTTTTTA[T/C]GAAAAAAATGAGATGACATGGCAATTTCGGGTTCTCTGATTGGTTGATTTTTCTATCCTATGTGGACACCCTCTCCATGGCTTATATCCCCTTTTAGTATAGTATAGATTAAATAAGACCTCATTAATCTTTTTCCATTATGTATTTCGTTTGTATGTACATGTACTGATTGTGTGTTCGTTAGACGTTAGTAA…
871	rs77023	52.7407	A02	GAAATGACCGTAGCCGGAGGAGGAGCTCCGGCTGTCATAACCTGGACCGGCCGTTTAAGCTGTTTCCGAGCTGGATAGTTAGTCAACATGTTGAGAACCATCGGCGCGGCGCACATGTGAGTCACTTGATGTTTGTCTATCAACTCGAAAATGGTCGGAGCGTCTACTCTTCGGACACAAATGTTTGTGGCCCCCACAGC[A/G]GCTGTGGCCCATGTGTAGCCCCAACCGTTGGCGTGGAACATCGGTAAGGTCCATAGGTAGACCGGTCGGTTAGGCATAGACCAGTAGAGCAAAGAGTTAACGGTACTCATGAAAACTGCTCTGTGACTAAGTACCACACCTTTAGGAGATGACGTCGTTCCGGAAGTGTAGTTAAGAACCATTGGGTTCCACTC…
872	rs77024	52.7407	A02	TTCCGAGCTGGATAGTTAGTCAACATGTTGAGAACCATCGGCGCGGCGCACATGTGAGTCACTTGATGTTTGTCTATCAACTCGAAAATGGTCGGAGCGTCTACTCTTCGGACACAAATGTTTGTGGCCCCCACAGCAGCTGTGGCCCATGTGTAGCCCCAACCGTTGGCGTGGAACATCGGTAAGGTCCATAGGTAGAC[C/T]GGTCGGTTAGGCATAGACCAGTAGAGCAAAGAGTTAACGGTACTCATGAAAACTGCTCTGTGACTAAGTACCACACCTTTAGGAGATGACGTCGTTCCGGAAGTGTAGTTAAGAACCATTGGGTTCCACTCGTTGTTAGGACGGACCCACTTGAACCTCGGGTCTCCTCTCTCCATAACACCTTCGTAAGTGTC…
873	rs77037	52.7407	A02	AGCTCTATAATTTAGCGTGTTTATTAATTTATCAAGTATTAATTTATAGAGTTTATAATGTACTTGTTTTAACAGAAGACAAAACTTAGTTTTTAAGATAAGCAGCAAACACATACCCACATGACAAGACTCTCTTGTCCCTTTGGACATCCACTGCTAATAGGTTTCCTTCCAGAAAGTAGCTCAAGTAGAACAACACC[A/G]AATGCATACACATCTATCTTATCATTCACCTTACCATACATGAAGTACTCTGGAGCCAAGTAGCTGCATCAAGAAAAAAAAACCAAGATAAGCCATCAACTTTCAAAAAACATCAGCTAACAAAAAAAAAAAAACAGTACTCTTCCATACCCAAAGGTTCCTGCAACGTCCGAGCAGACTATGTGTGTTGTAGA…
874	rs77132	52.7407	A02	CTCTTCTCCGTCTTCCATCCCTTCGTTAAAAGCTTTCTTTATGTAACCTTTAGGCAAACCCAAGTTCTCATCCATCACTTCCATCATCTTGCTCGCTAGCTTCCTCACTTCTTCTCTGTATTCCACCATCGTCTCTCTGTTTTTCAGAAACAGAGCATATTAAAGTTACAACCTTTGAATCGAATTTGAGACATGAGAGA[G/T]AAGTTGTTTTGTTTACTTGAGGCCTGAAGTGTTTGATGGCCATTCGTTTTGGTTGTGGTCTAAGAGAGTGAAGACATCTTCCCAGTCAACGTTCTCGAGCTTCTCTCCAGAGTTTTTCTCAAGCAGTTCGTTGAGTAGCTTCACGGGAGTTGAGGTTTTGAACGCTTCTTCTCTCTCCGTTTTGTAGCAGTCTG…
875	rs77135	52.7407	A02	TTCTTTATGTAACCTTTAGGCAAACCCAAGTTCTCATCCATCACTTCCATCATCTTGCTCGCTAGCTTCCTCACTTCTTCTCTGTATTCCACCATCGTCTCTCTGTTTTTCAGAAACAGAGCATATTAAAGTTACAACCTTTGAATCGAATTTGAGACATGAGAGAGAAGTTGTTTTGTTTACTTGAGGCCTGAAGTGTT[T/G]GATGGCCATTCGTTTTGGTTGTGGTCTAAGAGAGTGAAGACATCTTCCCAGTCAACGTTCTCGAGCTTCTCTCCAGAGTTTTTCTCAAGCAGTTCGTTGAGTAGCTTCACGGGAGTTGAGGTTTTGAACGCTTCTTCTCTCTCCGTTTTGTAGCAGTCTGAGGCCAGCTTCTTCACCTTGTTAAGAAGCTCCAA…
876	rs77185	52.7407	A02	CAATAATGAAGCTCCGTTTCTTGATTCCATGGTGGTCGTTTGAAATTTGGTTAGACTTTTTGACAAATGTCATCATAAATCATAATGCCTTTGTACAGTTTCTAAGACAAAACTGTAATCTTTTGCAGGCAAGACAAAAGTTATACCCTTTTGCGTTTCACGTAGGGAAAAAGGGTCATTGATATTTCATTTCAAAGGTT[G/C]AATTGTTTTGTTTGGTTTCATTTTTCACTGTCTAGACCACGAAAGACCGCGTGCTGTAACTCTATTTTAGAGCACTTAAATAATTTATATTTGAAATCTTTGTGGCAGTGGCATTGTGTTATAACAAAACTGAATAAAATAAGCAGTTTTCAGATGTATTTAGTTAAAATAAGCCTCAGGTCTCCCTAGTCTAG…
877	rs77210	52.7407	A02	CCCAAAGCAAAGCTCTTTCCAAAGAAAGACATGAGCGAGCTCTTCTTCAGAGACCCGAGTAAAAGAAAACTGGTAAGTTTTTCAACAGACTCGTTTATGTATAAGCATTTTAGCTGACGTCATATTTGATGTTGTTGTCTGTGGATGATCAAGTCCGACTATGATGTGATATGCTACGATGACCAAACGCGTCTGAAAAC[C/T]GCTGTTGAGCTTCTGAACGCGACAAGAGACATTGAGATGCAAGTTGATAAAGTTTCATTGCCGTTGTTGATACTACATGGAGCTGCAGATAGAGTCACAGATCCTAATGTGAGCAAGTTCCTTCACGAGCAAGCAATTGGCGAAGATAAAACTCTGAAGCTCTATCCAGGTGGCTACCATTGCATTCTAGAAGG…
878	rs77346	52.7407	A02	AAATTCCACCTGTGAGAACATAAGCCATCAACGTAATCAACAACATTGGATGGACAAAGAGGCAGGCGAGAAAGTATGTAATGAGGAAACTCACCTTTTCAGCAAATTGATTAGTTGCTCTGGCCCAATCAACCTCGGCCTCACTGTAAAGAGTATAGTAGATTAATACGGTAATCTATATGAAATATTAAAAATCAATA[C/T]TAGTGCTCATAAGCCACACACCTGAGAGTCTTAAGCCTCTGGGAACCATGCATGACTTCTTGATTCCAAGATAGAAGCTCTGTGTGGCTGTTTTTGCGCTTCTTTGGTTTATCAACCTTTAGAAGTGTATCAGTTACATCATGAGGCAATGACTCAGATGAGGGAATGTCCGCTCCTGGTGCGGAGCCTGACAT…
879	rs77505	52.7407	A02	AAAACAATGTCTGCTACTTTACTCGTTTTATAATATGAACTCATTTTACTAGCTTGCTTTACTGAATCAAAGTCTATTTTCAAATGGAACCGAAGAAGAAACTTGAGACTATTCTCTCAAACCTTTTTTTTTTTTTTGAAAACAGACCATTCTCTTAAACTTGAGACAAAGTCTCTTCATCTTTAGAGAAAATATAAAAT[A/C]TTTTGTGCGTATAAGAGATCAATAACGTAGGCCAATGTTTACCCTAAGATCAACACTTCTCTAAAGAACAAACTAGAAGATGCTTATTTGAGTCAACGAGCTGAAAAAGGCTTGAAGATGAAAACTTGGACTGATCGATGACATGGGCATTAGTGCAAGGTGTAAAAGGCTATCGTGGGACCGTACCGGCATGA…
880	rs77519	52.7407	A02	TGGCTTCATGTAGGCCTTTTGTGTCAGCCAAGTTGTTAAAGTAATTCATCTTTTCAGATAGCTCGTGAAAGTGACTAATGTTGGATTTTTATTTAAATCAAGATCCTTCCTATAATCAGTGGCAGGTTACGGATTCTAATATCTAAGGCGTCGCAATGGAAGTCAGTCTTGGGAGAGCTTTATAGTATTTCGGGTCTTCC[T/A]TGTGAAGTACCAAATCTTCATTCATGACATAATATTTTAAGCTCCCTGTATTCTCTGTTTTTTTCTTTCTCATTTGCAGTGAGTGCACGAGGGACGTGGGTGTTCTCAGTCCTGAGCGCACTAGCATCACTCATCTTTTCAGATAATGCATGCACAACGTGATTCACGCTGAAACATCAGGTGAGGTGACAAGA…
881	rs77523	52.7407	A02	TTGGATTTTTATTTAAATCAAGATCCTTCCTATAATCAGTGGCAGGTTACGGATTCTAATATCTAAGGCGTCGCAATGGAAGTCAGTCTTGGGAGAGCTTTATAGTATTTCGGGTCTTCCTTGTGAAGTACCAAATCTTCATTCATGACATAATATTTTAAGCTCCCTGTATTCTCTGTTTTTTTCTTTCTCATTTGCAG[T/G]GAGTGCACGAGGGACGTGGGTGTTCTCAGTCCTGAGCGCACTAGCATCACTCATCTTTTCAGATAATGCATGCACAACGTGATTCACGCTGAAACATCAGGTGAGGTGACAAGAAAGAAGCTCAGAATGCGTCACCGAATCAAACCAGAGACCCAAGATTCTCAGTCCTGAACTCTATAGTCACAAGCTCCTGT…
882	rs77605	52.7407	A02	TGCGAAACCGGTTCATGCGGCTCGACCCTAAAATGCTCAGCCTCCGGAAAACCACCAGCTTCACTCGCTGAGTTCACGTTAGCCGCATTGGATTTCTACGACGTGAGTCTCGTCGACGGATTTAATCTTCCGATGTCGGTGACTCCGATGAACGGAAAGGGAAACTGTAGTGTCGCCGGCTGTGTGGCTGACCTGAGATC[A/G]AAGTGTCCGCCGGAGCTTGCCGTGAAATCTAAGGGGAAAGTGGTTTCGTGTAGGAGTGCTTGTGATGTGTTCGATAGAGATGAGTATTGTTGTAGAGGAGTTTATGGGAATCCTGTTACGTGTCGACCAACAAATTACTCGAAAATGTTCAAGGAAGCTTGTCCTACTGCTTATAGCTATGCTTATGATGATCC…
883	rs77625	52.7407	A02	ATTTTGGATCCTGACGATTCACCAACCTTAACCTCAATTGGAACAGATAAATCTGGGGAAGTAAGACAACATCGGAACCAATAACTGATGATGATCTAGCATCGCATCCCCTGTTGCTTGTGGCCTGCCACGTCCCCGTTTTACAGGTTCTGTAGTGGCTGCTGTGATTTCCGTAGAGGTTCCACGAATTGTCTAGTGCT[T/C]CCAGGCAGGTTATCTAATTTTACCAGTTGCCAAACTCTTTTCAGCACGCAGAATATTTGATGTAGCATTTGGCTCAGTCCTTCTTCCTTGCCTTTGGGAGAATCGGTCTGACAAATCTTTTCAAACTCATCCTCTGTCAGTTGCAATTTTGCCAGTTTTAAGTAATAAGCAAAGGTGCAATTGACTGTTCAAAA…
884	rs75869	52.7407	A02	AGAAGAAACACGCATGGAGTAAGGTGTGGGAGCTAGAGATGACAAAGAAACGACATACGGAATCAAGAAGAATGTTGGAAGCCTTAAAGTCTCTGTAAATAACACTCTTCTCGGAGTTATGCAAGAAGTTAAGTCCTTGAGCTGCTTCAATGGCTATTTTCAAACGTGTGTCCCATGTCAACGCCTCTCCTTCTGCATTC[A/G]CATTTACATGCACACACAAATGATATAAAGATATGTATAAGGTTGTCAAAAAGAAAAAGGATGTATAAAATAAGGTGACTGATGGTTGAGTGAAATCGTTCGTACTTGAGAAGAGGTGATTTTCAAGGCTTCCTTTGGGCAAATACTCGTACACCAAGAGGAACTGATTCTCTTCCCAGCAATAGCCCAAAAGC…
885	rs77539	53.5916	A02	CCACCAACAGCGTGAAGAGCCACAGGAATGGTCGAGAATACTTGAACGGTCAAAGGAAAAACCGCAGGGACAACTTCTTCTCTCTGTTCGGTGGTGTCGGTAACAGACATTGCACTGCATTTAGCAGCGCATGTGTCACTAGGACTCACCAAATAAGCAACCTCTTTCAAGGGCTTCAGATAGCCTCTTCCACCTCTTTT[G/A]AATTCGAGTTTATCGAGGATTAAGGTTGATGTCGCCTCGAGCCAGTCTGCACACAAGCCTTCGACTCGGTCGTAGTATATTCTCCGTTCAATCTGTAACAGCAACGTAAATAAGAAGAGTTAGATTTACGATAGTTTTACAAATGGTGAATGAATGAGTAGAGACTTACGCCAAGTTTGCTAATGTAAATAGTC…
886	rs77547	53.5916	A02	AGGGACAACTTCTTCTCTCTGTTCGGTGGTGTCGGTAACAGACATTGCACTGCATTTAGCAGCGCATGTGTCACTAGGACTCACCAAATAAGCAACCTCTTTCAAGGGCTTCAGATAGCCTCTTCCACCTCTTTTGAATTCGAGTTTATCGAGGATTAAGGTTGATGTCGCCTCGAGCCAGTCTGCACACAAGCCTTCGA[C/T]TCGGTCGTAGTATATTCTCCGTTCAATCTGTAACAGCAACGTAAATAAGAAGAGTTAGATTTACGATAGTTTTACAAATGGTGAATGAATGAGTAGAGACTTACGCCAAGTTTGCTAATGTAAATAGTCATAAACATTGGTCCCAAGTTCATTACTCTAGCTTCGCATGGATACACCTGCAGAGAAGGAAACAA…
887	rs77807	55.9205	A02	ATCTGAAGCCAACGTTTTTCTTTGTTAAAGTATGTAGTATGATTGGGAAATATAGTTTGGTACGATTTTTATATACTCATTACCAGCTGGGCAAATGATTTGGATGAACAAGAAGAGCATCGAGATAACAGCAACTAAACCGGTCGGTTTGGAATCCATTGATGTTTTTTTCTGGTGTGTGTAGGAGATTAGGAAGAATG[A/T]ATATGATGATCCTTTTAATATTTGTGTGTGAAGATGTTCATGTAAGTTGAATGCGGGATGTATTTAAAGGTAACATTTTAGGAAGCATGCATTAGTACTTAAATGACATTTGATAGTAGATATTTCTAGTATAATCAAGGTTTTGGAGCATGAATTTGAGGCTTGCAGCATTGAAATAAATGAACAGTGACAAC…
888	rs77816	55.9205	A02	TGGAAAAAGGTCTGACCAATATCTTCATTAACTACCAAAAGAGGGATTAAACAGTAATTAAAAGGGAGGTAAAGACGGAAAAAGCATCATATATCCGTACGCTTCTGTGAAAGAATATCTCGCGAGTCATCCAACGAGTCAAAACCCACCACGTGTCGAAACAGATGAGGTGCACGAGTGATACCCTACGCCTCACACCT[C/G]CCTATCATACTCTCTGAATAAAAAGCCTGAAAAAACCGTTTCTCTGTTTGCCTGCAAATGACGCGAAAATATCTCTGACAAAAATAAAAAAAAAGGAACCGAATCTGGGGGAAAGGATCCGAAAGAACATGAACCCTAGAAATTCGAAGAAACCCTAATCTTAGCCACGCCTTTTATTCATCTTCTTCAATCGT…
889	rs77818	55.9205	A02	AGGGATTAAACAGTAATTAAAAGGGAGGTAAAGACGGAAAAAGCATCATATATCCGTACGCTTCTGTGAAAGAATATCTCGCGAGTCATCCAACGAGTCAAAACCCACCACGTGTCGAAACAGATGAGGTGCACGAGTGATACCCTACGCCTCACACCTCCCTATCATACTCTCTGAATAAAAAGCCTGAAAAAACCGTT[T/C]CTCTGTTTGCCTGCAAATGACGCGAAAATATCTCTGACAAAAATAAAAAAAAAGGAACCGAATCTGGGGGAAAGGATCCGAAAGAACATGAACCCTAGAAATTCGAAGAAACCCTAATCTTAGCCACGCCTTTTATTCATCTTCTTCAATCGTTTCGAATCTGAAACTGGCACGGCGAGAGCTAAGCTAGGGCT…
890	rs78036	55.9205	A02	TATTTTTCAAAATTTGAAATCTTATCCCCAAAATTTCACTTCTCAACTCTAAACCCTAAAACCTAAACCCTAAATTCTAAACCCTAAACATCACTCTTTGAGTGCTATTTTTGTGACTTTTGGCCTTAAGTGCTAGTTTGGGAACAAAAACTAGATTTAGTGTTATTTTGGTCTCTTTCTCTAAAATGAATCCGTCCTTA[T/C]GATCCTTTATTTGCATTTGCATATTGAATATGTTGATTGTGTGATTTAAAATATTGTATGGGACTATGGGTAACCGAATATATTTTTGGATGAACAAAGTATTAAACTATTAACACACACAAATTCATGATGTTTCGTTCGCCTAAATCATAACTGCGAGGATAAATCTAAATGTACGTTTGATATTGACTAAT…
891	rs78037	55.9205	A02	TGCTATTTTTGTGACTTTTGGCCTTAAGTGCTAGTTTGGGAACAAAAACTAGATTTAGTGTTATTTTGGTCTCTTTCTCTAAAATGAATCCGTCCTTATGATCCTTTATTTGCATTTGCATATTGAATATGTTGATTGTGTGATTTAAAATATTGTATGGGACTATGGGTAACCGAATATATTTTTGGATGAACAAAGTA[T/C]TAAACTATTAACACACACAAATTCATGATGTTTCGTTCGCCTAAATCATAACTGCGAGGATAAATCTAAATGTACGTTTGATATTGACTAATAATTTTTGTCAAAACTCAAAAAATAAATATTTTTTTGTCGAATTGATACGAAAGTTAACATCCATATTGACATCCTAGAAACATACAACGAAGAATAACACA…
892	rs78189	55.9205	A02	TCACACAATTGTCGTCAGTTTTATATACACGTCAGCAGCGGAATTTTCATTACAACATCTTTTGACCATTTCCACGCGCCACCGTGAGCGACCACGTATCGACGTCATTGACTGTTTACTTCTCACCGTCAACATTGATCATCCACATCCCAAGTTTTATGTTTTCCGTTACGAAGAAGAAAACCCTCAAAAACCCAAAA[T/A]CAAACTGAAGAAAAGATCGAAGCATATTAGGGAAGATGAAGGCAGAGACGGTGACACTGATTCTGGTGAATCTAGCCGGAATTATGGAGAGAGCCGACGAGTCTCTACTCCCAGGTGTATACAAAGAGGTCGGTGCAGCTCTCCACACGGATCCAACCGGGCTCGGGTCGTTGACACTGTTGCGATCCATGGTT…
893	rs78506	55.9205	A02	AGGTAAACAATTAGTTATCATTTGTGTGTGTAACAAGCAGTGTTCGTGAAATTATTAGGAGTTAATTAGACGTTTTATATGAGATTATTAACGATTTTTTTAAAGCCTAGATCAATTTTTAAAAAATTGTTTCGCTTAGGTGCGATTTTCTGCTTTGGTAACAAGTAAAGATTGGTCTTCATTTTGGCATTTTTTATCAT[T/C]TTTTTTTATCAGGCTGATACTAGTAGACGAGGAGATTCAGACAGTTCTTCCGTGATGAGATCTGGAGAAGAAGATGGAGAAGATAACAACAACTGCTTGGGAGGTGAGACATCATGGGCAGTTCCACAGATCCATTCTCCACCAACAGCTTCTGGTCTAAACTGGCCTAAACATTTTGACCATCAGTCAGTGTT…
894	rs78184	56.9522	A02	AATCCGAACCTTTAAAACCGGACATTTTCATAAATAGTTAACTTATGAAAATAATGGGCCAAAGCCCATATAAATGGCCTATATCACACAATTGTCGTCAGTTTTATATACACGTCAGCAGCGGAATTTTCATTACAACATCTTTTGACCATTTCCACGCGCCACCGTGAGCGACCACGTATCGACGTCATTGACTGTTT[A/G]CTTCTCACCGTCAACATTGATCATCCACATCCCAAGTTTTATGTTTTCCGTTACGAAGAAGAAAACCCTCAAAAACCCAAAATCAAACTGAAGAAAAGATCGAAGCATATTAGGGAAGATGAAGGCAGAGACGGTGACACTGATTCTGGTGAATCTAGCCGGAATTATGGAGAGAGCCGACGAGTCTCTACTCC…
895	rs78201	56.9522	A02	AAAGATCGAAGCATATTAGGGAAGATGAAGGCAGAGACGGTGACACTGATTCTGGTGAATCTAGCCGGAATTATGGAGAGAGCCGACGAGTCTCTACTCCCAGGTGTATACAAAGAGGTCGGTGCAGCTCTCCACACGGATCCAACCGGGCTCGGGTCGTTGACACTGTTGCGATCCATGGTTCAAGCCGTTTGCTATCC[C/A]TTAGCTGCTTACATGTCCATGCGGCATAACCGAGCTCACGTCATTGCTCTCGGTGCTTTCCTCTGGTCCGCTGCTACTTTCCTTGTCGCTTTCTCTTCCACTTTCTTCCAGGTTCTGTCTTTTTGTCTGATCCATTGAGTGAGACACGTTATGAGTTTAACTCTTGTGTCATGTCTGATACGAGCAGGTAGCAG…
896	rs78270	56.9522	A02	ACCATCTCAGTCTCTGTCTAAAGACTTTTCTTAAGCTTTTTGTTATTGAGAAGAGTATGTCTTCGTCAAAGTGCCTGTCTAAAAACTTTTTCACAAGCCGTGGGTAGATATTGTCTAAAGACTCTTCATAGAAGTCAAGGTCTTTGTTTAAAGCCTTTATAAGCCGTGGGTAACTCATATTCTTTGTTTTTGTCGTTTTA[T/G]CCATCCAAACATTCATAGTCTTTATGATGTTTTGTTTGTCGTTTAATCCATCGAACATTCTTACTCTTTGTGTGTCCAAAGACTTTTTTTTTTTGGTAAGTTGTGGACCTGTGGGTCATTTGATCCATCCAACGTTTCATAGTCTTTTTTGTCTAAAGACTATTTTGAAAGCCACTGGACATTTGCATCCAACA…
897	rs78348	56.9522	A02	GCATGAATATCATCAGACCAGTAAATTTTTTAAATGGCGAAATGGTGTTTGGGACGTGCAAATTCTACACCACGTGCAAACACTTTCTAAACTTTCTATATATATATATTTTCATAGGCTGCATTTAACTTGATGTGATGGGGTTTCATCAAAGAAGGTGTGCTTTGACCGCGATAAGAAAAATGTTAATATGTTTTTTT[T/C]CCGTAAATTCAATATTGTTAGATAGTAACAGTGATATGACAGTTTAATATTTGGTCCGTGAAGGCTGCTGGACTCTGTTAACGGTCAACATGTCCTAACTATAAAAAGAGTTCGTATTTACGCAAAATCGATTACCATGTGATTATGAGTGTAATCAGCAAGGATATGATGACTGTAAACAACTTTATTTAGTT…
898	rs78362	56.9522	A02	AAGGAGGAGCAACTGGTTATAGAAGCCAAGATAAGGATGAGGCAGAAAGAAATGCAGGATGATGAAGAGAAAATGCAGAAACGTTTGGAATCATGTTCCTCTAGCACAAGCGCAGTGACTGGTGAAATTGAATATGGCTCAGCTTCAGGTCAGTCTTTTTTTCTTACTTCAGTGTCAAATCTTGGTATCACAAAGGTGGT[A/G]GTCTTCATTTTTGTTTGCCTTGGGTTTGCAGCTATGTCTTATAATTCTCCTATGGAAGATGCGGAAACTGCTTCATCTCAGAACACGTCAGTTAGACAGAGAGGAAACAGGTCTGTCTTTCTACTTGGCTGCTCTTTATTTTGTCTTTCTCAAGTTCTGCAATGAAGTAATGTATTAGTGGTAAAGCATGATGT…
899	rs78375	56.9522	A02	CACATATGGAAAGCGTGTCTAGGAACGTGACCACTAAACCAAACAGTCGAATCCCAATCCACTCTATCATCTTGTTCTCTAATTAACTCCCAAGTGTGACTAGTGGAAAAAGAAGTAACCTGAGAGTCTTCAACATACCACGAGTACGTGTCATTCTCCGTTGACGACGAAACAAAGCATAGGAGCACATGAAGCGTTTC[T/C]GCTGCCGAGGATCTAGCAGGCCTCATGATCCAACCGTTTGCGTTACAAGAGTCACTGACATTTGCAGACAAGGGAACTCTGAGCTGTCTTGGACCAGTACTGCCAAAGAATTTAATTAGGGGACCTATTGGGAGCCAGTAGTCATACCAGAAGCTTGCTGTCTGCCCATTACCCACTTCAGAACGAATAAAATT…
900	rs78417	56.9522	A02	AGTTTTTAATATCTTTGACTAGATATATCTTTGTACAAGTTTGACCTATAATTGGAGTCAGATGGCAAGATAACTATGAATGTTTTTTTTCTGTTGAGACTTATGAAACGCTTTTGAGGGATCAGATATTTTATTTGATAAATGTTTGCAAATGTTTTCTAAGTTCAAGAGATTTGCCTAATTATTAACTATGGTTAATA[C/T]ATTTATTAGTCAACAATACTGCTATGCAACAAATTATTGTGACTTGCACGTATAAGGAAAAGCACAATATGAATAATTGAGTGCTGAGCAAAATTAAACAACCTGAAAAAACAATTGGTAAGTAAGAAGTATCTTAGAGCAACCTGGTGCAAATCTTCATCACAAGCAGCTCCTTCGACACTCAGGAAGCTGCT…
901	rs78439	56.9522	A02	CTTGCGTTCATATAACCAGGATGAGAAGATAATGAGTTACCTAAGAGAGCACTAACTAGACCACCAGCACTGATCTCTAAAGACCATGAATCTTCACCTCTTCTCACCGCAGAAACTGGGAGCCTGTTAGCCACTACAAGCAGCCGTTGCCTGTTATAAGGCCTTACTTCTTGCCTCTCACACACATTATCATGCGCCCT[C/A]GCAGAAGCAGCAGCACCTTCCAAGTACTGCTCAACATATTGCCTTGAACTGTCCCCTTCTAGACGTAGGTCGTTGTCAGAGTTTTCAGAACTGCCAACAGCTTCATTAGGATTACGAGCACGGTTGCTCCTCCTCTTCTCTCGAAGCTCTCTTTCTCTCAAGAGCCGTTCTGTTCGAGAGAGAGGGATGTGATA…
902	rs78483	56.9522	A02	TGATACCAATCCAAAGACAGTGAACTGCCGCTCGAGCGGTCTAAGAGTCTGCACAGCAGCTGGGTCAACTGCAGCAATGCTGTCAGCAGGTGGGTTCCTGATGCCTATGTTGTCTCGTGATCTACAGTTTATGGTTAGAGAGCCCATCTCTCCCGGTCCAACCCTTTCTCAAATGCATTCAGCGTTTAAACCGGACCAAT[T/C]CTTGGATGTTAACTGGTATTCAGACCATGGAACTATCTACATCGACGGTTGTCAGGTTAACTACAACGTGCAGCTCGGCGATACAATCGAGATATCATCTGATGCGCCGGTTTTAAACGTGTTCTTGTCTCAAGGCTTTACTCAGATCAGATCAAGGTACTAGAATGCGTTCATTAAAGTTAAAGAGTTGGTGC…
903	rs78484	56.9522	A02	CTTTCTCAAATGCATTCAGCGTTTAAACCGGACCAATTCTTGGATGTTAACTGGTATTCAGACCATGGAACTATCTACATCGACGGTTGTCAGGTTAACTACAACGTGCAGCTCGGCGATACAATCGAGATATCATCTGATGCGCCGGTTTTAAACGTGTTCTTGTCTCAAGGCTTTACTCAGATCAGATCAAGGTACTA[G/A]AATGCGTTCATTAAAGTTAAAGAGTTGGTGCATTGAGAGACAGCTTTCAACCCACTTGTCTGTAGATAGTTATGGCAAAGGTTCCTTGGACCGAAAGATTCGTTGATTCTTTGATTCAGTAGCTATCTTTCTTGAACCAAGAACGTGGATGTGTCTGATCCTCTTGAATAAAAATAAATTAATCATCTAGAATA…
904	rs78485	56.9522	A02	TCAAATGCATTCAGCGTTTAAACCGGACCAATTCTTGGATGTTAACTGGTATTCAGACCATGGAACTATCTACATCGACGGTTGTCAGGTTAACTACAACGTGCAGCTCGGCGATACAATCGAGATATCATCTGATGCGCCGGTTTTAAACGTGTTCTTGTCTCAAGGCTTTACTCAGATCAGATCAAGGTACTAGAATG[C/T]GTTCATTAAAGTTAAAGAGTTGGTGCATTGAGAGACAGCTTTCAACCCACTTGTCTGTAGATAGTTATGGCAAAGGTTCCTTGGACCGAAAGATTCGTTGATTCTTTGATTCAGTAGCTATCTTTCTTGAACCAAGAACGTGGATGTGTCTGATCCTCTTGAATAAAAATAAATTAATCATCTAGAATAATCTC…
905	rs78633	56.9522	A02	TTAGGTGCTTATGGACTTCCCACAATTGACAATGACGTTGCCTGATGGTCGTGAGGAATCTGTCATGAAACGTACTACACTGGTTGCCAACACCTCTAACATGCCTGTGGCTGCTCGTGAAGCCTCAATTTACACAGGTAATTTTCAGCCATTTAGGTCCAATAGTTTTTAAAGAAGACAGTTTCCCATCTCTTAATGAC[G/A]AACATACAATTTGTTACAACCCTCATTGTTATCTTTATGGGCAATGTGAACTCCAGGAATCACTATCGCTGAATATTTCAGAGATATGGGCTACAATGTTAGTATGATGGCAGACTCAACTTCCCGTTGGGCAGAAGCATTGAGAGAAATTTCAGGACGTCTGGTAATCTTTTGCTTCTGACAACTTTTGGTTT…
906	rs78769	56.9522	A02	TGGCTGCTTCAGTGATGCTATCATCGGTGACGTTGAAACCGGCGGGTTTCACGGTGGAGAAGATGTCAGCGAGAGGATTGCCGTCGCTCACAAGAACTTCATTCAAAATCGTCGCGAGCGGTGTCAAGAAGATCAAGACCGACAAGCCCTTTGGTCCGTTTATAAAATATAACACACCAGACTCTCTACCTTTATACACA[T/C]GCTACCGTTATGTTATAGCTTATTCCGTTTGATCATTTTTGTCTATAGGAGTTAACGGCAGCATGGACTTGAGGGACGGCGTCGACGCCTCCGGCAGAAAGGGCAAGGTGAGGGATAAATAACAAATGTCTTTTCTTTTCCTCACTTCAGATTATTCACTTAAACGATGTCGTGTTGTTCTCAGGGATACGGTG…
907	rs80462	58.6337	A02	CTTAAGATCTATAGCCCAAAAAAAAAAGTAACTAGTACCACAAGTGGAGGCACATCATCTCCATCTTTAAACTTGGAAGTATGCAGAGCAATCTGATCTTGGCACCAAACAAAGACGGGGATATAGTAATGGTAAAGCCTGGCCTTCTGGGGAATGGTGAGCATAAGCTCATTAAGCTGAAAGAGTCTGCAGAGCTGGGA[G/T]CCATAGAGCAACCATTTGTCAATGGACTGACCAACATTATCAGGAGTGATGCCGATCTTGTCCACGAGTGGACCCGAGCAAATGAACTCAAAAAGGTCAGACACTGAAGAGACATCCACTGTTTTGCTTGGTAATGCTGAGCATTTCTTGGACGTCAGCAGCGCATAACTTGTAGGCGAATCAAGAACCATTGA…
908	rs98727	58.6337	A02	AGAAAGGTATCCATCTGTCTCTGATTCAATATCCCGTTGATCCGATTCTTTTCTTGAGCTTTTGTGCGCTTTGTAGGAACTCCATGGACAGAGGAAGAACACAGGATGTTCTTGTTAGGTTTACAGAAGCTTGGTAAAGGTGATTGGCGTGGCATTTCAAGAAACTATGTGAATACGAGGACACCAACGCAAGTTGCTAG[C/T]CATGCTCAGAAGTATTTCATTAGACAATCTAATGTCTCTCGTCGCAAGAGACGTTCTAGTCTCTTTGATATGATTCCTGATGAGGTTAGTCCTTCTTTCGTTACGCCGATATGGTTTAGGTTAGAGATACTGAATCAAAATGGTTCATAAGCTACGGTTTATTTGATTAAATAAGTCGTATGTTGCTTCGGTTG…
909	rs78751	59.4742	A02	ACCCTTCTTGTGTGGAGTCTGTGAGCTTTCTCTCTTGGCCTAAACACATTGTAGGGATTCGTGTCATTCACCGGTGGAGGAGGCTATTCGACACAAAGAAGCAAAACTTTAAAACCATTCTAACATGGGACTTGATTGTTTCAACCCTATAAAATGGTACAAACCTGTAAACGCCGCAAGATAGGCTTCTGCCATCTTTT[A/G]CGCTAAGTTCACATTAAAAAAAAAAGAGAATGAAAACATTTGCATTAGTCTTGTAGCCAAACGTGCTATGGATTTATAACTGGTTTTTGATCTGAAAAGTAACAGTACTCCAATCACAAGGATTATGCATATAATTCAGGAATCCAAAGATTTGTAAAACAAAGTTCATCTCACGCCGTCAAAATTGATTTTTA…
910	rs94569	59.4742	A02	AAAGAAAAGCTGGACGTGCAAATCATGACTTAGCCACCATTAGCCACCAAACGTGCAGTCCATGCTTACTCTCTCTCTCTCTATAAGTAGCCACCATCTCGTTAGCCTTAAGACTTAGCCATTTGTCGTATCTCTTCTTACTAGTTGACAATTTCAGACCAAAAAAACAAAAAGACAATGGCTGCTGCAGTTCTCATGCC[A/G]ACGATTAGCTTCAGAGACGAGAGCACTCATGAGGAAATGAAGAAGAAGATTCTAGTCGAGCAAGCGAGTATAATGCAATCCGAGAGGGAGATATCGATGGACCCTAAATCAATTAGGTCATTCTCTTTCTCGGGTTCGCTTAAAAGGAACGATAGCTTCGACATGGTTCTCTTACCGGCCATGTCACCTCCTAG…
911	rs99834	59.4742	A02	ACATAAACAAGATCAGGTGAGATCTTGAGCTGTTGTATCACCATTGATCAATAGTGAAGTGCATGAGAGTTTTGTTCTCTCCCCAGTCAGTAGGAAACGAAGATTGGGTAAACAATTGCTTGTGTTGTTTGTGTTGATTCGATTAACAGGTTCATCACTAGTTAAGGTCAAGGTTGATTTGATAATCAACTAGGTGAACT[T/G]GATCAAGATCGAAATCGAACCTAGTCTGATACCTTAACAAGATAGACCATTTGTTGGTTTTCCGCAGGTGCCACACAGCTTATAACGTTGATGCAACTACCATCCCTAAAACACGCCAGATGAACCGTGTTTGATGAGTCAGGGCAATTATAACACATGTACCGTATTGGAAAGTGCTTAGATTGTGTCACATG…
912	At1g16460(1g128)@A02	59.4742	A02
913	At2g40800(2g367)@A02	59.4742	A02
914	At4g03180(4g116NCB)@A02	59.4742	A02
915	UGM1574@A02	59.4742	A02
916	UGM1933@A02	59.4742	A02
917	rs100039	59.4742	A02	CAACACAAAGGTTCGGCCACGGAAGGTAGCGCGTGGGGGAAAGATCTCAAGAGTTATTGGAGTTCGAGGCAAACAAAACTTTGTTCTCTTCTGTTCTGTGTTTGGGGTAATTAAAGTCGTCAAAAGAGGAAGAGGATCTGCTTTTAGTATTTTGATTTATTAGAAGAAAAGAAAATAATAGTTCTCATACAAAATCCCCG[G/A]AGAAATCTTTACCAAATCATGGGAATCGCAGGAAGTCTAACACCAGATCAGCTCGAGTTCTACAACTCTCAAGGTTTGTCTTACTCTTAACTCTATCTTCTTGTTTTTGTTTGGTTTTGATGATGAGCTTAAGAAGAAGTGAATTGATTTTGTAATAAAGGGTATCTGGTAATCGAATCATTCGCAAGTGAGGA…
918	rs100120	59.4742	A02	TCTCTCGGCCATCTGAATAGCTTCCTTCTCCTCTAAGAATTGTAACAAGGCGATCTAGATCTCTGATTCCTGCCGCAAAATCCTTCCTAGTAGTTCTGATCACTTTCGATTGGACCCATCTGACATCATCATTCTCAAATTCTTTATCCTTAGGTTTGATATCATAGTTAACATAAAGCACTCTTTCCGCCACAGGACTA[C/T]CCTGATCACGGTCCTTTGTTGCATCTATCCATAACTTAAGGTAGAACCACAACGTACTGCGATAGTCATCATCACGCATGAAGAACATCGATTGAGCCACAAGTAGAGAGAGCTCAATTCCTAGTTTCACAACCTCCTCTTTCATTTCTTGCTTTGGAAAATCAATCCTGCAAAACAAAAATACATGAACAAAA…
919	rs100238	59.4742	A02	GATAGTATTTGTGAATTCATGTATCAGTACAATTCGCATGAAAATCAGCCAATTGGTCGGTCCATTTCTCAATAAAACGTTTTAGAAAATCAAATGCTTAATGCAAAAAAGTCATAAAGTTTCTAAGTATGTGCAAACACTACAGACGATAATACCCTTGGAAGTAAGACTATGAGTTCAACAGGCTCCGAGGACATTTT[G/A]GTCAAGTTGTACTTTCTCAGAAGAGAGTACTGGAAGCATATGAGCTGGGATGCAATATCTTGAGATTCTCATTCTCATTAAAAAGATGGAAGCTTGTCAAAGTTAAAGAACTAAGAATATTAATCTCTTTTCTTTCTCTTTGCAAGTTAAAGATGAAATGAAAAATATGCCCAGAATCTAGAATCGAACATATA…
920	rs102510	59.4742	A02	TCTATATGACTCCATTCCAAGATGCATGGTCTAATCTTTTTCAACAGCAAATAAACATAAACCTATGAAGCATGAGCTTTTTATAGGGAAGAGAGGAAACAAAACTTACGATGTTGTTGAGATAATAATTGTATGTAGACAAAGCCTCTTTCACTGAGGATTCAATATTCATCGTCCTAGCTTTCTTAAGCAATTGTTCA[T/G]CCCCAGTCTCTGCTACTACACAAGTATTCAACGCCTTCGGTTATACTCCTATAAAATTGCGTCTCAAACCATATAATGCTTACGAGAGATGTGTAATATGTTTTATAACCTTAATGAGGCAAAGCAAATATTAGGTGCTGCGGTGTAGTCATTATCACGTTTGCCTTACACGCTAAAGGTCTCAAGTTCGATCA…
921	rs102511	59.4742	A02	TTTTTCAACAGCAAATAAACATAAACCTATGAAGCATGAGCTTTTTATAGGGAAGAGAGGAAACAAAACTTACGATGTTGTTGAGATAATAATTGTATGTAGACAAAGCCTCTTTCACTGAGGATTCAATATTCATCGTCCTAGCTTTCTTAAGCAATTGTTCATCCCCAGTCTCTGCTACTACACAAGTATTCAACGCC[T/C]TCGGTTATACTCCTATAAAATTGCGTCTCAAACCATATAATGCTTACGAGAGATGTGTAATATGTTTTATAACCTTAATGAGGCAAAGCAAATATTAGGTGCTGCGGTGTAGTCATTATCACGTTTGCCTTACACGCTAAAGGTCTCAAGTTCGATCATGGGCAGTACCATCATTTTTCAATAGCTATTGTTTT…
922	rs102512	59.4742	A02	GAGCTTTTTATAGGGAAGAGAGGAAACAAAACTTACGATGTTGTTGAGATAATAATTGTATGTAGACAAAGCCTCTTTCACTGAGGATTCAATATTCATCGTCCTAGCTTTCTTAAGCAATTGTTCATCCCCAGTCTCTGCTACTACACAAGTATTCAACGCCTTCGGTTATACTCCTATAAAATTGCGTCTCAAACCAT[A/T]TAATGCTTACGAGAGATGTGTAATATGTTTTATAACCTTAATGAGGCAAAGCAAATATTAGGTGCTGCGGTGTAGTCATTATCACGTTTGCCTTACACGCTAAAGGTCTCAAGTTCGATCATGGGCAGTACCATCATTTTTCAATAGCTATTGTTTTTGTATCATCAATTACTTAAGGGTAGGCGTTCAGATAT…
923	rs102513	59.4742	A02	TGTATGTAGACAAAGCCTCTTTCACTGAGGATTCAATATTCATCGTCCTAGCTTTCTTAAGCAATTGTTCATCCCCAGTCTCTGCTACTACACAAGTATTCAACGCCTTCGGTTATACTCCTATAAAATTGCGTCTCAAACCATATAATGCTTACGAGAGATGTGTAATATGTTTTATAACCTTAATGAGGCAAAGCAAA[T/C]ATTAGGTGCTGCGGTGTAGTCATTATCACGTTTGCCTTACACGCTAAAGGTCTCAAGTTCGATCATGGGCAGTACCATCATTTTTCAATAGCTATTGTTTTTGTATCATCAATTACTTAAGGGTAGGCGTTCAGATATTCCATTCGGGTTCGGTTCAGCTCTATTCAAGTTTAAAGATTTTATCTCTATTTTGA…
924	rs102739	59.4742	A02	CCAAAGTCCAAGTCTCGAACCGTTTGAGCTCGTCTCCTTGTGTGCTCGTCTCAGGCAAATTTGGTTGGTCTGCTAATATGGAAAGGTTAATGAAGGCACAAGCACTTGGAGACACATCAAGCTTGGAGTTCATGAGGGCAGGAGAATACTAGAGATCAATCCAGATCATCCTATCATCAAAGACTTGAATGTACGTGTTT[C/T]GTAAATCTCCTGTCACAGAGATCTCAAATAAAAAGCCTAATAATGGGTTTTTGAATATTCTTTGAAGGCTGCTTGTAAGAATGCACCTGAGAGCAGTGAAGCAACAAGAGTGGTTGATCTCTTATATGACACTGCTATAATTTCAAGTGGTTTCACTGTAAGTAGAATCTAACAAGGTGCTTTGGCTTTCTTGT…
925	rs1573571	59.4742	A02	TCAAAAGCTCCCTTTTATTAGTAGAGATTTGTTTATCAATTGGTTAATTATCATTATCTTGTTTTACAAACCACAAGTGGTGGTAAGAGAGGTTGAGAATATTGACATTTGACTCTATTGAGCATCCGTATTTCACATTATTAACTAATTAATTTGATTCAGGCCTAGGATTCGAATTCTACACTATGCAATTTATTGCA[A/G]ATTATAGAAAATTTAGGTTTCAAGTTATGGAGCAGTTTATTAAACAATTATGCATACTACGGAAGAAAAGCTTACAAGTGATATTCAACATGGTGCAAATAAATCTAGTCAGGCGTAGATCTTCATAGAATAACTCAGTTGATACATTTAAACGTAAGTCTTCATAAATCATGTAATATTGTCAGTAACCGAAT…
926	rs78192	59.4742	A02	TTGACTGTTTACTTCTCACCGTCAACATTGATCATCCACATCCCAAGTTTTATGTTTTCCGTTACGAAGAAGAAAACCCTCAAAAACCCAAAATCAAACTGAAGAAAAGATCGAAGCATATTAGGGAAGATGAAGGCAGAGACGGTGACACTGATTCTGGTGAATCTAGCCGGAATTATGGAGAGAGCCGACGAGTCTCT[A/G]CTCCCAGGTGTATACAAAGAGGTCGGTGCAGCTCTCCACACGGATCCAACCGGGCTCGGGTCGTTGACACTGTTGCGATCCATGGTTCAAGCCGTTTGCTATCCCTTAGCTGCTTACATGTCCATGCGGCATAACCGAGCTCACGTCATTGCTCTCGGTGCTTTCCTCTGGTCCGCTGCTACTTTCCTTGTCGC…
927	rs78772	59.4742	A02	AAGCCCTTTGGTCCGTTTATAAAATATAACACACCAGACTCTCTACCTTTATACACATGCTACCGTTATGTTATAGCTTATTCCGTTTGATCATTTTTGTCTATAGGAGTTAACGGCAGCATGGACTTGAGGGACGGCGTCGACGCCTCCGGCAGAAAGGGCAAGGTGAGGGATAAATAACAAATGTCTTTTCTTTTCCT[C/T]ACTTCAGATTATTCACTTAAACGATGTCGTGTTGTTCTCAGGGATACGGTGTTTACAAGTTCGTTGACAAGTATGGAGCTAACGTCGATGGATACAGGTGAATATATAAATAATCTCCGTCAATATTCGAGTAATAGCTAGGCAGTGATTGGTTGATTATATACTCTATTATAGAGGATTAATGTTTAGACGGA…
928	rs78809	59.4742	A02	CTGCATACGGATGTTTCAACGCTCGGAGCTCTGGATCCGCCGCGTCGTTGGAGATGAAGAAGCTGATTCCTCCGGAGGAAGAGTTCGAGTTCAGAACTGAGGTTCCTGTCGGAATGCTTCCCACCGACGAGCTTTTCTCTAACGGTAAACTCGTGACGACGGCGGTGGTGGAAGTTGAGACGGAGGTTTCCGGCGAGGAG[G/A]GTAGCTTGGTTTCTTCTCCCAAGGCGCCACGTAAGTGGAGAGAGCTGTTAGGGATGAAACGGTTCTCTCAAAACAGCAAGGCTGCGGCGTCGTTTAAGCAGTTTTTAAACCGGAGCTCCAAAACGTCGTCGTCTTCTTCTTCTGATGCTTCTTCGTTAATCAGTCTTCCTCTCCTCTCCGACAGCGAATCTCTC…
929	rs78826	59.4742	A02	GATTTCGAGCCTTTGGAAAATTAACAGACCGACCGTCAGACAGAATGGGGCATGAGTATATGAAACGTCTCTAACCCTAATTAGTGACTAGGCAAAGAAATGGCAATGGAGTTCATCGGACGTCCGAGTTCGTCTCCCCTCTTCGTTCTTCAATATCAAAACTCAAATCTGTTTCTCCTACCGGGCATCCTCATTAATGA[A/G]TTTCTCCGTTAAAGTCTCATGGACTCCTCTCGAGTGCTGCTTCTCACGCTGTCTAGGACCTGTCTTGATGCCACTGCGCCTCCAACTACTCTGCATGTGTCTCCTCCTTTGTTTACCACACCTGAAATCCATATCCCGTCTCTTCAATCTGATTCTGACCAACTTATTCATCCCCATGAACTCGATTCCAAAGT…
930	rs78943	59.4742	A02	GATAACCATATCTGGTTGAGCATAACAGAGAAGGTACATTGGTATGAGTTGAACACTGACAAAACAAGTCACTCCCGGTACTTTGACAATCAGAAGCCAGTCCTCAAGACTTAGATTTGTTGTGTACTGGAAAGAGGCCCTAATAACTCACTTCTACTTCCTTATCTATAGACAAGGCCCTTGCTGCTAGGTTTAGAGAT[G/A]AAGCTTTGTGTTCAAACTGAATGTTCTTTGTTACGTCGTGGCTCATAGAGCTGGGACACGGGATCCCTGTGGAGTAAGAGCAGAGACAGTAGTCCGAGGGAGTGAAGCTGGAGCAAACTGTTCGGAATTATTTAGTAGCAGATCGTGAAGAGTAGCAGGCGAGGTGGTGTACGGCGTCGACATGGAAGAGAGAG…
931	rs79038	59.4742	A02	TTGCTTCTTCTGCTAGACGCTGCAGTAGCTTGCAGGAGTGAAGGAGGAGGTGTTGTTGTTCCTTACAGAGTGAGTGATAAAGTAGCTGAAGGTGTAGTCTCTTGTCTCGAGGAGCTTCTAAAGAAATGCCACGTCGGATCCGTTGATCAGGTGAGTTTGATTTTGAATTAGTTATGGGGGGGCGGAAACTGTATGTATGT[T/A]ATGTTGAATTTGAAAAGTTATCTCCTTTCAGATGTTTGTGATTATGAAGAAGTTGACTAGTGGTGCTGTTTTGACGCCGTCTGAGGCCTCTGAGGAGTTTCGTGAAGGGATCATCAGATGTTTCCGAGCGATGATCTCTGGTTTGGTTCCATGTTCTGATGATTCCTGCGGATGTAAGGGGACTCTTGGCTGGC…
932	rs79042	59.4742	A02	AATGCCACGTCGGATCCGTTGATCAGGTGAGTTTGATTTTGAATTAGTTATGGGGGGGCGGAAACTGTATGTATGTTATGTTGAATTTGAAAAGTTATCTCCTTTCAGATGTTTGTGATTATGAAGAAGTTGACTAGTGGTGCTGTTTTGACGCCGTCTGAGGCCTCTGAGGAGTTTCGTGAAGGGATCATCAGATGTTT[C/T]CGAGCGATGATCTCTGGTTTGGTTCCATGTTCTGATGATTCCTGCGGATGTAAGGGGACTCTTGGCTGGCCTCAGCTGTCGGATAGAGGAGATTGTCAGACTCGGAAGGTTTCAGAGTTTGGTTTAGAAACGACGGGAGAATGCTTGGTGGCGTTTCTTCAGTCTCACTCTGCTTTGGCTGCTGTGGGTCATTG…
933	rs79043	59.4742	A02	TGAGTTTGATTTTGAATTAGTTATGGGGGGGCGGAAACTGTATGTATGTTATGTTGAATTTGAAAAGTTATCTCCTTTCAGATGTTTGTGATTATGAAGAAGTTGACTAGTGGTGCTGTTTTGACGCCGTCTGAGGCCTCTGAGGAGTTTCGTGAAGGGATCATCAGATGTTTCCGAGCGATGATCTCTGGTTTGGTTCC[A/T]TGTTCTGATGATTCCTGCGGATGTAAGGGGACTCTTGGCTGGCCTCAGCTGTCGGATAGAGGAGATTGTCAGACTCGGAAGGTTTCAGAGTTTGGTTTAGAAACGACGGGAGAATGCTTGGTGGCGTTTCTTCAGTCTCACTCTGCTTTGGCTGCTGTGGGTCATTGGCTTTCCATTCTTCTCAAAGTGGCTGA…
934	rs79059	59.4742	A02	TTTTTGGTCTATCAGAACAAGCAACTGATGCTCTCTCAAGACTGCTTCGGAAGAAGTCAAGAAAGGGAAGAGACAACAAACTCTCCTGGGAAGTCTCATGGAACAAACGTGCAAAGACTCATCTGATCGATTGCGTTGGTAAAATCTTGCACGAGTACCAATCTTCTCAAGTGTGGGATCTCCCAGTGAACCAAACCGAT[C/A]CCACCGATGTTGAACATATTAGTCTGCATTTCTTAAGGGACACTGCAATGCTACACCAAGTTATAATAGAAGGAGTCGGTGTGTTTTTCGTTGTGCCTTGGGGAAGATTTTGCTTCGAGTGGGTTTCTTCACTCTTCGCTTTACCTCCTGCTTGAGAGTCTTACGTGTTCAAGCTTCCAAGTTAGAAACGCTTC…
935	rs79101	59.4742	A02	GCTTACCATATTGGAGGAGAAAACGTGTTTTGATATCTTGGAGCATGTCATCATAAACCCATACCCCCACACTTCTCCATTAGAGCTACAATCTCGGGTCTGGTGGGCAAAGCTCTGCGACTGGAAGACACCAAAAAAAGGTCTAGCGGCACACTGTTGAAACAAAGCGCAGTGTAAAGAAAATCTGCACAAGTACATGA[A/G]TGGCACACCGTACCCTCACAGTCGCTAGGACACACTTCCGACCATATTCTGACAAAGGCGAGATTCATATGCCCTGTGTTACCATCCATCAAACCAGAAAAAAACGAGGCAAATGATGAAACCATGCAGTAGTAGTGCACAAGAAAAGAGCATCATGTCGAGAGCGAAACTCTTCCACAAAACCAAATACAAAA…
936	rs79264	59.4742	A02	AAGTACATAATATCCTAAATATTATAGCAATAACAATGATTTATATAGTTTCAGTACAAAATGAACACGAGCAAAATTGATCAAGTAAACATAACAATCTTTGTATTTTTTTTGTTTGTCTCAATATCTAAACCCTAAGTCAAGCTCATAATGAACAAAATATATCTTGTTCTCACGTTCTCATCATGCATCACATATAT[A/T]ATAATAAATTATTGTATCACTCAAATGGTGAGTTCCTTCCTTGTACTAACCCAGCATTAGGGTTCATCATAGGGCTCAATGGTGATCTTCGAGGCGATGACCTTTCCAATAATTTCCCACAATCGTTTCCTTCATCACCTGATAAACCCGGTTTCCTATCATAAATTTCTGACAAAGAATCCAAATCCGTGGAG…
937	rs79265	59.4742	A02	ATATCTTGTTCTCACGTTCTCATCATGCATCACATATATAATAATAAATTATTGTATCACTCAAATGGTGAGTTCCTTCCTTGTACTAACCCAGCATTAGGGTTCATCATAGGGCTCAATGGTGATCTTCGAGGCGATGACCTTTCCAATAATTTCCCACAATCGTTTCCTTCATCACCTGATAAACCCGGTTTCCTATC[A/G]TAAATTTCTGACAAAGAATCCAAATCCGTGGAGACATGTGTAGCCATTTGTATCTGAATCCGATGCTCATCATCGATCGATTCATGATCTTGATTAGACCACATTAAGAGTTCTTTCCTTATATCGTTACCAAAACTAGGGTTTGGTCGCTTCTTCCCCAAGTAAATGTTGGTGTCTGCAGCATTGTTGGGCGT…
938	rs79285	59.4742	A02	CTTTTTGGCTTTTGTAGGAATGACGATTGTGAAACTATACATGGTAATACATTTTCCATATATAAATTATTTGAATTTAATTAGAAACAATGTTTTTACGTCAAAGAAGCAGTGTCTTTCTTCGCCAGAAAATTTAGATATTTGCTATTAAACGAATTGTTTGTAATGAGTTAATCGTCGTACACAATTCAAGGTAGGAT[T/A]TAAAATAGGAAAATGCTATTAACTTTTACAATTAAATAATAAATCAAAGTTCAAATTGCAAGAGAATTGGAATCAATTCTTCGCCTCTTTGATGAATAAAGATAGATTCGTATTGCGCCAACAATATTAAAAAACGAAAATAGAACTCCCGCGATAGATGCCAACCGTATAAACTTGGCCAGCCACGTTTTTAC…
939	rs79318	59.4742	A02	CTATTTTCAGAGCTTTCTCAGACAGTTGAACCCATCCGCGCTTCAATACAATTTCATAGAGAGCTCGTACAAGACGTCCAGCGTTCTGACCTATAAAAACCATGTCTGATGTCAAAGAAAGACTCTCAAGCTTAAGCTGTGAAATGTATGCCTGTAACAAAACATTAATCTTTGCACTGGGCTCCTCCAGAGTTTCCTTG[A/T]TCGGAACCGTGACACGATCCAAAAGTTTCGCCAGTTCCATCTTCTCATCTGGCCCAACAGTCACATACTTGAACTCCTCACTCAGTGATAGCAGATGATAAAGATCTATATCACCCATAGTTGGCTTCAAAAGCTCATTGTACGTAACTATGGTCCCATGACTTACACAGTTGTAGCTAGCAATCCGTCCCAGA…
940	rs79383	59.4742	A02	GGTTTGTGAAAGAGGAACCATGTTTGGATACAGTAAGTTATCATCTCCTATTGAATGTTTTGGTCCGTTTTGCAATTTGCTGACTGGTACTCTGTTTTGGTTTTGGATGATCAGATGATTTGACAGTTGATCCACGAAACTTTGAATGGATGAGGGAAGCTAATTGTCCTGTTGTATGTAAACCTTGCTTCATCCTTTTT[C/T]TTTCAACATTGTGTATTCTGATTTATATTGCACTTATTCATTCTATTAATTTAACGTTCTTGTTTTATTTATTGGTGACAGGTTGCTGATATAACCCATGCACTACAACAACCTGCAGGCAAAAAGGTATGGTCACTTTTGAAAACAGCTATTTCATATAGAAGCCAATAATATCCAAATCCTTATGCTAAGAA…
941	rs79384	59.4742	A02	GAGGAACCATGTTTGGATACAGTAAGTTATCATCTCCTATTGAATGTTTTGGTCCGTTTTGCAATTTGCTGACTGGTACTCTGTTTTGGTTTTGGATGATCAGATGATTTGACAGTTGATCCACGAAACTTTGAATGGATGAGGGAAGCTAATTGTCCTGTTGTATGTAAACCTTGCTTCATCCTTTTTCTTTCAACATT[G/T]TGTATTCTGATTTATATTGCACTTATTCATTCTATTAATTTAACGTTCTTGTTTTATTTATTGGTGACAGGTTGCTGATATAACCCATGCACTACAACAACCTGCAGGCAAAAAGGTATGGTCACTTTTGAAAACAGCTATTTCATATAGAAGCCAATAATATCCAAATCCTTATGCTAAGAAAAAAAAACTCT…
942	rs79385	59.4742	A02	ATTGAATGTTTTGGTCCGTTTTGCAATTTGCTGACTGGTACTCTGTTTTGGTTTTGGATGATCAGATGATTTGACAGTTGATCCACGAAACTTTGAATGGATGAGGGAAGCTAATTGTCCTGTTGTATGTAAACCTTGCTTCATCCTTTTTCTTTCAACATTGTGTATTCTGATTTATATTGCACTTATTCATTCTATTA[A/G]TTTAACGTTCTTGTTTTATTTATTGGTGACAGGTTGCTGATATAACCCATGCACTACAACAACCTGCAGGCAAAAAGGTATGGTCACTTTTGAAAACAGCTATTTCATATAGAAGCCAATAATATCCAAATCCTTATGCTAAGAAAAAAAAACTCTTCGGTTTCATTAAAATAGATGTTTTAGAAGAAAAAAAA…
943	rs79407	59.4742	A02	CAGAAAGGACATAGGACGTCAGTAAAGAAGGAGAAACACTCTTGATTGATGTCTGAGAATCGTTGGAAAATGCGTCTTATATAGCGACCATACTAGGTTACAAGTACCACCATGGGCCACCACTATTTTCAAACCTAACTCAAATGGGCCGTATATAGGGGACTATTATATATTGCACTCAAAATTAATTGGCCTTTATA[A/C]ACATTCGATTACATGCACGTTAATAACGTTTAGCTTTGGATCTGTAATATTTTAACAGGCCGTAACATTGGACTCATTGCCTTTTTCCAGTTACACATTAACGAACAAATTAGTCAATAACATTGGGACCACAATAAAATCATCACGCTTCGCTACCAGAAACCAAGTAAGCAGGATCTAAGAAGATAAACGAT…
944	rs79450	59.4742	A02	TCTCCAAATTTTCTGAATTGTTCATTCTTTTCTTGTTGATTAGATTTTTTTTTGAAGGTTGATTCCGCCTAAAACCCGATGTGATTGTTTGGGCTCCTCTCACTCGTCATCGTTGAGGTACGTCTCCGTATATGTAAGGTTTGTGTTAATATCTTTTTGTTTAGGGTTCTTTTCCTGTTTTCGTTTCAAAACTGTAGTCA[C/T]CTTGCGATTAGTTTAGAAACCATCTTATGCATACACTCTTTTTAATTCTCTTGTCTCTAAAATGATCCGTGTATCTTCACTACATGCATATACTTTTGTTTTTTAAATCATAGATTTCAGGAATCCCAAATGGTTGGTTTGGCTTAAATAGGAGTGTACAATCTGTCAAATTCATTCTCTCTTGTATAAATCTC…
945	rs79452	59.4742	A02	TGAAGGTTGATTCCGCCTAAAACCCGATGTGATTGTTTGGGCTCCTCTCACTCGTCATCGTTGAGGTACGTCTCCGTATATGTAAGGTTTGTGTTAATATCTTTTTGTTTAGGGTTCTTTTCCTGTTTTCGTTTCAAAACTGTAGTCACCTTGCGATTAGTTTAGAAACCATCTTATGCATACACTCTTTTTAATTCTCT[T/C]GTCTCTAAAATGATCCGTGTATCTTCACTACATGCATATACTTTTGTTTTTTAAATCATAGATTTCAGGAATCCCAAATGGTTGGTTTGGCTTAAATAGGAGTGTACAATCTGTCAAATTCATTCTCTCTTGTATAAATCTCTTGTTTAGTGTCTGAACATGGTTTTTGTTTGAACAGATGATATATTATCGCT…
946	rs79513	59.4742	A02	GACTGCAGAGAACAACCCTAGATCCGTTACCCATCAAGTACTTGATGGTGGGAACAGCGGCACGAATCCTAGTGTCATCGGTGATGTTAGAGTTATCATCCAAAGGAACGTTGAGATCAACCCTCACGAACACGCTCTTTCCCTTCAGATCCGCTTCCTTCAAAGTTCCAACGCTTCTCTTCGTCGCCATAGTAGATGAG[C/A]AAAAAAGAAAACACTGTAAAACAACAACAACCGGGGAATATGAGATTGACGGAGAAATCAAACAGATCTAGAACTTAATCGCAATCGATTCGATGAGAATCTGAAGGCATAAACTAGGGAATATACTCACATGAGTGGATGTAAAGAGAGACGATCCAAGCTTAGACAGAGATGAAGTGGCTGAGGATATAAAA…
947	rs79569	59.4742	A02	CCCTCCACCCATTCCATTGTCAGCACCTTGCGGCTGGTGTAGTCCCAGAAGATATCAGGTACAAGAACATCAGCTTTATCAGCATAGAGCTTCTTGAACCTCCTAGCGTTTTGGGCCTCCTGAACGTAGTTTAGCTCCTGGTAAACTCTGCAGGCGAACTCGTCGATAAGGGCGAGGACGTCGGTGGTGATGAAGTCTAC[G/A]TACTTGTTAATGAGTTTCCCAACTCCTCTAATGAGGTAGAAGTCAAGACCAATGGCTTGTTCGATCCCAGGGCGTTGGACTTTGACAGCAACAACCTGACCCGAATACCTCAGGTGGGCTTTGTAAACCTGACCTAAACTAGCTGCTGCGATTGGGTCAGGGGATATGGACGAGAAAATGGATTCTAGAGACAG…
948	rs79570	59.4742	A02	CGGCTGGTGTAGTCCCAGAAGATATCAGGTACAAGAACATCAGCTTTATCAGCATAGAGCTTCTTGAACCTCCTAGCGTTTTGGGCCTCCTGAACGTAGTTTAGCTCCTGGTAAACTCTGCAGGCGAACTCGTCGATAAGGGCGAGGACGTCGGTGGTGATGAAGTCTACGTACTTGTTAATGAGTTTCCCAACTCCTCT[A/G]ATGAGGTAGAAGTCAAGACCAATGGCTTGTTCGATCCCAGGGCGTTGGACTTTGACAGCAACAACCTGACCCGAATACCTCAGGTGGGCTTTGTAAACCTGACCTAAACTAGCTGCTGCGATTGGGTCAGGGGATATGGACGAGAAAATGGATTCTAGAGACAGATCCAGCTCTCTCTCAATGCAAGCAAAGGC…
949	rs79576	59.4742	A02	CAGCAACAACCTGACCCGAATACCTCAGGTGGGCTTTGTAAACCTGACCTAAACTAGCTGCTGCGATTGGGTCAGGGGATATGGACGAGAAAATGGATTCTAGAGACAGATCCAGCTCTCTCTCAATGCAAGCAAAGGCCTCTGCGTCAGGGAAGGTTGGCAAAGCATCCTACTTAGCCACTCAAAACACATAGAAACAA[A/T]GTTAGAGAAATGTTGTCAATATCTAAGCTGAGTGAGTGAGTAAATCAAGAAGAGACGTGAACCTGAAGCTCAGCAAGCTCTTCGAGGTAATCAGGTGGAAAGAGGTCGGGTCGGGTGGATAGACCTTGACCCAACTTAACAAAAGTAGGGCCCAGACGAGTGAATATCCTTCGTAGCTCACCAGCTCTCTTCTT…
950	rs79621	59.4742	A02	ACGGATTGTGTGTTGGCCTTTGCGACACCGAAGACAAGTCTTAGTTGTCCCATTGAACTGGTGAGAGAGAAAGATGCATTCATTTACACTTACACGCATCCAAAATATTGCATTCATTTATCAAAATCCTAAATCTATTTCATCATATCAAGAAATGCTGCTCAATAAACCCTTCTTGTATACGTATATCATTATGTAAC[G/C]ATGGTTATAAAATAGCTACCATGGTACATATAATACATAGTATTCCTAACAAACCTTAAAAGGACTAAACAATAACACAAGTGATAGTGGAGAGTGATGTACTACTTATGAATGAAATTACAAAACATCTGAAAGCAAACCTTGCTTGTATCTTTTTGCTGGGAATGAATCAAACTTATACATCTTCTTAGGTT…
951	rs79625	59.4742	A02	GAAATTACAAAACATCTGAAAGCAAACCTTGCTTGTATCTTTTTGCTGGGAATGAATCAAACTTATACATCTTCTTAGGTTTTTTTAGGAAATATCAAACCTATGGAATTTGAACATGGAAGTATGAATTTTGGTGGTCATAGACTCAAATAGTTGAATTGAAAAGATTGAAGGTGAGAAGATTGTAGTTAACTCAAGCT[T/C]ATTTGGGCGTGTTCGGTTTTGTATTTTTGAAGCTCTTCTTCTGCACAAATGAAACACACAAGTTCTTCTTCCGCACAGGAGAACGTAAACACATATAACAAATATACAGCCCATTAAAAGTCCAATAAAAGCTTCATTACAATTAAAACTCATATTTTTTACTTGGATTACTTCCCAAGATTAATCTCTGTAAT…
952	rs79673	59.4742	A02	TTCAGCCGTTCGATGTATATGACGAGGGGTTCAACGGAATGAATGATCCAGATTGCGACACGTGGGAGGAATGGATGGGATGGGAAGGTGCAGGAACCAGAGACTACTCTTCTCACGTCAATCCTTACGCTTGAAGTAATGATCCGAATTGCACATAAATAACAGCCGAGACTGAAATGGAACAATGTAAATATAGGTGT[T/C]GTCCATGGGACTTAAAAATGTGAATAAACGAGTAATTTCTCCAATCATGTGAATCTCAAACGTGAATCTGCAAGTAATAATACCATTAGATTTCTAATGTTTCTGTCTCGACTTTAAAAACCGTCAAGGGTGAAGTTCTATTATTTCTGTAAAATCAAATGTTAGACCAAATCATCAATTCTTTTCAACTGCTT…
953	rs79705	59.4742	A02	TAAGAGGAGAAGCAGCAGCGTCTCGCCCTTCTGCCTCAGGGAGACAGCCTCTCCTCGGAGTTGATGTCTCTGGTCTCAAGAAACGTGGACAAGGTCTCAAGTCCTGGATCCGCGTTGACACTTTCGCCAACACTCAGGTCATTGAGGTTGATAAGTTCTCAATGATGCGTAGATGCGACTTACCTGCACGTGACTTGCGC[T/C]TGCTTGATCCTTTGTTCGTGTATCCCTCTACTATCCTGGGGCGTGAGAGAGCTATTGTTGTTAACTTGGAGCAGATCCGTTGTATTATCACTGCGGATGAGGTTTTGCTGTTGAACTCTCTCGATAACTATGTGCTTCGGTATGTGGTTGAGCTGCAACAGAGGCTTAAGGCAAGTGCTGTGGGTGAGGTTTGG…
954	rs79711	59.4742	A02	ACCCCATCAGTTTTCATAATTTCATCTCCTCGTCTCACAAAAGACGCAGTCAAAACCATTCCGAAACCTCTCCTCTCACTCCTTCACTCCCCGATGAGCTGTGCTGCGATTGCTAGGAAACTAACGCGTACAACACAGCTGTGGATTGTTCAACGTCAGTATCTTTCACGTGCAGTGTCGAGATCATTTGCCAGCTCATC[G/T]TTCCACATTGTTTCCTTCTCCTCAGCATTTCATCGAACAGGTCTTGTGCATTCTCAAATCTTAAGCCGTGTCCCTTATTTTGTCTATTCCAATGGCTTCTCCACCAAAACCATCTTCGAAGAATCTGATATCAACAAAGAAGTGGCTCCTTTGGAGAAGGGTCTGATTGATTTAGTCAGACAGGTCTCTGAGCT…
955	rs79820	59.4742	A02	GTGAGAGGGTCTCCTCCTCTTCCTTGTATTTTCAAGTTTAAGTTGATTTTCTTGTGTTTGGTTTTTGTTTCTATGTTGTCGTTTTGGTGTGATTTTCCGGTGAAGGATTTTGCCTGGTATAAAGTGATGTTGGGATTCAACGTTGGTAAGTGCACCCTCTGTTTTAGGGGTGTTGATTTTTGGCGACTATGGTGGTGTGA[G/A]GCTTTGCTGTCTCGTGTGGTTGTATGATTTCCTGTTTGGTGTATGGCATCTCGTCTACTCCCCTGAAGAAAATGAGTTCTTGGAATAGAGACTCAAATCTTAGGATTGAGAAGAAAATTTTGCATCGGTTTTCACCTACGTCCATCTATTCAGATCTGGGTTTCTGAAACTATATTTATGTGGTTTATACTTTA…
956	rs79826	59.4742	A02	TATGATAATAGGATATAGTTTTTTTTTGGTAAAATAACAGGATATAGTTAAGCAGTCCACTGGAGATTCTTTAACTCCTCTTGCCTTTTTGGAAATGGTCTTTTGGTTTCTGTCTTTAGTGTCTATGTTCACTTAATTTTACGACCAAGTATGAAAACCAAAGACTAATCCCAAATCTTAGATTCTACTCCTGCGCCTTG[T/C]TTTACTTTTCTTCTATTTGTAAAAGGCTGTGTATATTACATTGTCCCTTTTCTTAGTTGTGATATATAGTATTTCAGTAAACTAACTCGAACCTTAGAATATTCGTTTTGGAAAAGACACTTATTAGAAACTTGATTACGTATTCACTGTAACTGGAAAATGAATCACATAATGTGATGAATTTACAGAACGAT…
957	rs79827	59.4742	A02	ATAGTTTTTTTTTGGTAAAATAACAGGATATAGTTAAGCAGTCCACTGGAGATTCTTTAACTCCTCTTGCCTTTTTGGAAATGGTCTTTTGGTTTCTGTCTTTAGTGTCTATGTTCACTTAATTTTACGACCAAGTATGAAAACCAAAGACTAATCCCAAATCTTAGATTCTACTCCTGCGCCTTGTTTTACTTTTCTTC[T/C]ATTTGTAAAAGGCTGTGTATATTACATTGTCCCTTTTCTTAGTTGTGATATATAGTATTTCAGTAAACTAACTCGAACCTTAGAATATTCGTTTTGGAAAAGACACTTATTAGAAACTTGATTACGTATTCACTGTAACTGGAAAATGAATCACATAATGTGATGAATTTACAGAACGATTCTGGAAATAATAT…
958	rs79842	59.4742	A02	GGTCTTTTGGTTTCTGTCTTTAGTGTCTATGTTCACTTAATTTTACGACCAAGTATGAAAACCAAAGACTAATCCCAAATCTTAGATTCTACTCCTGCGCCTTGTTTTACTTTTCTTCTATTTGTAAAAGGCTGTGTATATTACATTGTCCCTTTTCTTAGTTGTGATATATAGTATTTCAGTAAACTAACTCGAACCTT[A/G]GAATATTCGTTTTGGAAAAGACACTTATTAGAAACTTGATTACGTATTCACTGTAACTGGAAAATGAATCACATAATGTGATGAATTTACAGAACGATTCTGGAAATAATATACGTTACCATATAACTGGAAAAATCGTTCATAAAAAAGAACGTTACCGTAAAAACCAATAGTCTTACCCATCAGAGCAACAG…
959	rs79942	59.4742	A02	CCTTTGTGGGATTCAAATATACCTTGAACACGTGCAGAACCACAATCGGATTCAGACATCTTGAACTCTTCCCTGACCTTTGCAAGCTCGATTTTCATCTTCTCCGCAGATGACATGTTATCCGGGTGGAAATACTGCGTTTGATTTTACACATAATCAATGCCTAAAATCTTAAAGATTCAAGAAACTAACAAAGAAAA[G/A]AAAAGACTTACAGTTTGAACTAGCTCCTCTTTGGGAGGCTCCAGCAAATACTTTGGGGTATCACTAAACACGCTGAAAAGATCCACGTTCTGAACTGCAAACAGCAGATCAACCTTCCAATTAAATCACAACAAAATCAACAGAACACCAAGAATATCTAAACACTGCAGGAGGCAGGGGAAGTCAGGAACACA…
960	rs79950	59.4742	A02	GCTAGCATCTTTTTTTTTCAAATTGCAACATTTCTTTTTGGTTCAACTAGAGTATGATTAAAATGATTTCAATAAAATGAGGTCGGAGATGAATTTAAAACCTATGCTTATGAGTTGTGAACTATTGAAGATGATAGTATACCGGCCCAAAATGTGATTTAAGATGCTACTGTTTTGAATGCTAGCTCCCTGACGATAAG[G/T]TACATTTTCGAGAGAGAGAGGGAGAGACGTATGTGGTCGACTCATATGAAGATCAACGCTTAGCAAAGGATGTGTATTTATTGAACGAGTTCATTGATGTCATGACACTAGTAGTCTAGTACCTTGCAACCAAAACGTGTCTAAAACTCATTCAATACCAAACATATGGTTTTTCCTTGCATCTTGTTCCAACT…
961	rs79961	59.4742	A02	CACATTAAAGTTTGCCTCACAGATATCTTCCTCTCTACTTTTTCGCCACCATCTCTCCCTCTCCTTACCTCTCTCTCTCTCTCTCTCTAAAGCTGTCTAAGATTCAGACTATGTTTGGAAAAAACTGGACTCAAGTGGCTATGTCTGACGACTCGTTGGTGGCCGACGCGCTGCTCCTGCTCCGCCACTCGGAACCAACA[C/A]CACCGCCGAAGAAAGCCGAAGCATCTCCCATCAAGCTGAAATGGAGCGTGCGTCAACGGAGATCGAAGAAAGGAGACCAAACGCGAGCCAGCCCCACAACTCCTCTTTCCTTGAGCGGGGCCACGTCTCTTAGCGGTGGTTCGACCACCGTAGAAGGCCTTGGAGAGTCCAGCGCCACCGTCAAACCCTCTGAG…
962	rs79968	59.4742	A02	CGTATACATATCCCTCGCGATGCGGCGTTTCAAACAGTCATAGGTCTTTTAACGAGTTTCCTTGTTGTTTGGGCTTATCTGTTTCCAATTATACCCTTGACCTTACCCAGACGGCCACACGACGAGACTTGGGATCTATCCACGATCGGCCTAGTCTCTTAATGATGATCATCATCATATAGGTACACCGACTTCTAGTT[G/T]ACCAAAATACCCCCACCGTGGACTCAATATTAGGCAACTTGATGTGTTTCTTTCTTTTTTTTTCCCAAGAAAAACTTTCTCGATATGTAGATTTGGTTGTCTTCTTGGAAACACTTCTTGATTTGAGTTTTAAAACTCGGTGCTCTCTTGCTCTTTTTTTTTTGCTCCTTTTGCAAAACAAAGAGTCACGTTTC…
963	rs80004	59.4742	A02	ACATTCATTAACAATTAAATTGACAAAAGCACCCCTTGTCAGCAGATGAGCTCTTTTTACACGGTAAAGTGTTGTCCCGGTCAATGCGAGAGATTATCGTTTGGTTTAGGAGGCGTTTTCGTAGAATTGAATCTACGTTTAGAAGAGTATGAGTGGATTAGGTACGTGTGTGGTAGGGTTTAGTGGGGACTGGGGAGGGC[G/A]GTTATTAGATGTGGCGCGTTGTCAGTGGTCAAAGTCAGTTGTTGCAAGTGTTTGGGTTCTCGTCCGTCATATATTATATTGCTGACAGGCAGTTGAGTTAGCCAGTTTATGTAAAACAAAACATTAGTTAGCTAAGATTGTTTTCTGATCTTTGAAGTTGACTTTGATCGGTGGGTATAATTTTCTTTTGAGAG…
964	rs80029	59.4742	A02	AATAACTAAATTCTGCATACGAATACAAAACGGGAAAGTTCAAACTAATTGACAATCCACAAACTGTAAAATGCCATTGTCCATCTCTGACATTAGCATGATCAAAACATGCACAACAAATATTTGCTTATTCTCCCTTTGTCAAAAAAAAAAAACTCTTATTCTTCAAGTGCAGCAGCATTTACCAGACGTTTTCTTAT[C/T]TCTTCCAATTGTTCAAACGACAACAAAGTGAATGTCTATATAATTACATATCCAAGCTTTGGGTGAATGTTTACTTCTTGTCATGTTATGTTCCAGTATCTAACATTACACCAAAATTATATAAGCAAGATTTTATTTATCTACTTACTCAATATAAACTTATGGAATCCTATTTGATTACTACAATATAAAAT…
965	rs80032	59.4742	A02	TCTCCCTTTGTCAAAAAAAAAAAACTCTTATTCTTCAAGTGCAGCAGCATTTACCAGACGTTTTCTTATCTCTTCCAATTGTTCAAACGACAACAAAGTGAATGTCTATATAATTACATATCCAAGCTTTGGGTGAATGTTTACTTCTTGTCATGTTATGTTCCAGTATCTAACATTACACCAAAATTATATAAGCAAGA[T/A]TTTATTTATCTACTTACTCAATATAAACTTATGGAATCCTATTTGATTACTACAATATAAAATCACTAAAGTTAATCACCCTGGAGTTCAAAGATGTAGATAAGAACAGTATTGATTCCTTTTATTTGATCCTAGTAATCAGTCAACTCGAAAACCGACTCAGATAATTACATTTTCTATTATTATCTGACAAA…
966	rs80080	59.4742	A02	TAGCTCAAAGTCTTCGTTACATGTGAACTGCTGAATCAATTTGGAAGGATTTGTTGGCTAGATTCAACAGGATGATGCTCCTTGTGTCTATGAGAAAGAGTAACGTTTAGGGACTATAAAACAAGGTTCAATGGATGTCACTACATACTACACTAAACTTGTTAAGTTGTGGGAAGAGTACAAGAACCTTGTTGATCTTC[T/C]GGCTTGCACTTGTGGCAAATGCGAGTGCAATTCTGCTGCATTATGGGAGAAGTTACAGGAATGAAGTAGAGTGATGAAGTTCCTAATGGGACTAAATGAGTCTTATGATGCTAGCTGAAGACATATCTTAATGATCAAACCAATACCTTTTCTTGAAGATGTCTTCAACATGATAACTCAAGATGAAAGGCAAA…
967	rs80081	59.4742	A02	GGATTTGTTGGCTAGATTCAACAGGATGATGCTCCTTGTGTCTATGAGAAAGAGTAACGTTTAGGGACTATAAAACAAGGTTCAATGGATGTCACTACATACTACACTAAACTTGTTAAGTTGTGGGAAGAGTACAAGAACCTTGTTGATCTTCTGGCTTGCACTTGTGGCAAATGCGAGTGCAATTCTGCTGCATTATG[G/A]GAGAAGTTACAGGAATGAAGTAGAGTGATGAAGTTCCTAATGGGACTAAATGAGTCTTATGATGCTAGCTGAAGACATATCTTAATGATCAAACCAATACCTTTTCTTGAAGATGTCTTCAACATGATAACTCAAGATGAAAGGCAAAAGTGATGCTGTGGTGTTTCAGACTACATATACCAGTACACCACGTT…
968	rs80136	59.4742	A02	GTGCAGTTTGATTCAAATATTAAGAACCTGATTTTCCTTTTTGGTCAAGTACTCTTTATCTTTTGAACGATATAACGGGCGTTTATAGCACATAAAACGCGTCGGCTGACTGAGTATAATTAAGAAAAAGAGTTTTGAAGAGGATAAATGAAATGAAACTTAATTCAATTAAAAAAGAAAAAAGACTTAATTCAGTTTAA[C/A]TGATTTTAGTATCATATCCATAAAAAAGATCACGTCCAAAACGTTATTACATCTACACTGCAACTGTATTATTAATTTTTGGAATAAAATACTGTGATATTATATGTTCTATTAATTTTATGATTTTTACCGTATAATTTGAATGGAAGAAAATAATTATGTTATCAATTCTACAAATAGATACATAAAATATG…
969	rs80169	59.4742	A02	TGTGAGGTTAATGCTTTTTTGCAGCCTAATGAAGATATTATTAACGGTTCCAAGATGATTCGGTTCGACAAAATCGACCAAGTCATGCCTGACTCGGTTATGCCTCAACTCGTTCCAGTAGAACAACAAGAAGCAATTATCATCGAAGGCACGGACCAAATCATGAACCTAGAATGTGGTAGTAACGAGTTTTTGGTGGA[T/A]GATGAACAGTTATGGGGGTATCAGTTTCCTCCATGTTCACCTGGAAATTTTATGTTCTTGGACGATCTTTCTGAGTTCGATTACAATCCTTTCCACGTTTGAACAAGCACCTTTTTCAAGCTTCTTCTTATGTTCACATAGAGGGTAGACTATGTCGTACTATGGTACTTGCTATATTTTGTAATAGTTTATAT…
970	rs80196	59.4742	A02	AACCAGTAAACTGAACATCTAGAGTAAAAAGCAAACGACACACCTCTTCCTGCAAAAAAAATTGGCAACAGCAAATCAATCACAAAGAAAAGATGTAATTTTAGATCAGCCTTAGGGCGTCTCTCAAAACAAAACCATACCTCAAGTGAGTTGAATCGTTTCCCTCTAAAATGCTGGTAGTATGTATCGGCAGACTCTTG[A/G]CTATCAAACCTTATCAAAATGTTATATCTATTTTCAATCCCATCATTCCTGTAAAGATGAAAAGCAAGTAAAGAAACTAACTTTTCAGAAAAAGAAGAGAGTGATCTTCTTACCTCACAGTTCGCATTTCGAGTATGTGCTGGATGAAGGAGCCGCAGAACTGGCAAAAATCTGCGTACGTCATATGGTTCGGC…
971	rs80204	59.4742	A02	TTTCCAGAGGAAAAATGAACTGTCTGAGTCATATCGGAGAGCGACGATTCGCCGGAAACACTTGCCAGCGGTGGAACGACCGAATCTTCCCCGGCGATTAAGGTTGAAGTTGAGGGCATCATCACGCGAGACTACTAACAAACACTTGCCGCCTAAGAAAAGAGACGAGTTTCGTTTATTTACTACGGAGATCTCTCGCT[A/C]GCAAGCCTTAATATATTTATTTTCCAGTGAAACTCTGACACGTCATTGACTCCAGCCAGGATATATTTTGTTTTTCGTCTTAACTCCACCAGGATGTTTATTTTACAGAAAAGCACGTCAAAAGTTTCAATGTGATCAAATACGTCCAATAACATTAACATCACACACACTGTGGCTGATGAAACTGAGACTCT…
972	rs80222	59.4742	A02	CAAAAACAGTATACCTCACTTGCAGAGTAGGACTCAGTGCAAAAGCCAACTTCGTCACCTTGTTCATTAGTGGTAAACCCCCGAGGGTGCGCATTGTAAATACCTATTTTCAGCAAAAGAAAGACACCATCTTTCATAACGAAAAGCAAATCTCTGTCTCTATGTGAATAACAATGGTGACTGACCTCCAGTAAGCTCCC[G/A]GATGATCATAATGTCAACCCCTTCGGCCGTGTCTTTTCTCAGATACGTCGAATCAACCAGCTGAGAGACACGTCCCAAAGTTCAAAGAAGATCAAATTACCGAAACAGTGATGAACAATGATGTGTCTGTGAGATACCTGAGGGAAAACAGTGATGGGCCTTAAATTGGAAAACACTTCAAGACCCGCACGAAG…
973	rs80303	59.4742	A02	GAGGCAAGTTCTGGAAGGAGCAAATGGGACGTTGGTGTTAGCGGCCGAGAGAACACGGCGGCCTGATCCTCTTAACCATTTCAATATTTATACCGATGGTTGGAACGTTACCAATTCTCATTACATCGCCGTGAGTCCCTCCTTTAATTATTTGACCTATATTCCCAAAACGTAACCGATGTGTCACATATATATTTATG[T/C]GTAAAATACTAAAATCGTATTTCTTGTGATTGATATAATATTGTTTAATTTTTCAGTCCGTTGGATTTTCTGCTGTTCCATTCATAGTAATATCAATCGTGTGGTTCGTATTGCTTGGACTCTTCCTCGTCTGCTCATGCCTTTGTTGCTGTTGTTGCGGTTGCGGTCGCCGGAGCTACAGTTACTCTCGCTTC…
974	rs80308	59.4742	A02	GCCGGAGCTACAGTTACTCTCGCTTCTGCTACACTCTCTCTCTCGTCTTCCTCCTCCTCTTCACCATCGCCGCCGTGTAACAGTCCTTTTCCTTGACAATATATATCAAAATCACATTAATTAATTATTGTTATAATTCTCTACCTTCTTAACGATGATTTCTTCAGGATTGGGTCTGCGATGTTGTACACTGGGCAAAA[C/A]GAGTTCTACGGTAGCGTGGAGAAGACGTTTATGTACATTGTGAATCAAGCAACTGGTGTTTTGACTAAACTAACGAGCTTATGGGACTCTATTCAGTCTGCTAAAGACATTCAGCTCGATGGACATAACCTGTTTCCTCCACAGTTTAGAGGTAACATTGATCATTTCAACAACATGATCAAGATGTCTAACAT…
975	rs80318	59.4742	A02	TAATGATTAAACCAATTCACAAACAGGTGAATCTTTAGGCTTAGCCTGAACAGAGAAGCCCATTGATCAAGATCCTCTAAAGGTGCATGTAGCAGTCATAAAACTGAATCTCTGATTGGTGTAATCTATCAATCTGATTTGCTTCTGAGACTGTAAATGTTGCCAAGGGTTCCCACAACACTAACCACCACCGCCAAGAT[C/A]AGCATCAACCACGACACAGATCTCTCCACAAGGCTTAAAGCATTGCTCTGTTTCCCTAACCGTAACGCAATCAAAGCAGGGAACGTGAAACCAAGCGAAACCGCTGATGTTGCCCCAGTGAATTTGAATGCAGTCCATATATTCGGGATCATGGTCGAGCCGATGTATATAAGAGCCAGCAAGACAACTGTGAG…
976	rs80434	59.4742	A02	AGATGGTTTGTTGAATCAATCAAAGCGTTTGAATTGATCCTCGAATGGTCTTTTACTTTAGGACGTTGGATCAGTGACGGAGCTGTGGAGCTTTGTCCCTCGCGTAGTGAAGGAGCTCGGAAAGATGGAGTCTTCTTCGAAAACAGAAAACTCCACAGCTTCAAAGGATCAACTCTGCAAACAAGCAAAGTCGTGGAAAA[A/T]GATTTACGAGGCTGAGCTAGCACAAAAGGGTGAAGAAGAAGAAGAAGCAAAAAGCAGAAGGACCTCTGGGATTGCTTCTGGATACGACAGTGATGAAACCGTTGAAATGACCGAAGAAGAGATCGAGCATGCTTACAGGAACGTTTCCGTAGAGTCTCATTAGATCAAACTTGTTTCATTTTGCTTGCATATGA…
977	rs80436	59.4742	A02	GAGCTCGGAAAGATGGAGTCTTCTTCGAAAACAGAAAACTCCACAGCTTCAAAGGATCAACTCTGCAAACAAGCAAAGTCGTGGAAAAAGATTTACGAGGCTGAGCTAGCACAAAAGGGTGAAGAAGAAGAAGAAGCAAAAAGCAGAAGGACCTCTGGGATTGCTTCTGGATACGACAGTGATGAAACCGTTGAAATGAC[C/T]GAAGAAGAGATCGAGCATGCTTACAGGAACGTTTCCGTAGAGTCTCATTAGATCAAACTTGTTTCATTTTGCTTGCATATGATAGAAGAGCACACAGAACGTTGCCTTTTCGGTTTGTTCGGTTTAGTTTTTTAATCTTTGCAGCTCGAATCGAGTGCATTAATTTGGTTTTTGATTATGAATTGATTTGCGTT…
978	rs80523	59.4742	A02	CTTCTAAGTCTCTTTTGGAATGAAGGGTAGTAGTGGAGCTTAATTAAAAATAATTCTTTAGAAACTGGATTCAAAATGCTGAACAGCAGGATATTAAATTCTCTAATCAGTTAAAACTAAAAACATTGAGTTATGAGTGGAAGAGGTCAGAGTCCGACATATATTATCAAATACCTTAGTGGTGTTTTTAACAGTTTTTT[C/T]TTTTAATAATAGAACCCAAATTAAACAAGTCAGATGGATATGAAAGATAGGCGTTATTTCAACGTGGAGTATTATCAACCATGTCAGAAAGGCATTTCAACTCCTTGATTGTGTTGTTATTATATATGTTCGATATTGAATTGACTTAACAGAAAAACGCAAAAGTTAAAACGATTCCGAGTGTCGAAGTATCA…
979	rs80540	59.4742	A02	CTACTATAAATACCCTCCGACTCCTACTCCTCTTCTCCACCAAACATCATATTCATACCAAAAGGGAACACTAGCTAAGAGAATAATATACTCACATTCTAATAAATTTTTATCTATAAACCTTTATACCAATCAAATCATGCACTCAACGTTAAGCGATGTGTTCATATCGCATCCCATTCACATCCCACTCTCAAACT[T/C]ACCCGACTTCACATCCCTCCGTCACCTCCCAGACTCCTACACATGGACCCCCAAAGACGATCTCCTCTTCTCCGCCTCCTCTTCCGACGAATCTCTACCGTTCATCGACCTCTCCGATCCCCACGTGGCCACTCGTGTTGGCCATGCTTGTACCACGTGGGGGCATTCCAGATCACAAACCACGGAGTGCCCTC…
980	rs80568	59.4742	A02	AGTCTAGGATTGGTAAGCACTGCTCTTCATGTGAGCCCATTCGAGCGTCTTAGGTGATGATGAGTCTAAAGATTAGTGTATAGATTAGATTCAGAATACCAACGTTCTATTTATACATATATGTTTACAAATTGAATTATAGATTCACAGTAGACTGGGATAAGATCCTTCTTAGAAGGGACAATCGTTAAGAGAGATCC[G/A]GTTTTGGCTCTTTTATGCGTCATCAGTATATGATGTTGCTTTCTTTAATTTACTGATTTGCCAACAATCCCAAGTCGCTAAATAAACTCATTATTATTTTATAAACGTTGGTTTAGTGGTTACATATCTTTGTCCAAGTCGAAACAAATACACTCTTTGAAGCATTTGGTTCAATCTCGGTCACAAAAGACAAG…
981	rs81222	59.4742	A02	CAAAAGCGCCTCACGTTGTGATGATACCGAGTCCTGGAATGGGCCACCTCATCCCATTCGTCGAGTTAGCTAAACGACTCGTCCACAACCATGGCTTCACCGTAACCTTCGTCGTGGTTGGCGAAGGTCCACCGTCAAAAGCTCAGAGAACCGTCCTCGACTCTCTCCCTTCTTCAATCTCCTCCGTCTTTCTCCCTCCC[A/G]CCGATCTTACCGATATCCCGTCAACGGCTCGCATTGCAACTCGCATTTCTCTCACCGTGACCCGTTCGAACCCGGAGCTCCGTAAAGTCTTCAACTCTTTCACGGCGGATGGTCGTTTGCCGACGGCGCTCATCGTCGATTTGTTTGGAACGGATGCTTTCGACGTCGCCTCAGAGTTTCAAGTGTCACCGTAT…
982	rs81322	59.4742	A02	GCTAAGCTTAGAAAAGGGACGAACAAGAAGAAGAAGAAGAAGAAGAAGAAGAAGAAATGTTGTGGTCGAGACGAAGAACAAGAACCTGTCATGGCAAAACTAGACGTTCTGATTCCAAATGTTTAGTTTCTTCCCGGTTCTTCCTAAAAAGGAAAATGTAACAAAAAAAATAAGTTTCTCCAACTGTCAGTTTCATGCAA[A/G]ACCAATCTAGGGGTCTATATGAAAATTACATTTGATGTGATGTGACATGTCTTTAAGTTTAAAGCAAAGATTTGATAAAACGGACTAGAAACTGACGTTATCCATACATTGATATTGTAAAATTTGAACGTTGTCCTTACGTTGAATAGATATGATATTGTAGACAATGAACGTAATACATACGTTGGGTTACA…
983	rs81326	59.4742	A02	AGAAGAAGAAGAAGAAGAAATGTTGTGGTCGAGACGAAGAACAAGAACCTGTCATGGCAAAACTAGACGTTCTGATTCCAAATGTTTAGTTTCTTCCCGGTTCTTCCTAAAAAGGAAAATGTAACAAAAAAAATAAGTTTCTCCAACTGTCAGTTTCATGCAAAACCAATCTAGGGGTCTATATGAAAATTACATTTGAT[G/A]TGATGTGACATGTCTTTAAGTTTAAAGCAAAGATTTGATAAAACGGACTAGAAACTGACGTTATCCATACATTGATATTGTAAAATTTGAACGTTGTCCTTACGTTGAATAGATATGATATTGTAGACAATGAACGTAATACATACGTTGGGTTACAACCCTTCTTAGCAGCCACTTCTTACGAATCCTTTTCT…
984	rs81336	59.4742	A02	AATACATACGTTGGGTTACAACCCTTCTTAGCAGCCACTTCTTACGAATCCTTTTCTCTTTGTCTTTCACTTGCTTTGTCGTTTCTCCTACTTACATCATTGGCAGCCTCCTCACCACCATTGACTACGAAAAGTCTCGTATACGAATAACAGATCAGAACGCATAACAAATCAACGTGAGTCCACGATGTTTAACACTT[T/C]CCCTTCTCTCCAGCTCTTCCATACCTATCAACCAAAATAAAAGTTGAAATTAAATCAACATTCCAGAACTAGAATCCCAAAGTTCTCTTTTCATTTACTTACAGAGCTAGGGAGGAACAATGAGCTTGCTTATCCTGGAGACCAATTGTTTTTCTTGCCTGAAATGATCTCAAGGACTAGTACGCCGAAGCTAT…
985	rs81339	59.4742	A02	TTGTCTTTCACTTGCTTTGTCGTTTCTCCTACTTACATCATTGGCAGCCTCCTCACCACCATTGACTACGAAAAGTCTCGTATACGAATAACAGATCAGAACGCATAACAAATCAACGTGAGTCCACGATGTTTAACACTTTCCCTTCTCTCCAGCTCTTCCATACCTATCAACCAAAATAAAAGTTGAAATTAAATCAA[C/G]ATTCCAGAACTAGAATCCCAAAGTTCTCTTTTCATTTACTTACAGAGCTAGGGAGGAACAATGAGCTTGCTTATCCTGGAGACCAATTGTTTTTCTTGCCTGAAATGATCTCAAGGACTAGTACGCCGAAGCTATATACATCAGTTTTCACTGAGAACTGCCCCTTCATCGCATACTCTGGAGCCATGTAACCG…
[truncated: 8,056 more rows]
