# Supplementary material for: A chromosome‐scale assembly of allotetraploid Brassica juncea (AABB) elucidates comparative architecture of the A and B genomes
Source: Plant Biotechnol J. 2020 Dec 30;19(3):602–14. doi: 10.1111/pbi.13492 (PMC7955877; doi:10.1111/pbi.13492)
Supplement: Supplementary file 5 — Table S10. Description of the components of the Brassica nigra Sangam x IC2782 genetic map. Table S11 a. Mapping data generated at each step of the hierarchical optical mapping analysis of Brassica juncea Varuna genome. Table S11 b. Statistics of the Brassica juncea genome after each round of Pilon correction. Table S12. Position and number of the assembled scaffolds and contigs on each of the eighteen pseudochromosomes of Brassica juncea. Table S13. A comparison of the features of the assembled B. juncea Varuna genome with previously reported genome of Brassica juncea Tumida (V1.1 and V1.5). Table S14. Brassica juncea Varuna genome—distribution of TEs and other repeats on the A and B genomes. Table S15. Brassica juncea Varuna genome—centromere‐specific repeat sequences identified in the A genome. Table S16. Brassica juncea Varuna genome—centromere‐specific repeat sequences identified in the B genome. Table S17. Brassica juncea Varuna genome—centromere‐specific transposable elements in the B genome. [file PBI-19-602-s002.xlsx]

## Sheet: Sheet1
Table S10 | Description of the components of the B. nigra Sangam x IC2782 genetic map.
A total of 2,931 genetic markers (2,723 GBS and 208 IP markers) present on the linkage map have been described. Linkage groups have been named B1–B8 following Panjabi et al. (2006).
Column A shows the serial number, B ­– Name of the genetic markers, C – cM position of the markers, D – the linkage group the markers belongs to and column E – the sequence tags of the corresponding genetic marker in the B column.
GBS markers have been prefixed with a “U”, and IP markers bear the name of the A. thaliana gene id from which these were developed (Panjabi et al., 2008). IP markers sequences have been described by Panjabi et al. (2008).
IP markers sequences have been described by Panjabi et al. (2008).
S. No.	Genetic Marker	Position (cM)	Linkage group	marker tags
1	Uscaffold_882_33084	0	B1	AAGCCACAGGCAAAGAACGTAACGTCAAGTCTGGTTCTGAGGTTATTGGTACAAAGAGGACGCTTGTCTTCCACATTGGTCGTGCTCCTAAAGGTGGAAGAA
2	Ujcf7180001961271_26988	0	B1	TTTGTAAGCATTACCCGCATGCAATAGCTAAAAGTAAGAAAACGCAACTCTATCACTAGCAAAGAAAAAGAACTTGTTCATTTTTTCCCCGTGAACAGAAGT
3	Uscaffold_986_43207	0	B1	GCAATCTAATCTACTATAAACGAATCTTGTAGGTTCACTTGGATGTGTTGAGGAGGAAAACAGTGTTGCTTCTCATCTCTGACCTCAACATACTGGAAGACG
4	Ujcf7180002066026_10902	0	B1	TAATCATACAGAATGAAGACTAAGACAATTTTCATAGCATTTTTCATAACCACCACCTTAGTATCATATATGTATCCAAGTTTGGGTCAAGAGGATGTTGAC
5	Ujcf7180002065371_19098	0	B1	GCTGCGAACAACGAGATCAGTAATAAGGATATGCAAATGTGAGACTTGTAAGCCTCTCTTAGTCCACTTATATTCCAAATATATTACCAAGGGTGACTCGAA
6	Ujcf7180001960921_5965	0	B1	ACAGTGGAAGGAAGGAGGAGTGTAATGAAATTAGGGGAAAGAATGGTGAGGAACTTCAACGAGATGCTGACCATGTCCGGGAAAGTTGATTTTCCGCAGCAG
7	Ujcf7180002066011_42001	2.77383	B1	CAATACAACTACAAATACGTGTGGGCAACTTACTTCGTCTGCAGATGAGCTGTGCAATACAAAATACCAATCATTTGTTTAAGAACTTTATGGGTTACACTA
8	Ujcf7180002064278_17123	2.77383	B1	ATGTCATGGCATGTGAGGATTAGTACTTTAGTGTATACACTTCTTATTATATCTATACATGCATGCATTCACACATTTATGGAGACTCGTATTCTAGAATTT
9	Ujcf7180002074788_18456	2.77383	B1	TGCTATTGGTTATGTGCAGGTTGTTGAGATTCTTGAGCAATTGGTTGAGAGTGGTTCTGAGACGATGGATGTGCGTGAGAAAGAGGAAGTTGTTTCTAGGAT
10	Ujcf7180002064312_17210	5.59808	B1	ATGCATGAAAAACACATTTTACTGCTCTTGAAAGATTATGACATGGTTGGTGATGACTACGAGAGGTTACGATGTGAAGCATGCGTCTCACCGATTGGTTTT
11	Ujcf7180002070671_36562	5.59808	B1	GCAGAGCATTCATACCTTTAGTCCCTGTACCGATAACCGAAGGAGATGTTGCCAAAATATGTTCAGCAATGTCGAAAAGACCTCTTTCAATAGCTAAGTACA
12	Ujcf7180002065791_1606	5.59808	B1	ACTAAATGTTTATAACATTCTATGCCCCATGTTTTATAAACATCCCTTAAACTAAATGTTTATAACATTTTGTGCCCCATGTTTTATAAACTTCTAGTTCCG
13	Ujcf7180002078543_25929	5.59808	B1	TTGGGCTTTTGCTGAGGTCAGGCCTTTCTAAAAAAGATAAAAAGTAAAACAAACGCCGACTGTGGGGATCGAACCCACGGCCACGTGATTAAAAGTCACGCG
14	Ujcf7180002064264_27411	5.59808	B1	TTACTCACGCATGCATCATCAAATCATCTCCAAGGATTGTTGATAACAACAAACCCCGCACATACTCGCTCTTTTTAGCCTTCTCTTGATCTTCTACCGAAA
15	Uscaffold_481_16073	5.59808	B1	CACAATGACACAACGATACGGATGTGAATTCCGTAAAACCCCAAAAAGATAAAATAAAAAAGTGTTACGGGAGGAACACGATCATATTCTTTATTTCCATTT
16	Ujcf7180002065262_17564	5.59808	B1	AGTAACAACTCTTTCGTTTCTTGTAGCAGAAGAAACCATGCATGCTTGGTTGGGAAAGAGATCGAGAATGCGTGGTGTTGTTAGAGAGGAAGGACGTGTGTT
17	Uscaffold_623_42422	5.59808	B1	GTACCAATTGCTGCATCTCTTTGATGAACTCTATTACTCCTCCGATTATCGAAGCTTGATCTCCCTAATAATACCGATCAATCGAAAACAAGACCATACTTA
18	Ujcf7180002079973_29937	7.11615	B1	TTCATTAAATTTGACCGACTACACATCAATCCTCTATATATGAAGTCAATATTAGTTTTTAATATCCTGAGTCGTTCTTACTGTATATGAAAAAGTACCCCA
19	Ujcf7180002070207_15259	8.75444	B1	TTGGTTCCTCTTCAGGTTCTGATATTACTCAGGTTAGTTATACTGTATACTATTGCTTTTCCTTTTTCTTGCTATTCAAGCAATCTACAAAATCATATTTTG
20	Ujcf7180002067972_13642	8.75444	B1	TGGCATGCAGTTCCAATATCATTGTGAAGCAAGCAAGAACTTTCTTCTAACAAAAGTAGGAGTCATCATTTAAAGGAGAGAAGAATGAATGGTTAAACCTTA
21	Uscaffold_791_8795	8.75444	B1	ATGTTAAGTTAGGCATTAGAAAAAAAAAAGAGTTAACGTAGGTTTCCTTTCTTAACAATATTAAAGATTATAGTATAGTTTGAAGGCAGATCAAATAACTCC
22	Uscaffold_870_14126	8.75444	B1	AAAGCTCTCTCACAGTTAATGAATTTGATAGGAAAGAGTCATTGATCTTGACTTCATCAAAAGGCCAAGGTTCTTAACACTTGTAAATAACAGAAAACTACA
23	At3g08690b(3g95)	8.85705	B1
24	Ujcf7180001960621_9576	14.3138	B1	CATGCACAACTTCATCCACAACCTCCTCGACAACATCACTTTGTTCCTTCAGTAAAAGAACGTCAGTTTCACGGTCTTTGGACGTAAGGATATGGACCACAT
25	Ujcf7180002077337_12507	14.3138	B1	CAGAGGCGGAGTTGTCTTCTTCTGCTGAAGAGCTGCTCTGATCAGTCTTCTCAGGCTTTATGTGATTATAACTAGATTTGTATATATAATCTGTGATTGGTT
26	Ujcf7180002075241_21519	14.3138	B1	TATCACCAAGTAGATTACATACAGCTCAGAAAAAGTGACTGAGAGAGATATTTGAAGGGCATGCGATGTACTGCTGGATTTGCTTGTGAATGAAGTTAATAA
27	Ujcf7180001960924_10119	16.6745	B1	CTAGCCCACTATAACATTTACAGCTCATATAGTGTACTATGTGCAGTCCATATAATAGAAGTTGGGTCCAAAGCATGCATTTCGGTCTTATAAGGCATTAGT
28	Ujcf7180002080364_59397	16.6745	B1	AGGCCACTGAAGTGAATGATTCGTTGGCATGCGTACGAAGCATGGCTCACGGCAACTCTTTCGCCAAAAATCAGTCGCATCTTTCTTTACCCAAAAATAAAA
29	Ujcf7180002076069_5371	16.6745	B1	AGAAAATTATACATTACAAACTCATTTTGCAGATGTGCATACTATTCCACGGAACACGAGTCTCAATGTTAGCTCACATGTCTAACAGAAGGACAACACATA
30	Uscaffold_701_14232	16.6745	B1	TCAACATCACGAGGTTAACAGATTACAGGAAGGACGCTCACCCGTCTGTTTATAGGAAACAGAAATTTACTGCAGAAGAAAGCAAATCACCGTTGTTGTACC
31	At3g10572a(3g15)	17.8603	B1
32	Uscaffold_84_116842	17.8603	B1	ATAGGCTTTTTCAGAAGGACGAATAACAATTGGATCAAACTTCTACAAGCTGAAAGGTGTGTGACAAAGTAGATAATAAGCCTGGTAGTTGTTTTCCCTTAA
33	Ujcf7180002064207_18335	22.2158	B1	AGGTTACGTTGTATTTAGTAGTTGAACCTTTTGTTTTTATTAGCATTATGTGTTTAGTCTAACATCGTGCACGAATATATTTGCATTTAAGCTATTTTGCGT
34	Ujcf7180002069500_18593	22.2158	B1	CAAGATAACCAATCTGCAAATCCGAAAAAGGCCATTGTTGATACTACACGGGAGCCTGAAAGCAACTAGGATCAGAAGAAAGATAGCTTACCAGAATTTCAT
35	Ujcf7180002065656_18181	22.2158	B1	CATCACCCCTCACAATCCAGTGGTTCGAGGATCAGTTTCCTTCATCTTCCTCTATGGACTCTGCAATGCATCTCCCTGACATCAATTCCAACTTCTCCCTCC
36	Uscaffold_6_24237	22.2158	B1	GCTTATGAGATTAAAAACAGATGTAGTATACTAAGAGAAACGAAGACAAGAACTCACTTCATGTGCTGTAATCTCTTCAAGGTCACTGGCTGCAACCCACTC
37	Uscaffold_728_17988	25.5464	B1	TGCTCGCCAAGTTGATCGGAGAAATTCGCCGGTTAATCTCGCAGAACGGGAGGGTTCGCTTTCTCCGATACTCCGTCGCGATTCTCGAACCTGCGTCGGCGT
38	Ujcf7180002066960_13410	25.5464	B1	AGACCAGAGCCGTTCTGACATAGACAAGTGAAACATTGGCCTAAGAAACCTACCCGACTGAGAAGAAGGAGTAACCATCCAAATGGAAAGATTGCATGCTCT
39	Uscaffold_1460_30929	27.1637	B1	GCTATTCCTATATATATATATATTAACTAGCTAGGGCTTACTCCATTTCGAATCACACAAGCTAAGACACATACTCGATCCACTGTATGTATATTAAATTCG
40	Ujcf7180002071883_22757	27.1637	B1	TTCAAGAATCAAGAGGAATATATTTGTTGTACATTTATTAAACAAGTTTCTATTGTTTCATGTTGTTGTTGTAGATTGATCATTCAGTAGTGGAGAGTTTCG
41	Uscaffold_1403_70494	28.7309	B1	AGAAGGGCAGTTTTACATTGGTTGAAAATGATGCTAAATGTGATAGTTTAAAACCTCATTCATTATATTGGAAAAGACAATCCCTGGTTGACATTTCCTGAA
42	Uscaffold_1469_34866	29.8284	B1	GGGTGCATGCCCAGATCGTGAAACGGAGGAGGAAGGTTGATCAGGTGGTAGAGAATGTGCTGCTGAAGCTTTACATGGAAAGGGGGTCTTTGGAAGATGCAC
43	Ujcf7180002068713_866	33.0943	B1	GTATATGCATGCATGTCTGAAGACGACGGGAGGGGTTCGTAGTGGGGGCAAGCTGTGTCGAACATTAATAGAGAAAAGCTGTTTATCTGGTGATTTGTCCTT
44	At3g14850a(3g104)	33.0943	B1
45	Ujcf7180001960647_14867	33.0943	B1	AGTAATAGGAAGACCCTCCAAAGGCTTTACCTCTCTTCCAAAGAATGTTCCATTCAAATTGTTGTTGTACACTTACAAAAGCTTGATGATGGTAACATGAAC
46	Uscaffold_1333_17670	33.0943	B1	TAAACATTGTGACTTAGTTAGCTAACTGACCAACTCATAATTTAAACTTAACTAATAACTCATTAACGACTAGTTACTGAAACAAACTTCTTTTGATTTTAA
47	Ujcf7180002071224_14525	33.0943	B1	GAGAAGAAGCAATGACGATGATTAACATCGGGATCCTCTGCACCAGTCATGTTCCATCGGACAGACCGTCGATGTCTACGGTGGTTAGCATGCTCGAAGGAA
48	Ujcf7180002081546_19296	33.0943	B1	GGAAGGATACGTTTCCCCATGTGAAGCTTTAATAGGTTTCTTGGACTTGGAAGCAATGAAAGACAAAGTTTTCCTGTTATTTTAACATGGTGTAACTATTTC
49	Ujcf7180002067001_5656	33.0943	B1	TAGAAGCCAAGAGAGGCCTGCACTAATGCATCCAAAGCCTAGGATCAAAACAATGCTGACTCTAGCTCAACCATTGTTCATGATCTTTGGATGCATGCATCA
50	Ujcf7180002067513_11197	33.0943	B1	AAATATTTTTTTGAGAATCACAATCATAAGGATATTTTCATACTATTTTCAGGTGGCAGATTCACCTAAACTGGGATCCGATCATCAAATTAAACTCTTTAT
51	Ujcf7180002073759_10405	35.307	B1	GTCGATTTACTACAATACAACTGTATTGATAACAGAAATTTGCGATGTTTAGATTTTGCAATGGCAATCTCTAATACCTACTGTCTAAGTGATTCTGTTGCT
52	Ujcf7180001961104_10082	35.307	B1	GTAACACATTCTGTTTTCAATGTGTACGCTTGAAACTCAATACCTTGTGTTGATTCCTTGTGTTTTTCTGTATAGCGATTTGGGGAAGTTTATGCTTTCTTG
53	UGM1174	35.5664	B1
54	Ujcf7180002075829_16249	37.393	B1	ACATCCATACATTCATATATATTATATATTTGCTTGCTTGATCCACATAAAGTTTGATTGTTGTGATTTGAAAACACATTGCGTGCATTAATGCATGCATGC
55	Uscaffold_154_8618	37.393	B1	AAAAAAGATCCTTTGTATTGTATCAATACCTCTCCCAATAAGGAGTATCCTGTCTTCAAGCTGAAACTTTGGGAATTGACGTGCAAAATCCCAACCCAACAC
56	Ujcf7180002064737_3055	37.393	B1	AGCTGGTGCAAAGAGAATACCGGAGATGCTTCTCTGAGGAACTGAAGGTTAGTGATTTGTTGCCAAATAATGATCGAGAGTGGAACCAGCATGCTCTTAGTA
57	Ujcf7180002066443_11315	37.393	B1	GATGATGTGTGTCTTCCTGTACCCACCACATGTGAGCCATGTTTTTGTAAGATTACACAAATATGGGTTTCTTCCTATAGTTTCGATATAATGAATCACAAG
58	Ujcf7180002068344_12847	37.393	B1	CAAAATTCCAACAACCTGTTTCTGCATCTGCTAGTGAGCAGATGCAGGTGCATCAAAAGCCTTTGGCGAGAACACTAGGGGCCTGTACTGCTCCAGCTCCAT
59	Ujcf7180002070182_11495	37.393	B1	GAGTAAAGACTGCCAAAAAAAGAGACAAACAGATCACCAAACTAAAGAACGCAATAGCTATTCCAAAACCTCAGGTTTTGAGATGGTTTGTGTTTTACCTTG
60	Ujcf7180002074966_16036	37.393	B1	TGCCTTACACGCATGCGAATGTGAGCTTGGCGTATAAAGACTTCGGGTACAAACCGACGACGGATCTCGCGGCGGGGTTGAGGAAGTTCGTCAAGTGGTACG
61	Ujcf7180002064998_5160	37.393	B1	TGGTTCACCGACGATGGCATATATGGAGAAGAATTTATGATTTACACCTTGGGTAGACTTCAATAGTACTTAAAGAGCACGGCTTGTATGTGACATATACTA
62	Ujcf7180002067233_41188	37.393	B1	AGCCATTAAATATAATTACTTTACTAGTTATGACACGAGGTACTCGCGACCATAGTTCACACTGTATTAGAACCCAAGAAATAAATGTTTCACACTGTTTTT
63	Ujcf7180002077245_7564	37.393	B1	GCCATGTGGAAAAGAAACGAATTTTCTGTGCATAATAACAGAGTTAACTTCACGTATGAGCGAAGACAGATGCTAAAAGTGACGTATAATGGATACTCACAC
64	Ujcf7180002078950_44213	37.393	B1	TTATTATTGCCATTATATTTAAGTTTAAAGTTATTATTGCGTATGTCCTCTGCACACTGGGAGATTGTATTGTGCTAGGAGCCAGCCCTTTTGTTTAATCGC
65	Ujcf7180002067222_28293	37.393	B1	ATCCAGCATGTAAACATCACTGAATACCACCTTGAGAATCACCAAGGTGAAGGAAAAGGACACACACAAGCCAACACTCAGAGAATTGCAACAACGGAAGAG
66	Ujcf7180002071641_22559	37.393	B1	CATATAATTTATTGACATTTTAAAAGAACAATGATAGCATTTCACTGGTCTGGAAAGGCAAGCTTTAAAATACTGTTTGGATCATATTACACACATTCTTAT
67	Uscaffold_1144_13567	37.393	B1	TCCAACTAGCATGCAGTCGCCTATTCTGGTGAATCGCGGATGGGTTCCTCGGAGTTGGAGAGACAAGCCCCCAGAATCTACTGAGGCTGACTTCGTTGCAAA
68	Ujcf7180001960902_11857	37.393	B1	ACTAATTAGAGCTCTCACAAGAACAACAAAACTCAAAACAAAAGAGACACAGAGAGAGAGAGAACTCAGTTGAATGACGACATTGTCTATATTTGGTCTAGT
69	Ujcf7180002067389_2704	37.393	B1	TGGCATGCGGCTCTCATGATCTCTCACGTTGATATCATTCTTCTTTCATCTCCTATCTTGATCATGCTCTCTTCTTAGGCTGATAAACACGCACATCCATTT
70	Ujcf7180002070562_10403	37.393	B1	ATGCTTTTTTACATATACGTCCAACATTTCAGGTTAAAAAATGAGTAAAGTATCACAATATTGTACAGAATCATTGTTTACATCTAACTATTTCATAAGTAC
71	Uscaffold_16_1115	37.393	B1	AAAAACTGATTGCCAAATGAGCTTCTTCTAGTACACGCTGGCTTTTGTTCTGCAGAGATTTCAACTCTTCAAGACTTGATCGCCCTTGGGGTACAGTTTGGT
72	Ujcf7180002081204_19877	37.393	B1	ATGCTCTGGTACCAAGTTTGGGGCGTTTGTTTGAGGCCATAGTAGAAGTATAGCTACACTACACTTAGAAGTTAGAACATAACCAACATTTAAAGGTTTAGA
73	Uscaffold_995_24814	37.393	B1	GCAAGTGTATAAGGAGAAAAGAACAATACTAGAAAGTCATGTTCTCAATACAAGCACGTACTGACTTATCAATCACCAACTGTGGTGAGTACCCTGATATAT
74	Ujcf7180002068330_18286	37.393	B1	CCTCATATATATAACACATATATAGTAAATTAGTATGAACTAACACAGGGAGCTGGGACAAACCTTCTCGAATCTCTTATATATTTATTTATTACGTTGTTT
75	Ujcf7180002077270_4814	37.393	B1	CAAAGAGCACGCATGCGACTTGAACAGAAGCCATGCATAGTGTCGTCAATATGATAAATGTTTTTACTACATTTCTTGTCTTATCAAATCTTAAATGTGTCA
76	Uscaffold_1466_23812	37.393	B1	CAAATGGTAAGCTATACAGATGAGTAATACTAGGTACCTCGTATAATGTATTTATGTGGTCACTCAATAGCTTCTCTTTATCAACAGGATCTAAATCCGGAT
77	Uscaffold_1012_41473	37.393	B1	TTATCTCAAGAGCTGGTTACTTTCTACTATCTACTGAGATGTGTATATCGTTTGTTACAGGGAACAGTGGTTGTTATTAGAGGAGAGGGTCCTAAAGGAGGT
78	Ujcf7180002069953_9721	37.393	B1	TTAAGAAAAGTTTGAGACCATCTGCCTTTTGTTCAATCATCGTAAGGAGAGAATGATCCTGGTATATTGAAGTGAAGTGATATACTAAGATCTCTCTCTCAA
79	Uscaffold_142_70731	37.393	B1	CCGAGATCGATGTCCAGATCCCTGGCATGCCTCTCTTGAAGCACGACGATATACCTTCTTTCATTCATCCTTTCACTCCCTATTCCGCTTTGCGAGAAGTGA
80	Ujcf7180002064735_1017	37.393	B1	GCATCATTTACTCATCACAGAGGAACATATGCAGGGTGTTGTACTACAGCTCAAACATGTGCATGCTGCTGGAATCTACGGCTGGAGCATGCAGTGTATGCG
81	Ujcf7180002081428_15079	37.393	B1	GCAGGCTGGATAACACTTGGAATGACTTGAAGCAAAAATTCTTCAAACCAAAGAAGAAATCTCTAACTTCACTCGTAGCCACTTCGTCTGGAGGATCAACTC
82	Ujcf7180002077915_18083	37.393	B1	CTTCTCCAGCCTTTTGCTGTGAAGCTTCGATGTTTGTTTTCTTTGCAAATCGTCCTCCATTACCCCTAAGCCTCCTGATAGCATGCTGATGCCGAGATTCAT
83	Uscaffold_1162_39470	37.393	B1	ATTGCTTCCACATATATAAAATTTTAGTACGGACCTTAGGTATGTAAACTAATCATTCATAATGGTAACGTGTGATTACCTTCTGCATTGCAACCAGCCAGT
84	Ujcf7180002064406_12220	37.393	B1	TAAGCTCCGAGTCGTGGTTGCACCAGCTGCTGTACCCAAGTTTTCACCTTTTGATCGTTTCATAAGCTGGTTGCGCACTTTCAGGCATCATCACTAAGCATC
85	Ujcf7180002077451_13598	37.393	B1	TGCAAAATCTTATGCGGCCAAATTTTGGACTAGATTTCTTACTCTTAGGTTTCGAGCTTTCTCTCTTTCCTGGAAAAATGTTTTTACCTTTCGCTACAGTTA
86	Ujcf7180002065219_10976	37.393	B1	GTAGGACGAATAATTGCTCTGTACATGACTGATGAAGCTCGCTTGATTAGCAATCTTCTGTGTGTATGCTGTCATGTACTCAGGGTTACACGTGTAGTCCGT
87	Ujcf7180002065748_21406	37.393	B1	TCCGGATCATTTGCATGCACTCATATTTTCTTAACTTTTTCTTCACAAAAAAAAAACAAAGAAAATGTTTTAAGCATAGATTTCATAAGAGTCACAAGTCTA
88	Ujcf7180002068544_10396	37.393	B1	CCCTTGTAATCATTAAATTGTAAATCATGTCGTGAGACAACACTCAAACATGTAGCTTGAACCAACTGCACAAATCAAATCACCTTTTCGCTAGACCAGAAA
89	Ujcf7180002070063_43066	37.393	B1	ACAACATTTGCTTATCCCACTAGAAACTTCATTCACCAAAAACCCTAAAATCGTGTTCTTTATAGCTCGTGCTTTCTTTTATCTCTGAAAACGGTCAATCTA
90	Ujcf7180002079068_13633	37.393	B1	CAAAGGTCATCACCGAGCATCACAAAACCAAAAATGTGATGTAGCGGAAGCTTCTAGGGATAGAACTAGAGATCCGTTGATTCTGAGAATACCCGGAAAACT
91	Ujcf7180001960604_13474	37.393	B1	TTTTCTTAGTTTCTACTTCCTATATTTACTGCATCATTAGAACAAGATATGTTTAAGCGTTCAAGATATGACCATGTTTTTTTGCAAGAGAACTTTGAGAGT
92	Ujcf7180002066549_24358	37.393	B1	GGGAACGAGTTTATTATTTCCCTGAAGGTCACATGGAGCAGGTATTTTGGTTATTCGTTTGAATCACTTGACACTGTCATGTAGCTTATCATGCTCATTTGC
93	Ujcf7180002077973_30674	37.393	B1	CTTAATATCCAGCTTATTCTCACCGTCGGATCCGCTTTGTTTCGGAGTACCAGACTGAACAGCCACTGACTGCTTTGTTGGCGTTTTTCTTACATGAGCTGG
94	Ujcf7180002071179_23494	38.9016	B1	GAGAGAATAAATTGTTTTGAGACTCTACCCTTTTTGTTTATTACATCTCAACGTGTAAACACTTGGCACAGATCAAGGTTCGTTTCGCCTCAAAAGAACGTG
95	Ujcf7180002078038_29190	40.0305	B1	TTCTTGATTCCAGTTAGTGACAAACTTTTTTGTTTACTCTGTTTTTTTTAAATCAGACGGAAAAAAATGGAATCATTTTTGTTCACATCCGAGTCAGTCAAC
96	At1g59520(1g82AJ)	40.0305	B1
97	UGM0324	47.6988	B1
98	Uscaffold_360_64006	47.6988	B1	CTTTTAGAACTTCTGGTGGAAGATGATTTAAATGGAGATAGATATGATCCTTATGTGGTCCTGCCGAGATTAGCAACAGATCCAAAATGAATATTAAGAACT
99	Uscaffold_752_66724	49.3869	B1	TCAGTTAAGTATATGAGAGTCATTAGTTGATGATATATACTCGTGTTATGTAGGTGATAAGAGTGTACAAAGACAAAGAGCATGCAGAGTTTGAGTTCACTG
100	Ujcf7180002064549_8731	54.7226	B1	ATAATGATATTTACATTCTTATAAAAAAAAAAGTACGTACATATAGATAGCTGAGACATATCATTTACGGTCACTTATGTACACTCGATCTATAAGCCTGTA
101	Ujcf7180002070126_12474	61.6596	B1	GTACGTTTAAAAGTATCAGACAAGTCAGCAAGATCACGGGTGACTATTCATGCACATCAGAAGTTCAAAGAGTCATTCCTCTTCTCAAGAACGCTTACGGAG
102	Ujcf7180002071987_8696	61.6596	B1	TAAAAATCCACTCGCATGCAAGATTGAAGATTCGTTATATTAAAAGTAAGCAAAGATGAGACAACAGAGGTCATAAATACTAACACTATCCCCATTAGACCG
103	At5g64680(5g68AJ)	61.6596	B1
104	Ujcf7180002076368_15611	61.6596	B1	TTGTAACGCATGCATGCTATGAGACTATTAGAACGTAACAGAATCAGTTGAGAAAAACTTAAGAAACTCGATATATATACGTTTGAATAGCTATTACCTGAA
105	Uscaffold_485_21865	61.6596	B1	TATTGCTTTGTGTGTGAAAGAACCACATACCAAGGGTAGGAGATTTCAACGAGAGCACGTATTACATGGAAGGAGACACTAGACATCCTGTGTTTGAGACAG
106	Ujcf7180002077383_17285	61.6596	B1	ATCCGGCCGTCTGAATATTTAGGAATAAGGTGTTTATAATGGCAATAGTTATGTTTGTATCATTGTATGTCTTAGATAGTTAGCACAAACGAAACGTGTGCA
107	Ujcf7180002067057_33263	64.805	B1	GTTTTTTCAACTGATCAATGGATATAAAATTTATAATGTTTAACAGATTTTTTCGTATCAGGTTGAGATTTGGGAGAAAATGTCGAACATAGACATAGAAGG
108	At5g63200(5g66AJ)	67.0501	B1
109	Uscaffold_1219_14806	67.0501	B1	GTCACTTAAACGAAAGAAGAAGAAGAAGATGAATGTGAGACTTTATAACTAAGAAGATTACTAGTTCGGGACACTCGGTGTAAAGATAATCAGCCAGCATAG
110	Ujcf7180002064212_13625	67.0501	B1	TAAAAGGCTTCCATGGGAAGCGCGCGTGAGGCCCAGTTGCATGCTGCGGCGCGTGAGCGTTTGCTCCTGGCTTTGGCCGACACAGAGACGTCAGTGTTGAAA
111	Ujcf7180002081508_17757	68.1457	B1	ACCTGACGGACCAATTGATAATTGAGTGTCAGGGCCACGATGTTTATATAATATAGCTTGTTCTGTTTATCGTATGTTATTTGAATGTAACAATCATTATAG
112	Ujcf7180002078345_22495	68.1457	B1	GGTGTATTTTATATCTGTGCATGCAAATGTACTTTTATATTTCGTTTACAATATCTTGAAAATAGATGTAGATGTATATGGACTATGTATATGTCAGTATAT
113	Ujcf7180002064351_54172	71.3611	B1	TAAACTACGTCCAAGCATGCATGAGCTGGTTTAGGGATGGGCATAATATCCATATCCGAAATATTTATCCGAACTGACCCGAAAAATAGGGTATCCCGATCC
114	Ujcf7180002064637_50039	72.5092	B1	GGAGGAGGAGGCGACTCTTTCTCAATAGCATTCTCGTCTTGCTGTAAGACAGAAAGAAAAAAAATCAGCTTCTTGAAGATCATTATCCTATACTCAGCTCAA
115	At5g24630(5g156*)	73.5785	B1
116	At5g25265(5g146)	73.5785	B1
117	At5g27830(5g30-AJ)	73.5785	B1
118	Ujcf7180002079598_12237	73.5785	B1	TTCTTGCGTTTTTCAGTTCATTTTTTGCCAGAGTATTGTAGTGAGTTTTGTTGTTGTTATATACATAATATTTGTTTAACTAAAACTCTTGCTTTTATAAAC
119	At5g24490(5g25AJ)	73.5785	B1
120	At5g25080(29AJ)**	73.5785	B1
121	At5g27450(5g174)	73.5785	B1
122	At5g28750(5g30AJ)	73.5785	B1
123	Ujcf7180002077336_56034	73.5785	B1	CATAAACTTAGTCTCGAGATGGAATATTGATGTTTATTGATTATTACTCTAGAGCAAGATTGTTTAAGAAACTGTCGTAATGGCATGCACTAAATGAATCAC
124	Ujcf7180002067704_316	73.5785	B1	CGATGTGAATGAAGTATGAAGACAAGTTTGGCATGCAAAATTTTTGACTAATAACTCTAAAATAATAACGTCTAAGGTCCTGATTAGCAAAGCAGATGAAAA
125	Ujcf7180002079318_12475	73.5785	B1	TTAGCATCGATTTGGACTATGTTATCGTCATTATAGCATCGTTAAAAACATGTTACGAGACCATTTGATACTATTTTCAAATAATAAACACTGTTGTAACAG
126	Uscaffold_1515_61903	73.5785	B1	CAGTAACTAGTTAGTGTATACCTTATACAGTTTCCCCAGCTCCTGCACTACTGAATCTACATCCATCTTGAGTGTATTTACACGAACATACCTTGGTTTCAA
127	Ujcf7180002065462_24340	73.5785	B1	CAAAGCTTACATCAGATTTCCCTGTGAATTTACTTTTGATAATGAATCTCTGATGGTTAAGGACAAGGTGACAAAGCAGGTCCTAACCAAAGGACACAGACA
128	Uscaffold_849_16196	73.5785	B1	GCAGCATGCTTCTCCCTAGAAGTCAATGTTTAGCCTAGGTTATATTCCAAACGTGAGTGACTTTTTTGATTGTTCCTTGTGCAGATTGAGAAGCAGGAGTTC
129	Uscaffold_1374_57508	73.5785	B1	AACAGCTTGTTACGAACCTGTACAGAGAGAAAATGACAAATGTTTATAACAATAACGCAATTTTACTACCAAATATTTACTATGCTCAGCTCAGTATATTTT
130	At5g24930(5g151*)	73.5785	B1
131	Ujcf7180002070422_12285	73.5785	B1	TTTCTTTATTTACGTTAAAGACCCCTCTATCTTTTGTTCTAAACCAATCTACACTCTCCTGTAAATCAAGATCTTAAGTATATTTTAAAGGAATTTCATATC
132	Ujcf7180002079294_10539	73.5785	B1	TTCTAAATATCCCAATATTCTAGCTAGAAACCAGGGAGTCCATCTTAATGTTAGATCATGATGTATTATTCAAATGACATCATCCCAAAGAAGAAAGCATCG
133	Ujcf7180002067532_23886	73.5785	B1	CTTATTTGAGAGACTTTCTATAGGGTAATTTGAGAGATATCAATTGAGACGTTTTCTCAAGTCGGTGGAGGTATGGTTCGACAGTGTTCTATTTTAGATATA
134	Ujcf7180002071155_33183	73.5785	B1	TTGGTTTTTCGTATAAACTCAGAATATTTACTTTCGAGATAAAACTATCATATTAATTGTAAGTTAGAATGATGCAACTAAAAATGAGAAATTTAAGAGTTT
135	At3g28180(3g132)	73.5785	B1
136	Ujcf7180002077129_15927	73.5785	B1	CAAAACCAGAAAAGCAACTCTGACCCAATAAAAAAGAGGCATGCATAGTATGCTAGAGTCTCAGAGAGAGACTCATCAGCCCAAATCTCTCTCCCATCATTC
137	Ujcf7180002080413_13425	73.5785	B1	AGATATGATAATTTGTAACATTGTTTCGAACCGCTACAACAATATGGTAGAGTGACGAGAGACTGTCCCAAAGAGATCACAATATATGGTCACAAGAAGGGA
138	Uscaffold_1553_1592	73.5785	B1	AAATTATGTACTGGTATAATTAGGCAAATATTGATTTGAGAAGAAAGAAGAATGAATGAATGAAGGTTCCGAGTAAAAAAGCTCTCTTCTCATCCGTCTCTC
139	Ujcf7180002067985_8391	73.5785	B1	CCGTTCCCCATAAACTTTCCCTGAGCCTAGCTTCCCTCTCCTTGTTATACATCGCATGCAGCTTCGATTTAAAATACGGTAACACAACCTAACAAAAAAATG
140	Ujcf7180002070418_24885	73.5785	B1	GCTATTAGAGAAGATGATGTATTATCATTGTTCGGTGTGCAACTTCACCGTGTGTTTTGGTTGTACCAAAAAGCCACCACCTCTTGTTGTTGAGGATACCAA
141	Uscaffold_1092_1503	73.5785	B1	TCTTAAACAGACTCCTTGGTGACGAGCAGCATGACTTATATTACATAGAGTTACCTCGGCATATGCTAAGTGGTACAATGGAAGAGTAGGCTGAGATAAAAT
142	Uscaffold_811_18583	73.5785	B1	AATAAAATAGAAGAAGCATGTAGAGCATGCCGCACGTGAAATCCGCATGACTAAGGGTTACTGTTTGGCATAATCTAGACAAGCTTCATTATCCTGTCTCCT
143	Ujcf7180002077831_11482	73.5785	B1	AAAGGTAATTGATTCTTATATCTTTCTCCATCTTATGGAAAAACAGGATGACTCTACGAACTCGATATAGTCTTATCAGCAATAGGTATCTCACTTCTTCTT
144	Ujcf7180002070534_24062	73.6789	B1	GTTTATCTTCTAAGATCAATAAAACTGATTTAGTAGATAAGAAAGTTTTTATTTAAAAGAAAGAATATCGAGTTTTTGAGGCCGGCTCAACTATATTATAGA
145	Ujcf7180002078675_30868	74.7348	B1	TTTTGTACATGTATGTGTAGTCATTTCATAGAAATGTTAGCAACCAGAGGTCTCTATTTATCTGTCTTATACAAATGATTTGATCTCAATCCTCATTTATTT
146	Ujcf7180001960755_1341	74.7348	B1	AAGCATGCTACTATCTTCTTATCAGCTCAATCCTCATCATGTACTGCGCTTAACAAAAGAGAAGAGAAGAAGAGAGAATAGATTGAATCAAAAACAATACTA
147	At3g05520(3g8)	74.7348	B1
148	Ujcf7180002071814_41080	75.8259	B1	GAGATAATGAAACTTCTAGAGGCTGGTGTAATCTATGCCATCTCTCATAGCAAATGGGTTAGCCCTGTTCATGTAGTTTCTAAAAAAGGTGGAATCACTGTC
149	Ujcf7180002075793_22703	77.984	B1	TCTGCAAACAGCATGCCTAAACCAGTTAAACAAGTTGAAACAACTGAAAGAACGAATCCTCTGGATGAGCCTAGTTTGGTTTGTATGTACCGTTGCTGCCCT
150	Ujcf7180002067595_23064	77.984	B1	CCGGGATACTAGTTCTCTGAGAAAATAACTCATCCTTTAATACTGCAACCCTATAGATTCAAAAATCTTTTTCGACCCATGGAATTTTCGATAATCCGGCTG
151	Ujcf7180002073026_9049	80.2032	B1	GTTTGTTTAACAACAATGCAAGTTCGTCATTAGTAAGGTTGGCGGTGACGATCATGGGATAAGAATTATTATGCAGAAAAGCGTGCTTTAGCCCGGAAGGTA
152	Ujcf7180002071698_1070	81.293	B1	GATGTTTTTCTACAACCATTGATAAAAGAGTTGAAAGATTTGTGGTCAACAGGGGTGAGGACGTATGCTTGTTCGACGAAGACAAATTTTACGATGCGAGCA
153	Ujcf7180002064282_30373	82.3829	B1	CCTTGATTTGCTGTGAGTTGGTTCTCTCTTTTGCAACCCAGCAAGCTTCGGACTTGCTCCATAATAAGCTGCGATGCGTTTCCAAAAGGCAATTGCTTTTTG
154	Ujcf7180002076343_18986	84.6467	B1	AGAATCCTAATCTCTTTAAATAAAACAAAACATTAACACAAATAGAAAAGGAAATATAAAACCAAAGCTCGTGAGGATAATGATGTACGCTACATCATATGG
155	Ujcf7180002065264_26547	84.6467	B1	AGACTGGGTGGAAATTGCTCCATGGTGATGTATTTAGGTTCCCAAAACACAAATCCTTGCTGGCTGCAGCCCTTGGTTCTGGCACACAACTGTTTACACTGT
156	Ujcf7180002068678_7075	84.6467	B1	ATTTTAGGAAAACAGAAAGCTAAGACCATGTGCATCGGTCGACTACTAGAGAGGTTTTTACCAAAAAAGAAGTGGTGGACCACACAATTTCAAGAATAACCG
157	Ujcf7180002079626_7005	84.6467	B1	TTGTGAATCTTTTGGACTCTACGAGCATGGAGCTATGATCTAATGCTTTGGAGAAGTCTAGTCATAAAGACGATTCCTTTTTATCTTATCAGGTAACTGGAG
158	Uscaffold_704_75532	86.825	B1	ATGGTTTTTCGAGAGGTTATCTACTATTGTAGAAGATGGTTGTGATTTAAGTATGATATCAGATAGATGCGCGACAATTTTTGCAGAGAAAGAGAAATGGTA
159	Ujcf7180002076204_18051	87.9114	B1	TTTCCGCATACCTCTCAACAAAACGGTCGCTCCGAGCGGATGCTTCGCAGTATCAGTAACCTTGTTCGCACTCTTCTCATTCAAGCGAGCATGCCACTCTCA
160	Ujcf7180002079827_49633	87.9114	B1	AACCAAACAGTTCAACAACTCAAAATATTCCGTTTTTGATGAAAATATGAGCACCAAATGCAAAACATATTCCACCTGAACAGCTCTCTTTTCATCTTCCAC
161	Ujcf7180002065456_27580	87.9114	B1	TGTGATGCCGATCGTCTCCTTTCATTTCCTATGCTCTCATCTTAATGATTTCTTCTTCAAGTTGTAATTCTTAGAAGGATTGTGAAATGCTAATAGGAAATG
162	Ujcf7180002065385_7377	87.9114	B1	GTTTTCAGCCACTCTGAAGATTGTGTTTTCATTAAAGTCAGGTGCGTCTCGGGTGATTGATTTCCCGGACATTGGCATGCTCCACGGTAAAGTTCCTGAAAC
163	Ujcf7180002070706_17514	87.9114	B1	TTTCGTGTGGTGAACATTCATGTAGACTACTTAGCATGCAGTGCTAGCAGTCTTTTTCATCAGTGATATATGTTGTTTCTTTACCATCATTTTGGATTTGTA
164	Ujcf7180002079190_16456	87.9114	B1	CATCGAGGATAGGACGGTCACCCGCACCATCTGGGCCATCAACAACCTCGCCGATCTGAAAAATATTTAATAACAAAGTAGCATTCAAGTCAAGAGCAAAAA
165	Ujcf7180002081049_9721	87.9114	B1	GGCCATATGGCTAACGATTCCAAGTTCCGGCGAGAGATGCGTCTACGAAGCGATCCAAGCCAACGTTGTAGTCGTAGGCGATTACCTTTGTATCGATAAAGA
166	Ujcf7180002080451_17094	87.9114	B1	GGGAAGACTTTGCAACTATCAATGCATGCATTGGATAGCTTGAAGAAAAAATATATAATATACCACTTAAAAAAATCATGATATATTTCACTAAAATGGCAA
167	Ujcf7180002078985_30648	87.9114	B1	CCTGTCCCGGAAGCGAACAAACAGTCAGCGCAACTCCCATGGTCCCAACAATCTCAGATGCATGCTTTGCTTCTGCCGCAACTTCTGCTAAGGAAAGACCAG
168	Ujcf7180002067055_10622	87.9114	B1	AACCCGTCACTGAGGGAATTAAGGAAAATACGCACACCTGATGTCAGTATATAGTCTGAGATGGGTAGACCCCTCAAGTCAAGATTATAAGATTGTATTGAT
169	Ujcf7180002072186_26708	87.9114	B1	CTTAAGCACATAACCAATTATTTATTTACATGCATATCTGAACCACAGACGGGCACAAAAGTACTCACACTCGAACAGTCTCATAGTTGTGCAGACAGAGGG
170	Ujcf7180002067072_16924	87.9114	B1	GTTGCTGGTCAAATTGACCGTACCTTGAGCTGGAAGGTACTAGAATACATCAAATCATAAGATAACGTAGCAAAACCGAGTAGTTGGAAAGAGAAACTTGAT
171	Ujcf7180002067723_35995	87.9114	B1	CACAATGTGGTGGCCTAGTGGTAGGCGGACTCCGGTTAGCTAAGCGACCAGGATTCGAAGGCACCCCATTACGGTTTATCACATTGTGGCCACCGTCTAAAA
172	Ujcf7180002068316_14914	87.9114	B1	TACACGAACTGCTAGAGAAACTCGGATATGGAGAGGATGTAGTGGTCACCAATGAGGTATTTAACTTTGTTAGTTACATAATCGTCTCAATATCTCATTCTG
173	Ujcf7180002075724_13429	87.9114	B1	TTCAAGTGTTTCCACACTTTTGCATCTGAGGGATGCTGAATCTCACCTTTCTTCTGAGTATGTTCTGCATGCCATCTCATCGCTGCTGCAGTCTTTTCAGAT
174	Uscaffold_1140_35854	87.9114	B1	ACATATCTATATGCAAGTCTAAATGATTGATATGAATGCAAAATGGATGTTTAAAACCATGAAATGCACAAGATATCAGGTTTCGTCTTGTTTGACGGGTGG
175	Ujcf7180002079454_33990	87.9114	B1	ATGAAAGCAGGAGCGTGAGGATGATTTCACCAACTGGAACACCTATATATGTCAACGGGAACAAGAACCAACGTAGAGCTAGCGCAAGCTGCTCCGGTGTTG
176	Ujcf7180002065151_2944	87.9114	B1	TTGCATTCTATGTCTTTGAACTTGGTTCTATTTAGCATGCGGTTTCTTGTTCTTGACTTGTACGCATGTACTCTTCTCTCTATTTGATTTTATAATATGCTG
177	Ujcf7180002075822_4397	87.9114	B1	CATTACGTACGATGTCGTTTTTTTCATTTTCTCGTGTCTTTAGATGTTGGCCACTTTGTTCATTACCTTGTAGGCAAGAGTTCATAACCAATTAAGAAGATC
178	Ujcf7180002078880_19289	87.9114	B1	ACATCGTTTAGTTTTGTCGGCAGCATCTTAAAAGCCTCTGATTCTGCTAAAGTCTTTATACATCATATACATGAAATGTCCACCACACACAAATAAAACAAA
179	Ujcf7180002077338_20668	87.9114	B1	GAGACGACTGGATTTCTGGAAAAGAACAGAGATTTGTTGCATTTGGATTGTATACAACTGTTGTCCTCTTGTTCCTGCCACCTTCCTCAAGCATTTGCTTCT
180	Uscaffold_947_18262	87.9114	B1	ATTTCGGCCTGACTGTAGTGAATCAGATCAACAACAGATATTCCGTGAGGAAAGGTATCTTATTCATGTACACACTCTGAATGCATGCGTATAATGAGCAAG
181	Uscaffold_812_12522	87.9114	B1	TATTCGAGAAGAACCCTATTCTTCTGTTAGATAAAATGTTATGTGTCTTGATTTCCCTCAGCTAGTTGTTGCATGCTTTTCAGGGATGCATGGGACATGGCT
182	Uscaffold_1306_57271	87.9114	B1	AGGAGAAGAGCAGAAATTTTGAAAGAACAAATTTGATTACCTGTGCAGTTTGGATTTGATTAGTTTGTGTGTTCTGTACAACAGTATCAGTCGCAGATGGTC
183	Ujcf7180002079277_16337	87.9114	B1	GCGAGTTCATGCATGCTGATGTATTATGTTTTGAGTACATTTGAACCATGGTTTTAAGTGTTTTCTGAGTTTTTTGGTGTTTTTGAATATTTTCAAATCAAA
184	Ujcf7180002076855_1258	87.9114	B1	TATATATAAAGGAGTGTTTTCCTCCTTCCTCATTCATCCACGTCAGAAAATCGCTCTTTCTTTGCTTGACACGCGTCCCCTTATACGAAACGCATCGTTTCA
185	Ujcf7180002067140_9332	87.9114	B1	TGCTGCATCTTTCAAGGATTTGACTTGTTTTGCTTGTTTGGGTTTTTCTACTTTAAAGTTTTCTGTTAGCCTTAGGGGTATCGAGTCTTAGAGCATGCCCAT
186	Ujcf7180002067586_11668	87.9114	B1	ACCTGACTCGATTCCTGGAGTATTCTCATCGACAAAGACTTGGGAATCTCTTTATCCAGGTCCTCCTCCAGTTCCATGGTTCAAATCAGTCTGGTTTAGCTC
187	UGM0834	87.9114	B1
188	UGM1473	87.9114	B1
189	Ujcf7180001960617_10596	87.9114	B1	CTCCCATCACTTTTAGCAGTAGAAACATCACACTACTTCTGGTCATTGCGCAACTCCTTCCGAGCATGCTCCAAAGTGAGTATTTTCTTATAGTTGTTGTAG
190	Ujcf7180002064463_28382	87.9114	B1	TTCTGCTTTTACGTCCACCTTCCCCACACGCCAAATTTTTTTGCTTTTAAATCGCTTCTCTGTTCTCTCGAGATATCAGAAACCGCGACCGTCCGTATGGAG
191	Ujcf7180002070690_11735	87.9114	B1	CACCACAACATAAGTACATGCTTGTCCTAACGGACTACTTCACCAAATGAATCTAGTCGAAGGCTTATCAGAAACATAGAACATCAAAGTCTGCAATTTCAT
192	Ujcf7180002072975_2070	87.9114	B1	TACTTCCTACACTTAATAAGTTGTGTGAAAGCTCTCTTTAGAACAGAGCTTCTTGCATATACTCTGCTTCTGACTGTGCATGCCCTTGTCCGTGTCCTTCAG
193	Ujcf7180002079537_12967	87.9114	B1	TCTTCTTTCATCTTTGTCACATTAAAACTCGAAAACAAAAATGAAAACCACAATGTTGGAAAACAAAAGAAACCTTGGAACCCATCCGACAGTGGCAGTAAT
194	Ujcf7180002081430_18531	87.9114	B1	TGCTTGATTCCTATTCTTCATAGATATCTATCTAGAAAAGAGCTTGTCAGGAGGGTTGTGCCTGATGTATGCGTTAGCAAATAAGTTATATTTGCATTCTTG
195	Ujcf7180001960833_3530	87.9114	B1	ATTGTTGTGAATGGACTCATTCAGTTAACAGCATGCAATATTGATATCAAGAACTGTGTGCATACCCGATTTGAATGAATGGATCAACTGATACAGCTGTCG
196	Ujcf7180002068346_663	87.9114	B1	CTCAATCGCATGCATAATCGATCAAATCGCCAGAGAAATCGCCTTCGGCAAGAGGATTTGAGAGAAAGAGAGAGAGACGGAAAGAAAGACAACTTTGACGCG
197	Ujcf7180002074465_10843	87.9114	B1	TCCAGAAACAATGGGAGATTGCATGCACCCATAGCATTGCCTACTCACTTTAGTTTTTTTAAAATAGTTCATAAGTTTCAACTTATGGTCCTAGACTTGGCC
198	Ujcf7180002080111_31823	87.9114	B1	GGATGCGCGTACGCTTGTTGAGCATGCAAGAGTTGAGACTCAAGTGAGGTTTCTCTTTCTCCGTTTTATTTTTTTCCTAATACCGTAAGAAGACCTTTTACA
199	Ujcf7180002064634_12778	87.9114	B1	TGAATTGGATCTGCGAGACTTCTATGTTCGGTTTCTCCAGTACATACCACGGCAAAGACAGGAAAACAAAGCTGCACAAAAATCAAGGAAAACGCGACATGT
200	Ujcf7180002071647_2588	87.9114	B1	GGGAAAAATCTATATTGCTTGGATAGTGAACCTGATAATACAGCAAAAATAACATCAGCTTAGTGTCAAAGAAGTGGACAAGAAAGTAGCATGCTTTATAAT
201	Ujcf7180002066465_22328	87.9114	B1	TTCTAAAATATTAGTACTCCTGCTATGGCTTTTTCTCTCCTCGAACCCGAAAGTTTGTGGTCTTTCTCTTTGACAAGTTTTCATCTTTTAAGTTGTGACCAT
202	Ujcf7180002070697_30093	87.9114	B1	GCAGAGAAAGCAAATCAGCATCTCTCTTCGACGAAATGTTTGAGAGATGACTCCAGCAAAAATGCTGTTTTCTTGCCACTTTTCACTTTCAGCACTCTCAGC
203	Ujcf7180002066542_14653	87.9114	B1	CCTATACGTCTGTTCAACCAGTAATTTCATCACTTGCATCTAGAATACTTATATGATCGAGTAGCGGACGAGACAGAGAGAGTGCAGGGCGAGTTCATGGAT
204	Ujcf7180002067069_23602	87.9114	B1	ATATCAACTGGATCTTCAATACTTGCTGCAGCTTGTGGTGCAAAAGTAGCAAAGGTATAAAATGACTGAGAAAATCCTTTAAAAGAACGCCAAAATTTGCTT
EJ8-681	Ujcf7180002080866_15715	87.9114	B1	CTAAAATGTGTTCCAGATGTTGTAGAATGCTCATACGTGCAATCCACAACCACTGAGCTTCCTTTCTTTGCCTCAAAGGTAATCCTCAAAACTTATCAAATA
206	Ujcf7180002065061_12114	87.9114	B1	ATTGAGTCCGTCCAATACTCATCTTCCAATGCTTCCTGAAGATTCTTAGGCTCTATCTGTGATACAAAACACTCAACCTCGTTCATCTTAACCATGAAGCAT
207	Ujcf7180002071803_11300	87.9114	B1	AAAAAATAAATAATACTATATCAGAATGTTAGTGTTTATTTAAGTTCAAGAAAAATGTTAGTGTTTATTTAATGCTTAAGAGAATCCACAATCCTAGTATGA
208	Ujcf7180002071232_32100	87.9114	B1	AGACACTTGGCGTCATCAATCTCCATTAGAACCTTATATAGTCGGTTTCATGACCTAACTGCTCTTACGGTCATGTTTCCATCTTTATCATGTAGTGTAATG
209	Ujcf7180002066149_51390	87.9114	B1	TTGTCACCGTATTAGTGAACGTATGCATATAAACGTAACATGCATAAACGCTTACGTTAGGATCAAGCATGCGTTTATGTGAAAAGATTATTAGATTAGTTT
210	Ujcf7180002068343_10899	87.9114	B1	TAGTATGGTTAACCTACCAAAACTGGCATTGTCATTCACAGTTAGCTAAACCAAACTTTACGTAGAACAGAAACATCATTATGTTATTTGTGGAATGATTTA
211	Ujcf7180002080889_25240	87.9114	B1	GAGTTCAATCTTCAGAAAGAGAAGCAAACTTCGAATGTGGCATGCATTTTACAAGTGACCATTTGACGATAAAGTAGAAGATCCTTACCCTTCTTGGAGGGA
212	Uscaffold_980_12293	87.9114	B1	ACAATGGGTATCAGTTTTGGTTTCCACTCTTATGTGGGGAACAGGCAAGAGATTCACGATTTCCAAGATTGAAGGTCTGTCTATTTTCTCTAGGCTAGTGTC
213	Uscaffold_32_34849	87.9114	B1	CATGCTTCTTCAGGCGAAGCAGTGATTGCTCCGTAGGCCGTAATCTCTCACTCGACACAATCTGTTGGTTCGTACCCGTCTTCTGTTGCTCCTGGAGAAGCA
214	Ujcf7180002068821_25409	87.9114	B1	CATGATGCTCATAGTGGACATGATGCATTGGATCCTGAGCTTCTCCAATGTGCATTCGACCATTGGTTCCATGAAGGTCATCATCATCCATGGTTGTTTTTC
215	Uscaffold_619_80829	87.9114	B1	CAAAACTGTAGACGCGCATTGATGGGCTGAGAATTTCTCCTCGTTGAAATCTCACTGGGTTTTAGCGAGTCCATTGCTTCAAACTTCTTTTGATTCATGATT
216	Ujcf7180002066716_26595	87.9114	B1	TGTGATGATCACAGAATTATGACACTGGGAACTAGAGGAATGAGGTGGACAAAGATAGAATGTTCCTTAAGAGTTGAGATCGAGAGTGAAGGGGTATGCATT
217	Ujcf7180002079172_23134	87.9114	B1	GTGAAACCAAAATGTGCGATGACAACTCAGCCATAAACAGAAAACACTTCAAAGAAAGATGATTCAGTCATCTACTCAGGCAACGGCTTCGAAAACCGAAAA
218	Ujcf7180002067498_13301	87.9114	B1	GCGTCTTTATTAACTGTTGTATTTGGCCAAGCAGGACTTTGAGTAGGAACAAACTTAACGGGACTATTCCTGTGTCACTCACTGGTCTTCGAAACCTGATAA
219	Ujcf7180002072542_9413	87.9114	B1	CAAATAGTTCGCTCCAATAGGGTTTCTCTATAAGGGGGTTGTAAGACCCAGACCCGGCCTCTCAGTACGCGGTCGATGCCTCACGTCGCTCGGTCCATACGC
220	Ujcf7180002075951_21999	87.9114	B1	GATGAAGAATCTGTGATAATTATATTTGACGTTTTCAGTAGAGAAGATGCTTTAAGAACCAGATGAATGATTTACATTTGCAGATCAAGGAAAGCTTCGTAA
221	Ujcf7180002076861_26391	87.9114	B1	TGTTATTTCTTTTCAGGGCATAAAAAACAAAAACAAACTCGTTCTTCGGTTCATGGAGCAGCTTGTTTACCCAAATCCTGCTGCATACAGAGATAAACTTAT
222	Ujcf7180002077329_34287	87.9114	B1	GATCCTTCCATTTTTAGTTTCCATCATCGCATCTTTTATATCTGTGGTTGTCCGGCTCTGTCTCTGGAAAGCGGTGACCTTGTTAGCATCGGTTTCATCGGC
223	Ujcf7180002064930_11421	87.9114	B1	TTCTCTGAAATCTTGTGCCCAAGCACAATCCCTTCTTTAACCATGAAGTAACACTTCTCCTAATTCAGCACAAGGTTGGTGTCTTCACATCTCTATAGGACC
224	Ujcf7180002076529_28287	87.9114	B1	TCAAGCTTGTGTAACAATCTATTCCGTACAGACTTGACTCCCAAGTAAGAAACAAGGAGTTAGCTTGGATGGGGAGGCAAGACAAGAATTTAAACCGACCAG
225	Uscaffold_1050_56610	87.9114	B1	ATTATAAAACTAGAAAACCAATCATTAATTACTGCCTCACCTTTGCAGTATTTCCAGTACTCCTTGACCGTTGGAGTTAATGTATTATAAATATCGGTTACG
226	Ujcf7180002080430_41995	87.9114	B1	AACAGAAAGATCTCACATTACTAGACAGATACAATTCGACAATGAATGATATTAACGGCAATACTAACTCTGTAGCTATTGTATTCTTCTTTGACTTTAAGC
227	Uscaffold_927_117110	87.9114	B1	TAAAATAGCGTGTCAATGGTGTCCAACTCATCACCTATGAGTCTTCTAGGTCATCTGTCATCTAAGTTATCTCTGTTAGACAATCCAAGCACATGTCAAGAT
228	Ujcf7180002064785_1860	87.9114	B1	TGCCGTGTTGCGAAGCATGCAATACGCAGGCAAGAGACAATAAAATAGCCCAGGGATTGACCTTAGACACATTAGAACCCAAAGATAAGCTAATCGTTGTCG
229	Ujcf7180002080350_24760	87.9114	B1	AAATGGATTGAAGAAATTCAGGAGACTTCCATCGTCCTGAAGCTTGTGGCATTTGTGAGTAGAATCGTGGAGTTGGTAAACAGTAGCCAGGAGAAGTCAAGA
230	Ujcf7180002080964_3157	87.9114	B1	TATATATGGAAGGCTAGGAACGATAAGTGTTCAGAGGGATCGACAGGGATCCACTGGAGCTAGTTCGTTATGCTGAGAGTGAGTGTCAAGCCTCGTTTATTG
231	Ujcf7180002078790_24189	87.9114	B1	AGTCCCTTGTGCATCAGCCACTACCACAATTTTCCCAGCCGCGTTATACACAAGCCCCTATATTGGTATTGATTGACACTAACTTATTTGCCTTACAGATCG
232	Ujcf7180002066050_16387	87.9114	B1	GGTTTGAGAACCAATAACGCATGCCAGGAAAAGTATATGGCAATAAAAATAGACATGAGTAAAGCGTATGGTAGGGTGGAATGAGACTTTATTCAGGCCCTC
233	Ujcf7180002066804_5088	87.9114	B1	CTTTCAACAAAACTTTAGCTGGGGCATTTTGACATGTTGGCTGTAAGGTACGAATGTATGAGCTGCCCCTAGTATAACCTAATCACGGTTTGGTCCTTACTT
234	Ujcf7180002078153_10521	87.9114	B1	GCTTATTTTGTCGATTTTTTTTACATAATATAGACATCATATAAACTACTGAACATCCTTCATTAGAACACCCAAACATTCATACAAGATGGTGATAATACA
235	Ujcf7180002079054_11116	87.9114	B1	GCGATTTCAACGACACTTCCAGTTCTCTCATGGAGTGAACACTCTGTTGCATTTCCATTATGAGAGGCTTTGTGGATTTTGCGAGACGTGTGGGATGCTCAA
236	Ujcf7180002069918_7935	87.9114	B1	TTTTGTGTTCATATTAGCAGGTCTAAGAAACAATGATGATTATGGCTTCATTTTATCTCTAATAATACTTATGACAGTTATTCTGCTTTTTTACATGTCCTC
237	Ujcf7180002071681_41200	87.9114	B1	TAGCATGCTTAGTTATTGCTTGAGAATCGTAGTAGCATGTTAATCGTTAGGTTCATTGGTTAGTTAGAGAACGTTGAATGCTTAAATGATATCGCTAGGTTG
238	Ujcf7180002080497_6466	87.9114	B1	TCTCTAATACTTCAGGTGATGGGATCTCTTTGTTCATCACGCTTCCACAACTACATTTTGAGGTGTTGAAGTTACTAAAAAACTCTCCGGATGATTTTCTCT
239	Ujcf7180002076041_45305	87.9114	B1	CCGTGTTGAAATCGGAGAGATCTTTAAACCCCAGGCCTCCTTCATCCTTATGATCACATAGTTTGTTCCATGATTTCCAGTGCATGCCTTTTGTACTTCCGC
240	Ujcf7180002068846_48247	87.9114	B1	AGTATTATACCGTGCATGCGCATGTAGTTTTCCCATATGGTTTTTTTATAATCACCAGATATCCGGTCACGGTAACATACAGCTAATCTTGAGGTAAAAAAA
241	Ujcf7180002078621_41439	87.9114	B1	AGCTCAAATAATAACGATCCAATAAAACAAAACAAAAAAGGGTTATATTAAACGATGGGAAACCTATATCTTAGTTCCTGGAGAACATTGCTGATCGTCAGA
242	Uscaffold_1195_169706	87.9114	B1	TATGTGGCATGCTCACTGCTGGTTTTTGCTGAATCACTATGGTTTACCCTAAGAGCAAGGTAATAAGTAGATTTATCCAATGAGTGTTATCGTTAAGCCTTA
243	Uscaffold_1499_18331	87.9114	B1	CATCTACCAAACTCTTCAGTCTTCATCACCTCCAAGAACAATCTCTCCTCTCCTCTGTTGATCAGTGCGTCAAGATCCAACTAGAGCATGCATCTGTTGAAA
244	Ujcf7180002074782_22989	87.9114	B1	ATCTCATCAAGCTTGTCCTGTAACAGCTTATCGACTACCAGCTTTCCTCAGAATGATGTAGACTCGTCGTCTATCGATGGCCGAGAGCGTCTGTGGATCGAT
245	Ujcf7180002077972_3946	87.9114	B1	CAGGCTTTGCTGCTTTCCACGTCTGGATAAGCATAGATTTTATTGTGCTGCCGGACTTTTGCACTTATTGCTCCCTGTATGTCACAGTACTTTTGCAATTTT
246	Ujcf7180001960903_7362	87.9114	B1	ATCAACTCCTTTACGTCCCATCTTCTGGAAGCTAAACCACCTCCTTATACTGGTTGCTTGCACAGGACATCAGCTCAAAACTTGATTCCCAAGTTACTTTGC
247	Ujcf7180001975598_615	87.9114	B1	ATAGCCGGAATGTGTATCTCGGATTATGCACTGATGGAAAAGTCCATTCGGAATGTAAGGGAGACAATATTCATTGTGGCCAGTCTTTCTTACGCCATACAA
248	Ujcf7180002070784_11919	87.9114	B1	GAATGAAGCTTCTTTTTCTAAGCCTGATCTAGTGAGTAATTCCATCAGTGTTGATCTCAGTCAGATTAATATGGCTCAGTTATGGACACTTCTACATCAGCT
249	Ujcf7180002077821_18948	87.9114	B1	TTGATCTTCTGTTCTGGCACTTCTCTATTCCTTTCTAGATTCTTTTGCTAGTCATTTGTGGTTTTGGTTCTGTTTCAGTACCAAGGTTCTCGTGACTTTTCA
250	Ujcf7180002077909_2879	87.9114	B1	GTTGCGGCTGCACAAGATGGTAATTTTCAGATATTTCCATTGGATTTTGAAATCGTAGATGCTGAAAATGATGATTCTTGGGAATGGTTTTTCACAAAACTG
251	Ujcf7180002077971_6723	87.9114	B1	CAACACCAACGATCCCACATGCAGCGACCTCCGTCAAGTGCTTAACTTGGAAAAAACCAGGCGTGTTGTGACTGGCAGTTCTGTTCCCATCAAGCAGGACGA
252	Ujcf7180002081348_24762	87.9114	B1	GATGAGACAACCACTGGCCTATCAGTTGCTTATACAGAAACCTCTCTAGGTGAATGAACATTGACCTCCTATCTTGAAAACTCACAAACTTATCTTGAAAAC
253	Ujcf7180002075700_4389	87.9114	B1	AGAGATAAAATGATGAAAAAGCAGAGACTTGAAGATTGCCTTGCAAGAAGAGTTTGTGCAACGCTTCTTTGTCCTTGTCGCTTGCCAAATGAGCAGCAGCTA
254	Ujcf7180002078887_25219	87.9114	B1	TTCTTAAACGAAGAGATCAGTGAAATGTTGCTGAGAAGAAGACATTAAGCTTTAAGATTGCGATTTATAATGATACTGATGCATGCTATTTCAAGTTGATTT
255	Ujcf7180001975633_362	87.9114	B1	CATTCATACACATTCTAGGAGGTAAGTTATATGGCGTCAAGATTACAGGCCATAATGAATGATTACGGGACATACCAAATGGATTAAATCCATCTGTACATA
256	Ujcf7180002002638_267	87.9114	B1	ATTTTTCTCTTCATACTGTCTTGACTATCACTGTTCTAACTTATGCAGAGACTAATAATATGCAATGACATTATTGTATTGCCAAAGTTGTAGTGGAAATCA
257	Ujcf7180002065292_47437	87.9114	B1	GTGGAACATCCAGTTCCCTATGTTCATACACAAAATGGCATGGCCGAGTTATTGATAAAACGGTTGAAGTATGGGGTCATGCTATATTGCATGCGGCTGCAC
258	Ujcf7180002079410_1147	87.9114	B1	AATCTCAGCATGCACAAATCACTTGGGAGATATGAGATATTGTTTTAGAGGCCTACACAAACGCAAAAATCCAAAATCAAGAAGTAACAACATGGGTAATAA
259	Ujcf7180002068032_26198	87.9114	B1	TATTCAAGCAACAATGCATGCTTCAATCATGGAGTTAGGAGCGATGCTCGCCTTACGCGACAAAACCCTCTATTTGAAGACGCTGAAGCAGAGGATGCCGGG
260	Ujcf7180002065484_2771	87.9114	B1	GGGTGATAGGCGGTACTCATGGTTACCCTTGTTCCTAGAGCCTTTTGAAAAGCTCTCCAGAATCTAGATGTAAACCTCGGATCCCTATCTGAAACAATTCTG
261	Ujcf7180002065674_15794	87.9114	B1	AGAGGGGTTAATTGGTTTTACTGATGCAGGTTATCTATCAGATTTCAGACAGGTTATGTTTTACATAAACCATCGCAGCAACATCAGATTTGTGTGTGTATG
262	Ujcf7180002065899_33439	87.9114	B1	ATGCCAAAGAGCATCAGAAGCAATAACACACAGGAGCGGAACTAAACGCCTAAGGGAAATCAGAACTAAGTTTGGTGTCTTCAAGCAAATAGAGGCCTCCCT
263	Ujcf7180001963127_470	87.9114	B1	TTCTTAGAGTTGGAGGGAAGATCCAGAGAGATTTGTGATTGGAACTCCCTTATTTGTTTCTCTATCTATCTATCTATCTATGATTTTCTTCTTTCATCTTGT
264	Ujcf7180001983682_1660	87.9114	B1	CTTGCTCCTAGTTCTAATATTAGCTGCTCATATACTTCTGTTTCTGCTCGTAGTATGAATAAAAATGCATTGTGGCATGCTACTAGGACACCATCATAATAA
265	Ujcf7180001985864_193	87.9114	B1	GCTCCATGTTCTGAATGCAAAGAGTTCGGTTGGAACCTTTGTCATGAGACAAGACTTCAGCACCACTGGATTCTAGGATGAATCCATCCTAAGTGGGGGAGA
266	Ujcf7180002026668_438	87.9114	B1	GGTTTGAATGAGGGAGAATACCCGGCATAGACTACCCGGGGAGAAGGACCCGCACGTTCTGATGCTTTCTGGGAGCCAGGGACTGCATGCGGCTTGAGACAC
267	Ujcf7180002044500_403	87.9114	B1	ACAGAACCGGAGTCGGGTTTAATCTATTTCTTGTTTCTCTTTGCATTATCTGGGTGCATGCATCAACTATTCATCCTTGTTTATCTTCGTCTCAATTTGACA
268	Ujcf7180002057012_472	87.9114	B1	GTCTGTGCATAAGCCAAGGTAAACGTTTCTTGGTTCATCAGCAAAAGTAAGAAATACGTTATTAAAATGTTTCCATGCTTCTCCATCTGAGGGATGACACAT
269	Ujcf7180002075907_1326	87.9114	B1	AAGTTCTTCATCTGCCCTCGGTATAGAAATCAAACTTTGTGCAGTCAAATGTGGGCTAGTTTTAATACCTTAAAATGTAGTTGCGGAAAAAAGATGGAGATG
270	Ujcf7180002075986_10666	87.9114	B1	CTCCAATTCCTCTTCTATGCTTCTTCATCACCATCATTCGATATATATACAGCCAGAGAGACCTCCTTACATATTTTTGTTCCACACTTTTCATAGCTAACA
271	Ujcf7180002076065_28502	87.9114	B1	GCGAACATTATACATATTAGCAGATAACAGTCATAGTGATCTATAATCATATATGTCACCTAATCCCGAACATGTCACCCATTATCGTTTGTATTTCAGTTT
272	Ujcf7180002076885_1407	87.9114	B1	TGGCTATTGACTCTTCTTGATGTCTTTGTTGCCAATACTCTAAGACTAATGATCACATGTTCTTGCATTGTACCGTCTCTGCTCAGCTCTAGCACTACAAGA
273	Ujcf7180002077194_27405	87.9114	B1	CGAGAAAGCTTCTCACGTCTTTTACGTTCGTGGGCGCCGGTAAGGCAGTCATTACCTCAATCTTAGCTGGATCTACTTCTATGCCCAGAGCAGATACTTTGT
274	Ujcf7180002077602_19888	87.9114	B1	AGCATGCTAAAGTTATCAAGTTCTTGGCTGGTTTGAATGACTCATATTCTGTGATCAGGAGTCAGATTATTATGAAGAAGAATGTTCCAGAGTTATCTGAGA
275	Ujcf7180002077661_15200	87.9114	B1	CCACATTGCGACATACCCGGTCTTCCATGAACGCACCAAACATGTGGAGGTTGACTGTCACACCACCCGAGATCAGGTTAAGCTTGGTTTCCTCAATGTTCT
276	Ujcf7180002077919_30073	87.9114	B1	TTTGCATGCCACGACCTTGAAAAGAGAAAAATAGAGAGGAAAAGAACCAGAGAAGACTGCTTGTGTGAACATATTCTTGAATGAGTTGAATCAATGTATCCT
277	Ujcf7180002078261_7967	87.9114	B1	GACCTGTAAGTGTCATTTTCGTGGAAATGCATGCCTATGGTGATCCTGATCCGGGCATGTCCGGCATTACTGACAGGTCAGTGGACGCGTTCCGTAAACAGT
278	Ujcf7180002078754_20428	87.9114	B1	AAATCTTCCCACTAGTCTATGCTGTGGTCGATGGAGAGAACGACAAGTCATGGGAGTGGGTTTTCAACAAGTTGTCATCATTCGTACCCAACGAAAACGGTG
279	Ujcf7180002079046_6583	87.9114	B1	GATTCATCATACTATGTCTCGTATTTGGCTCCACAATGGCATGCTGCCGTGAATCCTATAACATCTCCAATCTCTCTACTGGGCATCTGTGACTTCACATCT
280	Ujcf7180002079175_26663	87.9114	B1	AGCGAGAAATCGGATTCTTGGAAATGGTTTTTCGAGAGGTTGTCCACTAATGTTGAAGATAGTAGTGATTTAAACATAATTTTCGATAAATGTGCGGCCATA
281	Ujcf7180002079336_17314	87.9114	B1	TGGACAGCTTGTGTCAGCCTCTTTTCCTTGAGAATTTTGTTGGACCGCAACCACTTATCCATGTTCATTTCCCATCTTAGGTACACCTCTGGGTTCCTGCTT
282	Ujcf7180002079447_10226	87.9114	B1	ATAGAGCGTATAGTGCCTACTGTGGAAAACATTGACCTTGGGTACTTTGAGATGGTTTTACTGTCAAACCCGAAAGTGTAAGTGTCCCATTGGGCTTTGCGG
283	Ujcf7180002079489_24779	87.9114	B1	CGCCATTAGATTTAGTCTAGGTTACTTCTTCAAACCACTTTCTGACAAACACATTTTCTTGTCTTTTTCAGGTGCATGTCCAACAGTACCAGAAGCAACAAG
284	Ujcf7180002079613_14924	87.9114	B1	AGTTGTATAACAACAATGAGTAGTGAAGCCCCAAGCGTCAACATCCTGTCAATATAACTGCTGTTTAAATGTATAATTCTCTATGCATCCTCCTCTTTAATT
285	Ujcf7180002079715_22188	87.9114	B1	TTGGTGTTGGAAACTGATCTTCGAAAAAGACAACGTCTCGACTGGTAAAGAACTCCTCATTGTCAATGTCATACACATTCCAGGCTTTCTTTCCGTGAGGAT
286	Ujcf7180002079878_21545	87.9114	B1	TCGACTCTATTTAATTTGGGCTTAATCTGTTATTTTATGACGCTAGGGTGGACGCATAACATGGGCCTGCCAGAAGTTCATTTAGGCCCAACCCCCAAAACC
287	Ujcf7180002080018_12173	87.9114	B1	AAACCAAGATATCGTCGATGAAGACAATCACGCACTTATCCAAATACTCGTGAAACACATCATTCATAAGCTTCATGAATGCTGCCGGTGCATTTGTCAACC
288	Ujcf7180002080053_32493	87.9114	B1	ATTGTTTGCACAAAAATGTTGTTTGCATAATCTCTTATATATAAGGACAGAACTGATTGTACACTTACACATCAACTTATCAGACACGCTCTTAAATATTTT
289	Ujcf7180002081376_58246	87.9114	B1	AGTGAACAATCCTAACAATAAATATCACAACTATAGCAATTAAAGGTTGGGGCTAATCCCTCATATCCTATTTAAACCCTAAATCTAACAAATGAATCTACG
290	Uscaffold_1518_14819	87.9114	B1	AAAAAAACGCGAATGGTAACTCTGGGGTAGGAGAACTGCAGGTGCGGGTTCCAAATGGTAAAAGCAGTTTAAGCAGTGCAGATCAAGTGGAACAAGTGCGGA
291	Uscaffold_853_29599	87.9114	B1	CATATAAGCATGCAGCTAAAAACTAGAGTTTATATATCATTATGATATATTTGTACTCTTTTGATCAGTAAAACACTATATTTAATCTTTTCTTCCTGCTTT
292	Ujcf7180002064585_16877	87.9114	B1	ACTATGACAGGAAAGGAGTTATTGTAGAGGAAAGCGTATTTTAGTCCAGACAGAAGTTGTTTTAATTCAACGTTCGGTACTTTTTCCGAACCCCAGTTGTCC
293	Ujcf7180002064811_8415	87.9114	B1	AAGCTGATCTCGTCTGTACCGAGGAGCATGCGCTTTGGATCTCCCGTCTATTGACCATTATTTGCGTTCCTGGTGCTCTTTTTGGCGGCTTCATGACTGATT
294	Ujcf7180002065058_2478	87.9114	B1	CAATGGCGAATGCAAGAATTGAGGTGGAGCAGTTTAATGGGAAGGAAGATTTCTCATTGTAGAAGAAGAGGATGCTAGCGCATATGTCTGTCTTTGGTTTAG
295	Ujcf7180002067354_11270	87.9114	B1	TGGGTGTCGGTTTGCATGCGCAGATCGCAGGTATGGAGGCACCTCGTGCAACGACATGTCAAGCAGCATGGTATGGTTCATGCACGCCTACACCTCCTCCTT
296	Ujcf7180002067440_42448	87.9114	B1	TATATTTATGGAGTTAAAAATTTAGTAAAATTCTAAATTTCTAAGTTTTTATGCATTTTTATGCAATAAATATTTTTCAACTTTGTGAAAACTTTGTTATGT
297	Ujcf7180002067455_10988	87.9114	B1	TGGAAAACGCTAGACTTAGGGTTTCTATTCAGGTATTGAGAGATTATAATCCTATAGATGCCTAACAGTTGCATGCATGATATATTAGAGCTCGACTACTTT
298	Ujcf7180002067533_8440	87.9114	B1	TAGCTAGATCTCCTGCCACAAAAGACATAATAACCAAACCGGAGTAGAACGTTGGAGACTGTACTTCTCTTCTTTTAGAAGAATGCATGCCGTTTCTAATTT
299	Ujcf7180002071710_7894	87.9114	B1	CCCCTGTCAATGGTGCCTTCTATGATTTTTCTTGCATGCTGAAAACAAAGGTATGTCAGTAGTTCCACTTTTGTTATTTCCTTTGTCTATATTTAGTATTTT
300	Ujcf7180002075491_18087	87.9114	B1	AAGGTTATGCAATTCCAGCAATCAAAACAAGCAATCAAACAACCTTACCCCGAGTCTCAACAGCCGAATGTGTGGTGAACCAATAACCCAACCAAATCCTAG
301	Ujcf7180002080113_4483	87.9114	B1	CTCTCTCTCTCTAGCCACGTTGACTTGCTTCCTATCTGAATTGATCTCCACTTGGTTGAACTTCAGCTGGACAAAACCTTCCTTGGGGGCTGACTTGAAATC
302	Ujcf7180002080694_46796	87.9114	B1	CTACTTTTGATATGGCCAGTGCACAAAACACAGTTCGAAGGAACCGTCAGACCCCATCTAATAAGTCTGTCTCTGGTGACCATCCTATCTCGTGCAGCAACC
303	Ujcf7180002080697_11919	87.9114	B1	GCCAAGCTCGGTCGCTATAGCGATCAAACATGCATGCATCCCGGTCCTTTCGTAGCGTCCGAAGTCTTCCGAAATGATGATATGATGTAAAACTATGCAGTC
304	Ujcf7180002080700_18861	87.9114	B1	GTCGATCGATTTGTCTTGAAGAGGATCGATCGATTTGTCTTGAAGAGGATCGATCGATTTGTCTTGAAGAGGATCGATCTATTTGTCTTGAAGAGGATCGAT
305	Ujcf7180002080720_15146	87.9114	B1	TTGGAAAGAATATGAAAAGTGGGATAACTGTCAGTATTGTGATGCACAACAAAATAAGCCTAGGAGGGACGATCACAAGGAGAAGACTGCGGCTGCAATGAG
306	Ujcf7180002080840_16965	87.9114	B1	GTATACTCTTGGCGTGGTGAGATCGATTCTTTGTTGTAATTATTGGATCGAGTTGTTTGGAATCTATATTGATATTCGAGTTTTACTGTATCAAAGCTCAAG
307	Ujcf7180002080954_24793	87.9114	B1	AATACTGATACATATCACATAAATGGAAATATAGAAATAGTTAAAGATCGTATAAGGAAAAAAACTTGTTCGAACAAAAAAAAAAGATCAAACGTTCTCACC
308	Ujcf7180002081432_17995	87.9114	B1	CCTAAGTCTAGCGTTTTACAAATAAAGTTTCAAACCAATCATCTTGTTATTCGAGCAACTGCCTTGCTCACATAGGATTATTTACATTGCTTTAAGCCATAA
309	Ujcf7180002080388_14536	87.9114	B1	TATGCATTGAAAATATAAAATATTGATTTTTTTGAAACAAAAATTTTTCCTATAATATGAATCTTTTTGAAATAGAGAGAGTATAATACGTCTATGGAAGCC
310	Ujcf7180002079649_14470	87.9114	B1	CTCATAATCAGTTATAACTCAAAAACTATAAACTTAAGAAACTCAGGACCGGTCTGATTTCAAATAAATCGACCCAGATTTTAAAATATAACCGTTTGGACA
311	Ujcf7180002073291_8574	87.9114	B1	AAGTTGATTCCTGAGCATAATCTCAATATCTAATGGAATGAACACTTCAGTCAAAGCACACTACAAGAAAATATCATATATATAGCATGAAGAAAACGCTAT
312	Ujcf7180002080270_25531	87.9114	B1	GCGCCTTTCTTGGTTACTCTACGAGTCAGAGTGCCTACTTGTGTCTTCATATACCCACAGGTCGGTTATACACCTCTCGACATGTTATCTTCCAAGAATCGA
313	Ujcf7180002070731_22194	87.9114	B1	TCAGAGGCTCGAAAGATCTTGTTTATTGATCCTGCAATCACCACATAACATTTACATGTGTTTTGACCTCACTTGCACAATATCAAAAATCACTGTACGGTA
314	Ujcf7180002079933_11191	87.9114	B1	AAATATATCACAATACATATTGAATTACTGATATGGATATTCTATACAACTACATGTACCATTTCTCGTTAAAACTGATAGAAACCTCGTATAAATGATATT
315	Ujcf7180002079229_9248	87.9114	B1	ATTGTCTACCACTAACGAGCGCAACATGTTGCCAATTGACATGTTAACGGCCTCTGTTTGACCGTCCGTTTGAGGATGGTACGCTGTGCTCATGTCCAAACT
316	Ujcf7180002069845_197	87.9114	B1	GTTTTTGTGAGGAAAAGAAATGAGAAAGGTGAAGTCGCGAGATATAAGGCACGACTCGTTGCACAAGGATTCTCACAAAGACCAGGAATCAATTATGAGGAA
317	Ujcf7180002078141_598	87.9114	B1	TTAAAAACAAAAAAATATATTGATATTTTAACATTTTAATTAGGTTATTTCTGTTACAGACAGGTGTATCCACTAGTCATGTGCCACAGTTTGATGAGTATG
318	Ujcf7180002079749_398	87.9114	B1	GGGACGCCAAGCCTCAGGGTACTAAAGGTCATAATGAAACCTCAATAAGTTATGTCATGTCAGGAACACATTGGAACAAGAGAAAGAATGTCGACATTGATA
319	Ujcf7180002066236_9462	87.9114	B1	TGAAACTTTATTTGAAAAACGCTAGACTTAGGGTTACTATTCAGATGTTGAGAGATTATAATCCTACAGATGCCTAACAGAAGCATGCATGATATATTAGAT
320	Ujcf7180002070634_5788	87.9114	B1	GTTGACCACAAATCTTTCAACTCTTTTATTAGTGGTTGTAGAAATACATCCAAAGACCTTTTTGGGTGGTTCGGACCAGGTATTAATATGGTCAAGAATAGA
321	Ujcf7180002071844_29670	87.9114	B1	TTGACGCAGCTCTTCTCCATTGGCGCAGCTCTTCTCATCTCCATCTCAGGCCTTCGAGCTCTCTCATCTCCATCTCCGACGCAGACCTCGAGATCTCTCATC
322	Ujcf7180002075216_2586	87.9114	B1	TGCACATATGAGGGGAAGTCATTACACACTGCACTCTTTTTTCCTTAACTATGGTTTTTTCCATTGGGTTTTCCTGGTAAGATTTTTAACGAGGCAGCATCT
323	Ujcf7180002071009_21799	87.9114	B1	AAAGGTTCTCCCTTTACATCTTTTTGTCTAGTCCATTAATCATATCGATGGCTTCACAGATTAGAATTTACAACCTCCTTTTTATTTTATTTTCAAATCCCA
324	Ujcf7180002075804_29497	87.9114	B1	TATTCGTTGTCCTATTTATCAAATTTTCTTCAAATTCTGAGTTCACACCTGAGCACATAGCTAGAAGCTCCTCTTCCAAACACTCTTCCAACAAAAAAACAT
325	Ujcf7180002081050_41125	87.9114	B1	ATTATATGGCCAGTACAAGCAATATATGCTTACTACAACTATCCAGAAAGAACTCTAAGAAGCTATCATAAGCCAAGGTTTCAGTTCAACTCTGATCGGGTC
326	Ujcf7180002070404_25180	87.9114	B1	TGATTTGTCCAAAAGGGGTCCAAACATCGTACCAGAAACTAATCCTTTGGCCATTACCTACAATTGGCTTGACAAATCTGATCGCATCAGTCCTTAGTTTCA
327	Ujcf7180002066929_24768	87.9114	B1	CATTCTTCTATCAATCTCTTGGCATTGTTGAGTTTGTGAAAGGAAGTGTCGAATCCGGTAGAGTGTAGCCCCTTTAACTTTATTTTTCTTCTGTATGGTTTT
328	Ujcf7180002081012_17170	87.9114	B1	TTAATGAGGTCGAGATCGTCTAGGAGAATCTTAGTATTTAGTTCTTCTCGTTCCAGTAGTAACCTTCGTCTTACTCCAGGAAATTTGAGTTCTGCGTGAATT
329	At4g15210(4g66)	87.9114	B1
330	Ujcf7180002071484_12691	87.9114	B1	GCAAATATATCATCAATATCGACATTCTTTCTCTTGTTCCATTGTGTCCCGGACATGATATAACTTATTGAGGTTTCATTATGACCTTCAGTACCCTGAGGC
331	Ujcf7180002076918_12426	87.9114	B1	TAACATAAAAGATAAATTTAAAATAACAAAACCATTATAAGTAAGATCTAATAGCAAACACCCCTTTGTCAAGTAATACATGATTGAGCCTTTTTTCTATAG
332	Ujcf7180001961045_11149	87.9114	B1	ATGCAACAACAGAAGTTAAAAACCTTCGAAAAGCTATAAAGATATTTCAGAAGAAGGATGTTAAGGATCTAGGAGATGCAAAGAGGGCCTGCCAAAAGATTA
333	Ujcf7180002079597_16474	87.9114	B1	ACAAAGGGATGTTGAGATGATCATTGCTTAAAAATTAAGCATGCATTATTCTGAAAGCTCCAACCATTCCGCATCTGAAGGTGGAGCTGTTCCATGCCGCAT
334	Ujcf7180002066959_18389	87.9114	B1	GATGTCTTCTGGCAGCAGCTTTTGACAGAGAATCCTGGCTCAACTGAGCTGCGGGAAGTTCAATCAGAGAGGAAAGACGATAAAGCTGAGAACCGTTGGTGG
335	Ujcf7180002078412_1696	87.9114	B1	ACAAAGCTAGATATTTAATACATAGGAAATGATAAAATCAGTGCATGGAGGAGAGAGAGTGTTCTTGAAACAAGTTTTCCTTGCATGCAAGAGAGAAAGCTT
336	Uscaffold_332_12876	87.9114	B1	TAATCTTAGCATGAACTTTTCGATTTTTGTTCCCTCAGGTTTCACCAAATACTTTTATTCCAGCTTTATTTGGGCATGCAAGTGGAGACAAATTCATCCAAC
337	Uscaffold_1204_16284	87.9114	B1	CTGGATTTTGTTTCGTTTCAAACGAGCGTGTTCCTCTCGTCTGTGGATTTTTATCTCCATCACCATTTTATTTGTATCTCTACTACTTGTCTTCTCCGGATT
338	Ujcf7180002071275_39848	87.9114	B1	CTTCTGAAGCTTCACTGTCTTCCATTTCCGCAAAGGGTATTCTTCCTTCAATCATCTAAAACATTCCGACACGGAAAGGAATCAACAACATGAACAAAGAAA
339	Uscaffold_287_38203	87.9114	B1	CTCAAATGGATATGTTCATGACAGAGGATAGCCCTGTCCGCAGGCAAGCCGAGAAAGTTACAGAGGTTTATTTTCTCTTTTGATCCATCTTATCAGTCCATT
340	Ujcf7180002076527_20351	88.0513	B1	TCTATTCTTTCGAGAGGTTGTTAGGTTGCATGGCATGCCTAGGACTATTGTTTCAGATAGAGATACTAAGTTCCTTAGTCATTTCTGGAAGATTTTGTGGGC
341	Ujcf7180002078101_11104	88.1713	B1	ATCTGGAGAGATACCAGTGATAGCTTTGAGTTAATACCCAATAGCTTTTCTGTGCTTGTGTAACTTATTTAGCAACAATGCGAGCTCTCCATTACTCTGATC
342	Ujcf7180002078275_30720	90.4163	B1	CGAAAATTTAAATTAAATTTTATTAATTTCTTTCAAATTACTTAATAAACATCTCTTATTAAAAACATAAACATTTTAATGGATCTAAGATTTAGTCATATT
343	Ujcf7180002076731_10259	93.6878	B1	TGTCTCTAACTCATTGATCCATGATCCCTAACACCCTAAACCTAACAAGTTGACTACTCAGCCATGAAACAAGAAAACACAGAGATAAAAGATGAAGAAAGC
344	Ujcf7180002079605_32538	96.7614	B1	TACGTCAATAAGGCACTAGACGAGGCCGTTCCACTTGGCGAGCCAGTACTCAAGATCCGTGAGGCCATGAGGTATACGCTTCTCTCGGACGGCAAACGCGTA
345	Ujcf7180002080283_32658	100.629	B1	GAACTCTCTCTTGAGGATGTGCTTGTCATGAAAGGCCTTGGTCTTTTCCTTATAGATCCTTGAGTTCTCAAAGGCATCCATCCGTATCTCATCAAGTTCATT
346	Ujcf7180002066775_6831	104.85	B1	TTCGCTAACAATAGCCGGAATGTGTATCTCGGATTATGCACAGATGGATAAGTCCATTCAGAATGTTCAGGGAGACAATATTCATTGTGGCCAGTCTTTCTT
347	Uscaffold_1385_27936	108.257	B1	CAATAGATGATTTTGACTCGTCTTCCAAGTGTATCCTATGCATGCATAAATGGGCGAGATACCAGGAATGTCATCAAGAGAATATCCAATAGCTTTGCGATA
348	Ujcf7180002072954_16605	109.369	B1	TCCGTATGAAAAAAATCATCCAAAAAATATAAAATAAATATATGTTTCCGTTCTTTGCATGCAGCGCATGGACAATCTCTTGTTGATACTATTTTACCTATA
349	Ujcf7180002080109_16432	110.515	B1	AAAGCATGCATAGTGACTTATGTGGGTACCTATTTTGTATCGTGCGGCTGTATTTCTAATATAAAATCAGTTAGTGCTGGATTTTTCCGTTTCCATTTATAT
350	Uscaffold_711_5775	110.515	B1	TCTACATTTTTTTGAGTATTCTCTTCTTTTCGATTTTGTTGGGTCTTAACAAACTGCATGCACTGCATTGCATCTAAAGGGATTCTGAACATTAAAAAATCA
351	Ujcf7180002081079_28890	110.515	B1	TGCAAAGTAGCAGTTGATATGATAAATGAGAAAGAGTATCATGAAACAAAGTCTATTGAAAAACGTACACACATAAATGATTGGCCAAATCAGAAAGAAGCA
352	Ujcf7180002080028_30581	111.612	B1	TCTCTTCGATCCGGTTTCCGGTTTTGCTTTATGAATACTGTCGAAAGGAAGGAACTTTGCTGGTGCATGCATATATTTGAATTCTAAAAACAGAAACTTTGA
353	Ujcf7180002080718_8128	111.612	B1	ACATTATTATACAAATGAATTTCATCATAGCTCCATTTGTTTCGGTGTAGTGATTAATCAAGCAATGTATCAAGCTTCTCGGTCCCAGAGTGTTTAAAAGCA
354	Ujcf7180002070337_1165	111.612	B1	GAACTTGGGCAAAGAGCATGCCTCATGTTTGGTCTCAAATCCGAATAGTTTACATAGCTCGTGTATAGACATCTCATAAAGCACTCCACTGGATAGGAATGT
355	Ujcf7180002080972_34382	111.612	B1
356	At3g13120a(3g18)	111.612	B1
357	Ujcf7180002080993_42030	112.699	B1	CAGGAGGGACAGACGAACCCAAACTCAACAAGAGCATGCTGGATCAGAGAAAACTGACAACTATTATGAGAGCCACAACAGCTCTTCATCTAGGGACAGCAG
358	At4g15510(4g67PP2*)	112.699	B1
359	Ujcf7180002081251_10889	113.813	B1	AGTTTTCAAATTTCAGTTCCCTTAACCGGTCTCCAGTTATGAGACCAACACTCCAGCAGTTAAGAATGCTTAGACTCTCGAGAAGAGGTGAACTTGATAGCA
360	Ujcf7180002071821_8628	114.885	B1	AACATTCTGAAGAACTGGAGGTCGAAGATTTGGACGATGTGCCCCTGATTGAAGGAGAGCATGCTAAATGCCTCAAGATCAGTTCCAAGTTGGAGGAGGGGC
361	Ujcf7180002074410_30425	114.885	B1	TGTCATTTTTAACCAAAGTGATACCACCCTTCTTTGGGACAACATGCACTGGAGATACCCATTTAGAATCTGAAATAGGGTAAATAACACCAGCATCTAAGA
362	Ujcf7180001962981_1059	114.885	B1	TGTATTCGTCCTCGAATCCAGTGGTGCTGACGTCTTGTCTCATGACATAGGTTCCAACCGAACTCTTTGCATTCGGAACATGGAGCATGCTCGATTGGTTCT
363	Ujcf7180002002391_160	114.885	B1	CAACACTTGGCCAAATATGGGATGATCCATCAAACTAGCTTTCCATACAACCCACAACAAAATGGAGTAGCTGAGAGGAAAAATAGACATCTCATGGAGGTT
364	Ujcf7180002070648_11278	114.885	B1	TTCCGGATCTACAGCAACTCCTGCTTCTGAAACCACATGACCAAGAAACTCAATCTTCCTCTGCCTGAAACTGCACTTAATCAGCTTAGCAAACAACTGATG
365	Ujcf7180002071038_25403	114.885	B1	GCTGATTATTACAGTATGGTACGTCAAACCCCTTTCCATGGATCTCTCTCAGAGCATGCTCAGGACCACATCGAAAGTTTGGAAGAGCTGATTCCAGATGAA
366	Ujcf7180002072036_11418	114.885	B1	GTCTGACACTGATAGATCTAGACATCCACTATGACCCAGTCAGAGTTGTAAAAAAACAGGTCAACCTCGTGGAGATTGGAGATGATCTTGGCTATATTGCAG
367	Ujcf7180002073014_660	114.885	B1	TCTCACCTGCTTTTAGACGAGTCAATCCTCCAAAAGGATTGCAAGGTGCTGTGGGGTTCATATCTGCATGCACCTCATTGATAAGGCGGATAGATCTCTTCA
368	Ujcf7180002074346_14710	114.885	B1	CAATCCAGTTAGAGTCATCAAGCTTCCAAAGGAGATCAAAGATGGCCCAAAACTCATAGCAGCATGCTATTGTGGAGTTGAGTATGATTCTAAAGCCGAGTA
369	Ujcf7180002079536_824	114.885	B1	ACCTTTAATACATAGAAGTACTGTGGTAACATCTTGTAAGAAGTCTCCTATGTTCCTTGCGCGGACGCAATCGCTAGTTCTTTTGTTCTCCAAACTTTCCAG
370	Ujcf7180002080287_18396	114.885	B1	CGAAAAATTATAACCCTTTATAAATCTGGGTTTAAAGTAATTTTAAGATTTGTAAACTAGAGAAGTGTTGCTTGTATTATCCTATATTCTCTGTAAGATTAC
371	Ujcf7180002080879_24603	114.885	B1	ATTATCGCTTTCTTTACAACATCTTTCAGATTCGGATTTAATCTCCTCTGATGTTCAACAGAAGTCATCGATTCCTCTTCTAGATGTATTCTATGCATGCAC
372	Ujcf7180002081068_51918	114.885	B1	GGATTTGAGACCTTAAGTACATGCAAGTACTGTGGTAGCATCTTGTAAGCCATCTCCTCTGTTCCTTGGGCCGACGCAATCGCTAGTTCTTTAGCCTTCCAA
373	Ujcf7180001993545_6102	114.885	B1	ACTCCAACACCTGATTAGGACAAATGAATGCAAAATGATCCAAAAAATGTCTAATGCCTAAATTATATGATCAAAATGCACGAGATGTGGATGCTAAAAACA
374	Ujcf7180002067181_37879	114.885	B1	GATTCTAGAGGAGTATCGATCGATACACCTTTTGCACCGTCGATCGATTGTTCTATATGAATATCGATTGACGCACTCTAGCAAGCTTTGCATGCGGGTTGA
375	Ujcf7180002068302_659	114.885	B1	TGATCTGATGCCGACAATATCGATCGATGTCTTATCAGCGATATCGGTCGATATATGTTTGTCGTCGATCGATGACTCTATAGAAGTATCGATCGATATAGC
376	Ujcf7180002064794_6433	114.885	B1	TGTGAGAGAGGATTGGGAGACGATGCGAACCGACACCGATTTCGACTATTCCACTACAAACCCCATGCATGCAAGACTGAATCAAACCCACAAACAAAGAAT
377	Ujcf7180002073727_14163	118.151	B1	ATACGAGGGAGGCCGTAGAGGCATGCCTAGAGTTGGAGCTTGAGGACAATCTCCTAGTCGAGGAGGAGAGTAATGATATGGCATATGGTTTTAGAATATGGT
378	Ujcf7180001963034_193	121.424	B1
379	Ujcf7180002003181_233	125.784	B1
1	Ujcf7180002065578_17241	0	B2	TTGCCATAAACTTGTTCTGGCATGCTTTGTTGGTTCTCAACCCATGAAACATTTCTTGAGCAATAAGAATATTTTCTGATATCAAGCGTCCTGCTACGAAAG
2	Ujcf7180002075391_9790	4.35884	B2	TCCTTCTAATATTTGTGTGTGAAGATGTTCATGTTAGTTGAATGCGGGATGTATTTAAGGGTAACATTTAGGAAGCATGCATCAGTACTTAATGACATTTGA
3	At1g78590(1g111AJ)	4.35884	B2
4	Ujcf7180002065823_24316	4.35884	B2	CCATCTGCCATCATCTCCAAAACATGGCATGCCATTTTCCTTACTGATGCTGTGTACTCTAGCAACGCGTTTCTGCAAAAAGAAACATGAGTATTAGCTTTA
5	Ujcf7180002066700_22231	4.35884	B2	CCGAGGTATATAATCCTGAGAAAGGGGCGTGGACGGAACTCAGTCCCAAGGATGTTATGCAGATGCTTGGTCGTGCTGGAAGACCTCAGTATGATCAATATG
6	Ujcf7180002025031_513	4.35884	B2	TGCTTACAGCCGTTGGATAAGTCGCATGCTGACTTGGATGGGAGATTGCTGTGAAGTGACAAGTAGAGAATAACAAATCATGATTAAAGGCTTTATGAATGT
7	Ujcf7180002070832_15443	5.44597	B2	GACCAACCAACGGAAACTAGACTCGAGAATTTTCCGTGAAGTAGATGTTCATGTTCTCTCGGACGATCAAAATAAAACCATGGATTGTACATGCTCGAGACA
8	Ujcf7180002077776_22961	5.44597	B2	ATTCGCATGCCGTGCCGAAGTCTCAATAGGTCATTGTCACCACGTGAAGATCCTAAACCATTCTGCTGAGACATGGTCCCTTGGTTCGAAACCTGTCCTCCT
9	Ujcf7180002000406_505	5.44597	B2	AGCTGACAATATATCACTACATCTATTGTAATCTTTCCACATAAGCACCACCTTGAAACTCTCCAACTGCTGTAAACTTCTATGAAAAGACTAAGCAAGAGA
10	Ujcf7180002065063_2117	5.44597	B2	CAATATCTAATACTCAATCTGCTTTAAAATATCATTTCGGAGTCTGCGCCTACGGTAGGATTGTATTGCTCTTTCCACAGTTGCATTCAACGGGATACCGAG
11	Ujcf7180002079672_16644	6.53309	B2	AGCATGCTCGTTTGCATCTTGATGAGGTCAAACCCAAAGGTGTTGTCAACGAGGCTGTTGAACAGATAGCCTATGCTGACCGTATCATAGTAAATAAGGTAA
12	Uscaffold_499_21935	6.53309	B2	GCACACGTGTACAATACATCAATCTCTTTGTTATAATCGATCATTCCTCCTCCTCCTCCTCCTCGTCCGTCAACTGCAAAGTCCATATATTCCGGATTTAAA
13	Ujcf7180001960766_13727	6.53309	B2	AGGTATCTTTTCTTTCCCTTGAGTTTCTTTGTTTACAAATTACAGTGCTCTCACAGAATATGTTTCTTATATCTTGATGCTTGTCTCAGGGTGTTCCTTCAT
14	Ujcf7180002065426_21080	9.78342	B2	CTAATTTCAAATGCAGAGGTAACAAAGCAATCTTTTGCACCAAAAAAAACACTAGCATCTTGGCCACCTAATCTTTGTGTTTGATTCTGTATTTCTCTTTTG
15	Ujcf7180002079995_20068	9.78342	B2	TGTGTATTGTAATTGCCACGGTATTGCATGCTTGCTATTCAAAAGATTCTACATCAGTACAAGTAGATGATCCTCGACTTGTAGCATATATCTTAGGTATCA
16	Ujcf7180002071348_9833	9.78342	B2	GAGATTATTATTATTTTATTTTTATTTTCTTAATGTAAAAAAAATATACGAGCACTGAATGAGAAACGTTCAGCTTTCTTGCCAGCCAAGCTTTAAGTTACT
17	Ujcf7180002069712_1274	10.8706	B2	CAGGTGCAGTTCTCATGTCTCAAAGTTACCATTCACATTTTTTTGTTTTCAAAAAGTAGTTAGTGGAAAATATGTATGCAGTTCAATATTTTTTATCTTTCA
18	Uscaffold_463_1340	10.8706	B2	TCTGCTTCATGATGAGTCGTGGACCCTCCTTACCTTCTCTTTATTATTTGCTTGTATCACCATCTCAGTGATCTCTCTTACATTTTCAAGACAAACTATGAT
19	Ujcf7180002023564_657	10.8706	B2	GCAGAAGAAGAAAACACTATACATACACACATGCACCGACAAGTACAACCCCGGAAGTACATCAGTACATCAACAAACAAGCATAAAGATAAATAATCTGTT
20	Ujcf7180002065082_20330	11.9595	B2	TGGATCTTCAAGATACCTCATGTGGTGACCACGACTGAGGCAGATCATCTAGTGCTCGAAGTAAATCTTGAAGTTTCCATCCTTGCCGAAGTTTTCACCAAT
21	Ujcf7180002069935_26453	11.9595	B2	AATTTGGGGAGGACAAATCAAACCGTGCATGCATATACTGGCAAAAAGTGGAGTATTTGGATAGTATGAAAAATATAAATGGTATCAGAAATGTTACGATAA
22	Ujcf7180002078015_10332	11.9595	B2	CTTTGAACTTAATCACTAGATGCTCGATTCTTTCTTACTCCATCTACAGTTGAGATTCGACTTTTAGAGCATAATTACAGAACTAAGCTTTAGCGTGGGGCC
23	Ujcf7180002078611_26175	11.9595	B2	ATATAGGTTTAGAGAAATGATGAAGGTTCACATGAATACGGCCAATGTCTCCCCGGAATCAGTGTTATATCTCTCAGGTAAATAAGCATGCCATGCTCCAAC
24	Ujcf7180002066681_37325	11.9595	B2	TGGAGTCAAGCAAGCGGAAAAAGAGACCGATATCAACAAAATGAAAATCTCCGCGCTTGCGCGGGACCTTGCCCCTAGTTCTTTTAATGGATTAATCTTAGA
25	Ujcf7180002067536_6108	13.0484	B2	CTAATGTATAAACTAATTAAATAAATACTAACCCACATGGTCTTTTAGGGTCTTTACTCTCTATATATAACAGCAAATATCATTTACATTTCTTCAAGTATT
26	Ujcf7180002066439_9250	14.1355	B2	TAGACAAAGCAGAGTGAATATTGGGCTTCAATAACATTATCCGAGACTCGTATAACGCAGATTATGTGCGTCCGCTTCAGATATGCGATCCTTAATTGGGCT
27	Ujcf7180002067186_21168	14.1355	B2	GATCTTGATTCACAGACTGATGAAGATGGACCAGGCTCAAAACTTCGTTGCTGGTTCAGGAGGCAGGCTGGAGAACAAGATTTGAAAAGTCCTCAGGAGAAG
28	Ujcf7180002068360_18044	14.1355	B2	CATAGCTAAACAAATGACAACTTAGATGTTCATACATACATACACATCAAAATGATCATGAATGTATATATATATATATATATACTAGTTTCGAATAACTGA
29	Ujcf7180002071690_19918	14.1355	B2	ATAGAGTTACATCGACACTAATATTTGTATATGATAAACATGTAGGGTTATAATGTACTATACCAATCAGGTCAACTCAATGTTCCCTCTTAAGCGCATGCA
30	Ujcf7180002073328_8692	14.1355	B2	TATATTTGCATGCTTACGTGTGATTCACAATCCTACTTATCATCGTTATTAGCAACATACAGGGTATACATGTTTGTGCTGGGAACTTGGAACAGAAAATAT
31	At1g72370(1g215)	15.2226	B2
32	Ujcf7180002074485_7551	15.2226	B2	AAGAAAAAGTTGGATGCAACTGAATTTTTAATAAAAATGCATGCAGATGAGATTTTTGAGCGATATAATAAAACCCATTTAGTGATAAAGGGATATACGTAG
33	Ujcf7180002076584_20029	15.2226	B2	CTTAGGTTACTACACTGGGGATGCGTTTCCTTTGACAGACTTTCCTCTCCGGTTCCGTCCACTAGGTCTTGTCGAAGTCAATTTACGTTACAGTAATCTCAC
34	Ujcf7180002064233_493	15.2226	B2	ACTAGGATCGACAAGAACAAGAATTCTCGTTTAATGCACAAATTAGGTGGGAGATTGTATGGAGTCAATATGACTTGCCATAAAGAGTAGTGATCTGATTTC
35	Ujcf7180002070229_22561	15.2226	B2	TTCTATTATAGTATATATTAGCCTTGGACCTCTTTGGTCAGTCCAGACTAGAGAGGACGTTTGCATATAAAGTATATATAGCAAGAAAGGGATAAAGAAATA
36	At1g74230a(1g202)	17.3979	B2
37	Ujcf7180002064177_6435	17.3979	B2	GTTTACTTGTTTATGTCTTGACTGAAGTTGCTTGATTGTATGCTAGCCACGTGTATTTGGACTTATTTGAACATTTAATTTTCTCACTTATGGGCTTGCAAT
38	Ujcf7180002065717_10472	17.3979	B2	ATAACGATAAGATATTATGCATGCATTCCTTTCTCCTGATTTGACAACCATCGAACAGATAACAAACATTAAGCGACCTACTGATGTTCCAGACTCTGGTCA
39	Ujcf7180002068635_26276	17.3979	B2	TGCGATTGCTCGTGCCGGAGGCGTGTGTCGCACGTGTTTGCTTTTTTTTCCCTCTTCAAATATTTTTTTTGGCGGGAAGTTTTGTGTTTTTGATTTACATTA
40	Ujcf7180002068762_15654	17.3979	B2	ACGCTATTGGGTATGCTAAAGGATCCCTTAAACCGGCTGTCATTATAACTTCATCAGGAACCGCCGTTTCAAATCTTCTTCCAGCGGTTAGAGTTGTACTTA
41	Ujcf7180002071279_32176	17.3979	B2	GCTAAGGTTCAAGAATTTCCAATGGTTGGCAATCAGTTTTGATCGTTAGCCGGGTTAGTTTTTTTTGTCAGCAACTTAAAACAGACTCATATAGAACTCTGC
42	Ujcf7180002071555_3807	17.3979	B2	TATTTGTGGTTAATAATTTTTAGAAACTAGTTATGGTTAATTTTCGTATTTAGACCATTTAATAGTGTGTATAAGTTAAGAGACTCGTAACTCGTAAGGTAG
43	Ujcf7180002076357_23770	17.3979	B2	GTATATATCAAAGTGGACGGCGGCTCAGAGGAAAAAAAAGGATCATTAGGGTAAATCCTAAGTTACACTCTTCTCTGCATGCATTTTTCCAAGAGCCATCCA
44	Ujcf7180002076696_429	17.3979	B2	TGGTATGAAATATCATCATATAAACTCACCTGCATGCTTCTTTGTTTCAACAGTCTATCAACAATCTCCTCCTTGTACCAAATACCAGAGAGTCTAGGCGCA
45	Ujcf7180002077261_29021	17.3979	B2	GCAGGTATGATCTCCACGCCTAGAAAGAAATGACTCGTGATTACACATTGGGTGTTTCGTCTAGTTGTAGTCATGATCACTTAAGAGAGCCGTGTGCATTGT
46	Ujcf7180002077485_7834	17.3979	B2	GTATGAAGTTTAAAAGAATTTGTGTATAATTAAGACATGTGATGTGTGTTTTTGCAGAACCAACTTATGTACGACTCCATCAATGAGCTGCAAAGAAAGGTA
47	Ujcf7180002078916_23402	17.3979	B2	GCCCTCTAAACTATCGTCCCCCACTGACCCATTCCCATCTTGAGTGGTTTCAAGAGCTAACGCCTTTCAGAGTCTCTGATATGCAAGCCCAACAGTTGCTAT
48	Ujcf7180002080054_20893	17.3979	B2	GGTTAGTGAAATGGAAAGATGATGATGGTTTTTGGAGCATGCAGATAAGGACATCTGGGAAAATAAACTTGCAGATGATAAAAAAAAAAGAAGTGTTTGGAA
49	Ujcf7180002080951_38253	17.3979	B2	TGCTACGGAGCGGAAGCAGCAATCTGGGAGGCATGAAGGTGTAGTCTCTTCACCACCGTCCACAATATCAGAAGGTGGCTCTGCATCCAATCGCATGCCTTC
50	Uscaffold_1114_160	17.3979	B2	TGGATGGCTTGAACTCTAGATCTTGATCTAGTCTTCTTCGCCTTTTTCTAGGGTAGATTAGGGTTTTTTTAATATATACATAATTTTATTTCCTAAACCCTA
51	Uscaffold_406_35696	17.3979	B2	GTTCCATCCAGTTAGGTACCAAAGTAGAAGGATGTACCTGAGAATCGGATTTGATAGGATGATGTGATTATTCAAGGATCAGAGGTTCTATCGGTCTCTTTT
52	Uscaffold_800_813	17.3979	B2	TGCAAGAACATGATAGACCACGGTCAGAAAAACGAAGAGCAAGAAAAGAGGATACTTTGAAGAAAGATTATGAGCATATTATTGTATTCAGTACCAGTGATG
53	Ujcf7180002066715_8035	17.3979	B2	GTTCAATGTGAAAACTGGTTCATATATTAAAGTTCAGAACTTTGGTAAGTGTGTAAAGTTCATTATGAACAAATATTATCTCCGGCGGTAAAAACACCGGCC
54	Ujcf7180002044856_863	17.3979	B2	AATACCAAATAAAACTTTCGACTCCTTAGGAAGCAACGACTCTTAATATCAATACAGCTAGTTATTTCACATCGTCATGATATGTGCGTCCTGTATATCAGT
55	Ujcf7180002064533_12533	17.3979	B2	GCCTGCTTCTCCTCTGCTTCCAGTAGTGTCTCCTACAATGCAAGATAAACAACATGTCTCAACAAAACTCTGACTTTGAAGCTCTCTTCACAACACATTTAT
56	Ujcf7180002066425_7694	17.3979	B2	ACAGCCAAGTCGTGACCACACCTCCTTGCAACTTAACTCTGCCGTCACCACCATAGCTCACCATGACCCTACCACCACTTCTCCACCGTTCTACAACAACTT
57	Ujcf7180002075480_16330	17.3979	B2	CAAGAGATCATCAATATCTTGTGATTAGAGTTTAAGATCCACTGCTAGTAGATATGGGACATAAAGTCGTGTGGGAGATGTATAAGAATCCATCATCTCATT
58	Ujcf7180002080174_31476	17.3979	B2	ATGGCAAAAGTATAAATGAGTGGTAAACTTGAAGTTTACTGATATATAGTCATCTCCAATAATGTTATAGACATTATTGTGAAATGAAAAACCTGAAGTTTT
59	Ujcf7180002081145_1155	17.3979	B2	ATTTTGAAGACAGAAACAGATATTAAACTTTTCTAACTATTTTTTTTTTCTGTTTTCATGGAAAAGAAATGTTTTCTTATAGAAATGAAAAGTCAAGTAGGG
60	Ujcf7180002065327_21598	17.3979	B2	ATTGGGTCCCCCATTTTTCATCTCATAGTTTTCTCCATACTTATATCTACTAGGTGCTTAGCCCCCGCGCAAGCGCGGAGTTATGGATAGAATTTCATCTCA
61	Ujcf7180002080844_18236	17.3979	B2	ATCAAATCTGATATCAGTGAAGAAAGCAACAGTTGATCTTAATTGTCAACTGGTATTCAGACCAAATGAAGTTGAGTTTCAAGATCTTAAGACAGGACAAGC
62	Ujcf7180002077953_10059	17.3979	B2	GGTACCTCTTCTTAAATATGTCAGGCTCAGAAGAACCACAAAGTCGAAAGATGACTGTCTCTCGGATGAGTCCTCTTTTTGTTGTTATGCACATCAAATCCA
63	Ujcf7180002075854_11903	17.3979	B2	TAATACTTATGCATGCAATGTAGCAGTTGATGAGAATGAGGATCATGAAACATCTATTGAAAAGTGTACACAAAGAAATGATTAGCCAAAATAGAAATAAGC
64	Ujcf7180002069059_12024	17.3979	B2	AAAACTCTTACCAGACAGAACGATTTCCCGCATGAAGCATAGAACACACTGATTTTGAGAGAGATATAAGAGAGAGATGGATATCATTTGAGAGGAAAGAAC
65	Ujcf7180002070893_30242	17.3979	B2	TTGTGCAACAAGTCGTGCCTTATATCTCACAAAATCTCCTTTTTCATTTCTTTTCCTCACAAAGACCCATTTGTATCCAACTGGCTTTATATCATGGGGTGT
66	Ujcf7180002070224_13817	18.7246	B2	TTATTTAATTCAAAGTATAACGATAGGAAACTGCATATATACAACCTCCAGCCGAACAGTTTGATGATAGTCCACCTAAGACCCGATCTGCTTTTAAGCAAG
67	Ujcf7180002068774_37575	20.6781	B2	AGTGATGCATAATTCTGTTGGATCACCTGTGAATTCCTTCACTGAACGTTACCAGAGTCCTAATGGGTTGCCACCATCGACGATAGTCATCTCAGCTAGCAA
68	Ujcf7180002067368_25922	20.6781	B2	TACTTCTCTCGCTTGAGCGCCTCCGCTGCTTCTCGCGATAATTTCAACTCATCCGCCGTGGCTTTACTTCGCTCCTCGAACTATGCCTTCAGGGACTCTCCT
69	Ujcf7180002064929_9655	20.6781	B2	AAACGTATTTTAATATGTTAATACGGTCCCCAAAAATGTGATAAAAAAAGAAGTTCATACGGTCGAGGAAGTTAAATAGTATCCGCATAAACCTTTTAACAG
70	Ujcf7180002067739_7941	20.6781	B2	ACTATGTAGTCTTACATTCTTTTCCTATAGTGTTTTCTTTATCCATCTCGTCTACATCTCACGTATTGCACGGCTATATTTACTCTTCTTTTTTTTCTGTGT
71	Ujcf7180002080162_18635	20.6781	B2	AACTAAATAGTAATAATTTAGTTTTCGGTAGGAATCAAACTCAAAGCCAACATAGTACACCATAATCTCTAAAAAGTTACCATTAAACTATCATCAGGTTGA
72	Ujcf7180002080320_12548	20.6781	B2	AAATATAAATACCAACTTTATATTGCTTCAAATTGGTATCAGAGCTAATCAGCTTTGGAATACGAAGTGTAGCCTCTCCTTGAGAGTAATAACATAAAGAAT
73	Uscaffold_1483_7756	20.6781	B2	GTGTGTTACATTAGGAGAAATTTAACTCGATGTTGTGTGTGTTTGCTGTTATTTCAGAGTTAAAAAATACTTTACAAAGCTGTTTTGACATATTGTATCAGC
74	Uscaffold_268_56377	20.6781	B2	CTGAAGCATCGATATTCAAATAAAATCCAGGGCATTGCAAACGTTGATGTGACAGTGAGAACCCACCAGGTAAATAAAAAACAAAGCTAAGTAAAGAGAAAT
75	Uscaffold_306_36345	20.6781	B2	ATTATAATTGGCTGTTTTGAATCTTTAAGGTACGTGTAAAGCATGCTCTTAACAGTCAGTCAAAAACTAGGCTGATTGGTCCAAACTGCCCTGGGATTATCA
76	Uscaffold_527_11671	20.6781	B2	ATGCTGGATTTGCTTGATTGATATTGATCTTTGATCTATGTCAACTCAAGGCGTTGAGTTCAGTTTCATTACTGATAAACCCTGAAAAGCTTTGATCCCAAC
77	Uscaffold_841_68082	20.6781	B2	ACTTGGAGTGGTACTTCTTCAGCATGCTCGATAAGAAGTACAGTAACGGTTCCAAGACGAATCGTGCTACTGAGAAAGGGTACTGGAAGACGACGGGGAAGG
78	Ujcf7180002081153_17863	20.6781	B2	ATCCCATTAGATGTACTGGCCAGACACTGAGAACCAACGGGAGATGTTCAGGACACCTCTATCTTCTGAAGGTGATAGAGTTCATTGTGAGTATGCCCTTTT
79	Ujcf7180002070586_27113	21.7653	B2	AATTTTTAGGCATGCTATAGTAGAGGAACTTGCAGGATTTGGGGTAATAGTACATACATGTGCTCGAGATGAAGCACATCTCAACGAGTGTTTAAGCAAATG
80	Ujcf7180002080569_30545	21.7653	B2	AAAGCAATATCAGTTGGTGTGGTGGTAGTAGGTGTATTATCTCCTCCAAAGAGGCTGTGAAAATAGTCAATAGCATGCTGCTTTATCCCATCCAAGGAGTCG
81	At1g67060(1g93AJ)	21.7653	B2
82	At1g67250(1g248)	21.7653	B2
83	Ujcf7180001960586_14923	21.7653	B2	AGATGTAGAGTTACTTGCTGTACTTCAGCACCTATTGGTGGCACGATCTGCTGAACATAAGGTTAGTGAATATTTGAATTTAAACGTCCATGTGGTACACTA
84	Ujcf7180002064566_7397	21.7653	B2	ATCTACACATGCGTTTGAAGAATAACAAACCTTCCCAGCATGAATCGCAGAAAGGGTGACCACAAGCCGCAGCATGCAATTTGTCAGAAAGGAAAGTCTCAA
85	Ujcf7180002064861_10484	21.7653	B2	ACAAGAGATCATCTAGAGGTAGTAAGGCATGCGGAAGGGAAATGTTAAGTGTGTTTTGAATCGAATGCAAAAGACACTGAGAAAAGTAAACCATTGCATCAT
86	Ujcf7180002071168_12214	21.7653	B2	AGAACATTCTTTTCTCTATGTGAAGTACATTCTTTTCTAGAGCACAATCACTAGAGTTGATAAGATTTATAAGAAGCTGCTCAAGTACGACTCAGGATATTC
87	Ujcf7180002074973_11271	21.7653	B2	CACATTTTTTATTGATTCCACATTGTTGCTTGTGTCCAAATTGTATATGTTCCGTGGAAAAAAATCTTTCCATGTGTTTTTCTGAGTATGATCTTCCACATA
88	Ujcf7180002077360_18713	21.7653	B2	GACCCACTCTCACCTTTCCTCTTCATATTATGCATGGAAGTCTTGATCTAGCTTATCAAGCACTCGGAATCTACATCAGCTTTGAATGGCATAAAGATTGCA
89	Ujcf7180002079468_19852	21.7653	B2	TTCTACCTTCGGGAGAATCCGGTTCAGAGTTCGAGTGATTGCATGCCACACTGATCTTTATATTGATGTTAATCTTGTTTGAAGAAATGTTGAAGTGTTGGC
90	Ujcf7180002077050_36992	21.7653	B2	ATGTTATTAACTAGTGCTAAGTGTTGATGTATATGATGAATATATGTTTGGTTGTGTATGTGATAAAATAATGCATTATATTTATAATCTAAAAATCATATG
91	Uscaffold_624_16422	21.7653	B2	AATTTTTTACCAACTCATGGTATTTCTCACTTTACTACTCCTCCACATACGCCTGAGCACAATGGTATAGCTGAGCGTCGTCATCGACACATAGTTGAGACC
92	Ujcf7180002071189_25738	21.7653	B2	GTTTACTTGTGGCGTGATTCCGTTAATAATGTCATCAAAAAGAGGTGATGGATCAAGAATATTAAGATCGTTCATAGTACCTGGAGCTCCAAAAAACGCATG
93	Uscaffold_195_58758	21.7653	B2	GGAGAGATGGGAGAGTGTGCACGTGGGGTTGGGGCCGGTTTGGGTGCTTAGGGCATGGTACCGTAGAGCCAGAGTTGGCTCCCAAGGTTGTTGAAGGACTAA
94	Uscaffold_581_6384	21.7653	B2	CAAAATACTGACTCTAAGTGTAGCATGCAATTCAGGAGTGACTCAAATGTGTTTCTCTCTGGCCTCCTGACAGCGAAGAAGCCAGGAACCTGCTATGGTTAA
95	Ujcf7180002070135_6763	21.7653	B2	ACGCTAATCTCAAGGATCAGTCAGAACAAAGGCTTATGGGAAACAAAAGGCTTATGGATATAGAACCCCGTGGGAGTATGCATGCTTATGACTTGTGAGTAT
96	Ujcf7180002070894_38869	21.7653	B2	GGAGACATCGAAGTACTTTAACGACTTGCAAAGCAACTTTATACAGGCGATTATCTGATCTCGTGGTCGTGATCATCAGCCGTCCTTCTCGATCAAATAACA
97	Ujcf7180002070783_62113	21.7653	B2	CACTCTTACAATATTTTCCCAAGATACAAACCTCACAATCATTTTTTTTTAAGAAACACTAGGCAACAGGATGTTCAGGGCACAAGAAAGAGAACGTCCTAA
98	Ujcf7180002067734_29419	21.7653	B2	CACGATGGTGGTCTTGCATGCACGAAACTCATAACTGTTAGGAAGTTATTGACGCTTTACTAAAACGGCCGAAACTAAACTTTAAAATGCATTCAGTTCCGG
99	Ujcf7180002076082_17316	21.7653	B2	TGAGGACAAGGAATTTGCATGCATGTCACTGACTCACTTTGTAAAAGATCATGAACAACCAACCCAAAGAACAGTCCAGAACTATGGATATATACGTCTGTC
100	Ujcf7180002081278_33033	21.7653	B2	AAGAAAGAGATTCTTAAACTCTTAGATGCTGGTGTGATTTACCCTATCTAAGATTCTAAATGGGTATCTCCTGTACATGTTGTCCCAAAGAAAGGTGGTATC
101	Ujcf7180002064190_21272	21.7653	B2	TGAGCTCTAGGCCAGCATGCGAATGATAGGGACTTACAAGACTAAGAGAGAAAACTTGTTCTGATTTTGTCATCCAAAGATTCATATTCCACAATCCACATG
102	Ujcf7180002077544_10065	21.7653	B2	TCCTCAAGCAGAACAAAATCATGGACGCTACAGTTTGCTTGAGCTTCGGCTTGACAATTGCAAGTGTATCGAGTCATTATCAGATGAGCTGAGTCATTTCAC
103	Ujcf7180002080953_19081	21.7653	B2	GGTTACTAGTGAGTGCCGAATCTTGTTTGTCACTAACACTAATGTTTTCTCATCTGGCGTGCCCCAAAAGTGAGAGTGACACATCCACCAACCATAATAAAT
104	Ujcf7180002081262_32586	21.7653	B2	GGAGAGTTATCTTTCAGGATCTTTTTGACAGATGAGCGTTATTTGGACTCCAAACCATTTCGGTCTGATTCTTCTGTGAACCCTCCTGGTTTAGTCACAAGG
105	Ujcf7180002066523_22861	21.7653	B2	TATCCTCTTCATCAAACAATTCATCACGTGAGGGATATGACCAGGACATCATGATGGGGAGCCATGACTTTCATGTTCTTTAGTTATAAAGCTTATTTTGTT
106	Ujcf7180002073972_8591	21.7653	B2	TTGCAGTTTCAACTTGTAGAGCCTGTTTGCTGACATTCGGTTGCTTGTCCTAAGCTCAGAATATTACTTCGTAGCTCAGGGATATAACAGATATCGGTCAGC
107	Ujcf7180002067771_10596	21.7653	B2	ACCTCCTTGCTTCCCTCTTTTCCGTTTTCACAGCATTTTCCTCTCTTGTCTCTTCTCCATGAATCTTCCTCTTGACCGGTGGGATCACCAATTTAGCACAGT
108	Ujcf7180001961713_37801	21.7653	B2	TTTAGTTTTTGCAGTAATGATTACCAAACAGAGAGCGTGTAGGTGCATTCGAGAAAGATATGATCACGAAATTCTGAATGCATACCACAAAGAAGACATAGA
109	Ujcf7180002064830_4551	21.7653	B2	ACCATAGAGATTGGAGATGATCCGGGATTCATAGCAGCATGCTTCTGTGCAGTTGAGAATGATTCAGAAGTCGAGTATGAGACAGAGTACGAAGCATCGGTC
110	Ujcf7180002070413_12495	21.7653	B2	TAGCTTTGGATATTACTCGAGAAAGTTCTCTATCGTCTTCCCCAGGCGTTAACTTCTGGCTTATGTATTCCTTCATTGACACGCCTTTGTCCCATACCTGAT
111	Ujcf7180002070879_20849	21.7653	B2	TACTTCGAGACAGACTAAGAAGCTGCCGTTCATGTATTACAGCAGATCAATGAATGTTCTATCAAATAAAATCCGTGAACTACATGGTTTTCTTTTAAATCC
112	Ujcf7180002071158_9157	21.7653	B2	GAGTCCATATCTTATAAGCATGCAAGAGGTTTTCGAATCTCGCTGGCCATCCGGATTGTTTTTAATGGCAAGAATACGCAGAATACCATAGGCTTCGTGGAA
113	Ujcf7180002072982_13399	21.7653	B2	GTTGCTTCTTGGAACGCCATGTCACTAAGGCCTCTCCTAGGAACATAGCATAGCCTGTGATTGATTTCTGAGAGTCAGGGCATGCACCCCAATCAGCATCTG
114	Ujcf7180002075678_26379	21.7653	B2	CTTTAGTTTCTTAGCCTAAGTATAGAATAAGGTCTAGATCACGGTTCTGGCTAACAGGACGTTAGGATTCTCCTTCTCATTCTAAGTTTCAAGTGTTAGAAA
115	Ujcf7180002075768_13159	21.7653	B2	AATTAAATCACAATCTCATCCAGCTGCATGCAGCCTCGTTGCTTCATAGCTCCAAATCGTATTAATGGCTTTTCTCGTCTCTTTGGCTTGTTTCCACAAACC
116	Ujcf7180002079522_12625	21.7653	B2	CCTGTAACTATTCTCGTCAACGTCCTTTTCATCAGGCGATTTAGAAAGTTTGAGTCCAAATTCCATTGGTGTCTGCACGGGATTGCACTCATTCATACCTGC
117	Ujcf7180002081346_15493	21.7653	B2	ATCTGATGGCGGCTTGCAACAGCCAGACTAGAGAGTAACAACAAATATAGATCATGAGGTGAATTCAGCCTATCCTTTATGGTGATATTTGATAACTACCAC
118	Uscaffold_1355_71616	21.7653	B2	TTGGCTGTCACGTCATCGAGTGGTGTTAGATTGCCCGAAGGCTAGAGTTTATATTCCTAGAGAAGATGGGAAGATCACATTCGAGGGTATTCAGGCTCGCGG
119	Ujcf7180002075519_15452	21.7653	B2	AGTAGATTTGATTTAAAAGTACTGATTAGTTTTTATGTCATTGATCTGTCAAGATTTATTTTAATGTAGTAAAAAAAATTGTACGGGTAAGGTTAGCTGTAA
120	Ujcf7180001960611_290	21.7653	B2	ATTTGCAATCGATTTTAACAATTTTGATGTTTGTGAGGCGTCATCCACTACTTGCTCGGAGTAGATAATGTCGACACCGTCAAGAACATTGCTCTTGACGTC
121	Ujcf7180002065560_19198	21.7653	B2	AGGAACATGTTTATGGTAGTTACTGACAGCGATGTTTAAGTGACTTTGTATGCAGGATGTGGATGATGAAACTCATGCAGAAAAAAGGGAGAGATTGTTGAA
122	Uscaffold_1605_36444	21.7653	B2	TGTGTATCAGCCCATATGTTTCTGGTTGCATGTGCGACAATATACGGGCACACACATGTCCTGATGCATGGCTCAGACTCATGCACAGTGACACACCCACTT
123	Ujcf7180002081236_45497	21.7653	B2	GCATAAGAAGCCTAAATTATTATTTAGGCTCTGATTAATCATTATAGACGTTAGTCGTTAAGTTATTGACTGTTTAGCGCCTAAGGCTTACTTGAACACGTA
124	Uscaffold_1093_33983	21.7653	B2	CAGCGACTGGTGTGTAGAATTGGTGTGACTATTCCGTCTGTTGGATTTGGTCAAGTCCTTTCGCCTTCTTTTTATGAATCGATAAGAGGTAGCTTTGAGATC
125	Ujcf7180002078373_22310	21.7653	B2	TTCCATTTTTTGTGAAATGTCAACCATCCCTATCCACCATATAAGTTATGCTTAGTAGTATACTTTCTATTATTTTTACATCATGGGGATCCACTAAAGCCC
126	Ujcf7180002064299_27198	21.7653	B2	CCTTTGACTAAATTCTCTTTGCTTCCTCTGTTTCTTGCGCTTCTTCTTCTTTTTCCCTCACTGATTCTTCTTCTTCTTTTGTAAGATTTAACCAAAGGTTCT
127	Ujcf7180002066309_32079	21.7653	B2	GCATGCATGGCTTTGTGCAATAATGATATAAAAGACAATAGTTTCTTTCCATCCTCGCAATGAGACACCCACTATTGGGTTTCCATACAGTCCAAGCTCGGA
128	Ujcf7180002067135_11181	21.7653	B2	TTAGTAATATAAATTCAGAAATAATATAATCAATTTTTTAGGGAAGTTCCATTTAAAAAAATCACACATGAAGTGAAATGGTGATTTCTATTTTAATATAAT
129	Ujcf7180002068541_14211	21.7653	B2	TTTTCTAAACATACAAATTTTTGGAAAATGTTATAAGGTTTTGATCTTTCAATGTTTTATTTACTATAATGAGAAAAGTTTTTGTTTTAAATGTTCAGGTCA
130	Ujcf7180002070496_11039	21.7653	B2	TTCACAAGAACCTGAGCATGCTTCAAAACTTCGTTGCAAGATTTCTAACTCTTACTTAAAATCTTTTGATTTTCCTCTAACTCATACTATACGCAAAACTCA
131	Ujcf7180002071028_14829	21.7653	B2	GTCTCTGATCGTTTCATTGTAAATCTCCAACATAGAAACCTATGCACATAAAACAAGACTAACCAAAGTTACATATCGATTCTAAGTTCCACAAGAATGTAT
132	Ujcf7180002071730_17968	21.7653	B2	GATTTTAAAAATAAATTTGAAAACAAATGGAAAAGCGTAAAATGGTCTTGGTCACTGCAAGAATATCATCTACCACAAATGTTTTATGCTGACTGTACTGTT
133	Ujcf7180002075153_17894	21.7653	B2	TAGTGTGATGTTTTCAGAGAAAATTGTGAAAGCAGCCCAAGTAAATAGCACAACCAGAGAGTTAGGAAACAGAAGAAGAGTCGTCACTCTCGTAAAATCCCA
134	Ujcf7180002076070_1737	21.7653	B2	CTTTATGGAGTTCGTGAGCGTCCAACGACTTCGACAAAACTTCTCAATCAAAAGTATGGACCCTACGTGTCGACGAATTGTCGTCTAGAAAAGATATACGAA
135	Ujcf7180002077070_5518	21.7653	B2	ACCTCCCGATTTCTGAAGGAAACAAAGAGAAATCTAATTGTCGATATATATGTGTTATGGTGATGAAAAGTGTTTTTTTTTTTGGTGATGATGATGATGATG
136	Ujcf7180002079464_42955	21.7653	B2	TCCATCATTAACTTGATCCAGTGTGAATCAAAACCCATTTTTTGTAAGAGGGCTTGAATAAAATCCCATTCCACTCTATCATATGTTTTACTCATGTCCGTT
137	Ujcf7180002079874_20094	21.7653	B2	TGTCTGTGCTGAAGCATGCCCAACGATCCTTTGCAGCTGCAATAAACCAGAGGGGATCCAAATAACAACGCTTACATCAGATTGGTGGTACTGATAGTGCTA
138	Uscaffold_1449_15832	21.7653	B2	CTGTCTTTTTGTTTGTTTTCAATATATAGATTTGGATGATACTCTTTATCCTCTAAGCTCTGGTTTATCACAAGCATGCGCCAACAACATCATAGGTATATA
139	Ujcf7180002067767_21641	21.7653	B2	CAGCGAGATCATCCCACATGATTTTAAGTTTACTGAAATATTCCTCCACCGTTTCACCATTTTGTTTGCAGGCCGTGATGTCAGCATGCAGTTGATGAATCC
140	Ujcf7180002071756_2203	21.7653	B2	GCCTCAGTAACCATGTGAGCATGCACAAGTCGCACTGATAATCCCATTTCCGGTTCTACTCTCACATTTGCAAGATCCAAAGTCATACTGCTCTAACCTTCC
141	Ujcf7180002072914_11544	21.7653	B2	CTGTTATGTTCATGGGTTCGATCCACCGTGGGAATAATGTTTTACCCCATAAATGATATTAGCAAAGGCTAGCTCTGAGCCTGAGGGAGATTAAGCCCAAGA
142	Ujcf7180002067062_28721	21.7653	B2	TTTAGTAGCCTATTAGATAATTATGCAAAGTCGTTTGTAGTTTATACATATTTTCTGCTAAAGTACATTTTGTTTCTTCTCGTAACAAAATGTACATTTGGT
143	Ujcf7180002065019_17268	21.7653	B2	ATAAAGAAGCCAATTAATCAATCTCCTTTGACGACCAAAGACTGGTGAGGGACTCTCTTGATGTCAACAAAAGTAGAGTAGTCTTTGTTCATTGGCTGTTTC
144	Ujcf7180002066615_10849	21.7653	B2	GATGAATGTATAAATTATAAATCTGAAAAATACTTAAGACTGCAAGCGTTTAAAAAGTGAACGTAAAATATAGCCATACGAAATCAAACATTTTTGAAATGA
145	Ujcf7180002071261_16871	21.7653	B2	GGTAAATAAATCTTTGAGAGGTGCTGCGACGTTGAAAGCAAAAAGAAGTTGCAAGATCAATAGATTGAACGGCTCTACACCTGTGTTACCTATCGAAGACTC
146	Ujcf7180002068732_9708	21.7653	B2	TTGCTAAATATTTAATTTGTATGTTAGTTGGTATTTAACTTTCTATATGCGGATGTTTGAATAAGTGGTGGTTATTTTAGTTTATAAAGAGTTTCACCTAAA
147	Uscaffold_475_56446	21.7653	B2	AAGAATCTACTCCTCACTTCCGGAACCTATCTCTGATCTTAGAATCTCCATTCGGAAAAGAATCTGCAGCTCGTATCTTATAGCTAATTAAAGAAAACAGAA
148	Ujcf7180002077021_27233	21.7653	B2	AGGCATGCTGTGTTCTCAGAGCAACCCAGAGCATAGACCTAGTATGAGACATATAGTACAATATCTGGAAGGGAATGTCCCTGTTCCGAGCATATCATTTGA
149	Uscaffold_1433_19150	21.7653	B2	CTTCATTTCTTTGCCATATGGATTGGATCTAAGAGTGTTATTATTATGTAATATTGCATGGTTTGACTTACGATTTCTTGTCACCAAATTTCCACCATTCTG
150	Uscaffold_1443_15812	21.7653	B2	AAAATTACTTAAAATTAAAAAAAAAATATTTCAAGCTCCTAAAATCTTAAATCCACCCCTATTATAGATACAACACTACTGTGTAAAACTTTCTTTTGTGTT
151	Uscaffold_375_39190	21.7653	B2	AATGTTATTTTGACCTCAAATAGTTCTACGGTTAGTTCATCGAATGCATAGAAATATTCTTATAATATGTTGCAATAATATCTTAGGATACTAACATATATA
152	Ujcf7180002066500_12148	21.7653	B2	TCTCATCGCCCCCATCCAAGTGGTTATCAGAGGACAAATATTTTTTCGTGTGTTAACATACCACACAGTTGACAAAAAGACCGGAGACGTTCATACTTGAAC
153	Ujcf7180002068627_15668	21.7653	B2	AAAGTTTAATTAATACAATTATTGAATGGAAATCAAGAAATCGATATGTCGTTAAAAAAAAAGAAGGAAATCAATAAATCGATAGTGACACACTGATGCTGA
154	Ujcf7180002068807_10389	21.7653	B2	ATAGCGCCTGAATATATTTACGGTAGACATCTTTTAAATAAATATCATAGTAATAAATAAAATAATTACATAAGTCATATGCAAACAAGAAAATATATAGCA
155	Uscaffold_1265_44432	21.7653	B2	AAGCAAGGCAACAATTTGTGAGATGGTGTAGCGAAGACTGGGAGAAAGCAATGGAGATAATATGATCTCTCTTATGTCCTCTGTTGAGGTCTCGAACATGAT
156	Ujcf7180002075420_17938	21.7653	B2	AGGTAGGCTTGAATCAGGGTTCCAATAGGGTTTCAGAGACTATTTGGTTTTTGGGATTATAAATTTCAGTCTCATTCCGTTTTTGGGATATTTTAAAAGTTC
157	Ujcf7180002081421_17380	21.7653	B2	CCTCCATTTCCATCGGTGGCTCCTAGAAATGCTTCTAACAATCACAAGCCCCCTATCAAAAAGCCCGTTGCTCCTGGTACAATACCATGTTTTGCATGCCTG
158	Ujcf7180002078725_13389	21.7653	B2	AGTGTCGATTTTGCAAGAAGCCACGATTTAAACCGTAAGGACGTGGGCGGAATAGGGTACCATACCAGCGGATGTGGTACTTACCTGTTACGGATAGGTTGA
159	AT5G04920(5g7LP-2)	21.7653	B2
160	At5g17460(5g221)	21.7653	B2
161	At5g20130a(5g263)	21.7653	B2
162	At5g21070(5g21AJ)	21.7653	B2
163	Ujcf7180002024185_1677	21.7653	B2	CAAATTAAAACCCCACCATAAGGTGTCGCACTTCCTTTTCATACACCTCAGTCAGTCTGTCCAGGTTAAAGAACTGGCAATCATGCCTGCGGGATGGAAAAG
164	Ujcf7180002070754_12412	21.7653	B2	AGCATGCTTTTCGAAGATCTAGGCGACGTCTCGCTTGTTTCCTCGAAAAAGAGCTTTATGTTAGTCTTGTTTCTGGTTTTGGTCGCTAGTCGGAATCGACGA
165	Ujcf7180002070800_21182	21.7653	B2	GAATGGTTCTCACTTTCTCCTCGAACTAATATGGATTATTTAGATCTCTCGGCATCGGATCACTGTCCTATCCGCGTATGCTTTTTGCTGGAAAGAGACAAT
166	Ujcf7180002071015_26207	21.7653	B2	CCTACTTGAGTTTAACATTTCATGAAAAGTTATAAGTACCACTTAATCTAAAAGTAACATCACCAACATTTTCATGAACACATTGGTGGTGTCTTCATATGT
167	Ujcf7180002074212_11835	21.7653	B2	TAGCAAAGTGTATGAATACGTACCATGCATGTTGCTTCGGATTTGACTTATGATTTACCAGTTTGAAATGAAGAATCACTCTTCCGAGTATTACAAAATGCA
168	Ujcf7180002079747_7616	21.7653	B2	CACAACAGCTGCAGCTCTTACGCCCTGTAGCTTTCCTTCATAACCAGTTCTATTGCTATCTTTAGGCATTGTTAATAATGTCCTGAAATGAGAGTATGAGAC
169	Ujcf7180002081020_25983	21.7653	B2	GGCTTCTGCACCTTCTTGGGTCCGAATCTAATCTCTTTGTCTGCTAAGCGCCAAGAAACTGTCTCGAGGTCCTCGACTGAAGCTGAGTACAGAGCTCTTGCA
170	Ujcf7180002081518_27277	21.7653	B2	TGGTCGTCATGTGCTGCTGGTCTTCAACTGCTCTGGAAGTGACGGCTGCAGCAGTGGCGGCTTGAAGCTGCCGCTGTCTCCGGCGAGTTCTTGAACGTCGGT
171	Uscaffold_355_45469	21.7653	B2	TTATCATAACAATTGTATATTTGTATTGTGTGAAGAAGATTCAAGATTGCTATAGTCCAACACCTTCTTCTTCTTTCCTTTTGTTCCTTGTCGAGAGTACTA
172	Ujcf7180002065186_13546	21.7653	B2	TCTTTTCGTCCTAATGCCACTCTCCATTGAGGTCCTCCGCTCTGCAAATGAAAACCCGTTATAGACGACGAAAATGACCAAATATCATTTATAAATATATAT
173	Ujcf7180002066363_27773	21.7653	B2	CAAAGAGCTTGCTGGCTTGAAGGTCTCTCTCTCTTTCTTTCTTACATCCATTTGATTCAGTTTCTTACTTTATTCTGGGTGTTAGGTGGTAATAACTGCTAA
174	Ujcf7180002065160_21567	21.7653	B2	GAGAGAGCTTCAATGGCAGAGTGCTTCTCCGCATGCTACCCATTGTTTGAAGCTGTCTGTAAAATAATCGCGAATCTTTGTGTGTACAGACCGTTCTGCTTC
175	Ujcf7180002066242_26377	21.7653	B2	ATGTGAGGCCGGTTCATGGAGGTTTGGTGTATACACAAGGACGCTATGGAGACAAGACGGTCCAACTCTTCTAAGTCGTAGTCATCTCCCAAAATCGGATCA
176	Ujcf7180002071720_9763	21.7653	B2	AAATGAGCATGCATACTGCAAAGATCAACCCGCTTTTCCCTAGCAACCATTTCTTTGCTTTCTTCGCTTTCTCTATCCCGGTTTGCGCCCGGTCCGCCCATC
177	Ujcf7180002074898_31927	21.7653	B2	TTGGTCGTTGCTATATCCATAAGTATCAACCAAATGATGAAGGTGACAACGAACAAGACTCCACTTAAGATTTTGTCTACTTGTTTAACCGCCGTTTTTGTG
178	Uscaffold_1027_48956	21.7653	B2	AGGGGAGAGGACAGCCGTCTTCTGGGACGCCGAGGATTGCCCATTCCCTCCTTCTTCCACTCCTGATGAGATCTACCACTCTATCGCATCAGCTCTTGTGGA
179	Ujcf7180002065702_1060	21.7653	B2	GCTGCTAACAGTTTAAGTCCTTTACACACCTGAAATATGTTTCAGTCAAGGTTTGTTTAGATTATTGATACTCCTGCATGCAGGGTAAAGAAATCGTTGCCA
180	Ujcf7180002064614_8205	21.7653	B2	GTGATTCCTGGTCCTCAAGGAAGGAGGCAATGTAAACATGTTCTGTCTGCTCTTGAAGAAACTGAATAATCACATTCTGACTCAGCTTCAGATCGAGACCAA
181	Ujcf7180002065880_25824	21.7653	B2	AACAGTCTCGGAAACTCCAAAAACATTTTTGAACCGCTCGTGTGGCACTCCTATACACATATACTGTTAGTGCACGTGTGCAGGTACGAACATGTTGGTGTG
182	Ujcf7180002070324_27919	21.7653	B2	AGAACTCTATTCAATGAAATTTAATGCACATCAAACTAGGCTACATAAAAAAACATTAAAACCCATAAGTTTCGGAGCAATGCTTACCTGACTTAACATCTG
183	Ujcf7180002070661_18707	21.7653	B2	TTTTCACGTAAGCTACTTGGACATTTTCAATGGTTAGTTTCATTTCTATCTTTCAAATATTTTTTTCTTTAAAATAAAGAAAAAAAATAAAACAACATTTTC
184	Ujcf7180002080551_14458	21.7653	B2	TCCTACGTGGTGCTAGGTATCCTTTTTCTTTGCTCCCATTACTTAAAAATACTCTATTTATTGACAATTTTTGTGTGGTTACTTTGTTCTTGCAGTCACCAT
185	Uscaffold_1340_12241	21.7653	B2	TCCAAAATCCCACTATTAGCTCAAATACATATGGAAACAACTTGTGGTTCGTGAACATTAAAACGAGTTTCTAATCGTTATCAACAATGGGGATGTAGCTCA
186	Uscaffold_345_11064	21.7653	B2	TCTTCTCACCTTGTGCTAGTCGGATAGACTGAATAAAAGTCGCCCATTTTGGATAAATACTATCTGTGAGATAATAAGCCAAATGGTACTCCGTTCCGTTGA
187	Ujcf7180002064324_13053	21.7653	B2	TTGTAAGTTGTGAACTAAATATGGGTTAATATGTGATATGAGACTTAAAGAACAAGCAAGAACCGTTTTCTTGCTTGGCCTTATGTGTCTCATCTACTTCCA
188	Uscaffold_991_38599	21.7653	B2	TGGAGGCGTTTGTGTTGGGGCTTCCGGTTTTAATTCTCTATTCTTGTGTATTTGGTGGTTGGATGAGATCTCGAATCATTCGATGACACTCTCCAACAGACT
189	At2g14045(2g116a)	21.7653	B2
190	UGM1389	21.7653	B2
191	UGM1541	21.7653	B2
192	UGM1558	21.7653	B2
193	Ujcf7180001960819_1911	21.7653	B2	TAAAAAACGATTGGGAAAGTGGTAGATGTATCTGCGTATTCAACGAAGATTCTTTATAAAGAGAAAACAAAGAACCTTCGGAGGTTAAAGATGCAGAGAAAG
194	Ujcf7180001960878_1060	21.7653	B2	TGGAATGATCAAACGTTCGGTGAAATTGCGAAGGCGGTTGGAAAAAAGGGAGCCATTGATGCCACAAATGCTCGCCTTCAGGTCTCCGTCGATGCCTCTCCA
195	Ujcf7180001961017_7032	21.7653	B2	GAAGCCAGTTAATGTTCTGGAGGACGGCTTGATGTCGTTGAGGTCGATACCCATCTTTTCTAGCGTCCCGTGGAAGATGAGATTGACTGAACTGCCGGTATC
196	Ujcf7180001962301_4039	21.7653	B2	GAGGTATCCAGTTTTGTTCGTGTCTAGAATAATCGTTTGCTACATTACCAAACACCTGTCTGGCATGCAAGATGTTTATCTTTAGTTTAGACAATTGAATTT
197	Ujcf7180001963447_751	21.7653	B2	GTGGCCTTAGTACATTGTTGCATCATAATATCATATGGCCGTGTGGCCTAATCATCTTGACCGCATATAGACCATGCACTCTAGGTTTATTTCGCATCATGG
198	Ujcf7180001965953_750	21.7653	B2	TCAATCTGACGTTGTGTTATCTTGGACAAAGCTAATATTAGATACAACACGGCATTTACATAAAACATTGCTTTATTTATTTTATAACATATTCGGTTCACA
199	Ujcf7180001967456_790	21.7653	B2	TCTCATGCTGTTAAGCCTAGATAGTTGATTCTGGTGCATCTCATCATATGATAAGTGACACTAGACTCATTAAGAACATTGTTCCTGCTAATGGTAATGTTA
200	Ujcf7180001967481_5831	21.7653	B2	TAAATCAACCTTGCTCTGTCGAGGGACACATGAGCCTTGTGAGTAGACGAAATCCAGTTGTGAGCAGCAATTATCATGAGAGCTACATAGCACGGTGTGAGA
201	Ujcf7180001972511_244	21.7653	B2	AAAACCTGTGAACCAATCTTCCACAACCTAGGGGATCTAAGCATCTGCACCGAAGAGATGAAGAGATCTATCCGCCTTATTAATGAGGCGCATGCAGATAT
202	Ujcf7180001973873_784	21.7653	B2	CTATAAGGGTTATTCGATATCTGAAAAGTACCTTAGGACAAGGGATTTTGTTTCTAACTGACATTTAACTTACACTTACTGAATGGTGCGATGCGGATTGGA
203	Ujcf7180001974153_1030	21.7653	B2	ATATATATACAACGATAGTAATATATACGATCAAGTTTCAAAGGATAAAGCTCATTGATTAGACGAGAACCCTCGGCAAACACTTTCTTCTTCGCTTCATCC
204	Ujcf7180001984320_478	21.7653	B2	CAACATGGTAAGGAAAGAGATGATTGCAGGAATGCCGTGTGTAACACACCAAGAAGGCGTGTGTGACGCGTGTCTCGCGGGGAAGCAAAACAGAGACTTATT
205	Ujcf7180001986559_276	21.7653	B2	TTGGCATGCATTACATCGTGTTATGAAAGCGTGGGCATCTCTGAACATAGTGGGCCACCAAAAAACGGCTTGGAGGATCTTGGAAACTGTTTTGAAGGTTGC
206	Ujcf7180001986947_423	21.7653	B2	AATGGCACACTCACAATGAACTCTATCACCTTCAGAAGATAGAGGTGTCTGGAACATCTCCCGATGGTTCTCCTTCTCAGTGTCTGGCCAGTACATCTAATG
207	Ujcf7180002000441_575	21.7653	B2	ATTCACCGGTAGATTCTTGATTTGAACTCAGATCGGAACATGCTGAAGGAAATCAGGAGGAGGATTTTCAATCCATCTGTCAATCGCAAGACCACATTCATT
208	Ujcf7180002043056_910	21.7653	B2	GCTAATGAAGTTTTAGGACCAAAAGTCCATATCCACAACTATATTTCTTATGTTGACTTGTAGCGATTGAATGTGTCTGTTACGTGTATAATTGATTTGATT
209	Ujcf7180002046844_436	21.7653	B2	GTTTTCACGTCTTATTCTTATGTTCTCTGCTCTAAGTGATGCGTTGATTACTTTTTCAATTTGAGCCTATAATTTCACAAAAACAAACAGTAACTGAAACCA
210	Ujcf7180002064683_16540	21.7653	B2	TATTAAATTTTTCCAAGGCTTAACACCGGGTGCAAGACGTGCTGGCTTTTTCCGGATGTGTTTCGACAAAGTTGCCATAGGTGCGAATGGATTTTCCGCTTA
211	Ujcf7180002065057_18891	21.7653	B2	GTCTTTGACGATGTCATTTCTATTGTACCTACCATATTTACCGCACTTATACCTACCACACCACTTCTTGCATCGTCGTCATGTAAAGCTTAATGTCTACAT
212	Ujcf7180002065622_1413	21.7653	B2	AGACAGAAAAAACATTCTCCCCCGGATGTGAGACTTATCAGACAAAAACTTGAACAATAGACAGAAGCTCCCCCATAACCTGAAATACCTTTTCAACACACG
213	Ujcf7180002066507_14572	21.7653	B2	TGTTAATACTTATGCATGCAATGTAGCAGTTGATGAGAATGAAGATCATTAACCATCTATTGAAAAGTGTACACAAAAAAAAATGATTGGCCAGGATGGAAA
214	Ujcf7180002067807_3142	21.7653	B2	GCAACTCTCATATTTCTACCTCAAGGCTGACGAGCATGCCTTCGCAGAAGCGCTCGAAGACGACTTCCCTGTTTTGTGGGCTAAGAAAATCGGTAGAGTGTA
215	Ujcf7180002068290_226	21.7653	B2	AAATTTGGCGCCGTTGCCGGGGAGCTTTGATCGCCATTAGATTTAATCTTATTAGGTCTAGGTTATTTCTTTCAAGCTGCTTACTCACAAAAATCTTTTCTT
216	Ujcf7180002068471_10116	21.7653	B2	CATCACGGTGTTTCACAGCCAGTCACAAACTGGCAATCAATGGAGTACATAAGGATATGCTTTGTTGATGGAGCCTGGAGGGAACAAGATATTTTTACGGGA
217	Ujcf7180002068726_9037	21.7653	B2	TCTACGATAGCAGTTCAGTAAAACGAGCGATAACAATCTGCTATCAATGACAACTTTTTTGTAGTGGAGTTTGCGCTTTCAGAGCTCTTGTTGCAACTCTGT
218	Ujcf7180002069368_8130	21.7653	B2	AGTATGAAACAGAGTATGATGAATCGATCGACTCCAGCAGCCATCCATCGATCGACCCTTCTCCAATAAACGCGATCGACTGCACGACGAAGACATCGATCG
219	Ujcf7180002069721_33206	21.7653	B2	AAGTTGAGCGTGAGTACAAGAGATTTCTTTTGGAATGTGGACTAAATGACTCCTACAAGTAGTTCTTGAGCAAAACAAAAACTTAATTATGTGTTTGGTTTA
220	Ujcf7180002069887_3974	21.7653	B2	ACCCTGTTCCAGCTAAGGTTACACGAAAGGATAAGGAGGAGATGAAGTGCAGAAAGATGCTGGAAGACCTAACAGTCAGACTTCCCCTGATGAACGCAATTC
221	Ujcf7180002070296_34775	21.7653	B2	CTAAACTCTGGCATTGAATGTGATGCAGAGCAAAAGCAGTACAAATGCATATAGTCCTGCATTTAGTGTTCCATTCACGCATAAAAAGATAGGACAAAAGAT
222	Ujcf7180002071324_18233	21.7653	B2	CTAATTTATGTGTCTTCTCCGGTGAAATCGAGCTTCCCTTCAGGTGTAACCTCTTCGTCTGTCCCCTTCTCTCAGCCTCTCCGTCTCTCTCTTTCTCCGACA
223	Ujcf7180002071471_17459	21.7653	B2	ATTGTCGAGGCTGCATGCGGAGGAAAAAGTTAGCAGAGACAGAGGAAAAGAACAAAATGGTGAAAACATAAGGCTTTTATATACCTTGCTTCTGTTGCTGTT
224	Ujcf7180002071558_9421	21.7653	B2	CGAGAGCTTTAATAGAGCCGTGTTGTGGAAGATAGCGATCTTCCATGTCAATCAGAGTACGCTGGTCGACAGGAGCAGGAATGAAAGACAGGAGCTGGGGAA
225	Ujcf7180002071825_14455	21.7653	B2	TCAATCCCTTTGACTTGGACCGTGGCTACTGCTGCAAGAACAGTAACTTCTCCCATGACATTTGTAGTAAAACATGAGAATTTAGTAACTAAAATAGTCATA
226	Ujcf7180002071849_460	21.7653	B2	ACTTATGGTCCACAAAAGCATTGCCCGCATCCTAAAATTCGTCTTCGTCGAGCAATCATACGTCCTCACCATTGTTGACCACAAATCTCTCAACTCATTTAT
227	Ujcf7180002073418_318	21.7653	B2	CCTTCATCTCTCTCTCTCTCACTCGTCTAAGTCTCTCTCTCTTACTCTGGTTCACTTCTGTTCTTACTCTGTTCTTCATTTTCTATCAGATCATAGATGGTT
228	Ujcf7180002073707_270	21.7653	B2	GGGATATCACCATCTTTTTGCATGCATAGGATACATCTTGAGGATGAATGAATGACTTCTATAGAGCATCAAAGAATAAAAAAGGAGATTCTTAAACTCTTA
229	Ujcf7180002075142_5582	21.7653	B2	GCACACAGTTCCCTCTCATTCGATATGTTGGGCATGCCAGTGATAATCTTCTTATCCATCATTCACTTCATAGTGTTTATGCTAACATGTCCAAATCTTGCG
230	Ujcf7180002076004_9780	21.7653	B2	CCCTCTTACTTGATTCAGAGCTTGCATGCTTCTCGTTCTTGGAGGTATCACTATTAGTGTGCTTCATTGTGTTTGAGATGGCTTTGATTCCTTGCTCGGTGA
231	Ujcf7180002076441_5949	21.7653	B2	TAACCTTATGACGGTCTTCTACTTCTCTTAGTCCACATCAAGCTGTTCCACTTGCTCAGTAGTTTCATGAATCCTCTCCGGCCTTAAATCTCAGCTCTCTCC
232	Ujcf7180002076484_12233	21.7653	B2	CCGGGATTCATAGCAGCATGCTTCTGTGGGTTGAGAATGATTCTGAAGTTAAGCATGAGACAGAGTACAAAGCATCGATCGATGACCCTATGGACACATCGA
233	Ujcf7180002079999_13137	21.7653	B2	ATGCTTATATATATTTAAGCCATTACTCATTCATTTTTACTTTTGCACTCCAAAAATCTATCTTTTAACGATGGACCTGGTCAAAGATAGCTCTATGACTAT
234	Ujcf7180002080263_10201	21.7653	B2	GTTCGCAAGGTAAGGACTGGCTGAAGGCAAGTCAATACAAGCGCTTGCCAAGTTTAAGGTGATTATTCCCCTGCCGATTATAGGGTGTTGCGTTGCTCTGTA
235	Ujcf7180002080296_28539	21.7653	B2	TCTGCAAAAATTATTGTCCTTATCTTCACCACATGCATGCCTTGCCTTGCAAACTTTACAACTTCAAAACCATCTTCATCATCATCCTTAACAATCCCCACT
236	Ujcf7180002080554_15395	21.7653	B2	ATACCGAATTGCCTGTAAATTCCAGGTTTGTGAAGCTCAATCAATAAGAGAATCAACTGTAAGATCTGGGTAACTGTTGTGATGGTTTTTATTAGTCCTTTG
237	Ujcf7180002080851_13424	21.7653	B2	ACCCGCACGAGTGCTTCCTAACCTTCTTTTAATATTATTTTCTGATTTCTTATTATTATTATTTTTTTTGAACTTTGTTTTCTTATTATTTTCTAACAACTG
238	Ujcf7180002080860_24581	21.7653	B2	ATTACTTTGATGATGATGCTTCAAAAAGTAGCTCAGAAGTTGGAGATTCAATCAAATGAAGGTAAAGTTTTCTAGCAAAAGTTATGTCTTGAGCGTCTGTTC
239	Ujcf7180002081025_651	21.7653	B2	AGTTATTCAGCAGCATGCTCGCAGTCTCAACAATAATGATTCAGACTTGTATAAAGAGTATGAAGATTTGGATGCAAAAAGTTCAAACACAAGAGAGAACGA
240	Ujcf7180002081097_10417	21.7653	B2	TAGCATGCCATATGGTGCTCTTAATCCCATTAGATGTACTGGCCAGACATTGAGAAGGAGAACCAACGGGAGATATTGCGGACACCTCTGTCTTCTGAAGGT
241	Ujcf7180002081149_18029	21.7653	B2	ATCAACTCAATCAAGTTAACATCAACTATTAACTAATCAAACTGCTACTCAGTTAGACCTGGCCTCCTGCCATGATCCAACTTCCAAGTAACAGGAACCTGC
242	Ujcf7180002081161_21899	21.7653	B2	ATTCTCTTTACCAATTTTCATATATAAACTAATGAGTCTCCTTCATCTCGTTTTTCTTTTTCTTTGTTTAAATGTTTAAACCGCATCCAGAGGGTTTAGAGG
243	Ujcf7180002081175_1549	21.7653	B2	TCTGTGTGAACTCAGTAGATATGTTACACCAAAAAAGCTCAGTAGGTATGCTACCAGCAGTTTTTATTTAGTCTGAAACCATCTTCATTCCGCATCTATTTT
244	Ujcf7180002081250_46890	21.7653	B2	ATTAAGCTCTTAAGTTGTTGTTTAGTCACGTGCCTGCTTGCTTTGTATTTTGATAAAGAGCTTAGTATTGCTATATTGTGACTGAAAGTAACTACACGCAGA
245	Uscaffold_46_23929	21.7653	B2	AACGGATCCCCCTTGCAGTAAGCCCATATGTGGAATTATGAGACCGCGCGGTTGACCGTTTAGTAATACTCGATATTGGACAGATGAAAGCACTCCATCATT
246	Ujcf7180002081381_37005	21.7653	B2	CCTTAATTGCAATGTCATATTTAGTCCTAATGAGGTTCATTTTCAGGATGTTGAGACTAGTAAGATGCTCGGAAAGGGTGTGAGCAAGGGGGGCTTGTATTT
247	Ujcf7180002043538_532	21.7653	B2	AAAATAAAATGTTAGGATAGCAAGTAAAATATCTAAGAAGTGCTGCTGGCTGGTGATTTTGTTGTGTTGGTGGTTTATGAAGACTGCATCTTAAGATGACAA
248	At3g50560(3g187)	21.7653	B2
249	Ujcf7180002072767_112	21.7653	B2	AAGAATTTTCGAACTCCATATCGAAATGCTCTCTCTCCGAATTCAGGACGCCTATCGGTCGATGTCATGTACTCCCTATCGATCGATGTCCGTTGAAAATC
250	Ujcf7180002065005_2804	22.8524	B2	TTCTAGATATTAAGCTGAACTGGAATTCTTCGCTACTACTTGGAAGAGCCTTTTTGGCTACTGTGGGAGCAGTTTGCAACATGCAGACTAACAAACTATGCC
251	Ujcf7180002075520_16303	22.8524	B2	TGTTAAGATCATGTGTGATTCTCAACATGACATCTTGCACCTTGGTAGAGTCCTGTATAGACTGTTGGACACGTTGGACGCGTGCTCTGTGTTCTGTTTCAC
252	Ujcf7180002071084_28853	23.9396	B2	TTACGCATCAGCTCCATGCATGCATGCAGTTTATTATCGTCCACCACCTCGTTTGTTTGTTTTTTGGGGGGGGTTTAGTGCGTGTGGGTTCTATCTATCCTC
253	Ujcf7180002081370_30422	23.9396	B2	ATCAAGCCTTGTCAGTTATATACCAATAGGTGTGCAATTTTAACCTCCAGAAATCCAGGGATTTGAAATCCGACCCACCTACTTCTCTCATGTGGGTCAGC
254	Ujcf7180002069068_35684	23.9396	B2	ATCTTTATTACTAATTTTTTTTTATCTCTCATTATTAAGCGACTAGCGGGATATGTCATACATCATTGCATGTGATAATGTCTCACCAACCATTGGGTACTA
255	Ujcf7180002079892_14415	23.9396	B2	ATGTTTGGTATTTTTTAATTTTTAAAAGATTAATTCGGGAATTGGTTTTCCGGGAGCTTTCGGGCATTGATTCCATCGTGATCGGTTTTGACCCCAACAGTT
256	Ujcf7180002072537_9296	23.9396	B2	AATGACTTACCCAATTACTGTCTGAAATCGGGTAAATGACACCAGCATCAAGGAGTTTGATAATATCTTTCTTAACCACCTCTTTCAGATTTGGGTTAAGCC
257	Ujcf7180002066460_5105	23.9396	B2	GTGAAATGGTGAAAAAATAGTTAAACTGCGAAAAAGTTAAGTAAACCGCGAAAAAATTTAAAATTTATAGAATGGTGGAATACATGTTGAATTGATCAAAAT
258	Ujcf7180002066778_1305	23.9396	B2	AGCTCTAATATATCATGCATGCAACTGTTAGGCATCTATAGGATTATAATCTCTGAATATATGAATAGAAACCCTAAGTCTAGCGTTTTCCAAATAAAGTTT
259	Ujcf7180001986808_241	23.9396	B2	TACGAGACCCCGATAGAGATAAGCTACCCGGAATGTTTACATGTCAGAGATGAAGATGCTACATGGAGGGGCATGCTTGACTAGGGCATATAAGCTATGGA
260	Ujcf7180002079234_50281	23.9396	B2	AGAGAGCATGCAATCGAGAGAGAGAGAGGACCTTGAGCTTGAGGGAGAGAGGAGGGAGGATGATAGTGCCCTTCTTCTGAAGAACCTTGCCGATATTGTTAC
261	Ujcf7180002065088_11807	23.9396	B2	TTTCACTGAACTAAACGAATTTATCTGAAATTTAAACAAAATCTAACCGGTTCAAAAACTTCAGTTCGATTTTCAGAAACTGAACTAACAAAAGACCAAACC
262	Ujcf7180002066632_31151	23.9396	B2	AAATGCGACGCCACGCAGCAGCGGTGAAGGTTCAGAAGATTTTCAGAAGGCATATTGCCAGAGAATCTTATTTAAGAATAAGACATTCAGCAATAGCAGTTC
263	Ujcf7180002064710_32030	23.9396	B2	GGTCGGTCCGTTAATTTTTTCCAAAGTTCGAAATCATTGTTTACTGACCTTGTAATCACCACATGACCTTTCCCCGTGTTTTGGTCTCGCTCACACGGTATC
264	Uscaffold_382_21952	23.9396	B2	AAAGTCATCTTTGTGTAATTTTTGTTATATCTTTTGGATTTTATACAGGGAAGTGGAGAGTTCCCAGTTGGAGGAGAACATGGGCTTCATAAGCGTGTTCAC
265	Ujcf7180002076140_12273	23.9396	B2	GAGCATGCCCCAAGGGAATAATCATAACCAAAGTCGCAGCACTTCACAACGTCTCTTGATGGAAAACTCTGTTCAGAATCCATGGTTAGACACAAAAGCCTA
266	Ujcf7180002065998_4296	23.9396	B2	TTCAGCGTTAAAGATGATCTTAATGAGCAACATATTGATGGCCCCAAAATCTTAAGTATATTAGGTAGGACTCAGTTCTTATAAGAAGAACAAAGACTATTA
267	Ujcf7180002066176_8653	25.0276	B2	TTTGATCGGTATGACCTTGTAGATTCAGATGTTTTGCATGCTAAGGTTATCGATTTGTTACAGGATATCGATATGATCAGAGGAAAGCCACTATACCTGAAT
268	Ujcf7180002080629_2117	25.0276	B2	AAAGTAAGTGTAAGTGCGTGCACATATATACGCATTCATCTATATACACATCTTCTACTTTAATATTAATACACAATTTTTTTGAGCACACACACATTTTTA
269	Ujcf7180002064396_32351	27.2035	B2	CTAAATTTATCTGTGCATAATCCAAGATAAACATTCGAATATTTCTAGTGAAATCTGGGTGTACCATGTTGAAATGTTTACACCTTCTTGCATCTGATGGAT
270	Ujcf7180002044096_806	27.2035	B2	AAAACGATCTTATTTGTTGGCATGCTGAGTAGCAACACCTAGACCCCTACCTCATTCACCCACTTTGTAAGCTTTTGTAGCATTTGATATATAAGCGGAACA
271	Ujcf7180002079896_20882	27.2035	B2	TATGTTTTTTGCGGTCGATTGATCGGTTGGTGCATGCCTATCGATCGGTAGGCTTTCACGTTGTTTGAGCTACGTCTGCTTGGTGATTGCACCGATCGATCG
272	Ujcf7180002080322_22623	28.291	B2	AAAGAACAATTTACTTTTAAAGAAAACTAGATTTTGAATGTGTCAAAACACGGATGTTGTTTAAGACACTAAAAAATATAAGTTTTTGGTTTATTACAGCTC
273	Ujcf7180002067420_27266	28.291	B2	AAGAACCCTAGTTATCAAATATAAGTACATGGCAATATGCATGTTTTGCAGCAAATGACAAAGCCTGAGAGGGGACAAATATCAAAAACAACATCAAACTCC
274	Ujcf7180002067092_22839	28.291	B2	CGAATTTTAGCATGCCTTCACTTGGGCACTAGGCTCGGATTTAATAATCGACATAACACATTTAATGTGAAGTTTATTAAGTTCGGCACTAGGCTCAGATTT
275	Ujcf7180001984365_564	28.291	B2	AAACATATATTAAAAAGATCGAATATTGTACCTGCTCAAAAATTCTGTCCTGTTCGATGGCAGAAAGCTGGACCGGTGCACCGTCTGGTTTTCTTGCGTCAG
276	Ujcf7180002071812_22348	28.291	B2	GCAGTTTTCTTATTGTCTCTTGAGTTATTGCCCACCCATCATCATCATCACCTGTACGAGTCAGCATTTCTACAGTTGACTGAGCTAATGCTGATGATTGTG
277	Ujcf7180002080133_12724	29.378	B2	CAGATGAAGAAGTTCTCACAGATGCATGCTGGGCTCTGTCATACCTCTCAGACAGCTCCAATGACAAGATACAGGCTGTTATTGATGCAGGCGTTATCCCTC
278	Ujcf7180002064486_16592	29.378	B2	CTTGGAAAACTAAAGAACTAGCGATTGCTTCTGCGCAAGGAACAGAGGATATGTCTTACAAGATGCTACCACAGTACTTTCATGTACTGAAGCTTGCAAATC
279	Uscaffold_261_37607	30.527	B2	TTCATTACTATTCTATCGTATTAACACAAGCAATATCGTTGGTCTCTCCGTTTTTGCAGGTCAGTAAACCACTGCATCAAGTGCTTTCTTCACTAGTTGATC
280	Ujcf7180002064472_520	31.676	B2	TGTAACAACTGTTTGCGTTGTTCCCCTACAGAATGCATGCCATTTATCTTTAATACTCTCTAAGAATACAAGGAACTAGATGCGTAACACTTGTCTCATGTT
281	Ujcf7180002066116_32895	31.676	B2	TGGTTCTGGGGATGTAGGAAACGAACCCCATTAACAAATTTTATGTATTTTTTACTTTATGCTCAAACATACTCATATAAAAACACTTGCATAAGAATATAT
282	Ujcf7180002066188_17936	31.676	B2	ACCCATTTTTTTAAGAGGGCCTGAATAAAATCTCATTCCACTCTATCATATGCTTTATTCATGTCCGTTTTGATTGTCATATACTTTCCTTGGCATGCTTTG
283	Ujcf7180002070863_15693	31.676	B2	ATAACTAATGGGGAACTTGCCTTATTACTGAACAAACTGCGCAAGTATAAGAAAGCCGCGGGTACTCTCTCGAGGATATCCCTGGTATCTTTCCTGGCCTGT
284	Ujcf7180001960905_5982	32.1508	B2	CCCGCTCCCCATATCTCGCATTGAAGTCCCTATGCTCATTGAACACCCATGTATTATATATATCCCTTCGCTTTCAATTACAACGTCATATGTTTTTGACAA
285	Ujcf7180002066933_18692	33.042	B2	CATCTAACATGAGTGATTTATGAGCCGCCACACACTCTGTTGTTTCCATGTTCGCCGCAGGACCTCAACCTGTTATAGATATCTAGATCTAGGTAGGTGACC
286	Ujcf7180002068046_918	33.042	B2	GGTCTTTCATACCATCAATCGATACTACCTTACCAGCATCGATCGACACAGTAGACGATGATGCTAGAGACGGAGACTATTCAATTGGCAGTTGGGCAGACA
287	Ujcf7180002076612_11686	33.042	B2	TGCATGCACAAGTCCAGAGATATACCTGGGATGTCCTCGAGGGAGTATCTGAGGGCTTTCTTATACTTGCGTAGTTTATTTAACAATAATGCAAGTTCGCCA
288	Ujcf7180002081316_6684	35.1923	B2	TCGACACCGTCAAGGAAGAATCGATCGACACTGTCAGGGAAGAATCGATCGAGAGTAACTCAACACATTAGGAAAACGACTACCCAGATGGAAATTTTTCAA
289	Uscaffold_417_11421	36.3045	B2	GCTCCATCAGCTACGGCGGAGATTGAACCGGTTCTTGTTCGGGACAAGGGTATCGACATCCCGGTTCTCGATTTTGAGTGTTTGAACACGGAGATACTAACA
290	Ujcf7180001962882_10157	36.3045	B2	CTTTGAAACTGTATTGCCAAGTGTTTCTTTTAAGAATAATGATTGTGAGGCTTGTATTTTAGGTAAGCATTGTAGAACTGTGCTTCCCAAATCATCTACTGT
291	Ujcf7180002002474_570	38.4798	B2	TTCCACATTGGCAACTGTAGAACGACAGAACAACAGATGAAATGAAATAAGCCCTCCTAGAGCGGAACTCGTCAGCATGCCACAAACCAAATCCCCATTTCA
292	Ujcf7180002072156_5955	44.3825	B2	TTGCACGTGGAGAATGCATGCTACCAAGCTACCTCGTTCAGATCTTTTCACTGTTAAAAAGTATGTTCATGAGCATACATGCGATACAACACATAGGAATGC
293	Ujcf7180002065536_122	51.038	B2	GGCCATACAAGACTAATGTCATTATGATTCTAAATTATAAAGCCATAAATCATAGAGGAAGAAAAGGGATATCATATATAGCGGTGGTTATCAAGTTCTTCA
294	Ujcf7180002081377_3892	57.5658	B2	TATGTTACCAGGTGTCATGTTTAAAAATGATGATTGTGAGGCTTGTATTTTGGGAAAACATTGTAAGATTGTTTGTCAAAGATCATCTACTATCTATGAAAA
295	Ujcf7180002070665_10581	60.8313	B2	CATGGGGATGTCCACACATCAGAATGAATCAAGCCAAAACATTTCTCATTAATAGATTTTGATGTAGGAAAGACAGTCTTGCAATGCTTCCCTAAGATGCAT
296	Ujcf7180002080583_6497	60.8313	B2	TGTATCAACATAACAGAGGTTTCTTTTACAGCATGCTACAAACATTACAACGGATCCAAAATAGCCTGCAGTTTTTGCAGGATCCTTCGCTTTTCACTGTTC
297	Ujcf7180001993548_1229	60.8313	B2	AGCATGCTTGGGCGAGGGTAGTACTAGGATGGGTGACCTCCCGGGAAGTACTCGTGTTGCACCCCTTTTTATTTTTTCTTGTTCAATCTGAAACGAGTATAA
298	Ujcf7180002066378_15689	60.8313	B2	TTCATTTGTTATCACAGTTATCCCACCTTTCTTAGGAACTACATGAACAGGACTAACCCATTTACTATCCGAGATAGCATAGATCACCCAGCTTCTAGAAGT
299	Ujcf7180002068369_17644	60.8313	B2	TTACAAGACGAGTACGAGACAGAATACGATGAATCAATCGACAGAAATACTCTTCCATCGATCGATACACATGGCTCCAAAACGACCGATGCACCAACCTGG
300	Ujcf7180002079881_8185	61.9184	B2	AACCTCTCTTCCTTTGTCCTTGCTAGTTTACTTGTGGACAAGTAAAGGAATAGTGTGGGGGAGTTGATATCTTGTGTATTTGCATGATTTTAATATTTGTTT
301	Ujcf7180001963540_700	63.0056	B2	TTAAATTCAATCAGAGAATCAAGTCTAGGTGAATTGTGGTTTTTATGGTATAAAGCAATGTAAATAATCCTATATGAGCAAGGTAGTTGCTCGACTAACAAG
302	Ujcf7180002058499_176	63.0056	B2	CACCAAAAGAGTGAACTTTCGTTTACGTGATGAAGGGTATGTAGATCTCCAATAATATATATATAGTTTATATATTGATTTGACTATATTTTTGCTTGACTT
303	Ujcf7180002080762_15308	63.0056	B2	GGAGGAAGTAAGGCAGGCTCTATTTATGATGCATCCAGAAAAGGCACCACGACCAGATGGAATGACTGCGCTGTTCTTTCAGCATGCATGTCACATAATAAA
304	Ujcf7180002076288_18230	64.0933	B2	ATTTATAGCTTGCCTATGTGTTTAAGGCAAAGCATGCTTTTATACTTTCGTAGTTCTATTTTATTGTTTTAAGGTTTTTAGAGATTCTTAGAGTTGGAGAGA
305	Ujcf7180002080670_740	67.1787	B2	TAAGAATGGAACTTCTCAGACATGGCCAAGCAATTCATAACAACAAGGTAACAGAAGAACTTCATAGATAGATAAATAGAGAAACAAATAAAGGAGTTCCAA
306	Ujcf7180001960628_9432	70.4492	B2	TTCATGTCATACACTAAGGCATGCCTCCCCTTATCAATGTAGAGCGAAGGCAAAAAAAACATATAATATCAGAAAATGGAGCTTTGGCACTCAAACACTAAA
307	Uscaffold_718_23351	72.8432	B2	GATGATGAGAAGATTCAGCAGGTTTTTAATTTGCTGCTTCTCGATAGTACCTAAAATCTATGCATCTTTGTGTTTCCATGTTACTGTGATTTGAGGCCACTG
308	Uscaffold_1084_17984	72.8432	B2	AATACATAAAACGATTTCTATGATAAACGTGAAATATTGCATGCAACTGCAATCATCTGTTTTTGCGCGTAACGTTTATGGGTGATAGAAATCAAAATAAAA
309	Uscaffold_1053_7005	72.8432	B2	TGTTTCAGGACCAGGTTCTTTCAGGCATGCAACAGAAGCTTGATGATCTGTGTCAACAGCTAACTCTCGCCAAGGTCTCTGATCATGATGATGATCTGGAAT
310	Ujcf7180002080335_25227	72.8432	B2	AACATGGTTTTCACCGCAACGAACATCAGTCAGAAACGAAAGTGATTATCCTATAAATAGACTTCTAAAACCATATATCCCAATTGAGCCGTAGAGTTTAGG
311	Ujcf7180002070941_13036	72.8432	B2	TATCTTCAAAATGTGCACGCATCACCGCCACCTTTTATTGACTTTGGGGAAACTACACTCCATATCACCATTTAATAACAGCATGATAAGCAGCATGCATCT
312	Ujcf7180002070375_21756	72.8432	B2	ATGGTGGTGGAGGAGTGAGAGCAGGATGCATGCGGATCAGGTGTCCATCACCACGTAGAGCCATGTCTCGGTTGTTTAACTCATCGAAGGAGAAGATCAAAG
313	Ujcf7180002067920_39192	72.8432	B2	AACATTTCAAACTGAGCGAGACCTGCACCAGAAATGGAACTTCTTAAGAAAGATAGAAGAGCTGTTCTTTAGGCAAAAGTCGAGGATAAACTGGTTAAGAGA
315	Ujcf7180002043557_530	72.8432	B2	TTATCGGCCGTAGAAAAAATCCATAAAATTACAAGAGATCTTTGGACATGGATCCAATAAGACGGCTAGAAGTAACGCAGTCAGACGTAGAATCGTTTTTTA
314	At5g13440(5g446)	73.9384	B2
316	Uscaffold_250_50955	73.9384	B2	GCCCAGACTAGAAACTGAAGCGACAAAGGACCAAGCATGCGCTGGTCACTATATAGGTCACCGTGAAAGGTCTTCGATCTCGGACGCTGGAGACAAAATCCA
317	UGM0755a	73.9384	B2
318	At5g14720(5g436)	75.0338	B2
319	At5g14790(5g401-F1)	75.0338	B2
320	At5g15650b(5g322)	75.0338	B2
321	UGM0518	75.0338	B2
322	Ujcf7180001960968_2460	75.0338	B2	CATTCAAAACCTAGTGCTCTTTTTATATTTATCCCTTACTCTGGTTTCTGCTAAGGATGGTATATTCCACTCAAAACCGAAAATATTATAGCTCTGTTTGGA
323	Ujcf7180002000633_1013	75.0338	B2	TACAAAAAAGTTCATATGAGCTAATGATATTTTAAAAAGAACTTAAATGGTATATAACGTATCTACTATGAAAAAATGTAACCCAAAATTTAAAAAGATGAT
324	Ujcf7180002023889_893	75.0338	B2	TAGATGATTACGCATGCCAGTTGAAGTGTGAAGGACTTTGCCCTTTCCCACCACCGTCTCTCTCAAAGTACGTACATGATATTTCTTGTTTAAAACATTCTT
325	Ujcf7180002064226_11504	75.0338	B2	ACAGAATAAAGATCTGCCAGAAGGCAGACATAGTTAGAAAACACTGTGTTGCAACCAAACGGTTTGGAAGCAACCTATTATTTACCTACGCATGCCCCCTTG
326	Ujcf7180002067043_41190	75.0338	B2	CATGACGTATATACTTTCAGTATTTCATTTCTTTCTACGTTATTCCCTTTTATATTCGCATAATCGTTTCTAGGGTTTTCTATCCCTTTTTGTTATCTTATG
327	Ujcf7180002067249_43153	75.0338	B2	AGATACCGATGATGAAACTGATTCCGATGATGATAGCGATGATGATACTAATGATGATACCGACGATGATACTGATGATGATAAGGAAAAGAAGAAGACAGT
328	Ujcf7180002067756_17035	75.0338	B2	CTACTTCTGTTGCCATGTTTCATAAGCTGGACAGATTAGTCAAAGATGCGATCCTGGCAAGAAGAAACAGAAAGGCATTCAACGGGCTTCTAAGGCGTTGGT
329	Ujcf7180002076048_24113	75.0338	B2	CTCAAGAACTTTGGCGATCCTTAAGCTGTCAAAAACTTTCAGCTGATGAGAAGGTGTTTTTGTTCACATTGCTACTGTTTCTTGAGGTTTATTCTATTGTTC
330	Ujcf7180002078978_29955	75.0338	B2	TTTACTCTATTGGTAAGCCATTGGACCAGTGGCTCAAGGACATGCCTGCTCTTGCCTAAACCAAACCAAACCAAACCTCTTCCTTTAGCTTTTTAATTTTCA
331	Ujcf7180002079018_11351	75.0338	B2	TGGTACTTGGCCGAAGCAAATAGCAAAAAAATAAGTACCAAATGATTTCGTATTCATACATTGGTGCAAGGTTAAATACATGTCTTTGCGGTTTGATGGTCC
332	Ujcf7180002079438_42120	75.0338	B2	ACAAACAGTTTTTGTCTGCAACATATTCTCAAACGTTCAATAAGCTTTACTCCATAAATCTGCATGCAAAAAATTGCATTTTCTAAAACTTTGACTGTTAGA
333	Uscaffold_167_13371	75.0338	B2	CCACTCAAATAAACGATCAGTGTATATTAACAATAAACAAACAACTTAGAGATAGATATATATACCATTGGCATGCACTAGTTGTCGAAGAAGGTTGCAATA
334	Uscaffold_999_10870	75.0338	B2	CAATGTTATAAATCTTGACATGGTAGATATATACAATATAATTTGTTATATTTGGCTAGTGTCCATTTGATAAAGGAAATAATACTCGAAATGAAGTATTCT
335	At5g17210(5g216SS)	80.4901	B2
336	Ujcf7180002071805_22155	80.4901	B2	TCCGTATTTTGTGTGAAATACTCAAATGCATGCTTTTTATTTTGTAAACATTCAAATGCATGTTCTTGTAAGTTATACGTTGCTGAGAAACGTGTTTGGTTT
337	At4g15010(4g65)	82.6613	B2
338	At4g15510(4g67PP1*)	82.6613	B2
339	At4g15530(4C4)	82.6613	B2
340	At4g15790(4g103SS*)	82.6613	B2
341	Ujcf7180002064304_30095	82.6613	B2	GAAATGCAGGTTTGCAGAGCTTGCGGTTTATTTGGATATTACGATTACAGGCTGAAGAAGGCAGTTTGTTCAACTTGTAAAAATGGCGATAGTATTGCTACT
342	Ujcf7180002064814_20568	82.6613	B2	AATGTTTTGACAGTCCGAAAACCTTATGGTTCTCGTCCACTCGAATCTCCGAGCAACCGGCGATGCAACATTTCCCCCAGCCACGAGCGACAACAGCTGCGT
343	Ujcf7180002065103_17727	82.6613	B2	TTTATTACTCAGATAATCCAAACCAAGTACTAAGTACACCGAAAATACCCAGCACTCGGCTTGTGCCCACCCCTATCCAGCACCATGTATCATGTATCTGGT
344	Ujcf7180002065289_15564	82.6613	B2	AATTAGGATTGTATTTCTTGAATGTGTAGCCGTTGCAGTGCAGAGACTCGCAATATTTGTTCTTTTCGTTTGCAGGAGGGAGACGTTTAACCATCTAGCTAG
345	Ujcf7180002065563_10052	82.6613	B2	CTCTACTGGGCATATCCCAACACAATTATTCTTGAGACATGGTTTAACTTACTCCTGTTCTCTGCTGGTTCAGACCTCCACTAGCTGCAATCAGCAGATACC
346	Ujcf7180002065993_12784	82.6613	B2	TCTTTAGCAAGAAAACGATTCAGTCCTTTGGGTATATAAGAGAAGAAGAAATCACTTTGATGATGGACAAGCTGGCAAAAGCGAGTTCTTCCTCTTCAACGG
347	Ujcf7180002077156_10279	82.6613	B2	TAGTTCGGCCTTTCTTTTTGGACCTTTTTCTTTTATCTTCTTGTATTATGTTGGCCTTTTGGCTTCTAATAAAATGAGATGACAAAAAAAAAGATGTACGTA
348	Uscaffold_860_56906	82.6613	B2	TATTCAAGAGGCAGAATTTCTTAAAAGTATATTTTCTTAACCTGTTCATTTGTCAGGCTGTTTGGGCATTAGGGAATGTTGCTGGTGATTCTCCACAGTGCA
349	Uscaffold_880_52228	82.6613	B2	TGAATGGTAGAATCATTCTACTTGAATATTATCCTCCTCCAAAAAAAAAAAAATATTATCCTCCACAAGAACAGTTCTCACACATGATGACTAAGGGGGCGA
350	Uscaffold_1083_16119	83.7657	B2	AAACCAGCTTGCTTTCGGTTGAGAGAAGCATGCCTGAAAATTCTTGTGTGACAGAAAATGAGACGCAGATATCATTTAAAGCTGACCAAGAGACTGAGCATG
351	Uscaffold_186_27410	83.7657	B2	GTACGCCGTCCACCTGGGCGTCCCTGGAAAGTCTGTATCCTATCCTGTGTGGAGTACAAGGTATGCTACAATACCATATATGAAATTTGTACTTATTGAACG
352	Ujcf7180002071042_30793	87.0157	B2	TCCTCCTTTGCTTCTTCTGCTACTTTTGCTTGATGAGCAAGGTGCTTCTCTGCAAATACGCCACATCTGGACAACGTGTTCCACTTTTTGCAAGTAGATCGG
353	Ujcf7180001960564_15334	89.1863	B2	TCATCGCATGCTCACCAAACTGCACCAGTTACGAATATTGTTGGACATAATACCCCTTGGATGTCGCCTCTTCCTTACCGCAACCCTTGGCTTGCTTCTCCG
354	Ujcf7180002080241_14031	89.1863	B2	TGCTGCTGACAACATCTTCGGCTTTTCTCAACACGGATTCACCTGCACGGGGGGATTTGCTGCTGTCTTTGGGTTCCTGGAGAGAGAGAGAGAGAGAGATGA
355	Ujcf7180002081498_11797	89.1863	B2	GCTGAAGACTGTTCTGTTTTCTACTTGCTACATGGTAGTGGTAATAGCAGTAAATGTCAATATAAAAAGATGAAACTGAATGAATCTGCTGGATGTATTCTT
356	UGM0165	89.1863	B2
357	Ujcf7180002076153_23200	89.1863	B2	GTCTTTATTTTTATTTTGGCAATAATATCCCCAAGAAAATGACCAGATGCTTTTTGTTGTGCATGCTTTCGTCTTCTTCTTCTTCTTCACCTCTATAGCACG
358	Ujcf7180002076713_5344	89.1863	B2	NNNNNNNNNNNNNNNNNNNNNNNNNNNNNNNNNNNNNNNNNNNNNNNNTTTTTTTTTTTTTTGTTATACATGATTTAGTATTTAGAGTCAAAAATAGCTATG
359	At4g18740(4g143SS)	90.2734	B2
360	Ujcf7180002067530_12816	90.2734	B2	AACAAATAGATGTGGAGATGCATGCGCTTGTAACCCTCAGAATCCAAGTATGAAAAATAGTAAGAAGATGAAAAAGAAGAAAAAAGTATGTTGTCTACAGAC
361	Ujcf7180002067943_36323	90.2734	B2	TTCCATCAATTTTTCCAGATTATCTAGTGTCGTTTACCCTAATTATCTTTAGTTCTTGGATAGCCCATATACATACCTGATTATCTAGTGTCGTTAACTCAG
362	Ujcf7180002079096_32997	90.2734	B2	GAACTCTGAATCCTATCTCACTTCCATTGTAGTTGAACAGGAGACTCAGTGACTGGAACGGAGCTGTTGAGCAGACATCAAAGGCGAACCAAGTAGAAAGGT
363	Ujcf7180002080302_28336	90.2734	B2	TAATAATTCATCTGTTGACAATTTAGTTTCATCAAATGAAAACTCCTTGATTTCATAAAAGAAAGTACATCAACTAGAAAACGGTTATGAGATCCTTTATGG
364	Uscaffold_36_24982	90.2734	B2	CATTCTCTGATTTCACATTTAGTCTTTTCACCATCTCAGCAACAAGAAGGTGACAGAGAATCAGAGATCTCGTTACTTCAGCTGATCTTTTAAACTGTGTTT
365	Ujcf7180002066003_7451	90.2734	B2	AAGCTTCACTCCTTGACGCGGCTCTCATTACACAACTGCAGCAAACTAGCCAAGCTACCTAATCTTAGACCGTTGTCTGGTCTCCAAGTTCTTGATCTTTCT
366	Ujcf7180002071615_7372	91.3607	B2	CATGCATCAACGGTCTTACATGCATAGAAAACCAAAGAGTGGCAATATTGAACCTCCATGTATGCAACACTTGTACCATTACCTGTCATTCTCTCTTCGAAC
367	Ujcf7180001960805_6567	93.4501	B2	AGCAAAGCATTCCATGCGGTAACACTAGAATGCAGCATGCTACTGAATAGTCTCCTACCGGTTCCAACATCCCCTGAACGAAAACACGCTCCAAGAACAGAA
368	Ujcf7180002064167_15160	93.6308	B2	TCAGAATCTTGGGCTCGTCTCCACGACCAAGAACCTCAAAGTCATGCCAATCCTCTTGACTACTATCGTCTCTGAAGCTACTATCGTCCCTGAAGCTGAGAA
369	Ujcf7180002065136_25839	93.6308	B2	GTTATATAGACAAAGTTCATATAATGTTCAAATTTACCCATGAAGAGGCTAGGGATCTTATTCAACGCTATCTTACTGAGCATCCTGATCCCAACAATGAAA
370	Ujcf7180002066964_30585	98.2026	B2	ATAACAAAACGAGCACTATACGGGTACCAACAAGCGACAAGAAAACATCGGGAAAAAGCATCAACTATCCATAATATTTGGAACTCATAGAAAAATATAAAA
371	Ujcf7180002071731_63753	98.2026	B2	ACCAATACCAATCCGACCATCAAGAGCTCCAATCTTGCATGCCGCTATTACCCAATGAAGCTCAGTTCAACGGCTTGGATCATCAGTTCAATGCTTTTGGAG
372	Ujcf7180001961174_6105	99.5968	B2	TAATTGACGAACCTGAACCTCAGGATCTAACACAAGAATGATAGGCTCTTTATTTTCATTTTCGTCCTGTTTCTCTAGTTTGGTTGCTGCTTCATGTATCAT
373	Ujcf7180002024914_435	99.5968	B2	TTTCTAAAACAAGAAGAAACACTCTCTTTTTGACATTTTTTTCAGGCGGCGTTGTACACAGAGAGCAACCGATGTTGCTTCCTCCGACTGATCCAAGCCTTC
374	Ujcf7180002068004_8229	99.5968	B2	TGGTTACTAAAACTTTAAACACCATACTTAAATGAGTATTACTATTTTGGCCTAAAATGAAAACTTTATGCTGAAAATCATGCAAGGTGACGTGTTCTTTCA
375	Ujcf7180002079286_6362	99.5968	B2	TATACCTCGTACATACATATATGAGGAATATATAAATATGTTTGTTTCTTTTTTTATTCTTGTTCAAAGTATTATAAGGAGATGAAGCAAGCAGGAGTTCAA
376	Uscaffold_1080_21923	99.5968	B2	GCTGATTTTTTTTCTTCCTTTCTGAATTAGATATGCATGTTATAATGAACAATGAAGCATTGTTCAGATGATTGAGTATAAAAGGGCCAATAACATACAACC
377	Uscaffold_1407_50273	99.5968	B2	GTTAGGCAACACATAGTTGATCATTTAGGCTGTCCAAACACGTAAACCTGCATATTATGCTTATCTATTCTATTAAAATAACACTGTATGCAAATAATCTTG
378	Uscaffold_196_10637	99.5968	B2	AACTCCAAAAAAACGAAGACTCATTTGGTGCTTCACAACTTTTATCTCTGTGGCATTGCACTCCAATAGCATACAGGAGCATGCTTGTAAAAATTTGGATTT
379	Ujcf7180002064275_7315	99.9227	B2	AAGCCCAACAACAATAAACATGGAAACCTAAAGACATGAGCCTGAAAACTCTAGAAAATATTACTGAAAGCAACAGCCGCCGCTAAGAGATCCAACCACCGG
380	At4g23860(4g82PP*)	101.205	B2
381	Ujcf7180002067061_1661	101.205	B2	ATTTCATCAATCGCGTGTAGTGGCCAAACAGATAGGGTCAAATTTGATCTGAGGTCAAGTTTGTCACGTGAAGGAAGTTGGTTATGGTGGCTTCGACATGTC
382	Ujcf7180002080665_31647	101.205	B2	GGACTACAATTATTGTAGTTTTTAGTTCTTTTTACTTGAATATGTAAGATTACTGAAGGTTCACATGTGAAACAACGAAACGGACGATATTTTGGTCACAAT
383	Uscaffold_722_67472	102.367	B2	GGAGCATGCAAGTAACACACAAAGCATGGACCAACACTAAAGACGTGGAGCATTGCAAAGAGAGTGCTTCTCTTGTGGCTACTTTGGTTGGTTTTGATGAAT
384	Ujcf7180002065079_1038	103.591	B2	TTGATCCCAGTCCAAATCCAGCGAACCTCAACAAGCATGCCCGTCGTGTTTGTCATTCTAAAAAGACCAACAATGGTGATTACTGGGCCTCACTTGGTGTCT
385	Ujcf7180001960826_17587	103.591	B2	ACTGCTTTCTAGTGTAAACAAGTGACCTTATTGTTATTTTATTCTTTTTGTTGTACTCATTTTCTCTTCTTTATTTAACCAACCGTATCGTTTGATCGCGTT
386	At4g25140c(4C15)	104.75	B2
387	Ujcf7180002069332_3310	105.839	B2	AGAAAACAACGTGTATCGCCTACTGATTAGTTATGCTAGGGAAGTTATACATGGATTTGAATTCTTTAAAAGAAAAAATGAAAGACCGTATGAAGCAAGGCT
388	Ujcf7180002069662_5426	105.839	B2	ACTTGGTACATTAAGCTTCATTCATTCACTCACTCGCTTTAAGATAGCATGAATAACTGAATAAGACTGATGTGTATCTCTCTATTGCAGTCTGACTGCATT
389	Ujcf7180002076793_22329	105.839	B2	TAAAAATATATGATAATTATATTTTACCTTTTATTTTTGATCATGTGGGAGACTGGATCTATATTTGTATCTTTTTAGGTTACCATTGTAGTGGCGGCAGTG
390	Ujcf7180002077558_26268	105.839	B2	CACACTGAAAGTGATCCACTTTATATAGGTGTTATATTATTCAAGGCTATAGTAACTACTTCATCTCGTGGTTTTATAATCTTGACATAATTCATTTTTGGT
391	Uscaffold_193_3317	105.839	B2	GGCTTCGAGAAGTTTCTTCACTAAAATAGTCTGGCTACGAATGCAGAGGCTATAGCAGATTCAAAAGTAGCTGGTGTACTGTTATTTACATATTGATCCATA
392	Uscaffold_256_20199	105.839	B2	TTTTTTGAATTTTTAAATGTAGGCTTATCCGACCATTCCACTTATACATTTTAAAAACAGACCTGCACTCTGATTGGAGCACACAACGGTTGGCATATGAGG
393	Ujcf7180002071060_3694	105.839	B2	ATTTCAAGCCGTTGTATGATCTTCCAGATTGAATAAAGTCGTACTCGTTTCTATGTATGAATAACAGTGAAACTGTCCACGAGGGGTCGTTTACCTTGCCAA
394	Uscaffold_224_39128	107.071	B2	CATCAGTACTCACATGTTCTCACGACAAGGCAAACGCTCCTCCTCGGATTCTCTCTCTTCCTGGCTACCTGTTCACGTCAGGAAACTCACTGATGAGGAGGT
395	Ujcf7180002065585_21639	110.271	B2	GGCGTTGATCGATCAAAGCTATAGACATTTAATTGTTCGATTTTATAAAACTTTTAAATGGGTTGTTTCTATTTCGTACACATGGGTTCTCTACTCTGTGTC
396	Ujcf7180002079951_2478	114.631	B2	TCGTTAAGGTAAGTTCGGAATAACCATTCACTAGCTTGGCTGTTCAAAACCCATCTATCTGTCTATACTGAGAATCACTTTACTCTTTTGGATTTATTACTG
397	At4g27490b(4g90)	115.719	B2
398	Ujcf7180002079738_21238	115.719	B2	AACAATGACACGCAGCAAAAAAAAGGAAGAAAATTACCATGAATTCCTGATATTCCACGATGCTTCCAGCGTAGCCACGAGTGACGGTTACTTTGAGGACAT
399	Uscaffold_732_92623	115.719	B2	ATAGTGTATACGTTACACATAACGAATATGATGGTACATTTAAATACATTTATACATATATTCAACTCATAGTCTTGCTAATCAGGCCACGCATGCATGGAC
400	UGM1300	115.719	B2
401	Uscaffold_1197_24252	116.867	B2	ATTAACAAACACAACTTACATTTAGTTTTGTTGCAGCTTTGTATCAATCGGTGTGAAAAAAAAAATCATTTAAGATAAAAAAAGTAGTGTCAGCAATGCATA
402	Uscaffold_1554_22798	121.069	B2	GCAATGTTTCATCGACAATGTCTCAAATGTTTCAGTCCAGGCCCAAAACACAACTTGTGACATTTGAACTATTAACCGTTCTCCTTCCCACGTGGTTCTTGT
403	UGM0916	126.682	B2
404	Uscaffold_1234_45217	129.361	B2	GCATGCGTTGTTTCCTTTATTGTCTATTGAGTTTTGAGGTGAGTTAAACAGTTATTTAACAGAACTTTTGTACCAGTAGTTTCGTGGAAAGACTACCTTGGT
405	Uscaffold_323_80127	129.361	B2	GTGATACCAGAGGGATCGCCATTGCTGGCTCTGAAACTCATGTAGAAGAGAGCGTTGTAGGACTTGAGCTTTAGGTGCGGGGGATCTTGTCCGCTTTCCAAA
406	Uscaffold_751_17608	130.18	B2	CGGCGAACGTGAACCTCGGAGCGTTCTATCTGGTGGGCATGCCGGTGGCTGTTGGTCTCGGGTTTTGGGCCGGTATTGGGTTTAATGGGCTTTGGTTAGGAC
407	Uscaffold_118_55298	133.679	B2	TTTTACCGAGAAAATTGATCGTAGATAGGTTCCCAAGTAATGCAGTAAGAAAGTTGAAAAAAGTACCTGCAGTGTACCACCCCCACCGTTACTCTCACGGTT
408	Ujcf7180002068769_10129	134.28	B2	TGTTAATACATAATTCCGAAGAGTCACATTTAAAGTTAGGACTAGAAGCTATTCAAAGAGCACTGGTTGGAGTATGTGAAGTGTGCCCAGCTATCTATAGCA
409	Ujcf7180002075122_1019	134.28	B2	TGAAGCAAAGCAACAAAGCGAAAGTACATACTAAACTTATTATAGACATGTGCATAGTATTTTCTTTTGATTTAACAACCTTTTCTTTTTGCTTTTATTTTA
410	Uscaffold_1538_24053	135.956	B2	AAATGGTCAAATCCCACCCCCTCCCCAAAAAAAAACATATCGAACTTTCACATCGTTGCCAAATACTATCATAAAACTATAGATAATCAACAAGTTAAACCT
411	Uscaffold_715_10587	135.956	B2	TTTGAAGTTCAACTGCAACAAACACGCATGCATTACGTACCATTCAAAAAATCATTATTAGAAGGCATACATGACATAGGAATGAGATTAGTGGCAATATTT
412	Ujcf7180002068560_16600	137.731	B2	GTCATTAATTACTTGGAAACCTAAGCTATCAAAATAAGGACGGAGTTCAAGGTCACTTACTGGTCTTCTTCTCTTAAGCAACATTCTTGCCTGAGAAGCACT
413	At4g30790a(4g93)	138.186	B2
414	Ujcf7180001960888_15383	139.631	B2	CATGCATTCCTCCACCTCCTAATCTACAGGTGGACCCTGAGACAGGAACATATGCAGATGGAAGCACCGATAAAAAGAGCACGTCCGGGAGATTGGGACTTG
415	Uscaffold_171_14754	139.631	B2	CAACGCCGCATAGAACAACCGATTCCCCACCGTATTCAAAACAAACCCTCTCTCTAGCAACTCCGCCACGTAATCCTCAGGCGTAATCATCATCATATCCTC
416	Ujcf7180001960683_1610	139.631	B2	ATTTGAAGCACCCCAACATCGTTAGGTTTATCGGCGCATGCATTAAACCGATGGTGTGGTGCATCGTGACTGAATATGCAAAAGGAGGTTCGGTCAGACAGT
417	Uscaffold_916_19002	143.477	B2	TTTTCACAAGAACGGCTTCTTCCTCCAGACTACGTTAGGTTTCCTTTTCAGTATTTGACTTGCAAGCTCTAGAGACTGCCCATTTTCTTGGTGCCTTTGTTC
418	Uscaffold_965_4810	143.477	B2	CTATCCTGCGAGACAAAATTGGGAGAATGCTATAAGAGCATGCAATGTACCTCGGAGACCAAAAGATGAGGCAAAGTTCGATAAAAAAACGGGTGAAACATA
419	Uscaffold_832_28114	145.072	B2	ATAATGGGTAGAGAGCAGTAGTACAGCTAATTGGTCAAACGAGCGCGTTTTTGTACGTTTTGAGGAACAAAACGCTAACGTTTTGGATGAAAGGTGGGGAGA
420	Ujcf7180001960653_18492	147.634	B2	GATGTGAGAGAAGAACCGCCGCCAGTCTGAAACAAGCTCAAACTTGGGTAAACCATTGGAGACGAACTTGTGCTATTTTTATCATTAGTGGCATCAGAAGCA
421	Ujcf7180002070993_33395	147.634	B2	GATACGAGTTTACTATACTGTGTATCCACGTGCCCGGCATGCATCATATTTGGGCCTTCAAATCTGACTTTGTTGGGCCTTGCTTCCGATAACGGCGACGTG
422	Ujcf7180002073045_29737	148.871	B2	AAAATATATAAGGAAACCTGCTCAAAGCACCCACAGCTTTCTAGCCCTGTGGACAAAGCCAACTCCAGGACACCTGAAATCATCAAGATAGCGACAAAAATG
423	Uscaffold_1163_36057	148.871	B2	CATGGATAGGATCACAAGTTGAGGATTTCAAGGATAGAAGCATATGGCTGGGGTACACTTACTCAATGTACTGGTCCATTGTCACACTCACCACCGTGGGTT
424	Ujcf7180001961212_10011	150.099	B2	ATGTATAGTTCATTAAGCATTTATAAATACAAGATCAAACTATATCACTTACTAACCTGTCTGAAGCCATTTCTATGGGTTGAAGACCGGCTGTTTCCGGTG
425	Ujcf7180002067800_12346	150.099	B2	TCTTCCATATTGTCTCCTGGTTCACTACTCGAGCCAAACGGTTTTGCAGAAATGGACTGCTTAAATTTCTCGAGTTTCGCCAACACCTGAGAAAACCAAACG
426	Ujcf7180002075668_25166	150.255	B2	GTAGACAGGCAGGTGGGTGGAATTAAATGCCTTCCTTCTTTTTAAAGGTTTCACTGACTCAGAAGAAACTTCAATGTCATAAAAAAAATATATTAAACAAAA
427	Uscaffold_1078_36516	152.671	B2	TGTATTTATTGAGACAGTACTTGGACTAGTAAGATACTTTATAACATTAGATTCATGTTACCATCGCCATGGCCCGTAGTTTCTCTGGAGAAATGTATGTGG
428	At4g35530(4g98PP1*)	154.709	B2
429	Ujcf7180001960822_3574	156.783	B2	AGCATCACACAGAAGTGGTATGTAGGTGAAAACTGTTTGCATGCTTAATCAAGTGGCAATGCTCATGATCTGTTGTTTTTCTTTTAACAGGTTCAAGCGGTC
430	Ujcf7180001961010_17157	156.783	B2	GCAGGTTCAGAAAATGGTTTAGATCTCTGCTGGTTGAACGTGGAGGCTCCTTCTCTGACGTTTTCAGATCTAAACATCCTGAAAGGTGTGTGATAAGTACAT
431	Ujcf7180002071186_8817	156.783	B2	TGTTCAAAGCATGCGTGTTATAGGATTGGCTTCTACCCAAAGACTTGCAGTTTCAGCCAAACAACCAAGTTTATTTATTGAAGAATACAACGATGTATCTCG
432	Ujcf7180002078802_13482	156.783	B2	GAATGCACATGTAACTAAGAAAAAAAAACTACTCGAACGTGCACCATTCAATCGTAAAGAGTGATAATACCATGGAAGGCATGCGTCTCACCATCCAAATCA
433	Ujcf7180002079266_43937	156.783	B2	ATGTTAAGCAAACAAGATAAATTAAGAAACAACAGTAGGAATAATGTAGCTATTTTGTAGTTATTTCAAAGAAATAAACCGAAGAAAACAATGTAGACAAGG
434	Ujcf7180002079947_52916	156.783	B2	GCTCAAACCATTTAGTTGTTCGCCCATAATTTGTCTGCTTCATAGCAAATATGTTATCACAATGTGTATAAGCAAAACCTTCTTTGTTCATGTATTTCCGTG
435	Uscaffold_1016_15991	156.783	B2	TCCGGACCACAAAGTTGTACCTGCTAAAAAGTTTACGTCCATTTCAGAACAAGGCTCAATGGAAATCGTTATGCATCCAGTCATCTAACTATATATACCAAG
436	Ujcf7180002024259_972	156.783	B2	CTCTTTTCCTTGATTGACTTTGATCATGCCGCCATTTCTCCTCGTGATTCATTGGTGCCCTCAAATTGTGATGTTTTCAGGTGGTGCAGAGCTCAAAAAACT
437	Ujcf7180002079800_8018	156.783	B2	AAATGGAACAAAACAATACAGAACAACATGATTGGCATTTCTTTACAACGAAAACCAAAAAAAATAACGCATTACTGAAACAACATTAACCACAAAGACAAA
438	Ujcf7180002068668_18291	156.783	B2	AATACCGAGTTCGAAGACATGGGAAAGGATGAAGCTGCCGGCGAGGATGTTGCTGTCCCTCGAGTTGCTGATGTTGTGGTGGGTGGTGAAGAAAACAAGTAG
439	Ujcf7180002068880_9370	156.783	B2	GGTATCCATGCGTGAAAGGAAATGATTCTGTTTTGCTCATTGTGATTGTGAGTGAATTGCTATCTTATGGCATTGCTTTTTGTTCATTGATTCTTTTGCAGA
440	Ujcf7180002071709_17775	156.783	B2	AGAAATGTACATATAACATATGTATCATCTTTTCGAATACTGTTATTTTTAAAAAGCGTTTAGTCAAAAATTGTATTTAAAAGAAATATTTTAAATATAAGC
441	Uscaffold_82_25053	156.783	B2	TTAATATTTAATTTAGTTAAGCCACATTTGATACCTATCTATAGAATGTTTGTTAACAAAACAAAAAGTACATACATTATAAGGATTTTATATGAACTATTT
442	Ujcf7180001960530_19104	156.783	B2	CATCACAATAACTAAAAATCTGATAACATTTTTTTATCTGAAAGGCCATGAAAACATTCAAACCATAGTGGCCCTTCAGCTTCTTTATTTTCGTGGCCTTTC
443	Ujcf7180001961219_12179	156.783	B2	GTTCTGGTGGAATGATGAGCATGCAAGGGAAAGGCCCTTTTACATTGACACAATGGGCTGAGCTAGAGCAACAGGCCTTGATCTATAAGTATATCACAGCCA
444	Ujcf7180002064148_4139	156.783	B2	GTGGCCTCGGTGGTCGTGCTGGTCTTGGTGGACTAGGCATGCTAGGTGGGGATCCAACGGTTGGTGCTACTCCAGATGCCTCTCAAACGAACCAGTTTTTGC
445	Ujcf7180002065182_232	156.783	B2	AGAAACCATTTCTTATATTTCCCTAAGAATCCCGCTATAAGAAACCACATATAAACAATGTCTAATGATATACATTTTCCAAGGAAAGTAAAAACCTGCCGC
446	Ujcf7180002065486_27708	156.783	B2	TTTGTTATTTTAACCACTAATATAGTTAATTATGCAATGAGAGCATAGTGTTTCTTTACGATTATTTGTTCATTGGTTCGTAGATGTGCATGGACTTTTTGC
447	Ujcf7180002069170_13532	156.783	B2	ATTCATCAATCTGCTCTTTTTTTTGTATCAACTTCGCTATTAAAACTTACTTGTATTACTATACTTACTCGAACAGTGACGAGAAACCCATTAGAATCCACT
448	Ujcf7180002074760_13316	156.783	B2	CCGAACCATTGAATTTGTTTTTCAAAGGGACTGCTAAAGCGGCGTGCAGTCCAGAGATCTTAGCGTGGTGTGCGAGAGGGTAGTTTGTCTTGCTGAAAGTAG
449	Uscaffold_1287_31903	156.783	B2	TGCTTTCCAGTTGTTTAGGGATTGCTGCTCGGCTACTTGCTTGAGGAACCGAAGCGTTGAGGCGTTGGCTACTGCTTGTCTTGTTCAAGCTATTAGAGAAGC
450	Uscaffold_1393_24377	156.783	B2	TCCTACAAAAATACAAGTTTATCACACATTTTCTCTTAAATATATAAACTGGTGAAACAAAAATCTGACTAACGAGAAAATAAAGAAGGAAGAAGACGAAAG
451	Uscaffold_1468_18603	156.783	B2	CCAAATCTTCAAGTAGGTTTATGCAGTCAATTAGCCTATTATATATGGACATTACACCCTCAAAGTCAAAACAATCAAGCAACTTTTGTTTGGTGATAAAAC
452	Uscaffold_560_3953	156.783	B2	TGTAAACATTTTCTGAGAAGATGCATGCAAGTTGTTTGACGATTCCTTCCTTGACCATTACTTACGACCTTTTTTTTATCTCAAGGTCCGTGATAGAGCAAC
453	Uscaffold_588_41565	156.783	B2	TGATGTTCACAACCCCATCACAATCGTTGCTAGTGCCATCATGTTCAAGTTAGTTTATATAAGCTAAGATAAAGAGAAAAAATACACTCTTGTTACAATATG
454	Uscaffold_682_1548	156.783	B2	GTGATGAAGTCTAATATGGTCAGTCAAAGAATCACACTGCATGCTCTATCATATGTACCTCATAATCTGTACCACGCAGTAAGTATCCGTATTTTTTCCGTC
455	At4g34412(4g96)	159.258	B2
456	At4g37510(4g104)	159.258	B2
1	Ujcf7180001961422_15917	0	B3	AGCATGAAACGAGTAGCAGTGATCTTATGGAACAGAGGATCATCACCTGGCAACATCACAGCTAGATGGGAGGACATTGGTCTTGATTCATCAGCTATTGTT
2	Ujcf7180001961133_12923	0	B3	CTTTATGCAATTACCTTAGTACTCTTGGCGTATATATTCTTTGACACATGGTTTGATTCCATCTCAGTGAAAGCAAACGATTTCTGTAGTATTGAAAAACAC
3	Ujcf7180002065408_4367	2.17529	B3	AAAAAAAACACTAAGAGATTTTTGGTGTAGCTAGTAACTTGTGCATGTAGACTACACATTTAAATATTTAATGCATTCAACGTTTTTATGCATGCATCTATT
4	Ujcf7180002066914_4579	2.17529	B3	AATGAAGATGTGATTGTAAGCCTCATCTTCACTCTTTCATGTATCACTCCAGATACCACCTCTAAAGCCACTTGCATGGCTGTGAAATTCATATCGGAAAAC
5	UGM1427	2.17529	B3
6	Ujcf7180002070290_29293	2.17529	B3	TTGCATGTTTTAGTATGTTTGTTTTTTGAGAAACTGTAGACACCGTATCATCTAAGATATCGATCGAGAGCATGCTGTTGTGATGTATTTTAAGACGTATTA
7	Ujcf7180002000600_171	2.17529	B3	CATGTGGAGTAACCCTTTATGTGATGCTGGTTGGAGCCTACCCATTTGAGGACCCTAATGATCCTAAGAACTTCAGGAAAACAATCCAAGTAACTCCCATCC
8	Ujcf7180002064711_63215	2.17529	B3	TCCACCAGAAGGTGGTGGCGGTGCCGGTTCCACAAGCCCTCTACGACCAAGAGGTGGAGGAGGTATTGGTGCTCCTCTACGCGTTGGAGTAGGACCCTTGCT
9	Ujcf7180001961047_8576	2.17529	B3	CGAGTTTTTAATATCGTTTCTTTCCCAATATCTTCGGACGACCTGCATATATGGTGAAACTATTGAGAGGATAAACAATGTTTATGGGAAACAGTGAAGTAT
10	Uscaffold_335_21229	2.30041	B3	TCTCATCGATCTGAAAATTCTCCTTCCTTCCTCCACCAAACCGGTATGACCACAAACCGACAACAAGGAACTAAAAGTAACCTCGTTTGGTTGCATTCCACC
11	Ujcf7180001960537_13180	3.76327	B3	CAATATGATATAATCAAGAAAGACCCTAAATGAAGAGAGATTCAACTTATAGGGAAATACAAAATGAAATGTAAGCAGCATGCAAATAGTAAACATACTATT
12	Ujcf7180002078248_13893	3.76327	B3	AAGCGGTTGTCAAGAGCAATGTATATCGTAAGCTCTCTCAAGTTCTCTTTTGATGTTTCCTTACAATGCCGTTGTTGAGTCTGATTAATATTGATGGTTGTT
13	Ujcf7180001983580_19480	3.76327	B3	TTTCTTTTTGTTTGTTGGTTCTGCTAGTTTTGTTTTAAAATGATAAAAACATTTTTGTTAATATATGATACATTATGTATGTTTTCCCTTATATTGTCATGT
14	Uscaffold_273_5895	3.76327	B3	AAATAGTCTAAGAAGATAAGCATCAATAAATGATGTTTTAAGAGATACAACCATTATTGTGATGTTTTTGAGTCATATACGATTTGATTAGGTAGATCAGCT
15	Uscaffold_1297_17430	3.76327	B3	TCTCTCTCTTTCTTTTATCTATCCTTTCTTCTCAGTTTTTACTACGTACATCTTTCATCACGAGCTCAGAAGACTGAAAATCGATTTTCTTCCAAAATGGCG
16	Ujcf7180002071654_5782	3.76327	B3	ACAAAAACACTTATACACTATGTTTGCATGCTGGGTCTCGATTAGTCTCGGTATTTCAAAGAGCCCTACTATTTATAAGCCCATCTATAAGTTGGGTCAGAA
17	Uscaffold_1077_11918	3.76327	B3	TGTGCTTTTGAATAAGATTAGTTTCGGGTGAGTGACCTCGGTTTATCCTTAAAAAACCGATTAATAGGTATCATAGAGCGTGAAGGAGTGATTGGATTGTAC
18	Ujcf7180002064528_24373	5.7929	B3	GATACCAATACATGTAATCAAATTTTTCATCTTTCATGCATGCTTACCAACAACAACATCTTCTCTCTCTACATATGCCATATGAATGATCTTGATTACCTT
19	Uscaffold_968_52332	5.7929	B3	TGATTGTTTAAACTAAATAAATCTAAATTAAGACTGTGTTATTGGGCCCCAAATGTTTTTTTTTATAAACAGTCAAAATGGTATGTGTATCCTTTCAGGCTC
20	Ujcf7180002075788_15130	9.05862	B3	TTTGGTGGATAAGTTGAAGGGCAAGAAGAAGAAGAAGAGGCAGGAGAAGGAAGCCCCCAAAGAAGAGACCAAAGACGGTGAACCAGAAGAAGAAACCAAAGA
21	Uscaffold_460_23019	9.05862	B3	CCAGTAAACTAAACAGATCTCTGGTAAGTGATTTGAATGTCGTCTAATAGCTAACACATCTCAGCATAGTGAACCGTATGCAAGTGTATCTGCATGCAAAAA
22	Ujcf7180002067949_29575	9.05862	B3	TTTAGGGACCACCGTTAGCTGAAAAGTGCTATCTCGATACGTGTCCACCGATATTTTTGGCCGAGTTTAATGACGTCAGTAATGGTCCCCCTTCCTCCTTGC
23	Ujcf7180002071314_6422	10.5166	B3	GACTCGATCAAACGCAATTGCTTGCCTATTTCAAACTTTTGCGATCTTCCCTTGTGCTTTACATAAATCCGTCGTAATCAAACATGTCAGTTGCAGCAGAAT
24	Ujcf7180002075210_23463	10.5166	B3	GGTTGCGTGGTCATTGGAATTTGATGCAAAATGTATGATGTAGACTGCTGACTATTCATATTTCATGTGTTGAATATTTGGCGTATTATATTGAGTTATTTA
25	Uscaffold_626_23712	10.5166	B3	TCTAAACATAGAAAGATGTAAGCTCTAGAGGCTTGCCTTAATTCCCAAAGAAAACATATAGTAACATATTAAAGTAGATTTATGGGCTGAATCGATTGTTTT
26	Uscaffold_1366_36225	11.0093	B3	CACAACTGCCCTGATAACGCCTTCCAGGTATCACTCTTTTTTAATAAAGAAAAGATTGTTTGGCCCATGCATGCAGGTTAAGTTTTGAAAAAGCTCGCTCTG
27	At5g13630(5g449)	18.0153	B3
28	Ujcf7180002066718_37007	18.0153	B3	TCTTTTCTTGCATGCAATCTTGTGATTCTATGTTTTTGTTTTCCTCTGCGTTAAAGATAGTTATGTTCTCTCGTGATTGATATGTCATGCAGGTTGCTGACT
29	At5g14105(5g416-3)	18.686	B3
30	At5g14105(5g416-1)	19.8314	B3
31	At5g14850(5g397*)	25.2877	B3
32	Uscaffold_215_2018	25.2877	B3	TGACGGTGAGGTAGGTAATTCAATCCATTTTCTTTGGTTCTCCGCTGTAGCTACTAAAAACAAAACAGAATCTCAACCCACTCTCTGCTTTCCTTGCAGGTT
33	Ujcf7180001960751_12753	27.4605	B3	GGTATAACAAGACCTGCAAAAAGGAGAACTAAAGCTAAGTTTTGATATTAAAATCAAGTGTAAACCTCCTTATTAAATAGGTTTGTTGAGGTCATTGTTACC
34	At5g16530(5g361)	27.4605	B3
35	At5g15650a(5g322)	27.4605	B3
36	At5g15750(5g22LP)	27.4605	B3
37	At5g16380(5g353)	27.4605	B3
38	Uscaffold_1354_16790	27.4605	B3	AAGAAGTTCTAAGTAAGGAGCATGCACTTCATAAACATTAAGGGAAAGGAGAAAGTGAGTATACCTTGATGCACCAACCAGCCCACATATCGTCGTAGCGAC
39	Uscaffold_500_18299	27.4605	B3	CTGGCAGCTCAGGACGGCATGCGTAGGTAAAATCTAGCTTGCTTCCTAATCGATACATATATCTATATGTTTTTTTTTCCTAACTACGTCTGCTTTGTTGCA
40	Ujcf7180002067862_6098	27.4605	B3	ACTCTTTTTCTCTATCTAAATATAATCATGAATTACATATTCTGAAAATGTTTAAATCTTTATTTACAGAAGAGATTGATCCATCAACATATTCCTTCACCA
41	Ujcf7180002079241_14076	27.4605	B3	TTGATGTAATCTGATTCGCGTTTTGTTTCTATTGGGGGAAATTGATCCCTTGAGAAGCAAGTAACAAACGGTTGAGTTGGCGGCAAAAAAAGACCGTACAGC
42	Uscaffold_361_2734	27.4605	B3	TTTCTCCTAAAGTACGTACTGCGTATTCCTTCTCTTTAATTAAAATATTCTGTGCTTGTTTATTATTGTATTGAATATTGTTGTATGTATGTGGTCTTAATA
43	Ujcf7180002065012_19475	27.4605	B3	TAATGATCCTCACAATTTGACCAGGTGTAAGAAATGCTGCACAAAGAAAACTTCTCGATGAGCTCGGTGTTGTAGCTGAAGATGTACCAGTCAATGAGTTCA
44	Ujcf7180002071192_6137	27.4605	B3	TTATGTGACGTCGGATCTATCATTTTTACTTATCCATTGGTGCTTTTTTCATGTGCAGCGAGTTTAAACTCATTCACGAGTTATGCCTCTATGTCCTCTCAG
45	Ujcf7180002064668_32921	28.5589	B3	AGAATAATTAATTATAAAAATTGGCAGGGAAATCATTGCTTCCTAGCAAGGATCAAGAATGGTACTTCTTCAGTCCACGGGACAGAAAGTACCCCAATGGTT
46	Ujcf7180002048123_313	28.5589	B3	TTATTTTATTTTTATTTTTATATTGCAATATTATTCATTTCCAAAAAATGAAAAAATAGTTAAGCAGTCATCACTGACAAAAAGGTTACGCAACTGTAAGAT
47	At5g17910(5g229*)	29.6535	B3
48	Ujcf7180002081389_10888	29.6535	B3	CCACACGTACGCACCGACTTTTTCAAAGCCTTACTTTTGCACCTGTGGAAAGAGTGTGTGTATGTGTGTGTGTGAGTGTACTAAACTAAAAGCATCATACTA
49	At5g17840(5g19AJ)	29.6535	B3
50	At5g18280(5g233)	30.7406	B3
51	Ujcf7180002065499_14797	30.7406	B3	TCTTCTCCTTGTTGGAACTCTAAAACATCATATTGAGTGTATCCATCTCATTTGTCTTCTACTATCATATTATGGAGTATGATGCATGCTCTAATAATCTTT
52	At5g18400b(5g235)	31.8283	B3
53	Uscaffold_1023_3948	31.8283	B3	CATGCGTGTGAAGGAAGGAAGACCCAATACCTTGATTCTAGTGATTAGTTTTTGAAGATCGATTGATTAACTATGTTATTTGATGTTCTTCAGTTATTGGTG
54	Ujcf7180002064522_21594	31.8283	B3	TGTCTTGGCCCAATCTTGCTAAACTGAGCATGCCAGGTTACAAAAGCCTAAGGATGTTCCCAGATGTTCTTGATAGTATGGAAGAGTGCAACTTGATTGTTA
55	Ujcf7180002072783_8296	36.2229	B3	CCCACATGATCCCTTCCTTCAAAATGACAGGCTTTGAAGCAAAAGGTTTACCAAAAGATGCTTATGAGCTGGACCAAGCTGCATTACCTAAAACAATCGAAG
56	Ujcf7180002070994_27067	36.2229	B3	AAGTAATCGTTTCCCTGAATTTTGATCATTGAGCATGCGCATTCAGATATCAGGGGGTCCGGTTTAGGTTGGCTCCTTTCAGTGGAAGGGGATTGGATCTTT
57	Ujcf7180001960676_10005	37.5322	B3	GCTATCATTTGATGTTGAACTTGAAACAGCACTTCTGGTTTACAGCAGATTGTGAAGCAAAGAAGGTTGCCACATCTTTTTTCATGACTAGTTTATACTTTA
58	Ujcf7180002065672_5450	37.5322	B3	TCACCAACTTCCAAACATTCATCAGTGATAAAAAAAACTGACAGTAATAAAACCTAAGTTCACATCATGACATAAAATAAAAAAATAGAACAGAGAACATAG
59	Uscaffold_185_28682	37.5322	B3	AGGTGAATGCAGATCTAGTCATTAATTATGCACATAATTAACCAATAACCCCTAGTGACTATTATCTTTATTAATCCTTTTATCTATTGTAGATCATGGTGA
60	At5g20130b(5g263)	38.8072	B3
61	At5g20180(5g264**)	38.8072	B3
62	Uscaffold_336_28496	38.8072	B3	TGATCGGTCTGACGGGCTAAAGCAAATAGGATCTTTGAGACATGGTGGCTTGGGAGTGATAATCAAACTATACTAAGTTTTGATTAGTAGCGTTTGGTAAAT
63	Ujcf7180002070147_19456	39.9567	B3	TTCATTCATACATCTCTTCATATACATATATTCATTAACTCTTATATGGTCTGTTTGTCTCAGATGGAGTACCTCATGACTAAAAGGAGAAATGTGACCATA
64	Ujcf7180002066424_621	41.1646	B3	TCTTAACTTGTTTTTGGTTTTGTTTTGCAACACTGTACATTCTAGCAAGTTTAACAATAGAAAAGCTTAAATATTAACACTGATGCTATACGTACATTGTTT
65	Ujcf7180002065648_20308	41.2801	B3	GGACATTGGTCCAATGGTGCTTATCTTTTGGGAATGAGAGCTGGAACCATGATCACACCTCTTGTTGATTACCTCATTTCCATCGATCGGTTTACCGAAGAA
66	Uscaffold_1463_56635	42.5554	B3	TGGCCAAAAAAGGAATAAAACCCATTTTCTAGATGTCTAATACTTAGAAATCTATGAGTCTATCTATTGAAAACTTTCCCATGGGGATAGCTGTAGCTGGTT
67	Uscaffold_246_45732	42.5554	B3	AAATATTTATTTGTTTTCTGTGCATAAGCAATCTTATACATCAATGAGACGCAAATGTAACTCATTCCTCGGAGTTCCAGACCAGGGATGAACGTACTGCAT
68	Ujcf7180002064271_27675	48.0739	B3	AATTGAATGTACACACAGCTTTCAAATGTGCATGCATTAACTATCAACAATAATAAATAAACAATAAAAATAGAATGATTAGTGGAAGATAAAAATCTGGCG
69	Uscaffold_1010_10602	48.0739	B3	ACAGGCATGCAAACTTTCATAAAATCAAACTCTACCGTCCATTCTTTCTAATCCTCACCAAGTTTAGATGTAAGAAACAAAAGCCTATCCTATTTCAAGGAG
70	Ujcf7180002071522_35526	54.4223	B3	TGATGTTTTGTATTTTTGGAGGTCAATAAAATGGCGCCATGCATGCATGTTTGCGTAACTATTCACATGGGTCTCTCGGATGAGAACTCCTGCTCTCCTCTT
71	Ujcf7180002065926_19127	59.3328	B3	AAGGCAATGTGGTCTTCTTTGCCCAATTCGTAGACAAGTCCAGGATCTAGAGCGGCTATTGGGTCGACATGTCCAGATCCATAAGCAAACTCGGTCGATGCA
72	Ujcf7180002070791_26446	63.3332	B3	CTTTTACCGACCGGTTAACGTTTTTTCATTGATAATTAATAAAAGTATTCACCATATAGATGCTTTGTTGGTGTCCATGAAGAACAAAAACAACAACAGTTA
73	Ujcf7180002064497_2728	64.6547	B3	TCATTCATTCCTATGCAGTGTGTCATTTAATTTTTCTTTTAGTATCATAAACTTGGATGTCAGGTAGTCTTCTTATGTCGTATGTGATATGGTTAAGCTTTG
74	UGM0948	64.8747	B3
75	Ujcf7180002077466_18242	65.9837	B3	CTTACAACACTAGCTATAGTCAAGCATGCCTCAAAACATGAACAAACCAACATTGTCTCTTTTTGGCTAGATACACGATGTTTCAAAGAAGAGGACAATACA
76	Uscaffold_998_6536	65.9837	B3	ACTAAATAGCATGAACGAGGTTGGTTTGTTCGGAAACATCCACTAATCTGTGAACCAGCAATAACCAATGAATACAAGTTGTAAGTTGTAACAGAACCAGAC
77	Ujcf7180002065044_40485	65.9837	B3	GCGGACTGCTGCTAGTGGATACTACGTTTTCCTTGTTACGTATGTGATATGCAACAACAAAACCTAATATATCTTCTTTTATACTTTTTTTTTTTGAATAAA
78	Ujcf7180002065145_23148	65.9837	B3	ATACCTCTCCGAAGAGATAACGAGAAGGAGAAGCTTCTGTTGGAGAGGATCCGAAGGAGAGAGGACAATACGAGTCCAATGTACACAGATCAGGAGGAGCGC
79	Ujcf7180002065428_12226	65.9837	B3	AGCTTGCACATCACAAATGTGTTGTTCCGTGACGAAGAATCTTTCTGCAGGCTAATATCGGCTTGTCCTGTTCTTGAAGATCTCTTGTTCGATGAAGTTGGA
80	Ujcf7180001961275_27422	65.9837	B3	AAGAAGCTAAGGGACTACAGAGGCATGTGAGCAATGAAGAGAGAACACTACTGCCTGACTTGTTTCGCAAACAAAGGCAAGTTCCTGGTGCATCAAGCGTAG
81	Uscaffold_1035_29284	65.9837	B3	ACCACAACGGCTATATATATGTTGCATGCGCATTGCCAAAATCATTTGTCCATTATCATATGCACTCCATGTCTTCTTTTGTTTTACATGTTAGTTGATGTA
82	Uscaffold_990_57786	65.9837	B3	ACTATCCTTTGACATAGGTTCCAACTTTCTTCGGGCGTGAGGAGTTTTGATCTAAAGACATAACATGTGGGATCTGCATGCAACCCAACACCTTCATCGCGA
83	Ujcf7180002065564_19138	68.2653	B3	TGAAAGGTAGTGGTAATTAAGAGCGTAAAGTAAGATATCATGTGTGTGTTGGTGATGTAATCATTAGGAGTCTTTCGAGTTGGGATGCGAAGAAACGGACAA
84	Ujcf7180002080222_5858	68.2653	B3	TAGCTTGAAGACATTCACTTTCAGTCACAGCTTCACACTCTTTTTTTCTATTCTCTAACGAAGATGGTTGCATAGCTCCTGTAAACTGATCAAACCTCCATT
85	Ujcf7180002077376_6078	68.2653	B3	TAACTATTTATGTTGTAATTATCCTTAGTACTGATCTCCTGAGGAATAGAATCTCCTTCTTGTATATAAATACCATCACGTACATGAATATATACGACAGTT
86	Ujcf7180002076693_13632	69.8203	B3	TTATGGCCCTCTGTTGGTTCATCACAGACCAAGGGTGAGAAACATCAGTCGATGGAACTGGAAGAGGACCAGAAGCAGGACCTTTGGAATTCGAATAATGGA
87	Ujcf7180002065651_6130	69.8203	B3	CTCTCTAAATAACCTGACAGGAAACGTTGATAATGGAACATTGATATTAATCTCAGAACAACCTTCGAAGAAGTAATGGATAATTGTGAATTTTCTATACCG
88	Ujcf7180001960788_7056	69.8203	B3	TATAATTGATAAGCTTGCATGCTTTGGATCATGCCACTGGGTAGAGAAAGTCTTGTGTCTTTTAACATCGTGATCATTATCCACAAGTTCTTATCTACGATC
89	Ujcf7180002066916_36867	69.8203	B3	CCTTCATGCTCTATTTCTGTAGTGATATTTTCTTCTTGTTGTGTACCAGATATCAACGGACCATTCCCTTCATCTAGAGTTGTTCCCCACGTCATATGAAAC
90	Ujcf7180002064689_2802	69.8203	B3	GTCACTTTCTTATCAAAAGCAAGAAAGGGAACAATGGAGGATGGTTATTATGAAAAACGACTTCAAAGGTTCAAGTTAACACTGAGATTGACGTTAGGTGCG
91	Ujcf7180002065553_30148	69.8203	B3	AACAAATTGACAGAATGAAGAGATCATAGCCAAATGGAACGAGTCTTATAACAACAAGAACGAGGAACTAAGATCTGAGCTTTTATATCGAAATGCAGCATT
92	Ujcf7180002077404_13636	69.8203	B3	CCACTGACTCAAAGGCTTCATGTAAATCTGGTGGCATGCACCCAAGCTCGAAGACAGAGGATATGAAAGTTCACCATGTGCGCCTTTCTGAAAATATTATGG
93	Ujcf7180002045266_273	69.8203	B3	ATCATAGGTTTGTCCATGTTAGGTTTTTCATTTATGAAATGAAAAATGGACGACAAGAAGAAAAAAAAAGGAACAGTATCATAAGTAACCGCTAAAATAATT
94	Uscaffold_785_11107	69.8203	B3	AAAAAAAAAGTTTACGGAGGCATGTAGTATGCATGCCAAAATCATAACCAGTTTTCAATACTTAGGTTTAAAACGAAGTGGGTTTAAAGTGTGATGGATTTA
95	Ujcf7180002065840_20663	69.8203	B3	TAGTAACATAGTTTTCATGAACATTGGAGTTAAATCGGTTAGTTATGTTACTACTCGCTAGGTAATACCTAGTAGGTATCAGGTGCCAATGTAATTGTAAGA
96	Ujcf7180002065942_16260	71.4654	B3	GTCAGAGAGATCCTCAAGTAGGTATGGAACCGACCAAATGAATCAATCAGCATGTCTGAGAGAGGGTTGTGTTTTGTCTGATCAACTTGAGCTGCATTGCTG
97	Ujcf7180002066239_19818	71.4654	B3	TATAAATTGATCCACGAACCACAACAGCATCGGCTAAAAGAACAAAACGGTTAGTTAATCGCTGGATTTTATGTTTCAAGAATGCGCATCAAAGTAGCTTTC
98	Ujcf7180002070448_36134	71.4654	B3	AGGGCAAGAGGAATGGCTGGTCTCAAGTTGTAGTTGCATCACATCTTTCATATTCTTTATTCTTCCTTGCGTCTCCTCTCTGGAACATATGAACGCCTTCTC
99	Uscaffold_644_44017	71.4654	B3	CTGAACCTCCACCGTGCTCGTGTGGTGTCTCTCTCACACTCGGTCGTTGGTGTCTTTCATTCACCAGAAGTTGAAATAAAGTCCAAGGTTTTCTCAAGTGAT
100	Ujcf7180002067137_18715	72.4548	B3	CAAGATGACATTTAGGGGGTTAGCTGCATGCATAGACGATTGACAAACCGATAGACTTTTGTGCCGATGGAAGACAATATTTAGGGCGTGATTGGTAAATAC
101	Ujcf7180002071702_5807	73.9728	B3	TCCCATGGTTCGTAACATGCGCTTTAGTAGCATGCGATCGATACTAGCTCTTTCGATATTCTTTTGCCTCTTTCAGCTGTCCCGCACGGCGCAGCAGGTCAA
102	Uscaffold_1406_26051	73.9728	B3	ACAACTAAAGGTATTATTCCGTTTTCATTAATGGCTTCTTGCATGCTTTTTATTGTTCTCTAGATCAAGTAAGCTTACACATTATTATAACTCTTTCAGGAG
103	Ujcf7180001983638_1529	73.9728	B3	AAGAAAATAGCGACGTACAAATAAATATACTGGCACACATGCATGCATACGGAGAGAGAGGATGAAACCTTACGAGGAACACGCCGAAATGGAAACCTATCG
104	Ujcf7180002078189_23895	73.9728	B3	AGTAATGCCAATTCTGCTCAAGAGTTGTCCAAATCTACACACTTTAGCTTTCAAGGTATTATAATCATTTTCCTTTCACTAAGAGATTTTGTTTTTCCCTTA
105	Ujcf7180002070734_12163	73.9728	B3	ACAAGAACATAGAACTTACAGATTCATTGAACCTGGATGCCTTTGTGTTTATCCACACAAAGGCGCTAAAGGAGGGAAAAAACAAGAGTGTGGGTTCAGATT
106	Ujcf7180002079945_25037	73.9728	B3	ATGATGCAAGTTTTGAAGGTTCTCTAGCATGCTTGGGAACTCAAGAATGTCGCATCCTGACAAAACCAAACTTTCTAAACTCAATGGGATGTCTGAACCTGA
107	Ujcf7180002076545_28212	73.9728	B3	CAACTGAGAATCCACCATTCTATAGGATACCTGAGCATGCAAAACCACTGCTTGGCAAGCCTAAGCATGTCCTAAAGCTTAAGAACTTGGTGAGAATATGAT
108	Ujcf7180002065693_21156	73.9728	B3	GGTTGCATTCCGGATTATAAAGCACTTTCATTTCTATGTCACCAATCTAGCAAGCACTGCTATGACTTAGATAGTGAACCCATATATCTACACAGACCTTAC
109	Ujcf7180002023706_1025	73.9728	B3	AAAACCACACTGAACTGAACATTTACAGTTCACGTGGGTGTGATGATGTCTACGAAGTACGTACGAATGCGTGTGATTCTATTTAATAGCATGCTTTGTCTT
110	Ujcf7180002077557_5599	73.9728	B3	TGCATGCCTTCATTTGCTGTATCTAAGGCAGCCGTTTTCGGAACATATTTCTGGGGTGTTTTAAGACTTCTTTCTGGATAAACAAAGGAACTTGGGGTTGAG
111	Uscaffold_779_31933	73.9728	B3	TCGATTTATCTAAGTTCCAAAGTGATGGCTACGTACGCCGTTACAAAATCTACCGGTTTAACTACTTGGTTTAGTTATAAACCGTACAGATGTCAGGCTGAC
112	Ujcf7180002078729_20643	75.5692	B3	TAACTGCCTCATCTTTGTGTCCTCATTTGCTCATGATTAAGATGCGATCTTACCCTGTCGTAGTGTTCATGCTTAAAACATGGCATGGATTTTTTAGTGTTA
113	Ujcf7180002079414_9783	79.0677	B3	GACTTTTTCTTCCGAGAAATATTTTCCTGGGACTTTCAGGCATTGATTTTGTCATGACAGGTTTTGACCCCAACACACTCTCATCTCGATGATCAGCTTGTT
114	At2g39080(2g71)	79.0677	B3
115	Ujcf7180002072369_217	80.1567	B3	TTCAGAGAGACAAAGGAGCCATTGGGATTTGTCTGAAGCAAGAAGAGTATTTAAATAGGAAGATCACATGTTCTACTTAAGGATGTGCAGGCTTGGAGACC
116	Ujcf7180002071836_11123	81.5047	B3	TGTGGTCCCGAAGGTCGGACGCCACAGCTATACTGAAGATACGGGAGTTGAAGTAAGTCGGACAGGCCGGGATCAGGCCAGCTCGTCGGTCAAGCTGACCCG
117	Ujcf7180002074389_4700	81.7699	B3	CTTCTCTGCACTTTGTTCCAGTCGCTTGGAATGCTCGTCCAGCTGACTCTTTAAACCCTGAACTTCCGAGATGATCTCAGGGTTTTCCGCAGCGTCTTCCCG
118	Ujcf7180002077804_7609	82.8633	B3	AGATAAGATTGGGAAAGATGATATTCTTCTCCTCATCAAAGTGACGAGCCATGGCCACAACCTGATCATAAACGAGTTGTCCAAAGTTGATAGCTCGGCGGT
119	Ujcf7180002074096_11528	83.9776	B3	ACTTCTGTGTGTCACTCCGCATGCGGTGATCTCCTGAGCTTCAAAACCTTGCTACCATGCCAGGCAGTTGACACCACGTCCTTATCTCATAGATCAAGCCAC
120	Ujcf7180001988879_123	86.1808	B3	CTTCTATGTGTCACTCAGCATGCTGTGATCTCCTAAGCTTCAACACCTCGTGCTTCCCTTGCCAGGTACCATGCCAGGCAGTTGACACCACGTCCTTATCTC
121	Ujcf7180002006530_373	91.4501	B3	AGCAAGAATGCATTGTGGCATGCTAGACTAGGACACCCTCATAATAAAGTTTTAAAACTGATGTTGCCAGGTGTTTCTTTTGAGAAAAATGATTGTGAAGCT
122	Ujcf7180002081382_37458	94.4071	B3	CTAATCTGTTCTTTAAGGAAATTGTTAGACTTCATGGAATACCTAGGACAATTGTTTCTGATAGAGACACAAAGTTTTTTAGCTTCTTTTGGAAAACTTTGT
123	Ujcf7180002081310_7409	97.3011	B3	TCTTGTATATAAATACCATCACGTACATGAATATATACGACAGTTTACAATCTATTTTACCTTCAATCCCAGGAGGATATAGATGACCAGATAAGATCAAGA
124	Ujcf7180002081371_60134	99.7284	B3	CAACAAGGTGAGAAAACAACTTCATAGATAGATAAAAGAGAGAAACAAATAATGGAGTTCCAATCACAAATCTCTTTGGATCTTCTCTCCAACTCTAAGAGT
125	Ujcf7180002076066_13052	101.88	B3	TTACTAGAAATGTAGCATGCTCTTTTGTTTGAGTTAAATCAAATGAGTTATAATAAACCAAAAACTTATCTTTTTGATTAGCTTAAAAAACGTCCGCGTTTT
126	Ujcf7180002080437_24913	104.178	B3	TTGTTCCATGCGTTATATCTGTAGTTGAATTGCGTATTCCACCTGACATTCGTGATCTTCCTCCTGCAGCTATTTTCAGAAAATATCAGGTCTGAAAGATGA
127	Ujcf7180002081075_7906	106.503	B3	TGAAGCATGCCTGTAAGTCTGTCTACATTGGTCCAGACCACGACATCATACCAACCAAACCAAGCAGAAGTACATCTAAGCAGTACTGACAAGGAAGCTTGA
128	Ujcf7180002081239_46030	109.826	B3	TGCAAATTTTGTGGAAAACCTCGTTATCAGGATACAAATGGAAGAGTTCCAGTGCCATTCAAAAGGATGTGGTATTTGCCTTTGACAGAAAGATTGAAGAGG
129	Ujcf7180002081130_673	112.135	B3	AACTTGGGTGTACCTGATGTCGTGGAGGAACAGACGGAGGTACATGATTGCCCCTTAGATGATTATTTAGCATGCAAATTCTGTTTATTTACCCTTACCATT
130	Ujcf7180002077631_5790	114.528	B3	GGTAGTGCTTTGGTGAAAAGATCTGCTGAATTTTCGCTAGAACGGATTTAGACTACTTGAACTTCTCCAGCTTTCTATAGATCGTGGGTGGTGAAGAACTTG
131	Ujcf7180002081032_39124	117.235	B3	TAGCGACCAAACATGCATGCATCCCGGTTCTTCCATAGCGTCCGAAGTCCTCCGAAATGATGATACGACGTAAAACTATGCAGTCTCGACTATCCTCATTAG
132	Ujcf7180001977841_564	118.256	B3	GGCGGAGATGGATTCCTGCGTCACCTGCGAAGCTCATAATCTGAAGAACGGGATGGCTCATGTGGCATGCCTCTCTGCTCGTAATAAGAAGGTCATGGCAGC
133	Ujcf7180002068573_16084	119.239	B3	GGTCGGCTGAATTATCTTGTGACCGGACTTGTAGTACTAGGACCTCACCCTTAAAGAAGAACTTTGGTAGAATGTGTTTCGTCCTGTCTCCTTTGATGTATC
134	Ujcf7180002075742_21450	121.794	B3	GGAACGCGTAAGACGTTCCCACACCTGATCTATTCTTTCTAACACAGGATCCCCATAAACGAATGTCATATAGACATTTATTCCATTAGTGACTGCTTTTAC
135	Ujcf7180002079483_26965	121.794	B3	GTGCTGAATACTCTTGCAAACTGAAATTCAAAGAGCAGTCGATCATAGATCGAAATCCTCACCAGGTACCTACCTACTTTCAACATGCTAACACTTGATGAA
136	Ujcf7180002076756_32252	121.794	B3	AAAGCTCATAACACAAGTTACACAAAGTTAATGAACAAACCTCTTCTGAAACAGACACTTGTGGATCTAGTCTTCCCTTTAGAGCTTTGCTTTTATCAGACT
137	Uscaffold_1373_24724	121.794	B3	TAGCTACAAGTTTTTGTCTTGTTTTGTTTTGTTGTGTTCTGACTAGTAAGTAAACACACTTAATATTAACTAAGAAATATATTCCACATAAAGAATTCTAAA
138	Ujcf7180002075803_29933	121.794	B3	ATATAGGCAAACCTGACATGAACTTTATGACTCTCTCCCCAGTACATTTTTTTTGCATGCAGACAAAGATTTTTTTTTTTTGAATAATAAATATTTTTTGCT
139	Ujcf7180001960620_706	121.794	B3	GAGCTGGCAGCATGCAGCACTATCTTCTTAAGCTACATCCAATGCAGTGAGAAGATAAATAAGTACACCGAGAGCTTAACATAAACATGAAACTACTAGACT
140	Ujcf7180002023601_270	121.794	B3	GCACTACTGAATCAGCAAGAATCCGCAAGGCTTATCCTCAGATCCTCTGGTTGCAATACATGTGAATATGTTGGTTGTGGAATCTGTTGACATGGATCTATA
141	Ujcf7180002064489_8908	121.794	B3	GAACCGACAACCGAGAAAGAGGAGAAAATGATGGAATTCCAAATGCCAAAAAACATTCTGATGATGCAAACCGGAGCTTGTAGATGTCAATAGTCTCACTGA
142	Ujcf7180002064601_30732	121.794	B3	AATGCATGCATGCTGTTGAAGTTGTGATTAATGGCTTCTATGTTTATGGGTACTCCAGGTAGATAGTGTTTTGAAAGATGAGTTATAATGTTATTTATGTTT
143	Ujcf7180002067247_15292	121.794	B3	TTGCATGTTAGATTGGGTTCGCGTTGGAGATTCCATGGTACGCAAGCTTACCCCGAGTGGAGACGAGATTCTATATTGAGCAGTATGGTGGAGAAAACGACG
144	Ujcf7180002070702_36090	121.794	B3	TGATCTCTAGGAATTTCGATGACTCAACTGGATTACTGGTGCGCCACATCAACAAAGCTGAGTACGAGGTGAAGGATGTGGCGGGGTTGCCTTTCAGGGTGG
145	Ujcf7180002071239_34581	121.794	B3	TATATTGTACTATTTGGTTTTGCGTTTTGTCTTTGGACAGGAGCTATACAATGTCTTCTGATTGTGCCTCTTCTTTTCTTCATCCCTGAATCTCCTAGATGG
146	Ujcf7180002071721_16512	121.794	B3	TTGTATGCTGGGCCCAAAAATATACATACAATTCAATATTCTATTCTATGCAAATCTAAATATATTATATGGGTCCGGTGTACTTCACTCAAAGCCAAGAAA
147	Ujcf7180002079403_27480	121.794	B3	GCCTACTGCAGATCTACACTGCAACAGGTCACCTACGAGCTACGATTTCGTTAAGTCGAATATGCATGCCAACTGACGCTATCATCAATTCATCATTAACTG
148	Ujcf7180002079966_14078	121.794	B3	TAATAACAAAAACGAAGGGAGCAAGAGGGATGATTTATGACCTTTTTCTTACCACTTGTCACTAATAGTGACTCACTACTATATCATATGAGCATGCGTTTT
149	Uscaffold_400_9311	121.794	B3	CTCTGATGGAGAGAAAAATCACAATCCATACAACCATAAAAGGATTTGAGACCGATGGGATGGGTGCATGCATTGCATCGTTTGCTCTCCTCATAGAGAATA
150	Ujcf7180002079399_16667	121.794	B3	TGTGCATGCACTTAGCTATTTCGTGTTGCTCTATTGGGTCTTGTGAAACTATCTATGAAGTGCCCTTCAGCTTATCATATCACCTTTTGTTGGTGATGTGAT
151	Ujcf7180002065678_4629	121.794	B3	GCATTATGATCATTACCATTTGCGGTTTCCAACGACGAATTCATTAGAATGATGAGCCTTTTCAGGCTCGAAAGACGAGAACCTGGCCATCATCCAAGTGAT
152	Ujcf7180002066166_16044	121.794	B3	AAAAAATAATGTAACAGTTTACTCGAAAGAAGATCTAATCTGAACACTTCTTCGTTGTGTGAGGCAGCCGAGTGCACTGCTGCTGATGCATTTAAGCATGCT
153	Ujcf7180002067906_10101	121.794	B3	AAATACAAAATAAATGCATGCATTGCACTAACTGTTAAAAAGGAAGCATAAGATGAGTATGTGTGGGAGATAAGGCATTTTAGTCATTTAGTTTATGAAATA
154	Ujcf7180002070092_16837	121.794	B3	AAAGTTATGATGACCTAATCAGAGAATCAATCAAAGACAAATTGTGAGACGAGAGGATCCAATCGTGGTTAAAGTACTCACCTTCATATGTTATGAGCTTCG
155	Ujcf7180002071432_16173	121.794	B3	ATCACTTGTACCGGCCATTGCTTCGGTCAGGTCTTGGTTTTGGCTCACAGAGATGGGTCGCTACACTTCAGAGACAGTGCGAGTGTCTGGCCATCCTCATGT
156	Ujcf7180002071701_26976	121.794	B3	GTCTTGTTCCAGGACTATCCTTCTTTTCTAAAAGCAAAAAGTGATGATAATGTGGAGACTTCATTGGCATGCACATGCATAATTACTAACTTAGATTGACTT
157	Ujcf7180002071220_12130	121.794	B3	ATGTATGCATAGTGTCAACCTTAGAATTGAAAAAAAACTAAAGAGTGTTGCTTACCTTGAGTTTCAAAGTTTCAGGAGATACAGTTGAAGGGTCACTGTTTA
158	Ujcf7180002080089_35889	121.794	B3	ACAATAATGCTAATGACATCATTTCAGACAAGGTCTTCGTGAATCATAAGTGCTAGTTTAGATTAAAGAATGAAAGATTTTTGTCACAGTTAAAATACTTGA
159	Ujcf7180002064631_29369	121.794	B3	TGCATGCTGCTCTAGTCAGTTCTTTCCACTTAAGATTGTATTAGATTAAGTTTCATGACAAAAGAAGATTATTGTATTAGATTCATGCGAATATCCAGCTCT
160	Ujcf7180002078139_13712	121.794	B3	GGTGGCGAGATTGGTCCACACAAATCTCCGTGGACTAATTCCAATGCTTATGCTGCACGATAAGTTGATTTGGTTGGAAAGGTTCCTCTTGTTTGCTTCCCA
161	Ujcf7180002067698_242	121.794	B3	TCGTTTTGGCGGGTTAATTGCAGTTTTCCGGTTTCAATTTTGTGATCTAGATCTGAAATCCTTTCATTTCGGTTATGTTGCTCTGGCGCTTTGGTTCTTGTT
162	Uscaffold_249_52152	121.794	B3	TTTTCGGATGAGATGTCTTGGTGTAAGAACAGAGCATAGTGACTTACACGTTATCCAGAGACCAAACTAGCTACAAGAGTTTTCTCAGCAGTTGTTTTAAGT
163	Ujcf7180002065749_17298	121.794	B3	TGCTAAAACATTAACCTATGGCCTCTAAAATTCTAGAAAAATGACATATATATAAAAGTTTGGAAGAGAAATGAGGCAGAGATCGACATTGTCTTGTGAAGA
164	Ujcf7180002077114_5320	121.794	B3	TTTTTCTTCTTCTTATAACTCTCTTTCTCCCTTACTGAGGATTGAACTTGACTGTTTCACGATATATAAGCTCCTTGATGTTCTCTTCTGACAAAGAAGGTT
165	Ujcf7180002064676_17169	121.794	B3	CTCTTTGCCATATCCATATTCACCAGGTAATAGCTTTGCCGCATGCATTTTATTACTTAATAAGGATTCGAATATTGGCTCCGACACAAACCACACAACCCA
166	Ujcf7180001960679_17159	121.794	B3	CTAAGTCCGTTCCTTATACTCTTTTCCTCAATCTTCTTAAATACGTGGACATGTGTGTGAGGCTCCCCATGCTTCCTTTTATTTCTCTCCCTCCACAACGCA
167	Ujcf7180002079917_11082	121.794	B3	CTTCCAATCGAGTAATTGCCTTCTTAAAGATCATTCTCCTCGAACTCGGGTTGACCGTCGATCGATGTCCTCGTCGTGCAGTCGATCGCGTTTATTGGAGAA
168	Ujcf7180002066042_12786	121.794	B3	ATGCAATATTAGTTAAAGTATTTTCCAGTCAATCTAGCGACTTTTGGTGTAAGATTTCATTCTTTGTAAATAAACAGAGTTTAGTTTTGTACTTTTAAGTTT
169	Ujcf7180002071442_26857	121.794	B3	CATAGCAGTAGGCTCTGATATCACTTGATGGATTTACATACATGGAGGTTGTGTCTACTCCAAATAAATCTCAGACCCTTTGATCTACTAGTGTATATGATT
170	Ujcf7180002068231_14945	121.794	B3	TGTGCTTTCATTCTTCCTAAAGCATGCCTGGATGAGATCGACTCACTCTGTAGTAAGTTCCTTTGGAAAGGAAAAACTGATGATCCAAACGCTGCAAAGGTA
171	Ujcf7180002070466_33442	121.794	B3	CCCCAGGTCCAACACAATGAAGTCTGAAGTAAAAGACATTCCTGGCAGTGATACTTGAACATCTCTACACACGCCTCCACCTGGAACTGATACCCCCGTACC
172	Ujcf7180002079887_41898	121.794	B3	TAGTGATCGTAGATATCCTTGTATGAGGCAGTGTACGTGCAGCCTAGTACAGGGCATGCGCAAAGAGATAATATGCATTGTTTTTATGGGCTGATAATTCTC
195	Ujcf7180002065055_8187	121.794	B3	CTGCATGCGAGATCTGAGTTGAATCATTTTCAGGAATACTAAGACAGACCAAAATGGCATGTCTTAGGGATTCTTGCAATGATTTAAACACATCTGGAGTCT
173	Ujcf7180002079856_25601	121.794	B3	GGCCACCACCTAGTGCGACTATACTGTAAAACGTTTATAGAACATGCTATTGGAATGGTGTACCAGTTTCACGCTTTATTTGCATGCTTTGTTTTGAATCGT
174	Uscaffold_327_60062	121.794	B3	CAGACTGACCGAGTCGTGTATAGGATCAACCCGCATGCGTCCGGAAAGGGACTAAGGCTGGAACCACGACCAGACGACCAATCTGACCGAACCACATTCTTT
175	Ujcf7180002079091_21180	121.794	B3	GTGTCTCATCATCCCATCTCTATAACGATGCAATCTTTATTACCTTTTGCCTTTCTTAATACCACATACACATGCAAAATCACTTTTCTAATCTTTTCTAGC
176	Ujcf7180002070723_12845	121.794	B3	TCTCACTGCAGCATGCTTGATCAATCGCACTCCACCAAAGCTTCATCGATGTCTTTCTCCTTATGAGATTCTTCATGGACATAAAGCCTGATTATGGTCAGC
177	Ujcf7180002074582_3006	121.794	B3	ATCGAGGACTAATGAACAGATGGCACATCCATTTGTCTCTGTCTCCCGGATATCGAAGAACGAATCCCATTTTCCATTGTGTGATTAACATATGTGGGCCAC
178	Ujcf7180002077457_14569	121.794	B3	ATCGGACCTGCATGCACAACAATATCCTCTATGTAGAGCTGTAAAATGGGTTTATCCACATCCATTAGTCCATACCCATTTGTCCATTTATTGTTTGTGGAC
179	Ujcf7180002077799_7041	121.794	B3	TTTTAGATTGTAGTACATTGGGCTGGGAACCCGATCCAAAAAAATAATACTGAACCCGAACCGAAATTGATTAAATATCTGAACGGATTTTAAATTTTGGTA
180	Ujcf7180002078881_30026	121.794	B3	ACAGTACCATGAGAAGATGGTGAAATTGCGGCTACCTATGTCTGAAGAACATCTCCAAAGTGCTCATGAATCGGCACATGATGAAGCTTTAAAAGCATTTGA
181	Ujcf7180002069810_5083	121.794	B3	CTTTTAAGTAGATAGCCTCAAGCACTAAGCTAGCAGCATGCTGTGAAGCCGATTGCTGCGGTGGGTCACGAGGACGGTTTTTCTTAGTAACTGGCTTCTCAG
182	Ujcf7180002068851_4576	121.794	B3	ATTATTAGCGTTGTTTCCACGGATAAAACCGTCGCCATATTTGTTCTTTCGCTGGCCATTTACGTACTCTTCGGTTTTCCTCCATGGCAATGTTCATATACC
183	Ujcf7180002071874_10026	121.794	B3	TGTGTAACACGGTATATCCTACACTCCCATCTGGATGCTGACTATCCATTAAAACTGCCCCATACCTACAGAGACACCCACGGGTAGCATTTAGCCAAGTCA
184	Ujcf7180002080812_44788	121.794	B3	CAGTGACTTCGTCGCCTAGTTAGTCACGGAAGACCATTGACATCTACAAACTCCACTTGTATCTTCAGAAAGTATGGAGCAATTGAGCTTGTTATTTGAAAG
185	Ujcf7180002065297_49335	121.794	B3	GGGCCAGTTATCCTAATAGACCACACCATAGAGGAGCCTCGATAGTGTCAATAAAGAAAGATCCTATACTGAAGGCATGCGGTGAAGGGTGGAAACCTTGGT
186	Ujcf7180002066490_17984	121.794	B3	AATCTTCTCTGCTACTAACATCCACCGAGTTCTCTCTTCTTCTTCTTCAGTCTCCTCAGCTATCATTTGTAAAAAACAATACATATTAAAAATACACTAAAG
187	Ujcf7180002071299_4794	121.794	B3	TGTGAACACTTTGGAGGTTGGTGTATTACAGAGTTTTTCGAACATTTCAATCTCTATTCATCGGTTAGGTCTAGAACGTGCAGCAAGAAACCATTTCAGTTT
188	Ujcf7180002071631_3993	121.794	B3	TATACCCTCATGTTGCTACTGGATTTGCAGACACATCTGCCTTTCTACGGGAGCTGACTCTTAAGTCAATGCTTGTTTTAGCTCCAAAGGTAGATTTTATCC
189	Ujcf7180002076833_17611	121.794	B3	CGGTTATATGTTTAACTATGCAGGTATTAGTAATAAATCAAAACAATATTATACGACTAACCCTTTCAGCGATGCTGCGCGGGTGAGTAGCACAGCCACGCT
190	Uscaffold_364_44356	121.794	B3	TTGAATCTCACCCGCTTTGCACACACGTGCCAGTGCATGCTTCGTCTCCAGATGCAACGCTGACGGGGCAGAGAAGCCTGCATGATCCTCATGGGGTGCAGC
191	Ujcf7180002080838_842	121.794	B3	GGAGAGCAAGAATCCGAAAACTGTCAATGGCATCTGACTTGTTCCTCAGGAATCTGACCCAAATGAACCTGGAAAAATCATCAACAAGTACAAATATATATT
192	Uscaffold_583_54036	121.794	B3	CGCTGTTATTGGTGGAACAGGGAAGTTCGAGCATGCTAAAGGGTATGCTGTAGTGGAAACTCTGCATAACCAGAACAACCAGCATATCACTGATGGTCAAGA
193	Ujcf7180002071666_12251	121.794	B3	TCTAGTGTGAACTTCACCTTGTGATCATTGTAGAAAATCTCGTGAGCCATCTTCAAAATGTCATTCTCGTTTTGTCCACTCGATCTATGTTTCGTAGCAGCT
194	Uscaffold_909_8234	121.794	B3	GAAGAAAATCTCTCAAAACATGAGAAATGTTATGCCATCTTAAAGGTATCAGAAGTCCGCATGCTATTGTAGGTATGGGAACGTCTAGTTATTTGCCTTAGA
198	Uscaffold_878_75390	121.794	B3	GTCTCAGTACTAAGTTGAAGGTTTTCACTTGTGAAGTTGCTGTGAAGCCTTGTACGTCTTTGTTTTTTTCGTTGTGGGTGTGGCGTAGGTTTTTCTTTGCTG
196	Uscaffold_639_30357	121.794	B3	TTAAGCATGCAACTTAAACGGATCATTTTTTTGTTATTAATGTATGATAGAATATTTTATCATACTATAAAACTATAGATTCTCACGGGGTGTGTGTAACGG
205	Ujcf7180002068788_25793	121.794	B3	TGCCACTGAAAGGATGCATGCTTACCAAATAGAGATCGACGTAGTCGAGGTGCAGATCCTGTAGAGTTCTTTTCAGTGCCTCTGGCACATCTTGAGGGTCAT
206	Ujcf7180002065433_18384	121.794	B3	AGCATGGATTCACGAGAAGAAACATGGAGCATCACTTACTCATTTCCTTCATCTTCTTCCACCCATAGCAGTTACATATCTAGATGTAGTCACTGGCGGCAT
207	Ujcf7180002067645_16418	121.794	B3	TGGATATCAGTACATCGAATGGGCAATTGGAACAGAAGAATGGGAAACCGATATCCTCAAGTACAAATATGTAGGCAATGATGGGAGCGCACAAGTCAGTGG
208	Ujcf7180002071719_12417	121.794	B3	TTTCTCATGAGTTCAACTCTTATTGTGAAGAGTCAGGAATCAAACGACACTTAACAGCTCCATACACCCTTCAACAAAACGGAGTAGTTGAGCGACGAAACC
209	Ujcf7180002078006_14895	121.794	B3	ATTCACCAGGTAAAAATATAATAAACCTTCACATATTAACGTTTGTTATCTTTCTCATTTAGTATTATTTAGACCAAGAAGAGGTTAATTAAGTTTATGTAA
210	Ujcf7180002080151_520	121.794	B3	TATTTGCTCTCTTAAGAATGCATTACAATAAATTTTCCTAGGCAAAATCTTTTTATACATCTCTGTGTACATACAACAAATGGATGGTTCAAGCAGGTCAAA
197	Uscaffold_1567_62291	121.794	B3	CAGATAGGCCTGAGCGAATACTATCATATTTTTTAATATTTATGATTTGCTTCGTATATCACGGATATCTGATTTTTCGATTTGCTTTGCTTCGCAAAAATA
199	Ujcf7180002075596_7275	121.794	B3	GACGATTTCCTATGGCCTTGCTACTGCAAAAGCTTCCACACTTCTTCTTTTCTCATTTCTATTTCTCTCTAACTGTTTTTTTTCTTGCAGGTGGAGAAACAA
200	Ujcf7180002064164_18630	121.794	B3	TGTTAAAACCACATACCTGTTAGATCCCACCGCCTACATGCACACTCATCGGTTGAAAGGCTAACTATATAGCTGTGATTAAACTCATTCACCTCATATAAA
201	Ujcf7180002075619_9673	121.794	B3	GAAATTCAGCAATGTACCACCATCCAGACACAAGCATGCCGTTTCGAGATATATGAGAACAAAACACTTCAAATATAATGAAAGATTATTTTAATATATTAT
202	Ujcf7180002064492_4190	121.794	B3	AATCTTGACTTCATTGAGTTTATTGTGTGTCCTTGCTCCCTATGGATTTGATCTCTAAATAATACAACTAAACTTCTTATTTGAGAGAGTAAAGTTGCTCAT
203	Ujcf7180002065501_16084	121.794	B3	ATGACCCATACTTCAAAAAGATTTTTACAAAGTTAAAGTTTATACAACTTTATACATTCAAAATATTTAGATGCGATGAATGAATGGATCTACTACAGTATA
204	Ujcf7180002065071_44991	121.794	B3	GTTGAACTAGGTTGTTAGATACATGTGAAAGCTGATCTAGGCATCTAGTGAACATATCGATTAGGTTGTTAATGCTTGTCTAAGGAGGTATCGATCGATACT
211	Ujcf7180002071409_27664	121.794	B3	GAGTTCCAAACAGGTACCAGAAGGAGTCTTGCCTAGGAAGACGGAGTACAGAGTACGGTCCCTGCAAAAACTAAATTCTGAGTTTACGAACTCCGGGCACGA
212	Ujcf7180002075088_6115	121.794	B3	CGAGAGCATATCCATTTAGCATGCTTGAGCTGGAGTAGTGGAAGGAACGATGAGAAAGTGATTCGCGATACCGTACGAGGGAGGCCAAAACACAGAAAAAAT
213	Ujcf7180002078553_25872	121.794	B3	ATGAGATCCATCGCCCAAAGCATGAATGGATATGGAGCCGTCATGGTGCGTAGTAGTTCGGTCGGACTATGGATGTTCGGCGCATGTCGTTGGCACTTGTCG
214	Ujcf7180002078979_20860	121.794	B3	AAGGCCCATCGATTTTCTAAGCCGGGCCTGCTTCCAAATTGACTTGACGTTCAAATCCATTACATGGAGCCATAAATCACATCTCAAGATATAGAAATAACA
215	Ujcf7180002067717_10246	121.794	B3	ATGCAGGTTCCCATTACGCGGAAGTTGGATAATGGCAGGAGGCCAGGTCAAAACTGAGTAACATTTTGATTAGTTTATAGTAATGGTTAGATTGATTAGTTA
216	Ujcf7180002076722_5381	121.794	B3	TTAAGGAGCCTTGAAAACTCCTAACATCAGACGCTCTCCTGCTCCTTGGAGGTGAAGCTGATCTCATCCGTACCCAGGAGCATGCGCTTTGGGTCTCCCGTC
217	Ujcf7180002000939_1095	121.794	B3	AGATTCCAGAGATGCCTTAGTTCATCAAGAAGCCCTCCCGCCTGCATCTTAAACGATGATTACCAAAACCAAATGAGAAAGTTCACAGGACTTCATTGTTTA
218	Ujcf7180002080656_20234	121.794	B3	TGGGACAAGTTTGTGCATGCTGGTCATTACCATGAGAAGAATATTTGGTGTGGGCTAATAGTGTGCTTACCGTTCCCATTTCATGTATTTTAGTGCGTCATC
219	Ujcf7180002075896_4123	121.794	B3	TCATCACGCTACTAGCACCGCACCTGAGATCGATCTACTGCTCGAGTATACTCGGACCCTGGAAAGGTCAAAGTGGCATCTTACGATGGTACGACCGATCCA
220	Ujcf7180001961429_2480	121.794	B3	GCTTTTCTTTGCACATTATCTATGGAGAAATGATGAAAAGGGGGCAAGAGTGAGACACCGCCAACGAGAATGACAATCAAAGCTATTACATCCACCAATTAA
221	Uscaffold_1392_40663	121.794	B3	TATTTTAGATAAGAATGCATCATTTCATATGACTCTTCAATCTTGATGACGGATGTTCTGAGGCGTATAGAGCTAGGAAAATGCCTTCATTTCAGTTGGCTA
222	Ujcf7180001975311_221	121.794	B3	AAGAACTTAGTATTGCTCTAGCTTGAATAACCAAAGGCATTTGTTGTTAGGATTACTAGATGGTTAGTAGACTTCTGATCCATGCATGCTAGATTATATTAG
223	Ujcf7180002078689_17857	121.794	B3	ACCAAGAGCTTGTTTAGTTTTGTGTCTAGGCTTAAGGTCATGATTGATAGAATGTTAGATTTACTAGTTTCTATGCCTGCTAAGTGTTCCCAATGCTAGATT
224	Ujcf7180002079870_12080	121.794	B3	TTATTTATTACCATTCAAACAGCAAGACTCAAAGTTGTTACCTGAATATGTATGTCAAAGAGGCGTTTATCCAAGCTCGTGTAACTCTTGCTATCATTGAAC
225	Ujcf7180002081111_29850	121.794	B3	GCAAGACATGCAGGCTGACATGCAGAAGCACGAAGTGTCGCGATATCTGCAACTGAAGCATGCTGATCGACACGCAGAGGGGGGTGTGTCGCGACGCGTGCA
226	Ujcf7180002078827_5330	121.794	B3	GGAGCAGGTGCAGGAGCAGGAGCATGTGCATGCTGATCATACCGAGGCTGCTGTGGAGGCTCATAATACTGAGCCTGCTGCTGAGGATAGTATGCAGCAGGG
227	Ujcf7180002080422_2922	121.794	B3	TAGCAACAGAAAGTATCTCTAAGGCTTCCGTCCATGCTCATCTTTGTCTCGACCAGATTATGGATTGACTTTCTTTTCATGGCCAAACTTGATTCTTCAGCT
228	Ujcf7180001984107_936	121.794	B3	ATTTAAAATGATTCCTACACAGCCATATACATACGTTCTCACTAACCTGTATTATTATTTAAGAAAGTGCAATAAGAAAATGATATTTTGTAAAGTATTACT
229	Ujcf7180002065133_5269	121.794	B3	CCAATCCTATCCAAATGGTGCTAATTCCAGGCCAAGATAATAAACCTCGTGGAATGTGTTATCTTCGGATATTCGCCGAGCTAACGAACCTCTCGATGCTTA
230	Ujcf7180002073226_187	121.794	B3	CTTAAAGCTCACTAGAAACGATATTGATCGATAGAGGAATCCGCCTGTCGAGCGATACCGCGAAAGGTGTATCGATCGATATTCAAATAGAATAATCGATCG
231	Ujcf7180002064739_5642	121.794	B3	AGATGGCTTGATCTATGAGATAAGGACGTGGTGTCAACTGCCTGGAATGTTAGCTGGCAAGGGAAGCACGAGGTGTTGAAGCTCAGGATATCACAGCATGCT
232	Ujcf7180002073142_27164	121.794	B3	TTCTTAGTTCTATGCTATTATTTTAAGGTTTTAGAGATTCTTAGAGGTGGAGAGAAGATCCAAAGAGATTTGTGATTGGAACTCCATTATTTGTTTCTCTAT
233	Ujcf7180001970276_313	121.794	B3	CACTTCCTTATCTCATAGATCAAGCCACCTCGAGCTTCACGGTCCATTCGACTGATTCCGGCCCTTTCGATGAATTTTCGACCCGCGATCAATCCTGAATAT
234	Ujcf7180001965573_496	121.794	B3	ATATCTGAGACAAAATGGATATAAGTTTTTTTCTCAGTTTCCTATGCTTCTCTGTTCTCTGTCTTGCTATTTTTCAAAAATATCTATTTTATTTTTGTAACG
235	Ujcf7180002067145_4586	121.794	B3	TCAATAACTATCTAATCAAACCGTTACCAAGTTAGACCCGGCCTTCTGCCATGATCTAACTTAACAATAACGGTAACCTGAATGAAAACAAGGTTAACAAAC
236	Ujcf7180002071603_35264	121.794	B3	CCTTGGAAATCAAGTCACCAAGTGTAATCATATTATCTCGAGCAGCTTGCGCATCTGTACTTTTAGCGGCTTCTCCAGTAACTAGCGTTACATAATTAACAA
237	Ujcf7180002079170_1106	121.794	B3	TCCCTTGAAAAAATCATGGATTCCAGCATGCAAACAAACGATTTGAATCATGATCCAAATCAAGAGACCTATCAACTGTTCGATTGGATGAAGGAGATATGG
238	Ujcf7180002080141_35600	121.794	B3	AATCGATCATAACTTCTCCAATTGGCTCCAAATGACATGAAATCACTTCCATTGGAATGCTAAATCCATTTTATGTGCCTCCAAAAAATCTTAGCAGCAGAA
239	Ujcf7180002070646_3476	121.794	B3	GCAATGTGTTGGTGGTTTAGGGTTACAAAACGAACGCAGTCGTTAACGTGAAAGATGCGTGTTCTTCTCTATACATATTCCAATCTTTGATTGACATGTGTT
240	Ujcf7180002073005_4702	121.794	B3	CAAGGTAAAAGAAGAACTTCATAGATAGATAAATAGAGAAACAAATAATCGAGTTCCACTCGCAAATCTCTTTGGATCTTCTCTCCAACTCTAAGAATCTCT
241	Ujcf7180001969025_896	121.794	B3	CTCTTAGGCACCTTTGCTTGGAACATCATGGACCGAGCCACTTCCATAATGTGTCTGTTCTTTCTTTCTGCCACACCATTCTGGTGAGGTGTGTAAGGACAG
242	Ujcf7180001984174_497	121.794	B3	ATCTATCAAGACAAAGATGTACCTGTTCTTACCCGCTGTTGGTGGTGTATTGGGACCACAGAGATCTCCGTGAACCAGCTCAAGCACATTCACTGCGTGATA
243	Ujcf7180002000322_1113	121.794	B3	CCGATGATTACCTATAAATAAATATCTCCAATTTGGTTTGACGATCCTTGGCGCTTTGGATTGGTTGACTATGTTCGGCTCGTATCATTTACAAGGTTTTTG
244	Ujcf7180002002046_215	121.794	B3	CCACGGTGTAATGTCATTGAAACACTTAGTTGGATCTACTTTATTAAAAAGGAATGAGTTTAAATAAATCTCCTATGAAAGTTATTTTGGACTCTTTTTTTT
245	Ujcf7180002002135_175	121.794	B3	GATGCCTAATTCTTAATCTACATGATCAAAATGTACAAAATATGATTGCCAAAAACATGTAAATATGCAAGATATCAAGTCTTGGGAGTGAGAACATGGAGC
246	Ujcf7180002025592_358	121.794	B3	TGACAATTGCATGATCTACTAGGGAGATGATGAGAAGTTAGAAGAATATAGATTCTACAAGAAGCCCTGATTCAAACCGCAAGGACAAGACGTAATAGGGTA
247	Ujcf7180002046078_706	121.794	B3	ACTATACCCGACGAATACTTAGTGTGAATACCATGGTTGGAACTTGGAAAAGAAAAATATAAATTTCTCTTTTGTCTACATTTTTAACCTCGTGGAGGGAGG
248	Ujcf7180002064247_2127	121.794	B3	AACCGTCCTAGAACTCGAATGCAATAATAAGATATCCAGCTCTTGCTGTAAGTCTAATCAGATGACTAAGTCCTATGTTCCAGCTCTCGCATGCGATCGATA
249	Ujcf7180002065029_11887	121.794	B3	TGGGTAATCATCTTTCCAATTTGTTGAGTTGCTATCGATCGATTCATTTTCTAAGGTGTCGATCGATTCTCCTTGCTGACGATTGATCGATGTGTCCTTTAT
250	Ujcf7180002065653_11316	121.794	B3	CACGCGTTTTCTAACGGTTGTATTTTACAAGAACGAGTCAGATTAGTTTCAATCGAACCGGGCATGCATTTTCTACCTAAACCATACCTATCCAAACGGTTA
251	Ujcf7180002065822_43002	121.794	B3	GACACATCTAAAATATATAACATTAATCATGAAAAACAAATATCGATGATTAAAAACGTAAAAATCATTACTCGCGCGGACGCACGGGTCAAGCTTTAGTTA
252	Ujcf7180002066092_7281	121.794	B3	GTACAGATTCATGTGTTTGAGTCTCTTTACGGGTTATATTAGGTAGAGTGATAATCGTGTGAAGATAGTACTACATGTAATACATCTTGGGTAATTGATCGA
253	Ujcf7180002066698_6012	121.794	B3	CCATCAAGCAAGCCAAGTTCTGCAGCCAGTGCCAGAAGCATGCACCCGTCTCCAACCTCCCTCCAGAAAATCTTAAGTCTCTGAGTTCCCCCTGGCCACTTC
254	Ujcf7180002067076_10846	121.794	B3	AACTTTTCGCATTCCTTGATCATAGTCGGCCAGTAATAACCAGAGATAAGCTAGGAAACCTCACGAAAAGAGCTAATGAGGCATTCACTATTCTTTGTGAAA
255	Ujcf7180002067278_6394	121.794	B3	TTCGTTTGATTTTAAAAAAAAAATTAATAAAAGAACTAATCGTGGAGGGATGCTGCAAGTTGATAGATTCCCCACTCCTGACTCCTCTTTCCCTTCGATATG
256	Ujcf7180002069197_12714	121.794	B3	GTTTTGGTCTATGTCGATGATTTAATTATCGCCGGCAACTCTTCCTCTTCGATCGCGGACTTCAAAACATACTTATCAACTTGTTTTCACATGAAGGATCTT
257	Ujcf7180002069508_42248	121.794	B3	CAGCATTAGATAGAGTTTGTGTGTCCAAAACGTTCACAGACCAAGGCGGCTTGAAGAAAGAAAATCATGCGATTCTTTTGATGAACAAAAAGGAACCACAGC
258	Ujcf7180002070477_24252	121.794	B3	AGTCATGGGAGTGGATTGGGTGGATCATCAGTTATCTCTTTCCAGTTCTGAAGCAACTTTGAGTACAGATTGTGTTTCAGAGATATCAGTGATTCTTCAGGA
259	Ujcf7180002070514_274	121.794	B3	TTATCGTAAAACCAGACCAAGGACTCCATTTGATCACAAATCAAGAAATAGTTAAGCCGTGGTTTGCGGAAGGTTGTAATGAGGATATTCGAGACTGCATAG
260	Ujcf7180002070945_10346	121.794	B3	TCGCGCCTTCATTTGTTTGCATGCTTGACATACTGCTTAGTTTTCTCTTCAATAGTGCGCCTCACTTTCTCATGTAGTTGCTGCACCAGCTCTGCCTTCTTC
261	Ujcf7180002070957_1066	121.794	B3	AGAAAACATCTTTCATGACCTCCCGGAGCATGCCCTTTGACTGAAAAACGCAGGATCCACCTACCAAAGGCTGGTAAATATGATGTTCGCGGATCAGATCGG
262	Ujcf7180002071356_17637	121.794	B3	CTACGTGCTAACAATACAGGGGACACAACGTACAAAAATTGCAAAAGTATTGTGACATACAGGGAGAAATAAGTGCAAAAGTCTGGGAGCACAATAAAATCT
263	Ujcf7180002071457_12374	121.794	B3	ATGGTTACAGTTTTAATGGTGATAGTCATCTCTGTCACGGATGCATTCCATTTGCAATTTCAGAACCTCTCTCTTGTTCTTAGAGCAGGCTTGTGTGGGGGG
264	Ujcf7180002072301_8168	121.794	B3	CCACTATCATACTTAGGGTTGCTGGTGTGGATCTACTTGGAATAGCGATCCAGTCACCAGGCTTTGCTGCTTTCCACGTCTAGATAAGCAGAGATTTTATTA
265	Ujcf7180002072402_16600	121.794	B3	CCGATCAGCTAAGTCTAAGATAAAGCCTTATGAGGATTCATTCACTTTTGTGGATTACTCTAAGGTTAATTCATGAGGAATTATGAGACACCTTCAGGTGCA
266	Ujcf7180002072574_682	121.794	B3	TGTCTAAAGAGTGCAATTCGTGACTAAGCTAGTTCGACCACTAACACGTTCCGTCAGATCAAGGCCTAAGACTTCTCAACCCGTACCTCAATCTGACGTTGT
267	Ujcf7180002073156_62	121.794	B3	CTACTTCCAAAGACCGTTTGGAGGTGCTAACCAAAATTTCGGATTTCTTGTATAGCGCACTATGTTATCCTTGTCGGATGCAAGAGAGCCTATCCTTTCGAG
268	Ujcf7180002073225_472	121.794	B3	AACGCCTCGGAACCAGTAAACAATCCTGGTCTGACAAGTTACACGAAGTCCTCTGGGCATGCCGCACCACCCCACGAAAGGCTACAGAAGAAACCCCTTTCT
269	Ujcf7180002073474_15297	121.794	B3	TGATTGCGTATGCATAGCTCCAGTTCATAGTGATGCTTGGTAGGATTGATTAATCAGCTTGCATGCATGTATTGAATCTGATTTAAAGTTGATGCATACTGA
270	Ujcf7180002073725_6933	121.794	B3	TGGTTAAAAAAAATACATGGTACCAGGTAAGAATTTGTGTGAAAATATGGTATCGTGTACTGGTATAGTAATGGTATTTTTGGATGTTTAGTTTGGCGTACT
271	Ujcf7180002074067_8871	121.794	B3	TTCCATGATCCATTGCGAATTCTCTCGCCTGCCATGCCTTCCAGTACGAGATTGGTACCCTATGGTCATTACACATGATTTCCTGAACAGCAGCAGGGCCTA
272	Ujcf7180002074614_15811	121.794	B3	ATCGATTCATCATCACAGTGACCCAAATTTGCATCCATGTGCTCAAGTGCAGGACCTATTATTGCTATTGCAGGCACCTAAAATCCCAAATCTAAAAGCCAG
273	Ujcf7180002075069_16417	121.794	B3	CACTCAACGACATGATGCTTTAGGAAGATTGGGCTTATCAAGTTTGCAACAAGTAACAGCTGCCTTTTGGATCTTGGCATATGGCATGCCTGCTGATGCCAC
274	Ujcf7180002075148_1043	121.794	B3	GTAGTGGCCGTAGTCTCCGAGTGAGAATTTTGGCTATAATCTTGTAGTGTGTGCTGCAAAGAGCAATAGGCCGGTAATCTGCAACCTTCCGGGGACCCGACA
275	Ujcf7180002075399_804	121.794	B3	GACCTAATTTTGGTATTGTTTTCATAAGGCATGCATTCCTTTGTTTTAACAATAGTTTTGTTTGGTTGATGTACACACGTTCCAGATTTGCAGCGTACACAA
276	Ujcf7180002075439_11438	121.794	B3	AGACAGTCTTACAATACTTTTCCAAAATAAATGCTTTCCCAAAATACATGCTTCACACTCGTTATTTTTAAACATGACACCTGGTAACATTAAACCTAAGGC
277	Ujcf7180002076102_2047	121.794	B3	ATAGGATCCAAAGGTCAGGCAACGCAACCATACGAAGGGCGTAAGAGCCGAAATGAGTCAGACTGACAGTGATTTGATAGTCCATGTCCCGTGGACGGGACG
278	Ujcf7180002076666_19235	121.794	B3	TCCTTTGATAATCAATACAATACAAGTATTTGCTTATCAAATTGGTGAGGTGACTCGATCGAAGTTCAATGACAACGATGATGGCGGAAGAAGTTACGGATT
279	Ujcf7180002076871_16333	121.794	B3	TTTCTGTCTCTTCCTTCGGTCGACGCTCTGACCTCTGTATCGATCGACACATTGGCTGTTGTGTCGATCGATGACGGAAATACAAGAATGTTCTTTGTCTAA
280	Ujcf7180002076947_1479	121.794	B3	ACTAACCAGCTTAACAAATCTAATATACATATTTGACATGATCACTTACATGTTTATGTCTCTAATAATATAACAATAACATGCATGCAAATGATACTTTAA
281	Ujcf7180002077651_771	121.794	B3	CTTTCAGGTTGGAATGGTTACACGAGGCTGGTGAGCAGTACGTGAAGGATCAAGTCACAGTCCTTCTTACCATTGGTCGCAATGAGGACGAGGTTGTTTGTA
282	Ujcf7180002078200_6341	121.794	B3	TCGAGTATAAAACAGAATACAATGAATCGATCGACGACGATAAGGATAACTCGATCGATCTTCATCACGCAGAATCGATCGTCACCAACAAAGCATAATCGA
283	Ujcf7180002078238_25343	121.794	B3	TTTTTAAAATTAGAAAAATCCTATATCCGAATAGTTAGTATCCATATCCGAAAGGGTACCCGAACGCCCAGACCTAATATGTTGCGCAAAAAAAAAAGAGTC
284	Ujcf7180002078403_14705	121.794	B3	ATATACTATGTATATTTTAATATTTGGGTTAGATTTTATATTTGGGTTTGGGTTTATATTACCTTTTAGGGTCTAGTGATTTGTGTTTTAGGTTTAGTTTAT
285	Ujcf7180002078547_8977	121.794	B3	TAGAAAACTTTGATATGAAAATTTGCTTTGATATGAAAATTTAGCTTTTTAAGGACAGATGAGCATGACTGTAGATGGAGGAACTTCCATGAGATGATCCAT
286	Ujcf7180002078585_23602	121.794	B3	AAGCAAGTAATTCAGCTTTAGCATGCAACTACTAATCAGATGTCCAAGTCTTTGTTTCAGCTTTCGCATCCGAACAAGGAGCAAGCGTCGATCGATGCTATG
287	Ujcf7180002078767_9847	121.794	B3	ATTAGTGATTTAAAAATAAATAAAACTAAAACAGAGAGATAAATTCCAGCCAATCACCTCCATTATGTCTAGATGAAGAATGATGCCTTCGTTGGTCCAGGT
288	Ujcf7180002079225_34736	121.794	B3	GACTTTTTAAATGAATTTTGTTTCACGTTTTATGAGCATGTTAGTATTCATGTGAATGTAGAGGGAAGAGTACGAGTTGTCATCTCGTAATCTAACTCTGGG
289	Ujcf7180002079307_15755	121.794	B3	ATTGCCTTCTCCTCAAACTCGGGATGACCGTCGATTGATGTCTTCTTCCAACAGTCGATTGTGTTTATTGGACAATAGTCAATCGATGGATGGCAGCTAGAG
290	Ujcf7180002079405_3195	121.794	B3	TCCATCTCAAATTTGATTCTTCTAACAATCTAGCAACCTAGGATGAATCGATTTCTAAGTTATTACTAACTTGAATCAATCGATTAAACGTGAGAAAAATAG
291	Ujcf7180002079472_29508	121.794	B3	AAAGGCAGCTGTTATTTTTTGCAAAGTTGATAAGCCCAATCTTCCTAAATCATCATGTCGTTGAGTGAAGTAGTTGTCATGTTGTTTAACAGCATCAACAAT
292	Ujcf7180002079491_14405	121.794	B3	TTGATGCTATGGCCAGAGCGTCGATCAATGCTATGGCCAGAGCGTCGATCGATGCTTCTTCAGACAAGCGTTAACGACCTAATAGATTATGTTCAACTAGAT
293	Ujcf7180002079574_28774	121.794	B3	TGCTCTGAAAGTGATGATATCTTTTAAATCAACCACATTACCTTGAATCGTTCCTTTTTGGTTATGAGATCGCGCCGCCGTTATTGTGAATAGTCCTCCATA
294	Ujcf7180002080048_18451	121.794	B3	GCATAGGATACATCTTGACGATGAATCAATGACTTCTATTGAGCATCAAGGAAGGTTAAATCCTAACCTGAAGGATGTTATAAAGAAGGAGATTCTTAAACT
295	Ujcf7180002080068_5373	121.794	B3	GGTCAGAGATCGATTATCCTCTAATGTGAAACTATTAGCTCTTCATGTGACCAGATGACGTGGATCTCTAACTCCCACATAAAGACATTGGGTTTACCTGTC
296	Ujcf7180002080313_9171	121.794	B3	TTAAAGAAATGTAAATAATCCTATGTGAGCAAGGCAGTTGCTCGACTAACAAGATGATTGGGTTGAAACTTTATTTGGAAAACGCTAAACTTAGGGTTTCTA
297	Ujcf7180002080900_10148	121.794	B3	TAAACTAACATGTGTAAAACTAGTGGGATATACATGAGATGTTGCACCAGAGAACGATCAATATGAAATTGATTGTGAAGAGACACAGTCTCATGTGGTAGA
298	Ujcf7180002081566_55503	121.794	B3	CATCACTTATCACATACAACTACTATGTTTTTGATTCACCAACAATGTATATCGATGTACAAATCACATGGTGTACACAACCAAACTGCTCACAAAGACTAT
299	Uscaffold_489_29506	121.794	B3	CCATCATTAACTTGATCCAGTGTGAATCAAAACCCATTTTTTGTATGAGGGCCTGGATAAAATCCCATTCCACTCTATCATATGCTTTACTCATGTCCTTTT
300	Ujcf7180002068761_24218	121.794	B3	TATGGTCCACAAAAGCATTGATCGCATCGTAAAATTCGTCTTCGTCGAGTAATCATACGTCCTCACCCCTGTTGACCACAAATCTTTCAAATCTTTTATCAC
301	Ujcf7180002077650_11547	121.794	B3	CATGCAGACTAACCAGTTGTGCCTGACTCTCATATCCTAATATTTACTACGATCTAGTCAAGATTGTCAAGACAAAGAAGCCCAACACAGAGATTGGGGATG
302	Ujcf7180001963157_181	121.794	B3	GAACTACTCAGACATGGCCAATCAATTCATAGCAACAAGATGAAAGAAACTCATAGATAGATAGATAGAGAAACAAATAATGGAGTTCCAATCAAAAATCTC
303	Ujcf7180002081284_36431	121.794	B3	CATGCGACGAGAGTTTCTATTCTTGACCATATTAATACCTAGTCCGAACCATCCAAAAATGTCTCTGGATGTATTTCTACAACCACTGATAAAAGAGTTGAA
304	Ujcf7180002077841_18017	121.794	B3	AGAAGAATGGTGAAGAAGAGTGGGAATTCGCGACACATCCGGAAGACTTTGGATACACGGTCTTAATAAATGAAACTGCGAGCTACGAAATGGTTGACATGA
305	Ujcf7180002071119_20653	121.794	B3	GCATGCGAGAACCTGTAGAAGCTCCTTTCGGCGATTGTCCGAGGATGTGTAGGTCCAAGTGGAAGAAATGTGCGCGGAAAGGTTACCCATGGGAGTATGTCT
306	Uscaffold_1422_14357	121.794	B3	CAGGTTTATGGTTTTTATGATGAATGTCTGCGAAAGTGAGTCTTCTACATATAATCCTTACTTTGTAGCTGCATGTAATTTGTATCATCATTAGCATTACTC
307	Ujcf7180002078660_21828	123.217	B3	AAGTGAAGCCACTAACACACCATCTACAATCACCAAAAGATAGAGCCTCGGTTTTCTCCATCCGGGCATGCCCTCCTCTGTCTCAACCCGCTTCATCAGATC
308	Ujcf7180002067662_36735	125.803	B3	TAACACATAGACTTTTAATTTTAACAAAAATGTTTAGTAGATCACTGATATAAACATTAAATGCAAGAAATAACATCCTCAATCTAGCTATTCCCTTACATG
309	Ujcf7180002047566_304	125.803	B3	CTAGACCTAACCGTTCCCACTGATTCCGAAAAACATGATCTCATCACTTGACTCCAGTCTGCCGCAACTCCACGGCCGTGGCATGCCGTTACCTCCTCCTTC
310	Ujcf7180002065388_8521	130.903	B3	CTACCAATGACCTCGAAGATAAAGAAAGCAAACAAAAATAGCATGCGGTTTGACAACCACAAGCCGTTTGGGGGGGGCAAGGACTCTATCAGCCAATATTGA
311	Ujcf7180001988059_483	135.213	B3	GCTATACACAAGTATATGGAGAAGACTACCTTGAGACATTTGCACCAGTCGCCAAGCTTCACACCATCAGGATTCTCTTGTCCACTGCCGTGAACCTAGAGT
312	Ujcf7180001960549_14911	136.301	B3	CTATCTCCTTTGATGTATCCGTCTTTAAGTTGAGCTATGCATGCGGCATTGTCCTCGTACATGATGGTTTGTGCATCCTTCCCTTCGGAAAGCCCACTGTCG
313	Ujcf7180001988119_387	136.677	B3	GCAATAAATATATAAAGGATTCATGATATATTGTTTGTTTTGGTATCATCGGTTTAGGATATTAATAACAAGCTAGAAAATGATATTGATCTGTCCGATTAT
314	Ujcf7180002067272_28345	138.141	B3	TCTCCTCATAATTGATTCCTAGTCTTTGTGAGAATCCTTGTGCATATTGCCGTGCCTTATATCTTGCTATCTCGCCATGTTTCATTTCTTCCACAAAGACTC
315	Uscaffold_12_31793	138.141	B3	GAGGCCAATCTAGACTCATGGGCATGGGTCGAGGAAGAACTTGTTTGTGTGTACCCTCAATAGAAGGATTTCTAGCATGATGAACAGTTGACACGAAAGGTT
316	Ujcf7180002067961_46295	140.378	B3	GAGAGAAGAAGAAAAGAGGAAGAAGCGCTGCTTCTGGCGTTTGAAGAAGTGTCGTTGCTTAACCTATTTGCGGGTCCCATTGACACGTGGTGGTCCGCGGTT
317	Ujcf7180002077678_18773	141.526	B3	AGTTTTATTGTTTAAGGTTTTTATAGATTCTTAGAGTTGGAGAGAAGATTCAAAGAGATTTGTGATTGGAACTCCATTATTTGTTTCTCTATTTACTATCGA
318	Ujcf7180002076365_6601	143.087	B3	TGAAACTTTATGTTGATGGTTGTAAGATGTCGTACGTGATTCGGTTTTCACTTGAGTGCAGCTTGTAGTTGACGACGAAGAAGGCATGCGACCGCCGAAGTT
319	Ujcf7180001962271_159	143.925	B3	AAAATTCCGAAATCGAGATCTCTCGGAAAAAGCCAGCCATTCACGACTCGCCGGAAACCTTCTGGCAGTCCCAAAGAGCTGAGGCCCTAGAAGGGAAGCGTG
320	Ujcf7180002006392_292	143.925	B3	GAAAACTGTGTGTTACTCCCAACACATATCTGCTTAGAAAACCACACTGCATTCCCTCTGAAAATAGCAGTCTTGTAGTACCTCGTTCTCTGAACATCTACC
321	Ujcf7180001963994_9806	145.468	B3	AACACACCATAGAATTCAGGAAGACAAAATGCCCGTGCTGCTTTGCCGACAAGGTAAGAGAGATGCTTGTTTTTGAAATAAGTACGTATGTTTTGTTTCAAA
322	Ujcf7180002081646_329	146.772	B3	AGAATCCTCTAGTGATAACTCTTCAAGAAGCTCATCAGCAAGAGCATCCGTCTCCTCAATGTAGAAGATTTGCCCTTGAGTTGTTGGTTTCTTCATTACTTC
323	Ujcf7180002067855_144	146.772	B3	TCCAAAAAGGTCTCTGGATGTTTTCCTACAACCACTGATAAAAGAGTTGTAGGATTTGTGGTATCAAGGATTGAGGACATATGACTGCTCAACCAAGACCAA
324	Ujcf7180002042742_1205	149.279	B3	ACAATTTTCCCAAAAAATTTGAGGTTATAAATGGGAAAGTGCGAGAAAGTCAGATGATCTTCACTGCGGGGGAATAACATTTGAAACACCATTCAACTCTTT
325	Ujcf7180002078749_9985	149.279	B3	TGCTTAAGACACTCATCACCAGAACACTAGCTGAACGTGAAGAAACCTCAAGCGGATCGGAAGAGTATTCACCATCCCACTCATCAAATTCCCAAACTGATT
326	Ujcf7180002068826_18199	149.279	B3	AGGAAAATGCGAAAAGCTTTATTTGCTTAGGGCCATATCCCCTTTTCATTTGTGTTTACTTGGTGTAAAATCGTGTATGTAGTACGCATGCAATAAACGCAA
327	Ujcf7180002078922_36774	149.279	B3	CTCGCTGATGTCAGTGTCAATCGACACAATGAAGTGACAATCAATCGTTGTTGCTGATATCTCTTTAGCAACCTCCATTGCATGCATCCTTTGCTAGAGTTT
328	Ujcf7180001962512_838	151.513	B3	TGTTAAATAAAGTAGTTGAACTTTAATATATCATGCATGCAACTGTTAGCCATATCTATATGATAATAATCTCTGAATACCTGAATAGAAACCCTAAGTCTA
329	Ujcf7180002069185_8615	151.513	B3	TCATTGTTGTTCATTTACTTCTTCTGCTTCTAGTTTCAATAAAGATGCTTTGTGGCATGCTAGATTAGGACATCCCCATGTTAGGGCTTTGAACTTGATGTT
330	Ujcf7180002073610_294	152.601	B3	TAGTGCCAATCAGTGGTGATGGTGGAGTGCTATTAGAACCACAACTTTTGGAAATATTTTAGTAATTTTGATTCATTTAAATTTGAACTTTTCTATTTTTCT
331	At3g52300(3g180-1)	153.691	B3
332	At3g54360(3g174)	154.79	B3
333	At3g54650(3g66)	164.72	B3
334	At3g55250(3g65)	164.72	B3
335	Ujcf7180002066997_35111	166.924	B3	AGTTTGATCACTAACCCAAACATTGTGTTCTGTTCTTTTGTCTTTTTTTCTCTTCCAGCTTCATTAGTTGAATGGATCCTGTGCCTGTTCGATGTCTACTTA
336	Uscaffold_1441_6245	172.422	B3	AATCTTGCTCAATAATAAACAAACAAACAAAAAAAAACTCTTTTATTTTCATTTTACAAATGTTTTTGTCCTTTTGGTTTTGTTCAGAATTTCAGATTGTCT
337	Ujcf7180002080209_6046	172.422	B3	ATTAATTAACAGCTTGTTTGAAATATAAGATGTAAAAGCATGCATGTTCAATAGAAAACCACAAAACTTGACATTGTCTTTCAAATAATCTCCTGAAGATGT
338	Ujcf7180002070780_10103	172.422	B3	CAAAGATATTGAGGTATAAATAAAAAGAGAAAAAGAATCACGCACATGGTCGAAGAAGAGTATATATGTAATTCTTGAATCATATAAACATATTACCATGTG
339	Ujcf7180002069232_16406	172.422	B3	AAATTGGAGGGATGCTTGATCATTACACCGTTGAATTAATAACACATTAGTATAGATAAAGAGAAAATGATAATAGTTTAGTTGCTGGTGGTATGTTTACTT
340	Ujcf7180002077547_11884	173.509	B3	AACTATATCTTTTAGTGAAAACTATTATTTAAATGTGCTAAGATCTTAGGGTTGTGCTGATGGCATTTGTTTTTATCTATATTCCTAATTACGTTTTTGTTG
341	Ujcf7180002068786_10011	174.596	B3	GATGATTTCTGCTCCTCCTCCACAGTACAAACGGCTTCTTACTCGTCTGACGTGGCAATCTACCGTGTACTGGCTCTGGAGCGAACGAAACACGCGCCTGCA
342	Ujcf7180002067207_6499	174.596	B3	ATGGAATCATGGAAGTAGCCCCCCTTTCAAACCGCTTAACGGTGCAAGTCAGACACTACAAGTAGCATGCACAATACCGACCGCATGGATGCTCATGCACCT
343	Ujcf7180001960578_13010	174.596	B3	TTTTCAACAGTGGCTTAACCTGTGGCGCATGCTTTGAAATAAAATGTGTTAATGATCCAAAATGGTGTCATTCAGGCAGTCCTTCTGTCTTCGTAACCGCAA
344	At3g57290(3g60b)	180.052	B3
345	Ujcf7180002078627_34983	180.197	B3	TCCTTTTTTACACGTCGGAGCATGAATGGCTTTAATATTGCATGCTGTTTCCGAACAGAAACAAAATGTGAGTAACTAGATAAAAGGCAAACGAAGGGATAA
346	Ujcf7180002066617_35228	183.469	B3	GACTCTTGTAATTTTGGAAGATGGCATTCTATGAGAGCATTTTGGCAACTGGTCATCGTACACTGAATGGTGAAGAGGCAGATTTCTTCTTTGTTCCTGTTC
347	Ujcf7180002065732_12572	183.469	B3	TTTTTGCGTAAACCAAATACAGATCATAATGAACAACTAAACTAGAACAAAAGAGATCTTAGTCAATCAAGCTTTTCTAATAATAAGAGTTCTGAAATTTCT
348	Ujcf7180002064521_13761	188.861	B3	AATTCCCCTTGATGAATCCATTTCATTACCCTACAACATATTAGAAACCTTGCAAAATGTTCAGTAACAATGGCATCTCTCTGAGCCAAAAGTAGCAGAAAA
349	At3g59110(3g163)	193.666	B3
350	Ujcf7180002077227_1707	193.666	B3	TTTTGTCGGAAGTAAAGACAAGATCTCTCCCAGAATTTCTTGAGGGAGACAGCTGATTGCATCTCTCGAGCCAGTGTCTAGCTTGTTTGAATCCATGCAGAC
351	Uscaffold_647_48046	194.859	B3	GACGTTTTAATTAGTATATACATTTATAATGGATGCTTAAGATTGAAGACTGATTGGTTCTGCAGTCGTTCTCTTGACAATAAATATAATAAGATTTTGACG
352	Uscaffold_213_54996	196.256	B3	AGTAAAGAAAGGTCTCAGTTATGTGGAGCTTCTTGTAACTCTTTGCTATCTACTCAAATCTATGGAATGTCTCAGAAAGTGAAGAGAGTAATTAGGAAGCGT
353	Ujcf7180002071675_30537	199.114	B3	GACAATGCCCCAAGCTGTTGCATGCTAGACAGCCGGTTCCTGACCTGTTCGTCAATCAACTTGATAAATATTCCTATTATATTGTATTTATATGATTAAGAA
354	Ujcf7180002064738_31338	200.142	B3	AGGTTGTGGCTGGATCGGCAGCATGGTTAGGCCGTGGCCTTTCTTGTGTATGTGTTCAGGGAAGAGATGGTGACGCTCGTCCTTCCTTTGATCTAACACCTG
355	At3g60810a(3g55)	203.125	B3
356	Ujcf7180002077143_7500	203.125	B3	TTATGTCCCCTACCAAGAAGAATCAATAACTTTCAAGCGCAAACACACAGAAGACCCACTAGAAATAGATATATCATATAGTTTCTGTTTTTGAAATATGCA
357	Uscaffold_545_39155	203.125	B3	GCTGTAGGCTCATCTCGATGCATGCATGGGCGGCTTTTGAAGTTTTGATGGTTCTTTGCTTACTCAAAATACCTATAAACTTTCTAGGCCACCTATATTGTT
358	Ujcf7180002065407_26421	204.301	B3	TTTTAATCCCTGTCTTTCTTTCTTACCTGATTTTTTTTTCACCCCCTCTGTTGCAGGTTTGGTATCCTTCTCTAGGGGACGATCCTTTTATCCAAGAGGATT
359	Ujcf7180002064499_3262	204.301	B3	CTACCTCATCCACACTCAGATGGCTTGCCAAAGTATCTGATGTCGCATTAGCACCAGCTTGATAGTTGGACACCGGAAGCATTGCAAAGAAGGGAACAGGTG
360	Uscaffold_291_4092	204.301	B3	ATGAATGTGATAGTTTCTGTTTATGTCAAGAGTAATGTCGACATAACGACAGCGATATCGGAGCTTCAAGCATAAGAAAAGACAAATCTCAGGCGTATCCTA
361	At3g61870(3g53)	205.515	B3
362	Ujcf7180002079805_4760	205.515	B3	GTTTCGGTTTGGTTATGTCGAAGGATTTTGTTCACGAACCGTATGAGGAGGGAGTTGAGTGAGGATGTGAACTACGATGCATGGGGGCATGCGAGTATATCA
363	Uscaffold_532_14151	205.515	B3	AAAGCAGAACAGGTCTTTGTTACATGTTGATTTCTGCTCTGCTTTTATGATCTGTTTTATCTAATCACTTGCAAGTGTACAGGCTTTGCTTTGAAAAAAAAG
364	Ujcf7180002065708_21331	206.662	B3	GCTAACTAACAAGTGTCTTGCTCATGCGCATGCGCTTCCATTTGTCCTTCAGATCACTCGGATTGCGTGTTTTGTGGAACACATACTCTCCCATTGCAAGAA
365	Ujcf7180002070169_6668	206.662	B3	TCTACAATCGAAGAAGACATCTCTGGAAGAAAAGGGATGGATGCAAGCATTGTAGATTATGTTTAAGTCTTTATATATAGACCTAAAAGAGAAATGCAAAAG
1	At1g79390b(1g94LP)	0	B4
2	At1g79150(1g112)	2.22335	B4
3	At1g80940(1g115AJ-2)	2.22335	B4
4	Ujcf7180002077243_12025	5.54543	B4	AGATGCATGCAGGTTTGAGTTTGTGAAACGAGAGTTAGGGATAACGGAAGGTCTTGCGCGTACGTGAGTGCTAGTGTAGTCATCTGAGTCCATGTACTCCTC
5	Ujcf7180002066732_49298	5.54543	B4	CCTCGAAATAGAAATCTAGTAAAACATCGAAGAACGGTATAAATCTCTGTATAGATTCCCACATTAGCATGTAACAGTTTGTTTTGTATGGTATTGTTATAC
6	Uscaffold_1004_23665	5.54543	B4	CGAACACGTTAGGGAACGAGGGTAATCTCATCCATGGCATGCAAGAATCAAGTAATCTCGAACCGGAGCAGCACGCGTGAGTTAACCGGGAAACGCCTTTCA
7	Ujcf7180002067991_6633	5.54543	B4	TTGCGACAGATGTGGAATCCATTGGTTTCCCATTGCTTGCATGCGCACTAGCAACAGTTGTATTATTTAAAGATAGATCCTCATGACGGGGAGAGGAATATA
8	Uscaffold_1448_94614	5.54543	B4	CAAGCATGCATTGCCTCCAAACTTCTGCATAGTCTGAAAGATATGTTTCAGCAACATATAGTGATAATATAAATATCAGATAATCATCTGATCGTAGTAGTT
9	Ujcf7180002075877_27543	5.54543	B4	TATAAGTGTGGATTGCTGACAGATACGGAGGCCTCAATGCACTATGGCATTGGTCTCATCAGACCTAAGTTATTAATAAGGAACGTAAAATAGACTTCAAAG
10	Uscaffold_1066_28024	6.7989	B4	ACAATAAATAAACATGTCAAGCTGTCTATCAGGAAGTCAATACTAAGAGGAAAAAAAAATCAATGTCTCGTGTTACCGACATCAACTAAAATCGTATTTTAA
11	At3g52300(3g180-2)	6.7989	B4
12	Ujcf7180002067713_7105	6.7989	B4	TTGAATCTTTTGGATGTTATTTGTGGTTTAATGGGACAAAAAGGCATAAACAACTTTACATCACTGTTGTAGAGAGTCTGGAGGTCGTACATTGTGAGAAAG
13	Ujcf7180002069600_14284	6.7989	B4	GCTATTTTTCCTGTTCTCCATGTCTGTGAGACTGTGACTCCCTAACATTAGAAGCAAAAGTATTAAAAAACGTTGACACTAAACTGAAAGCTTGTAAACCTA
14	Ujcf7180002064890_21892	6.7989	B4	CTAGCTTGAAGCAGAATGTGCATGCTCTTTGTGGATTGAACGATGCAAGAGCCAATCCGATTACACTTTGCTCTTACCAAAACATGGGCAGGCCACGCCCCA
15	Ujcf7180002065743_41196	6.7989	B4	AGAAGACAAGGAGAACATCCAATCAAGCCCATATTCAACTTCTCTCGAGAAACCGAGAAGGAAGAAGAACGAGACCAGAGATGAGCAAAGAGAACTTGGAGT
16	Uscaffold_177_46536	6.7989	B4	GAAAGCTCCAACAAAAACAAAACAAAGATTTTGCTAAGGTAAGTTAAAAGCCACACAAAGATTGTTTGATAAAGTTACACAGTTTACTTTTTTTCTTTAATA
17	Uscaffold_1250_42737	6.7989	B4	CTATTGGGCCTTTTAAAACTAATCTAGGCCCATTAATTAGTGAACACGCATCTCTCGCCTTTGACCATTGGGCTTTTTAAAAATATTTAGCTTAATCTGCTT
18	Uscaffold_380_9412	7.91536	B4	TTGGGCATGCTTTCCGTACCATTTGCAGAGAAGAGGGATTTTGGGGTCTATATAAAGGACTCGGTGCTACTTTGTTGGTACGCTTTTTCTTTTTGGCTTCTC
19	Uscaffold_1444_19334	9.03193	B4	GCATATAATGGCGCATCTGAGCTCTCTGAAGTGATGGAAGCTAAAAGAAACGGTAGTTGGAAGAAGTTTGGTAGGATAACTGGTTGTAAGAGAAAGGGCCCT
20	At2g38810(2g354)	10.1203	B4
21	Uscaffold_410_23310	10.6969	B4	CCTTACTTCTATCCACTATATCGATTTGGCATGCAATCATCTTGTGAAGAAGCTCATCCTTGGTGATGACCGTTCGGTTTGTTGAATGAAACATTTTATGAA
22	Uscaffold_1546_7398	10.6969	B4	TTGTAGTAACAGCGTACGTAGTGTCGCCCAGTAAATTACAAATAAAAAGAAAAGTAAGATAAAGAGTTATTTCAAAAATCACAAAACCAATGACTCAAATCT
23	Uscaffold_405_24803	11.8717	B4	TGTTGAAGATCAAACATTTCTCTATCATGTGGTGCACCTGTACATATATAAACGCATGATCCAAAGATATTGAATTAATACAAATAAAACACAAATAGAATC
24	Ujcf7180002066215_4200	13.881	B4	CCAGGCATGCTTACTTCTACCCTAATCTGCTCTCCATTGTACTCTCTAGACAGTGTCACAGTCCTGTGACCAGGCTTATCTTCAATCTTGAAAGGAAAGTCA
25	Ujcf7180002080763_21218	13.881	B4	ACCACATTACCTCTCTTGCTCCTCTTGAACCCCACCAACGCTGGGATCCCTGGTGTCTACTCCGGCAGCTCTTGGCAAACCGCTCACGCCACTTTCTACGGT
26	Ujcf7180002077937_12765	15.1343	B4	CAAATTTGATGGTAATCTCCAACACCATCTCACATGAAACTGAGCTCTCGAGTCTTCTTCAAGATTTGGAATCAAAAGGCTACAATATTTTAGTTGCACATG
27	Ujcf7180002044539_193	16.2243	B4	TATATAGTGTATAGAACACCAGATATTAAGAAACAAAAACATTCTTTGTAAACTATCTAGTAACAAAAATATTTAAAATAAAATATATTAGTTTTTTTCCAG
28	At3g57290(3g60a)	16.2243	B4
29	Uscaffold_536_44508	16.2243	B4	CGTGATCATCTTGCAATGATGCTCGTTAGGATCAGTGTGTATGTTTTATTTATGCATGCACATATAAGGTACATATTTATTACATTTAAGTATATATATTAT
30	Ujcf7180002070474_25695	16.2243	B4	CTTATGTCCTGAGATCCAAATATTTCTCTTTATAGTATAAGTAAGTCGTATAACACTTCGGAAACACTTATTATATAGTTTCTTAAATTTTATTTAACAATA
31	Ujcf7180002079589_1491	20.0324	B4	TTGACTATTTGTTAGCTCCTTATGAACATTGCTCTACTTATTGTTTTGTTGCTAGCTGCATTGATGATCTTCTTATTTTAAATTGTTTGCATCTAGTTCCAA
32	UGM0768	24.8681	B4
33	Ujcf7180002070119_25428	27.1041	B4	ATTTATCATTCTTGCACCGGAGATTCTGAAAGGAGAGTATGTATCGGTTTTACCCATCAAGCTTGAACTTTTTTCTGCTCTTGTCTGCCTTATTGCTCGAGG
34	Ujcf7180002064511_39666	27.9018	B4	CGCTGGCTTTTGAATTTTCAATATATCTATAAATCTTTTTTGTCAAAAAGAAAACTTCATCATGTTTTCTTACACATACGATTTTCTTATTTTATCATGCAT
35	Uscaffold_414_13692	29.4467	B4	AGAAATATTGGTATACAACTGGGTGCATGCATGTATCATTTATATTGAAGGGCTAAAGTAGTTTGCTCGGTTAACTAACCAGTTCACGAGTGTCACAAACAA
36	Uscaffold_1090_51225	29.5831	B4	ACGGCGGTGGAGATTGTGCTTCTCTTGCTACAGAGTCTGCATGCGTGGATTGAGGACCTGCAGAGTCTTGGACATGTTGCCGAACTGTACTGTCTTGATTAG
37	Ujcf7180002070397_30043	29.8858	B4	AGGAATTTGAGAGAGGAGAGAAAGAAGAGGAAGAAGCTAGTAGAGTTGCCGAAGAAGGACAAGTGGAACAAACTGAGGAGGAAAGAGAAGAGAAGAGACTCA
38	Ujcf7180002081479_7605	29.8858	B4	ATATCAGAAATTATAGTCGTCATAAGTTTCTTCGTACGTAATTTCCTTCGAGTGTTAGTATAGCCATTCCATTTTGGAATAAAAACTTGATGTGAATATGCT
39	Ujcf7180002077754_35100	31.2268	B4	TATGTAATAGTCAATTTCTGTTCTTTCTATTCCATGTCGAAGTTAGATTATAATGTGTTCTAAATGGTTTCGTCTATTACTGTGTTTTATTCTATGTCTTCT
40	Ujcf7180002064633_22764	31.2268	B4	CAGGAGGAGGAGCTGAAGAATCAACCGGAGTAGACTCAATTTGTAAAGGCGGAGGAGACGCGAACCCAGTGGAGCCGCCGCCGCCGCTTCCTTGGTTCTGGT
41	Ujcf7180002067983_29877	31.2268	B4	CTCTCTCCCGCCGCTTTCTACCGGAATCTGACGTCAGCATGCTCACCCTATAACGCCAGGGTTCAATCTATTTCGCCATCATTGCAACGCTCTCAGCTTCGA
42	Ujcf7180002079070_31600	31.2268	B4	CTATAGAAAAGTGATTCGCGATATCGTGCGAGTGAGATCAAAGCATGAGTAAAAGTCATGTGGTGATTACAGAGTCACTGAACAATGATTTCAAATCTTCGA
43	Ujcf7180002067773_11180	31.2268	B4	ATGTTACCTGCGCTTATTGTCTCTAACTAGACAACTTTTATAAAAGACAGACTGATAGTGAAAAACACTGTACTTGCAGGGGAGTTGGTAAATGGTTATCAC
44	Uscaffold_554_54824	31.2268	B4	GACCCTATAACTAATCTTAATATGTTGACTATGCTGCGGAATTTGGTTAGCCACTTTTGCTGAATGAAAGTGTTTTTGGGGTGTGTGATCTCATCTTGAAAT
45	At3g61050F(3g158*)	33.4419	B4
46	At3g60230(3g56)	34.5689	B4
47	At3g58780(3g164*)	34.5689	B4
48	At5g40660(5g280)	41.135	B4
49	At5g35910a(5g55LP)	41.135	B4
50	UGM0185	41.135	B4
51	Ujcf7180002070825_45977	43.3104	B4	TTTATCTTATCTAAAACAGTAATCGTCTTAGTCTTTTTATGATTTTTTTAAATACAAATGATAGGATAAATATAAAATTATACTACAGATGCAAACTGTTCT
52	Uscaffold_379_42775	43.3104	B4	ACAGGCATTGCAATTGAACATGATCCCGAGAGTCCTCAGGTATGTTGATGTGAAAGAATAAAAGATAGTGCTGTATCCGTGCAGGATGTGATTTATATATTC
53	Ujcf7180002079302_14062	43.3104	B4	AATATGTAATGATTATTGCCGAAAGAAGAGTATATATAGTGATCATTTTGTTGAATATTAAATAAAAATATAAATATAATAAATGCATATATTATTGTTGGG
54	Ujcf7180002070297_661	43.3104	B4	CGGTTCTGATTCAAGGGGTGGTAAGAGCCTGCTTTCCGGGCTGTCTCATAGGAACATAGAAGCTGAGCATGCGGCTGCTGGTTGGCCATCTTGGCTTTGTGA
55	Ujcf7180002068791_38165	43.3104	B4	GCATGCTCAATGTTTTCTTGCCTTTACATTTTCTTAACTATATAATCTGATGCGTAGTTTCTTTATCTCTAGGCTGTCATATTTCCATATACTTGTAAGAGT
56	Ujcf7180002064677_33433	43.3104	B4	TATGGAGAGAAACTGAATCTGATATAATGCGAAAAAAAAAAAGAATAACACTGTTTTCGAGGCGTTGAGTTAAAGTATCCAATGGTTGGCTGACAGGTGTCG
57	Uscaffold_674_51335	43.3104	B4	TTATCGTATAGATATAAAATGAAAAATCTTAATTCTCTTCATAAGAAACTATGGCAAGAGAAAGATATTGGCCGACGTATACTTCATTCCGATCTAAGAAGC
58	Ujcf7180002076622_17327	43.3104	B4	TTTGGAATTGTGAGGAGATCTTCTACCATAAAAGGGTGTGGAGTTGCAAAAATAAACACAGACAAACAAACAAGTCTAAAAGTAAAAAACCAAGGTTGGTAT
59	Ujcf7180002065111_1458	43.3104	B4	ACCAACTTTTTTATCTCTGTACAAATTAAAAGAACAAAAAATACAAACAATGAACTCCTCTTTAGGTGGGATTTTCCTCTTCTTATTTAAATCGACTTTACT
60	Ujcf7180002047750_324	43.3104	B4	AATAGAAATGGCATGCTGTAGGCATGGGCCTTTCAGGTATCGGTTTGGTCTGGTTCGGGTATTTCGGGTTCGGTTTGGATAGTAAAGCTAAGAACCAGAAAA
61	Uscaffold_66_31999	43.3104	B4	GACTTTCCCTAATTAGGGCTTTAAGGTCATCATCAATTAACAAAACCTCGATGCAAAAGTGGAGGAGCTCCTCGAGATAAGAATGCAGCTCTATTGACAAAG
62	Ujcf7180002077989_21222	46.5754	B4	CAACATGGGTGGACCATTGGCTGAAGCCTTGAGGTCAGCCTCTTCGACGTCAAGTGTTCGTCACCAGATGGGAATCTCAACTCAAGTCTTTCATTGAAGAAA
63	Ujcf7180001961134_1901	46.5754	B4	ACAGTCACATGGTATTGACCTCAGTGGAATATGTATGTACCCCTCTCCCTTTCTGTAGTGATGGATTCGTTGAGGTTCTTATATGTGCTTAGTTCATGCACG
64	Ujcf7180002068605_14778	46.5754	B4	TATTCTGATGGGCGGCCAGCATGCGATGAGATCTATGAGGTGAAAGAAGCAGAGACGCTGCAGAAAATAAGTGAGAAGTGTGGAGATCCATACATTGTTGAA
65	Uscaffold_179_53399	47.6626	B4	CATAACGTGGCTCGCCGACGTTAGGTTTCAGGACAACAATATTGGTTGGTTGCAACTCACTTCTCTTTCCCAGCTCCACATTTGGTAAGTCAAGTGTGTCAC
66	Ujcf7180002070457_24803	50.1467	B4	TACCTCATGTGTAGTCTGTGTGGATGTGTTGTTGCCAGGGTATTCACTAGCGTCGTCCTGTCGTATGGGCACGGTTCCTCTGGGGCATTCTGCAATACTAAC
67	Ujcf7180002071845_1275	50.1467	B4	CTCAGAATGAAGGTGAACTAATTCAAGAAAAGTTTGAAGTGAAGAAACTAGGAAACTTCCTCAAGCAGGTATATAGTTTTATCTCTTGGTTACTTTTGCTAA
68	Ujcf7180002067205_17308	50.1467	B4	GGATGCATGCAGTCATGTATATACAGATGTATGAACGTACATAAAGATTATGATAAATGGGCGAAGAAGGGGCAAAAAGTAATGTGAAGGAAGGGTGGTAAA
69	Ujcf7180002081003_42439	50.1467	B4	AGCATGCCAAAGCCTAGACGAAGCCCATCAAGCCGAGGGATTAATGAAATGATGCGTTTCGTGTAAGGGGACGCGTGTCAAGCAAAGAAAGAGCGACTTTCT
70	Uscaffold_1598_33075	50.1467	B4	AAACCGAACTAGAAGCCGAGATGAGCACAGTAATCATGAATTGGCTCGTCTCAAGTGTCATCAACGCTCTGGCGTGGATGTTATATGTTTCAAATGCCTTCT
71	Ujcf7180002078156_40809	50.1467	B4	TCCCATTCAGACTTCACCGTTAATATAATTGTGTCTTGCTTAGTTGCTTAATGAACTGATCATAGCTAAGGTTTATGGTTTATGCTTAGCTTGCACTATGAA
72	Uscaffold_180_44357	50.1467	B4	GATGCAAAACAGTGTGTACATTGTTTCATTTTTGTTTGCAAGTGTCTGGATTATATGTAAAGTTTTCAACGAGCTTTTCTAATACAGAGCTGTGCTCTTCAT
73	Uscaffold_1236_107161	50.1467	B4	AAAAAAACAAATGAAATAAAAGAATAATCAAATTATTAGAAAGTTTCTAGAAAACATTACTCTTGTAAGCCAAGAAGATAGCTAAAAGAAGCCATTACTACT
74	At3g55430(3g172)	50.4571	B4
75	UGM0755b	51.5465	B4
76	Uscaffold_519_32831	51.5465	B4	CCTACCGTACCAAAAGAATGGTACACTTCTTTCAAGAGTTCTCAGCTGGATGCTAAAGGCAGAGCCAATAGATACTCAACTTCCCGTTGTAATAATGCAAGA
77	Ujcf7180002070821_26227	51.9035	B4	CTCTAAGTGACGAAGAAGCTTGATTTCACGGAGAGTTCTCCTTGCACGGATTGGGTTTTCACATGCATGCATGATTTTCTTTATTGCTACCGTCTCGTTGGT
78	Uscaffold_970_74201	52.3906	B4	AGTTTTTCGCATGCAGATATATAAAAGCCGTTTAAACATCCAATTTTTTGTCTGTCATTTCCAAAAGACAGTACTGCGTGTCGTTTCTTTCTCTGCGTGCTA
79	Uscaffold_435_22335	52.3906	B4	AACGGCATGCCAAAGGTTCAGATTTTGTCCGTGCGGTTAAGGAGATCGCTGAGAGTTACGAAAAGCTGAAGCAGCAGGTCGAAACTAATGATCCTAAATCTG
80	Uscaffold_601_88817	52.3906	B4	ATAATATATATCGAAAGAGAGAGTGATATGGTTATTAATTAAGGTCTCTGGTGATGGCAGGCATACAGCTTGAAGTGCGGGAAATGGCAGGCTTATTGTGAA
81	Ujcf7180001962299_2502	52.3906	B4	ATTCTCATAACATGAGTCTATTATTGTTCAACTGTTTTGAACATTAGTTTGGGATGCATGCAGGGCCTTTCTAGGTAGCGTGAGTGATTACTGTGCTCAACA
82	Ujcf7180002064937_728	52.3906	B4	CTCTGCATTTATAACGTTTAGATGATAAAGAAATATGCATGCACATTAATAATCAAAATCCTCCATTAGAAAAGCTTCTTGTTATTATAAATCTTGGAACTG
83	Uscaffold_1157_22311	52.3906	B4	CTCCCCTATGACTGCAAATTTGCAACTCAGTCTTCTTTTTGGTTCTGTAAACATTTTGTACCTTTATATGGTTTCAGCGGATACGCTAACAGTGGAATCGTT
84	Ujcf7180002068218_15658	52.3906	B4	CTGAAGCATAGAGTCAACAGAAAAAAATAAATGTAAAACCCCATCAAATGAACATTACTGTTCGGCCCACAGTCATCTACTACTTATCTATTTCTTATTTTT
85	Ujcf7180002075523_17817	52.3906	B4	TATGCTTAAGGTCAATGTAAGTGCAGTTCTTGATTATATGCTAAGCTCTGCAAGTATCTGTACCAATTCTTGATTACGTGACTTGAGCAGTAATTGAATCTT
86	Ujcf7180002079523_854	52.3906	B4	GTTGATTTTCTTCACCACTTCATGTCATGGGCATGCTCTACTTTGTCAACAGCAAATGAAACGGAACAAGCAAGCAATGTCAAACCTTTTTCCACCGTTTAG
87	Ujcf7180002079752_30882	52.3906	B4	TAGTATCAAACAGTTCACTTTTTGGGAAGATATGGAGAGTAAAAACAGAAATCTAACATACTTCACTTCAAGGCCCTACAAAGTCAAAAACTCTAATTCTAG
88	Uscaffold_436_18899	52.3906	B4	TGTTTTTTCGGTTAAGCATATTGACAAATGTTAAATTTACGTTTGCAGATATACTTTTGGTCTTACCGGAATGTGCGTGAGAAGAGCTATTAAAGAGCTCAC
89	Ujcf7180002076819_10249	52.3906	B4	CAAAAGATTGCTTCTGGATAAATGTCAGGAGGAATTTGAGAGAGGAGAGAAAGAAGCCAGTAGAGTTGCTGAAGTAGAACAAACTGAGGAGGAAAGGGAGGA
90	Ujcf7180002079247_5592	52.3906	B4	CACATTGCTATAACGAAGAGCATCTTCGTCATTATCTGGTTCTCCAAGTTGCTTGAGTTGGCTATCACTTAAGAAGAAGTCGATTTGAGCATCAACCAACTT
91	Ujcf7180002064468_29064	52.3906	B4	ATGCTCTAGCCACGTTTAAGATATGACGATGTTTCCTTTCAACGCGTCCGTTCTGTTGAGGAGTATCCACACAAGAAGTCTGATGTTCAATGCCGAGTTGTC
92	Ujcf7180002067915_6680	53.0985	B4	GCTGAAGAAGTGATGAAGTCGGCAAAACATGAAGCGGGACTTCTTTTCTTGCATAACCCACACCGCTGCATGTGAAAAAAGAAAAAGTCTTTGAGCATAAGG
93	Ujcf7180001967592_447	61.8834	B4	TTCTGTTTCTTCCTTGAATAAAGATGCATTGTGGCATGCTAGGCTAGGAAATCCACATGTTAGAGCTTTAAGTTTAATGTTACCAGGTGTCATGTTTAAAAA
94	Ujcf7180002076973_819	61.8834	B4	TGTCTAACTGCTCTCCATGGCTTGGTCCTATATTAAATACAACTATTATCTTCTTATTTTTCTTTGTTCGACGAAAATACCCACAAGGTCACACCACTTCAC
95	Ujcf7180002073594_6093	62.9705	B4	TCTCCCCCACTTTCGATCGAGCATACGGGGTTGTTAAAAGATCTCCCATGGGCTCCTCATACCAGTATCTCCATAAATCGAATAGGTTGTAGGATTGTGCAC
96	Ujcf7180002075976_9542	62.9705	B4	TCTTGGGCTATGCACATATGGATTTAGTCCATTTGGAATGTCTGGGAGATAGTATTCTTTGTGGCCAGTCATTCTTACGCCATACAACTTACCTCCGGAGTG
97	Ujcf7180002080444_11214	62.9705	B4	TGTTTCCTGACCATTCCTGGCGTATCGGGTGCTCCTGTTTGCGGCTGCAGGGCTGATCCCACTTATTTCTGAGCCACCTGTGATAACGTGTATTACCCTATC
98	Uscaffold_521_39818	63.9821	B4	TTTACCTTCAAAGCTGCCTCAGTAGGCATGCCCCTATAACAAACTGATTGTCAGATTGCTCGACATTAGCATCGTTGCAAATGGCAGCAACTTTTGCAATCA
99	Ujcf7180002023758_1110	63.9821	B4	CACTCTGTCTCATGGTTGATGCAGGTTACATCGTAAGCCCACAGGGAAAAGCTATTATTGCAAGTTATACCACGTCAACAACCACCTCGTCCATGGTGTGTC
100	Ujcf7180002065205_10765	63.9821	B4	GTCCGTCTCGAATCGTGTTGAGGTTACCCTCCGATCTCTCAAGCAGGAGCCTGCCCAAAGTAAACCTTCCATCTCAGCATGCAGAGCTGAGAGGCTCCTGTT
101	Ujcf7180002066384_7924	63.9821	B4	GTTGCAGAAGATCTTAAGACTTCAACTCCTGATTCTGCTTCGCAACAGATTTTGGAGCATGCTAACATGTCTCGCATAGTTAATTATTTATGTCTTTGTTTG
102	Ujcf7180002066868_4913	63.9821	B4	AGTTGGTTTTAATTCATCCTTATCATTCTTAACCACGGTGATACCATCCTTCTTTGGGACAACATGCACATGAGATACCCATTTGCTATCAGAGATAGGGTA
103	Ujcf7180002069050_16043	63.9821	B4	TCTTCAGGGTCCTTAACTGAGAACCGAGTAGCAAGGAGAGACAAGGTCTATTGCAGCAAGATAGGATCATTACCAGTTATGATAATGTCGTCGACATACACA
104	Ujcf7180002070660_24385	63.9821	B4	GTTAGGGAGAACCAATCGAGCATGCTCCATGTTCCGAGTGCAAAGATTTTAGTTGGAACCTTTGTCATGAGATAAGACGTCAGCACCACTGGATTCGAGGAC
105	Ujcf7180002070891_3160	63.9821	B4	TGCATGCTTCTTATAGTTAGGTTTTCGGAGATTGATAGGAAGCAACTCCACCACAACTGCATATATAAATCAGCCGTAAAAGAAAAGTAACTCAGCCACCAC
106	Ujcf7180002071207_25135	63.9821	B4	CATATTAGGGTTTAGTATATTTGTACAGTCCATAATTTTCAGGACATGGTGAACGGGTTGGAATGCTAATAACTGTGGTTAAAAGGGGTCTCATTTGTATAC
107	Ujcf7180002071520_10240	63.9821	B4	GAGCTCTTCATCTACTCTCACAGGCATGCTCTAATCTATATTTAATATGGAACTTTCTTTGTTGCTCCGGTAGAGATAAGCTGGCTGTGATCATAGATTTGA
108	Ujcf7180002075359_35981	63.9821	B4	CTTTTTGAGAACCATAGCTTATAAACGAAAGCATGCTAAGCCAAAGCAACGAATAAAAGATCATTAAGGATAACAAAAGAAAACAAGTTCACCAGTAGAAAA
109	Ujcf7180002076619_10655	63.9821	B4	AAAATTGCAAAAGTACTGTGACTTACAGGGAGCAATAAGTGCAAAAGTCCGGGAGAAAAATAAAATCTCTGCTTATCAAGACGTGGAAAGTAGCAAAGCCTT
110	Ujcf7180002077588_36158	63.9821	B4	GGCTGACTTCAATGCTGCTTACAAGTCATTTAAGAGAAGATATTCTCCATCTTGGCATGGAGGAGCACACTGAGAAAGACAAATTGGCTAGAGTTTTTTTTC
111	Ujcf7180002078928_22100	63.9821	B4	TTCAAACTTATCTGCATGCCTCCTGCCTCTCATTATGACAACCCAGAACATCAGCTTATGATTCCGCCTAGTCCTGGGCGTTTTTACCCTAACCCGAAGTAC
112	Ujcf7180002079250_21055	63.9821	B4	ATTGGCAGTTCGGCAGAAGATTAATCATGAGAGATTTGGAGAGGAAACTGCAACACCAACCTGTATCACCCAACCCGATGCAGTCTCACCGATCGACACAGC
113	Ujcf7180002081318_33207	63.9821	B4	GTTTGATTCGGTATTTTTTGGTAAGTAGCACACCGGTCTCGAGTGAGGAGGAGACGGGTGTTACATGAAGACGCAACAAGTATGTATATATATACAAATGTA
114	Ujcf7180002064238_31757	63.9821	B4	CAATTTTTGTTAGAATTGATATAGTAAAAATAAAACAAAGAAACTAACTGCCGTAAAATAGTCAACTTATATATAATAGACTCAATCCTTTCTATAGCTCGT
115	Ujcf7180002064932_10392	63.9821	B4	TTGCATCCCTTGACGCCAGGTACTCAACGTTACTGGATAGGACTTTGATATGTTTCATTCTTGTTATCTGAACACCACAAGGCATTGGACACCCGACAAATT
116	Ujcf7180002068498_4096	63.9821	B4	TTCAATAGACTCTGTTTCATGATCCTCTTTCTGATTTATCATATCAACTTGTACTTTGCATGCATACACTACAGGAAATAAGGGTTTTAATAGCAATGTAAT
117	Ujcf7180002071761_1435	63.9821	B4	TTAGGTTTCCATGGGGAAGGTTGGCGTTTAAGATGCTAATGTCTAGCATTAAGGAGAGGGATGAGATACCATTATCGCAGAAGTCCATAGCTATTAAAGGGT
118	Ujcf7180002078294_53061	63.9821	B4	GAAGCTCGAGGTGGCCTGATCTAAGGAGTCAGGACGTGATGTCTATCCCCTAACCAGCTAAGTGTCAACACAATGAGGATGTGTAGGCGTGCATGAACCATA
119	Uscaffold_1601_32777	63.9821	B4	AATATACTCATGAAAAGAAATTCTCTTTGATTACAAATCCCCGGTGGAAGGTTGTAAGGCGTCAGGATGACTGGCCAAAGCGAGTATTGTCTTCCAGATATT
120	Ujcf7180002066288_23928	63.9821	B4	TAAAGATCATTATATTAACTTCAACAGCATTGTTACAATCGCCGGCCTACTTTATAACAATGGTGATATTGTCAAGTTTGATCATCTTACAAGTATAGTAAA
121	Uscaffold_1155_9305	63.9821	B4	TCATTGAATGCATCTGCGGATTTGCTTGACTATCATGAGAATGATTACCATTCTGAGAATGATTGTTGCTGCATAGGCTGCCATCTGAGATTGTGGAAGCTG
122	Uscaffold_1220_6836	63.9821	B4	GTGGTTGCATCATCCCATGCATAGGTGGTGGAAGCTGACCATAAGGTCTTGGAACTTGAAGATGAGCAAACTGTGATCCCGGTGGAGGAGGCACAGGCATGC
123	Ujcf7180002079259_9032	63.9821	B4	CAAGCTACCTCTTCCCTTTAGGTTTTGCATGCATAACTATGTGTTAACATTCTCAACGAATGCTCTCTGTTCACATTTTTTTTTTCCTTATATTCTTCAGAG
124	Ujcf7180002078009_6610	63.9821	B4	GTTACTAGGGGCATGCCTACTGAGGCAACTTTGAAGGTAAAGCGGTCTATTATACTATCTTGCAACTTTTCTTAACTAAATATTGGTGTTTGTTTCCTTGAA
125	Ujcf7180002079606_22062	63.9821	B4	ATTAAATAACGCAGCTCTGCCATCTGCTTCACAAGAGACTTGTGGTAGATTAGATGTGGAAGGCATGGACCTTCAAAGAAACTGATTGCAGGCTATGTCAAT
126	Ujcf7180001960850_15444	63.9821	B4	CAACTCTGGAGGCAAAAGGTCCTATTTGGGAAGGCGGTAAATTATACCGTCTAGAAGCGGTCAGAGATGTTCATACTCTTGATTTGTCATGGACTCTCCCTC
127	Ujcf7180002076939_18054	63.9821	B4	GATCTTCTTAGTAACTTGTCTATCATAGTTTTTTTCTGTTTTTTAAACTGTTTTCTTCTGATGTTTGATGTCATGAGCTCAGAATTGGACAAATGAGAAAGT
128	Uscaffold_618_17027	63.9821	B4	TTAAAAGCACATAACGAATAGAAACTGGTAAAATACTAACCACATGAAATAACATTGCAAGTGAAAGATATATATAATCAATCATTTCGGAAAGTTGAACTC
129	Ujcf7180002065104_7774	63.9821	B4	GGTGCTAATAGCAAGGCTAAACCAATAGGTGGCCATAATATAAGCATACCTACTTTATTCTTTTAACTTCGTAGCAGATGAATCATTTTTACTCCACAATGA
130	Ujcf7180002077608_25818	63.9821	B4	TTCCCTCCTTGGAGAGGTACTCACCAATTGGCCCTTCAGAGTGATAGTCCTCTGCACGTGCACACCAACCATAGGCTTTGGACACCGAATCTCCTCCTCTCT
131	Uscaffold_221_14429	63.9821	B4	TAATATTGCTTTCATGATGGGGATAAGGATGGAACTACTCTTTCGAAACAAAGCTAGATAATATAGGTGAACCTATTGTGTATACTTATATGATTTATCTTT
132	Uscaffold_1345_39913	63.9821	B4	AACTCTTTTTCGTTGCAAAAAAAATACCAAGCTCTTACCTGGGGAAACAGATCCAAAGGAGATGCATTAGGTCCTCCAGAGGCAGGAGGAGTGGCATGTTCT
133	Uscaffold_642_34237	63.9821	B4	CTTACGGCATGCGTCTTTAAGAAACGTGATCGGAAGAATATTTGGTATCTTCAAGTCTCGGTTTCTGATTTTTAAACCTGCTCCTCCTTTCTCTTTTAAGAC
134	Uscaffold_1299_16228	63.9821	B4	CAAGCATTAGAAGCCCTGTCTACCTTGACATTGTTGACAACTTTTTCACCGACATGTACTACGAGTTCTCTGATCCACGCACCTCTTCCAGTATCAATGGTT
135	Uscaffold_803_41650	63.9821	B4	GGGTCTGATCAAGGATCTGCTCCAAGGATTGTCGCGATTTACACGCCGCACGCAGATAATTCATCACGTACCGTGTGATAGGGTGAATCCCACCGCCAGGGA
136	Ujcf7180002071671_4688	63.9821	B4	ATGAATTGCCTTTTTGGCTTTTTACATAACCATTTCCATACAATGACATAACCAGATTGCGGCTTGTGTCTTCTCCAAAACGACACTAACTAGTCCCAATAC
137	Ujcf7180001960597_9461	63.9821	B4	AGTACTGCACACTCGTGGGACAGACACCCTACTGTGGGTTATCCCATGAGCATCCTATGGACCATCTGGAGCGGTTCGAGGATCTTGTTTCTGCCATTAAAG
138	Ujcf7180001961286_10167	63.9821	B4	CGAGGTGGCTTGATCTATGAAATAAGGACGTGGTGTCAACTGCCTGGCATGGTAGGTGGAAAGGGAAGCACGAGGTGTTGAAGCTCAGGAGATCACAGCATG
139	Ujcf7180001961969_648	63.9821	B4	CTTCTCGTTCGGGGAGGAATCTTCTCCGTACCCCGGGAAATTCTACTTCCGGCGGAATCATGCACTCTGTCCCGTAAACGAGGGCGAAGGGGGTTTCTCAAG
140	Ujcf7180001963648_640	63.9821	B4	ATATTAGCAACAGAAGACATCTCTAAGGCCTCCGTCCATGCTTATCTTTCTCTCGACAAGAGCATGGATTGACTTCTCTTTTCATAGCCAAACTTGATTCTT
141	Ujcf7180001963962_1133	63.9821	B4	AACATTACAATGGCTCCTGCTTTGGCTAAGAATGGTCTTCCAAGGATCAAGGGGTCTTTAGTTTCCTCATCCATCTCAAGCACCACAAATTATGTGGGAATC
142	Ujcf7180001964375_674	63.9821	B4	AAGAGACCAGTCCTTGCGGGTTGTTCCGACTGTTTTCTGAAGAATGTTCTTTATTACTCTATTAGACACTTCCACTTGACCGCTAGTTTGGGGATGGCATGC
143	Ujcf7180001964929_6642	63.9821	B4	GTACTGGACACACTGACCGGACAGTGTACTGGACCGTCCTGCATGCATCTGGAAGGAAGATTTGGCTGGAGCCATGGCCAGATGACCGATTTGACCGTACTG
144	Ujcf7180001965673_343	63.9821	B4	TTCAGACTAGAAGCAGAAACAGAAGTAAAAGAACAGCTAATATCAAAAATAGGAGCAAGATCTTCAAGCATATATAAATCTCCTTTGCTTACTCCTTTTCCA
145	Ujcf7180001968952_690	63.9821	B4	TGGCAGGTTGTATAGCATAAGAAAGATTGGCTACAATGAATATTATCTCCCTGACATTCCAAATAGACTGAATCCATCTGTGCATAATCCAAGATACACATT
146	Ujcf7180001969149_172	63.9821	B4	ATAAGGAGAGATTTTATTGTGCTCCCAGACTTTTGCACTTATAGCTTCTGTATGTCACAATACTTTTGCAATTTTTGTACTTTGTGTCCCCTGTATTGTTTA
147	Ujcf7180001969826_1116	63.9821	B4	TTTTCTACAACCATTGATAAAAGAGTTGAAAGATTTGTGGTCAACAAGGATGAGGACGTATGATTGCTCGACAAAGACGAATTTTACTATGCGAGCAATGCT
148	Ujcf7180001971003_156	63.9821	B4	TCTCTAAGGCCTCCGTCCATGCTTATCTTTGTCTCGACAAGAGCATGGACTGACTTCTCTTTTCATGGCCAAACTTGATTCTTCACTTCTTTTTGGGCCATA
149	Ujcf7180001974577_282	63.9821	B4	GCATAGATGGTTGGAAGCATCTACGTCAGGTACTAGTGGTGGATGGGACACACATGTATGGAAAGTACAAAGGCTGTCTTCTAACTGCAAGTTGGCAAGATG
150	Ujcf7180001975336_358	63.9821	B4	CAAATTTAAGGCTCTAGTATGGGGATGTCCCAGTCTAGCATGCCATATGGTGCTCTCAATCCCAATAGATGTACTGGCCAGACACTGAGAAGGAGAACCAAC
151	Ujcf7180001979297_726	63.9821	B4	GCAGTAGAGAGGAAACTTGCTGACATACACTTCTTAGTAGATAAAGAAGAGGAGGAACTCGCACTACGCATGGACACTATGCAGCAGGAGGCTGAGAAGTTC
152	Ujcf7180001984403_885	63.9821	B4	GTTTGAAGACATTTTTGGTGCAAAAGAGAGTGAAAGATGCATGCTGGGCAAGTGGTGGACCAGAGTGGGTAGCTAGAGCGGGGTAGACAACCCGCTATGAAG
153	Ujcf7180002000286_865	63.9821	B4	ATTAGCCACCTCATTTTGGGTCGTCCATGGGAGTTTGATCATAAAATCACGCATGATGGAGCATGGAACACATACAGTTTTATCTAGGAAACACATCAAATT
154	Ujcf7180002002912_138	63.9821	B4	ATTCCCTTTTTAAATCTCTTGTCTTTTTCTCTTGATCTTTTGTGGTTCAGATGGATTTCTCATTGGGGTGATCTAGTTTTCTCTCTTAGAACTTTGGGAGGA
155	Ujcf7180002003527_63	63.9821	B4	GATGAGCATCATTTGGACATGAGCAGCATGCATGTTGTGGATCTCTGGACGCTCGACTCCAATATCACTTAGGTCTTTTCTGAGTTTGGAGACCACTTTCTT
156	Ujcf7180002065696_13791	63.9821	B4	TGGAAGAGCATTCTTGGCTACAGTAGGAGCTGTATGTGACATGAACACCCACAGATTGTGCCTGACACTGATAGATCCAAACATCCATTATGACCCAGTTCG
157	Ujcf7180002066080_6214	63.9821	B4	GAAGACGGTAGGCCAAAATTTCTATCTAGAACTCGCATCGAATCAGTCGAAACATGTTACTCTAGAATCAAAACAACACGAATGCGAACAGTCAAGAGTATA
158	Ujcf7180002066195_16707	63.9821	B4	CAAGAATGGTCTTCCAAGGATCAAGGGATCTTCTGTGTCTTCATCCATCACAAGTACCACAAATCTGTGGGAATCTCACAATTTCTCACCATCACAGGGAGA
159	Ujcf7180002066514_58563	63.9821	B4	CGATACGACGTAAAACTATGCAGTCTCGACTATCCTCATTACAACCTTCTCCAAACCACGGCTTAGCCATTTCTTGATTTCCAATCAAATGGAATCCTTGGT
160	Ujcf7180002067098_7861	63.9821	B4	TACAGGGAACACACAGTACAAAAATTGCAAAAGTACAGTGACACAAAGGAAGCAATAAGTGCAAAAGTCCGGGAGCACAATAAAATCTCTGCTTATCCAGAT
161	Ujcf7180002067750_5689	63.9821	B4	TGGACTCAAATACGCTTTCCTCTACGATAACTCCTTTCCTGTCATTGTCGATGCAAACCTAACTGGCGGAGAACTAACTTTGTTGCTTAATAAACTGCACAA
162	Ujcf7180002067925_14506	63.9821	B4	ACAATACATGGGACACAAAGTACAAAAATTGCAAAAGTACTGTGACATACAGGGAGCAATAAGTGCAAAAGTCTGGGAGCACAATAAAATCTCTGCTTATCC
163	Ujcf7180002067976_11832	63.9821	B4	GAGTGTGGGGACTGCGTGAGGTGGTGTGGTCTCATGTTGGTACCGTCGGAGTTTTCCTAGTTTCTTCCTAATTGCTCTTGTTTTACTAGGTATTCTAGCCAG
164	Ujcf7180002068112_6097	63.9821	B4	TCTCTGACAGCAAATGGGTATCTCCTGTGCATGTTGTCCCAGAGAAAGGCGGTATCACTGTGGTTAAGAATGATAAGGATGAATTAATACCAACTAGAACAA
165	Ujcf7180002068179_8542	63.9821	B4	GACTTCTGGTACTAGTGCTTGTGTTGTGTTGTGTCGTACCGATAGCTTGTCTGATCAGCAATGCTAGGTGTGTTACGCGGCAAGGAAAGTTACGTAAGCATG
166	Ujcf7180002069137_15575	63.9821	B4	AATTATCTTAGCCAACTGGCTAACCTGTCGTGGCTTCTTATGGTGTTTTTTGTCGTTCCTCTCTCTCCAGTCCATGTAGATTGTAGCTTGAAAGACCAGGCG
167	Ujcf7180002069338_19498	63.9821	B4	TTTCAACATTCTTCTCTTGATCTTATCTGTACAAATCAAATTGATCAAAATCAGCCATGCTTCTTTATTCTCCATTCTAACAATGACTTGGTTCACAAGTCT
168	Ujcf7180002069505_1293	63.9821	B4	CAAGGACCACCAGACATGGCATGCGGACGATCCGTTTGGTACATGGTTTTGTCTGGTTCATTTGGTTACACCTATCTCTGATTTCTTATACGATGTTCTTCT
169	Ujcf7180002069827_8559	63.9821	B4	TTATAGCTTGCCTATGTGTTTAAGGCAAAGCATGCTTTTTATGTTTTCATTATTTTCTACTTTGTTCTAGCTTATTTTTTAAGGTTTTTAGAGATTCTTAGA
170	Ujcf7180002070686_13662	63.9821	B4	ACATCATAAAAAGAAAAAACATAGCAACAACAACTACCAAATACTAAAAAAAACAATCCGAACTTCGACCTATTCTGAATCCTGATTAATCGACTCCTCTGA
171	Ujcf7180002071070_13761	63.9821	B4	AAAATTCCACCGATTCTGGGACATGACAGAAGCGTCGTATAGCCTTAAGTTGTGCGGGGCAGCTCAGGCTGGGACAACCATCGAACCTATCAGGGACAATCT
172	Ujcf7180002071222_25633	63.9821	B4	TGCTGATGAGTACGTGTGAGGTACCTTTCGGGATCTCAAACTCAGGTTATTGTTTTGGTTCTTAGGCTTTGAGTTGTGTGAATGATAGGGTTGGGTTATGGA
173	Ujcf7180002071316_15817	63.9821	B4	GGATCTTCACTTTCTGCTTGTTTGTCAAATTTGTGCAGGGTCCTACAGATATGTGAAGACACCAACCTCGTGCTGAACTGGGAGAAGTGTCACTTCATGGTT
174	Ujcf7180002072834_10974	63.9821	B4	CTCTTTGGTGATCTAGTGGCAATACAAGGGTGTTTCTCACACATGAGTGTCAGAGGTCGCAGGTTCGACACTCTGTCGCTGGGGTGGTACTGTGCCTTATAA
175	Ujcf7180002074090_5126	63.9821	B4	TGGAAATCAAGAAATGGTTAAGCCGTGGTTTGCGGAAGGTTGTAATGAGAATAGTCGAGACTGCATAGTTTTATGTCATATCGTCATTTCGGAAGACTTTGA
176	Ujcf7180002074758_11268	63.9821	B4	ATCCATCAACCCGCGGAGATCCTCTCCTCAATCTCGTCCCCCTATCCTTCCATCCATCAAAACAAAAGCGCTTCCTCTTAGTCCTCACGGATTTCTTTTCCA
177	Ujcf7180002074825_173	63.9821	B4	CTATGCTGGTCACTTTGCCACCTTCAAAACAGTTTCCAGGATCCTCCAAGCCGTTTTTTGGTGGCCTACAATGTTTAGGGATGCCCACGCTTTCATATCACG
178	Ujcf7180002074850_32161	63.9821	B4	TCATCTTCGCAGCCCAAGGGATTCGAAGATTTCCATCTTTCTTTCTTTCTGGAGCATGCGGCTTTGGCTTGACCAAAGCGTTGTCAGTAACTCTGTTTGTCA
179	Ujcf7180002074967_5526	63.9821	B4	TATCACCCTCTTTGTGCATGCATAGGATACATCTTGAGGGTGAATCAATGACTTCTATTGAGCATCAAAGAAGGTTAAATCCTAACCTGAAGGATGTTGGTG
180	Ujcf7180002075091_11717	63.9821	B4	GTTATGTAAAATCGCTAATTTTGTTATTGTAAATTTTTCAAGGAAGCCGGAGGCTCGGAAAATATTTTCCATCAAGGTCAGGAATATTTTGGAGTTTATTAA
181	Ujcf7180002075913_12086	63.9821	B4	ACAAAAATTATACGCTATTAAATAATATTTAATTGCATATAAAAAACCCAATATTATACCAAAATACGATAGAAATGTAAAAAACCGTTATCTAATGTGCTT
182	Ujcf7180002076228_3615	63.9821	B4	GGTGTTGGAGCATGCTTTGGTGTGATTTGAGGTGTTTGGGAGTCTTATGTCCCAAAAAGAGGTGAAGAATCAAGTTTGGCCATGAAAAGAGAAGTCAATATA
183	Ujcf7180002076587_12359	63.9821	B4	GAAGCCACTATCAGACTTAGGGATGCTGGTGTGGATCTACTTGGAATAGCGACCCAGTCACCAGGTTTTGCTGCTTTCCACGTCTGGATAAGCAGAGATTTT
184	Ujcf7180002076610_3018	63.9821	B4	AACAATATCGATCGATAAGCAATCCGCTTGACGAACGATATTGCAAAAGATGTATCGATCGATACTCATTTAGAATAATCGATCGACACTTTCTTATACTCA
185	Ujcf7180002077350_23201	63.9821	B4	TATACTACATCATTTTATTAGGACCCTTGAAAAGTCCTTTCATCACCTGGCCATGCTGAAAGACATTTGGAGCACGAGGTGCCGCCGCGCATGCAACTGGAG
186	Ujcf7180002077825_23998	63.9821	B4	ATTGTTTATCTCCTCTAAATAGATTAGAGACTGTCTTCTCCTTGCTGTAGCTGATTGGTTTCTTGCTAGATGAGCTCAAAGTACTAGATGGACGTGATTTCT
187	Ujcf7180002077981_1944	63.9821	B4	TTGAAACATGCAGACTAACTAGTTGTGCCTTACACTCATATATCCAAATGTCTACTATGATTTAGTTCGAGTTGTCAAGACACAGGTGCCCAGCATAGAGAT
188	Ujcf7180002078045_4829	63.9821	B4	CGAGATCATCCCATAAACCCTAGATTGATCGACGTACCAGCATGCGCATCGATCGATATTGGTTCAACTGACATTGATCAAGATCCATCTGACTTGCATCCA
189	Ujcf7180002078393_28719	63.9821	B4	CATATCTGATAGTAAGTGGGTTAGCCCTGTTCATGTAGTACCTAAGAAATGAGGAATCAGTGTTATAACAAATGAAAAGAATGAATTGATCCCTACTAGAAC
190	Ujcf7180002078447_18370	63.9821	B4	AAGAGGGAAGATCGTTTGTGATGTTTGAGGTTGTGGAGGTCATCAGATCTGGTTTGTCGCGGTGATGCATGCTCCTGTTGTGACCGGTGAGACGCGTTCGTG
191	Ujcf7180002078522_437	63.9821	B4	CAATAAGTGCAAAAGTCCAGAAGCACAATAAAATCTCTACTTATCCAGACGTGGAAAGCAGCAAAGCCTGGTGACTGGATTGCTATTCCAAGTGGATTCACA
192	Ujcf7180002078528_1878	63.9821	B4	GAAAAATCAAAATCAGACGAATGGACCGAGAAGCTCGAGGTGGCTTGATCTATGAGATAAGGACGTGGTGTCAACTTCCTGGCATGGTAGGTGGCAAGGGAA
193	Ujcf7180002078673_19441	63.9821	B4	CTGCACAACTTCCAATCAAGTAATTTCCTTCTTGAAGATCATTCTCCTCAAACTCGGGATGACCGTCGATCGATGTTTTTGTCGTACAGTCGATCGCATTTA
194	Ujcf7180002079163_15388	63.9821	B4	TGGGACACAAAGTATGAAAATTGCAAAAGTATGTGACATACTGGGAGCAGTAAGTGCAAAAGTCCGGGAGCACAATAAAATCTCTGCTTATCCAGATGTGGA
195	Ujcf7180002079166_27659	63.9821	B4	TAAACATGATTGATTGATTCCTCATTCGCTCCACATCTTACACATTGCATTTCACCTTGCATGCCCATATTCCTTAAATTCTTCTTTATGGATATACAGCCT
196	Ujcf7180002079317_12398	63.9821	B4	CAGAAATTCTTCGATTGGGCAGAGATTGCATTCTCGGAGAAATATCGGTTTTCCGAAAGAAGTATACTCTCAAAACGACTTCTTCTTTCTCTCTTTATCTAG
197	Ujcf7180002079365_2078	63.9821	B4	AATCTAGATGCACCAATCATATGTCAAGCTTATGTCTCCAGCTAACCTCTGGTTACCCGAGTCATACAGATGATCCTTAAGTGTTCTCTACTCCATATCCTC
198	Ujcf7180002079467_5159	63.9821	B4	CAATTCATATCACGTGACTTCAAAGCATTTTGTGACAAATGGAACATCCGTCTCACCTTTTCAACACCCCGACATCCTCAGGGAAACGGTCAGGCGGAGGCT
199	Ujcf7180002079562_6840	63.9821	B4	ATGCCCGAGAAAACTTCTCACATCTTCACTGAAGCGGGTGCTGGTAAACTGGTCATAACTTCTATTTTTGCACGATCTACTTCTATACCGGAAGCGGACACT
200	Ujcf7180002079678_10239	63.9821	B4	AATTATCAGAGACCTTGAGGTGCAGATTGGTAATGCCCTAGTTCCGGTGGACTTTCATGTCTTGGATATCAAGCTGAGCTGTAACACTTCTCTACTACTTGG
201	Ujcf7180002079824_22757	63.9821	B4	AGAATTCATCTTATGTGATCCATATCAGATATCACCCAGGGTTATCTTGCGTATAAGAGTAGCAAAACAGCTTAAGCGAACAATCCATAGCTCTTTAGCAAA
202	Ujcf7180002080004_10015	63.9821	B4	TTTTATTGAAACTAGAAGCAGAAGTAAACATGCAACAATGACAGGAACAAGAGATAAATCTTCAAGTAAATACAGCTCTCCCTTGGTCACTCCTTGCCCAAT
203	Ujcf7180002080126_22431	63.9821	B4	TTTAAAGTTGCAACTAATGTGACAACTCTTAATGGACAAGAGATTACTTTACATATTTGGTGGTGTGAGGTATGCAAGGAAAATGTTACCTCTGTGACACCA
204	Ujcf7180002080229_19827	63.9821	B4	CGTTTAGTTCTGTTTCTACTTTGAATAAGGATGCATTGTGGCATGCTAGTATAGGACATCCACATGTTAGAGCATTAGGCTTAATGTTACCAGGTGTCATGT
205	Ujcf7180002080431_34574	63.9821	B4	GACAATATTCTTTTTGGCCAGTCATTCTTACGCCGTACAACCTGCCACCGGAAATGTGCATGGAACCAAAATTTCTATTCTTGACCATATTAATCCCTGGTC
206	Ujcf7180002080527_4320	63.9821	B4	TCTTTTACATTTGTGGGTGCTGGTAAACCGGCCATTACTTCGATTTTAGGTCGATCTACTTCTATACCAGCAAAAGAAACCTTATGTCCTAATACAATGCCA
207	Ujcf7180002080630_6677	63.9821	B4	GTGGAGATTGGAGATGATCTTGGCTATATTGCAGCATGCTATTGTGAAAGCAGAGTACGAGACATAGTACTCGACATCGATTAATACCCACACTGTGTCATC
208	Ujcf7180002080657_29504	63.9821	B4	CTTTCTTAGACACTACATGAACAGGGCTAACCCACTTACTATCATATATGGCATAGATTACACCAGCTTCTAGAAGTTTCATTATCTCTTTCTTTACAATAT
209	Ujcf7180002080677_14479	63.9821	B4	ACACATGGTATAATTGCAAAAGTACTCTAAAATGGAGGGAGCAAAGGGGCAAAAGTCAAGGAGCACATTAAAATCCCTGCTTATCCAGACGTGGAAAGCAGT
210	Ujcf7180002080788_23947	63.9821	B4	GCGTCCATTGGAACGAGATCGCAATATATTTGATCATTGTAAGCGCCTCTAACTGAGAACTGAACTAAAGTGAGTCGTGTGATGGTGAGTTCGTTGCCTTGA
211	Ujcf7180002080816_11758	63.9821	B4	TTTCTTTTCAGAGTGGGTAGAAGCGGAATCCTACGCAAGTATCAAAGACGTACAAGTCGAGAACTTCGTCTGGAAAAAAATCATCACCAGACACGGGGTCCC
212	Ujcf7180002080834_8466	63.9821	B4	TGCCCCCCAAATGGTTTGTGGTTGGCAGGCCGCATGCTATTTTTCCTTGATTTCTTTATCTTCGGAAGCCTGTTCTTGAGTTCGAACTTTGTTCGTTTATCG
213	Ujcf7180002080919_17507	63.9821	B4	ACAAACAAGCAGAAAACGAAGATCCGTAGACAGAGAAGTCATCCATGAAGGCCTCCACAACATACTCAATTAGATCAGAGAAGATTGACATCATGCACCTTT
214	Ujcf7180002081169_345	63.9821	B4	AGAGTAAAGTCACTCCTTAGGGTAATTTGAGTGATATCAAATTTGGCGCTGTTACCGGGGAAGAACGGCAAAAGGTGTATCGATCGATATTCATATAGAATA
215	Ujcf7180002081184_40338	63.9821	B4	CCACTATCGAGTTCCTAATGCTGCATGCTGCTTCTGCAGGAAACCACTATCAGACTTAGGGGCTGCTGGTGTGGATCTACCTGGAGTAGTGATCTACCAGGC
216	Ujcf7180002081341_10758	63.9821	B4	GAAGGAGCTGGAAAGTTTCAGAAAGAGANNNNNNNNNNNNNNNNNNNNCGCCTATCGATCGATGTGAGGTTGAGCTCATCGATCGATGCGATTGATGCAGCC
217	Ujcf7180002081383_23480	63.9821	B4	GCTGTCTTTCGAGCATGCTTTATTGAGGTCTGTGAAATCGATGCATACCATCCACTTCCCATTTTTCTTCTTCACAACGACGGGATTAGCTAGCCAATCCGG
218	Ujcf7180002081426_34360	63.9821	B4	AATATTATCACTCATATTAGCCGCACTACTCAAGCAACTAGAAGTAAGTGGTTCAGAATGCTTGGTTGTTTGAAGGTGGTAGAGCTCATTTCTGCTGTCTCC
219	Ujcf7180002079345_4174	63.9821	B4	GAAGTAGTAAGAGTGAATAGGGTGTGATCAAGCTCAGACTTCCTGAAGCCACGCCCATTCAGTGTAGTGCTCAACTTGTTGTAGCATGCTCTAGGCGACTAC
220	Ujcf7180002071429_5656	63.9821	B4	CATTCCTGGCATATCACCTAACTTGTGCATGCATATAATACATCTAGAATATGAATCAATGACTTATGTCGAACATCAGAGGAGGTTAAATCCAAATCTAAA
221	Ujcf7180002065607_1607	63.9821	B4	ATGCAACTCAATGTTATTTCATTGTACCTTATACTAAGGCTGTATCCTTGCATTATCCTTATAGGTTTGACAATCTTCGGATCCCAAGAGAAAATTTACTGA
222	Ujcf7180002081336_26756	65.0693	B4	CTCTTTCTGACTTTTTCTACAAGCGGCAGGTAATCACTTACTGTCATACCCTTTGTGAGTAAGGGAAAACCAAGATAGCGCACTGGCAACTGCCCTGAGGCG
223	Ujcf7180002065204_38284	65.0693	B4	TTGAATCGTTTGTTGGCGCGGAGCAGCTGGTAAAAAGGCAAACTTTTGTAGGTTGAAGGGGAGATGAATCTGTTGAGGGCCGCGATGCGGCCAGTTAGTCGC
224	Ujcf7180002064377_12467	65.0693	B4	CATTCAATGCATGCCAACAGACATAGCATACGTGAAAACACAATATATTCATAGCACATTGCATAACGATCTAACTAGTCTCGCACATAAGTTTCCTAGCAA
225	Uscaffold_706_12676	65.0693	B4	TACAACTTGCCCATTAAAAGGGATAAAACCACCTAAAAAGATACCTCAGCAGTATGCCCTTCCAAAATCCTCACATCAGAATTGGGAATAAGAGGCGGTAGA
226	Ujcf7180002064599_7325	65.0693	B4	CATGCAAGCGGACGATTCAAGAGTGGAAGCACGCTATTGATGTTTTGACCTCGTATGCTGCTGAGTTTTCCGGCATGGAAGATGAGATTCTTCCGATTCTGA
227	Uscaffold_1428_61850	65.0693	B4	GTGTGAAGTAGAGACTGTTTGTTTTCGTTATCTAATTTCTTGCTCACTGTTTCCTTTTCCCAGAAGATACGGTGGATCCTCAAATACTTGTTGAGCTTTTCT
228	Ujcf7180002078878_23915	65.0693	B4	TACTCGGGAACTTCCCATCGGCTTTCATCTCAGCAAGCAGAGTCTTGACCTGATCAAACCGTTGAGCATCAACAAAGGCTTCAACCAGAACAGAGTAATGCT
229	Ujcf7180002079469_13181	65.0693	B4	CTTTTACACTTCCTTTTTAGTAGATTTTCTCATTTCTTTTTATTCTACCATCAGGTGGTCAGGCCTACCGTTGCGCTTGTGCTGCTGATCGGACAGGGCATG
230	Uscaffold_1132_67920	65.0693	B4	CTTAGAAAGAAACAGGATAAAAAAATTCAAGAAATGGACAACAAAACAGTCAGACCTTGTACATCTTTGGTTGTGTGAATGACGGTTCGTCTATCTCGTTAT
231	Ujcf7180002070131_12211	65.0693	B4	ACGCGGAGGGTTCAGAGAGCGAGCGACCATTGTTTTCCTCAAGCTGGTTTCCAGTACTGGGCTTTGGGGAACCTTCCTCTTCAGAGAAACCCTTGCTGGCTT
232	Ujcf7180002075570_4588	65.0693	B4	ACGATTGTTTTTAAAACATGCACTATATGGCATTAGTGAACAAAAACTCCGCAAAAAAGTTTTGTCGGAACAAAAAGATGTCAACGGACAGTATTTTATGAC
233	Ujcf7180002080157_25186	65.0693	B4	CGGTCCAAAGAGCCAGTACGGTTCATCAATGTCTCAAGACCATAACAATCACCGAACCGTGCGTTTAGGCATGCCGCCTTCTTCCTCTTCGGCCTCTCAAGC
234	Uscaffold_139_21339	65.0693	B4	TGAAATTCTTGATGTAGTTTTGAATCACGTAATTTATATCTAGTATACACATGATTTACAAATACGTATAACACCTAAGTTGAAAATAGATGTGGTGTACTA
235	Uscaffold_952_54684	65.0693	B4	TACATAAAGAATATAAGACATTCGTAAACGAGTACTGCATGCTAGTTTGAGCATTCTTCACATTGAATCCATGAGATAGTGAAAGTATTGAAAATATTCATT
236	Uscaffold_1580_61823	65.0693	B4	TGCGTCTGGATCAACATTTATGTAGTTATGATTAGTTGATATTTTACACCAAAAATATTATGCCTTCAGCCACTACAAATTTCATTGATGGAAACGATTCCT
237	Uscaffold_341_65220	65.0693	B4	CGTCTTGCATGCACTGAGCTGGCAGGTTTCAAGTTGCCGTCGGGAAACAAAATCTTTGGTTCCCCATTTCCACTTGCAAAGCTTAAACACTGATATCTACAG
238	Ujcf7180002068844_11148	65.0693	B4	TTTGACTACATCTCAAAGGCTTAAGGAGATGGAATGGTTTACTGTTACATGGAAAGGAAAAAGAGGCCGAGGAAGAGGTCCTGGTCGCTAGGTTCACAACAA
239	Ujcf7180002076886_27854	65.0693	B4	ACTCAGTAGCTTGACCAAGACTTATAATATTGCTCCTTAAATCAGGAATGAAGTAGACATCTGATAGTACTCTTCTTTCTCCATTCTTTGTAACTAACATAA
240	Uscaffold_60_64349	65.0693	B4	ATAAAAAAAGTGATGCTTACCTTTGTAATTTATAGTCTCACGAAGAGTTCCTGTAACGAATAACGACGTATGATTCAGTAAATATAATAAATATCATATTTG
241	Ujcf7180002048938_421	65.0693	B4	GGTGATAGCCTAGATTCTCCCTTCTATGACGTGGTAGTATATAGGGGTGAGCATTTTATCCGTTAAATTTGACTCGATTCGTAATTCGTTTCGTTTCGATCC
242	Ujcf7180002075060_7915	65.0693	B4	TCGTGATTCCTTTTTCGGGGGCATTCTTGGCACTTTTGGTGCTTTTCTTTGCAGCTGCATGTGTGATGCCACTTACTTTGGAGCCACCAGATATTATGTTGA
243	At2g32080(2g60)	67.2446	B4
244	UGM0217	67.2446	B4
245	UGM0521	69.433	B4
246	Ujcf7180002070862_25877	69.433	B4	CATGCCTTTTGAGTCGTTTCCACGTGATGTTTTGGGAAGGACTATTGAAGCAATCCCACGAGAAACTCTTCTTCGGCCAAGTGAAGATTTTCTTGCTCATCG
247	Ujcf7180001961177_11315	70.5248	B4	TTTGGCTGCGACTGCTGCAGTGGAGACAGGTGCGTATACGTTATTGTCTTGTAATAAAAAACTATATATTGTTACCATATCATATTTGGTTTAGTTACATGC
248	Uscaffold_426_22208	70.5248	B4	TCCCCGCTTTGTGGTCTGTTCTTGGCATGCGTCAAACTTGGATTCTCTGCTTCTCGGAATATTTTGATCAAGAGTTTGCATCAGTTGATGTTGATGCAGTTG
249	Ujcf7180002071400_10533	70.5248	B4	GTTTCCGAAATAAGAGAAGGAAGATAAACCTTGAGCCTCTGGCATAGAATCTTGTAAATAATCTTGTATCCTACATTGCAAAGACTTATCGGCCTCAATTCT
250	Ujcf7180002067654_34809	72.5196	B4	GCTTTGTTATTTTTGTTGCAGATATCAACAATCCATTTAAGGAAGGTGAGCCTGAGCTGAGCACTGTGGTTCAAATAACGTTCCCTTCTGAACCACCAGTAA
251	Ujcf7180002071887_18157	72.5196	B4	ATTTGAATATTGTTCAAAGGATGCGAAGTAGAAGTAGGCTTCAAATATCCGAGGCTAGTAGATGTGGTTCTCCTCCTAACCTTAGGTATATTAGGCAAAAAG
252	Ujcf7180002066874_38528	72.5196	B4	ACCTGCGATTTGTTTCGACCATTTGTTGAACGATGCATAGCATAGTCAGTTAAAGAGTGGAGATAACACAAAATTATGCGGGGCTTGTTTGTCGTTCACATG
253	Uscaffold_217_19805	72.5196	B4	AGTGGGATGATCTACCTACCACCTTCACCCATTTTAGGTCACGTCCATGTATGTATATGCATCAAATATTCCAAACGACGTGACTCATTTTTCGTATCAGTA
254	Ujcf7180002075796_23909	86.0652	B4	TGGAGCAGTTAAATAAAAAATTGGATCGCAGAATCTTATCAACCATTATTGTTTGCTTGAATCACACATATTCTCATATTGATTGAATCACAATAGTGGGTC
255	Ujcf7180002065832_18526	86.0652	B4	ACATTGTGAGTTAACATCCTTCAGTATGTGATAAAGTAACCCGTGGACCTTGTCTAAACCCAAGTCAAAAGATTAAATGTTTTTATTATTATGTATAAAGTC
256	Ujcf7180002064609_8565	86.0652	B4	CATCACCTAACTATTTGTTAATGTGAAAAGCACAATTACATGTATTTTACTATTAGTATTATAGACGTTACATAAGAAGTAGACGATAACTGCCATATCTCA
257	Uscaffold_872_19743	86.0652	B4	ATATATACAATTGGTTGTTAGAATTTCAGTTGTTTCACCTTGTGTTTGCCTTGGTTTGCTGAACATTCCTTATGAATAAATGACATGTCCCAGATTCGAAAG
258	Uscaffold_764_33153	86.0652	B4	GAAAATTCTCACTGACGTATATACATTGTGCATGCATCATTACAGATGTGTTATTTTAAATAGTCTGCATTAAGGGAATCAGGCATGAGGAAAGAATGTCTT
259	Ujcf7180002075881_27308	87.1523	B4	TATTTTTCTTTCGTCGTCTTTTATTATTTAAACGAGAATTAATCTCAAAAAGCATGATCAATCGCTCGAACATGTAAAGTCTTGCACCCATGTCCCATAAAT
260	Ujcf7180001960851_17485	87.1523	B4	TTGTCTTTCCAGACACGACCTTTCTGCATTCTTTCCTCAACGATCTCTAACACCGCCGGTCTATGTACTACTCTAAGCTCCTCCAGTCTAGCCTCATTCGTC
261	Ujcf7180002064547_30925	87.1523	B4	GTCGAAGTGCATCCGAAGAGAGTGGTATGCTCAAACACTCTTGTCCATCAGAGTTTCTCTTGGTCTTAACCAGTTCGTGATCTTTAAACTCCGTGAGATGAG
262	Ujcf7180002068237_20124	88.2395	B4	TTTACGAATATTGAGATATTTATGTAAAGTGGGTTTTCCATTTATTTAATCTGAGATATTTTACAACTTGTTGCGCTGACAAATCTCTAATCGAAACATGGC
263	Ujcf7180002079131_34531	88.2395	B4	ACGGACGTAGCATGGAATCGTTGGTGATCATGCGTTTCATGCTTCCGAAGCGGAAACGGAAACGGAACCGCTCGGAATCGACATGGACTCACGATTCTGATT
264	Ujcf7180002066057_27357	89.3282	B4	TACAACTGGAGCAGAGTGTAATTACACGTGGTGACTTACCCCGATGTGTAATGGATTCTTATGAGGAATGTCGGGGTCCCCCACGGCTGTTTCTTCTTGACA
265	Ujcf7180002070399_32705	89.3282	B4	GTTTAAAAAGACTAGAATAATTGATATTTTTTGCTAATTTAAACGGTGTGTGCAGGTGAAACCAGCTTCAGGTTTCTTGTTTTGGAACTCTTTATTTTTGTT
266	Ujcf7180001961423_14489	90.4169	B4	TAGACCATTTCCATGTGTTGTTTTGTGTATCTAATTGGCTTAGGGTTTGATTTCTGATTTTATGTTGTTGGTGTTAGGATGATAATGGTGAAGGCGGTGAAG
267	At2g38670(2g433)	90.4169	B4
268	At2g38880b(2g356)	90.4169	B4
269	Ujcf7180002064362_10035	90.4169	B4	AGATTGCTCTAGAGTAGATATTTCACGATTGTTTGGTGTTTCTCCCGTAGCCAGTACACATAGAATCGATATATATATACAATCTTACAAGCGCCATCTGAT
270	Ujcf7180001960583_7055	90.4169	B4	GCAAATGAAAGGAAATATGGGAGAGGGTATCAACTACCAAAATTGTTTTAGTCATCAGTCATAATGATAAGAAGAAAAACTCGGGTGTAATCCTATTTGTAT
271	Ujcf7180002064484_57194	90.4169	B4	ATCAGATTTACACAACAAAGGAAAAGGGACAGAAGTGGAAGCTAGTGAGAAAGAACATATACAAAAGCAAATCATATATTTGTTTGACACCCATCAATATTT
272	Ujcf7180002064479_10156	90.4169	B4	TTTAAACTGACCCATATACACTTGAATTTGTCCAGACAAGAGCACACTAAATCAAAACCTAAAGTCAACTCCTAAACACAGCTACAAGTCTACAACAAGTTC
273	UGM1864	90.4169	B4
274	Uscaffold_464_21996	91.5041	B4	CTCCATTTGCCTTTTTCTTGGATAGGTATAGTGTTTTCATTTAGCGTATTGTATTATGGTCATGCATGCATGTATGCTTTTACGTATAGTATACGTATATTT
275	Ujcf7180001961267_1712	92.5912	B4	AAAAAAATATATATATATATAACTATTGCACCTTCAATCGGCATAGTTCGTTATGATATCGTCACAGTTTCGAACTATGATGCATGCATGGACTGCTGGAAT
276	Uscaffold_862_10090	92.5912	B4	CATCGTGAGATGGTATTATTATTCTTAATGTATTGCTTCATATCGAAGAGAAATATCTGCAGAAAGAGGTCTGCATAGGAGTGCACAAAAATATTGGTGTGG
277	Ujcf7180002067772_1210	92.5912	B4	TTGAAAATTTTGTCCAAGATCACCATCTCATCTAAGTAACCCTACTTTTAAGAAGTAGCCAAAAGTAATGCTTGCAAACCAAGTTTAATAATCCGGATGTTA
278	At2g45690a(2g169)	93.6784	B4
279	At2g45790a(2g472a)	93.6784	B4
280	Ujcf7180002069925_6949	94.7681	B4	ATCCAGTTTTGTACATAGGTATTTGAGACTAGGACGTGCCTATATATGTACGTATACGGCTTGGATCATGCATGCGATTATTCTCCTTCTATGTAACCATAG
281	Ujcf7180002080660_45485	94.7681	B4	CTTGAAGGGCTCTGTGATGATTCAAAGCCTCGATTCTTGTGTTTTGGGCCGGTTCTTGCGCTGTTGGGCTAATCTTTTCCGTGTACAACTGTTGTCCACGTG
282	Ujcf7180002065670_6147	94.7681	B4	TCGTTATGTGCATGCATCAGTATGCAGTTTGGACTTTCTGTTTCTTGATTGAACATTAACATTTGTTTATCCAAGAATCTGGTCAAAGTTAGTAGTGCTTAT
283	Ujcf7180002081512_4010	110.486	B4	CATGCATGCAGTATGTCAACAGGTGATCCTTGGAACATGCTCCCGCTTGAGGAGAAAATACTTAAACCACGTGACAACGCATGTCCACTCGTGACCCTTACA
284	Ujcf7180002081575_23035	110.486	B4	AAATCGAAGATAAAGAGCTAAATCGGTATATTTTGAGTGGTGGGGATTTATGCATGTGGCATTAGCAGAAACCGAGTTGTTAGCTGTTTGCAAAACAGCCGT
285	At2g41530b(2g166)	110.959	B4
286	Uscaffold_1002_7782	111.6	B4	TGAGCTCACTATTAAACGATCAACAGAGCTTCACTGATCAGCATCTCTCTACTCCCTCTCTCTCCTCTCCATATATTATATAAGCAATGTTATATCTTCATG
287	Ujcf7180001960593_4235	111.6	B4	CTCGTGATATATGGGGGAGGAACTAGTATCGTGAAATCAAATTTTCTTTTAAGAAAAAAAAAGTTTGGGAGCATCGAAAGAAGTGAAGAAGAGGATAAAAGC
1	Ujcf7180002066575_16008	0	B5	ATTTTCGAATTTGTAAAAGGAAGACTGATATGCTTGGTTATATGAATTTGTCTAAATGACTTGTTTCCTTTTGTTTCGTCTAGTTTGGATATTTGTGTAATC
2	Uscaffold_1419_3613	0	B5	GTCGTGAGAAGTGGATGAGACAGAGGAGAGATGGTTCGTATTTAAAGGTTTCCTGCGGCGGCGACTTTCGTTATAAGGAAGGAGGAAACCCTAGCAACTACT
3	At3g03420(3g89)	0	B5
4	Ujcf7180002070267_21372	0	B5	AAGAAGGAGCGAGACACGAGTGCATTTTCAAAGGGACAAGAGATCACACATGGAAGATCACTGCATGGGTTGTGCATGCGTGTCTGTCTCCATACTTGCATA
5	Uscaffold_1110_55414	0	B5	AATAAAAGAAAGCTGACCTTGAAGAACCATTGCTTTCAAGTATTGTACTTTCAACACGTATTGTGTAAGGAAAGTCATCATCAGTTGGTAATATGGTCTCCA
6	Ujcf7180002065358_32896	0	B5	TGATTACTCCAACTCTTTACTCACATTTCAAGATCCTACACACTGATGTCCCCTTGTCCTACTACACTGGTCTTCTTGGTATGTCTTTCTGTTTTGAGACCA
7	Ujcf7180002066293_7444	0	B5	TCAGATGTTCACTGTTCCGTTTATTCAACCACATTCTAAGTGTAGATTTTAAGAAACTGGTCGTGATTTATAGTTAGACGTATCTAATTTCTTTTGTTGATG
8	Ujcf7180002071445_2845	1.08713	B5	TGGCGGCAAAATTCATACTGGGAAAATATAAAAGAAAAGACAAATCGGTCGGTTGGTCCAACAGATTGGTCCCGAATAAGATTTTGCCTATGAAAATGCTAG
9	Uscaffold_883_55229	1.08713	B5	ATTTGCGGCATGCACCACAGATTGCAACACGGATGGTGCTTCAGTATGGCTGGGGACCCGATGACAGTCCTGCAGTTTACTATGCCACTAACGCGGTAAACG
10	Ujcf7180001961034_7727	1.08713	B5	CAAAAAAATGTAAGGCAGTGGCAACAGTCCGGAAATCGTTACATTTTAGCTCAGATTCCGCGATCAATGAAAAGAGACTAGCTGCAGCATGCATCCCCTCAG
11	Ujcf7180002064289_45202	1.08713	B5	TGGTGCAGAGTGAATTAGTGAAGAGTTGGAGCCCTGCATCACAAGCCCTGTCTACTGCCGTGGTAACATCAACAAAAGCTATTGGATGCAGCTATGGGGATC
12	Uscaffold_594_10472	2.17479	B5	TCTAAAAATGAAATGTAGAACCAGTTAGAAGAACTGAAATGATACTACAACTGCAGCCACAGGGCTCATGGTTATGAAGTAATTAAGAAACGATAGAGACCT
13	Uscaffold_957_78096	2.17479	B5	ATAATTATGTGGACGTTAGAACAAACTGGTTATATATAACACACGAATCTAAGCCTCGTGTTTCATCGAGGTTTGAGTAAAAATCTCGATATTTTACGGTTC
14	Ujcf7180001960919_5091	3.26192	B5	CTCCTTTGAAAACCACTCAGGAAACTCAACTTCTTCGCAGTTAGCGTTAGGGTTTGCTCCAAAGGGGTTATCCTTAGGTAGAATCGATGGTCCGAGTTCCCT
15	Ujcf7180002064673_24688	3.26192	B5	GAAGCGACATTCTTCGACCTTCTGAGCAGGTCTTCAACCACCTTGTACAGCAGTCCTTTCAGCTTCAGTTCTCCACTAAAGGTGAAACTTGAAAATGTAGAG
16	Ujcf7180002067470_14565	4.34905	B5	AGGCGAGAGGAATGGCTACATATATAACTCTCACACCTTCTACCAAGAACATGCATGACACCTGAACCACACGCATATGTCTTCAGGTCTGTAAACCGATTG
17	UGM0457	5.43618	B5
18	Uscaffold_520_10390	5.43618	B5	TGTATATATATCTTTTTATATGCTATGTTCACCCCATGCATGCGTATGAGTAACCGTTCGTAATCTAAATCATTTAAGTGAGAATGTATTCATACGTAAATG
19	Ujcf7180002070155_12911	5.43618	B5	CCGCGTGCAGAGAAGCAAGTGCCTGAGTTCGTAGCTGTTGAAACACGATAAAGCTTAGATCTCGGTGAATCAACCACACACCAATATGGCAAGAATGATAGC
20	Ujcf7180001962296_35302	7.61146	B5	ATGAAGCTTCTTGTCTCTTTGTATAGTTATCTGTTATGAATATTATCTACATTTTTGTTGTGATTTCACATAAATTTCTGATTATTACATCATTGTCCCCAT
21	Ujcf7180001960738_17049	7.61146	B5	ACGACTAAGGGATTTTTAATTGGTATTGCCTGCAAAAATAAAGAGTTATGCTAAAGAATCAAAAAAAATCCAAACATCCTTGATTAATCTTAATCGCTCTAA
22	Ujcf7180002065807_41453	12.3639	B5	TATTCAACAGAATGGGCCACAATTAATTCTGCGAATGTCAGTCTTAGAAACCCTAAATGTGTCATGGGCTGCTACTTAAACTTATTAAAATGTGGATTTGTA
23	Ujcf7180002078395_28569	15.9385	B5	GAATAATTAAATCTATCTTTTTACTCAGGTTGCGAACTCCTTTCCATAGTTCTTCTCTGAAGCGAGAAGCCTCTAGCTGCAGCTCCTGCAGGTTCACACCCA
24	Uscaffold_898_13730	16.429	B5	TAATCAAATGTGGAATAAATTTAGTCTAAAATGACTCATCATCCAGATTTTCACAATGAGTTAATGAATCGGCTTTACCAGCAAAAATATCTTCACTAATAT
25	Uscaffold_116_60120	20.1069	B5	TCCATCGGCTTCAAGGTTCTTGACTTCTTCTTCACTCGTGTTTTCAAGAGTCTCCATCTTTTCCTTGTAGTTAGGAACCGAGCAAAACAGTTCTTTGACATC
26	At3g08690a(3g95)	24.5117	B5
27	Ujcf7180002070249_11996	24.5117	B5	TCAGGGCTATTAATGTCAATACCCTTTTGGAGAATAGGGAGTAGAACGCGATAGCAAATAGGAGACTGATAACCAAGCGCAATCACAAAATTCCGCAGTGCA
28	Ujcf7180001960954_4110	24.5117	B5	TCAACTTAAGTGAGCTAAAACGAGGAAAATAATGATGTATATACAAAAAAGTTCCTATGTGTTTACTATTTAGATTCGGTTTGGTGTTACCTCCTATGATAA
29	Ujcf7180002077272_7708	26.6946	B5	CTGGTTCGGCTAAAGTTGTTGTTGGCTCTCGCCGTTTTTAAACTTTTTTGTTATAATAGGTTTAGCAAATGCCGAAGTGTTTTCTCGAAACCGGAACTCTCT
30	Ujcf7180002070403_1156	26.6946	B5	TTCAAATAAGAACCCTCTTATAAGTTATACTTATGACATATAGAAAACAAACCAAAGCGATGGTCTGTTAAATGATGTATATAGTTCTATAAGATGCATGCA
31	Uscaffold_1013_38373	26.6946	B5	CACAGCATGACATTTCATCAAACACCTTCAATGCATGCATACAAAAACTGTAATCTCGGAATCAACAGTATAGAATGATGGATAGAGCGAATCGAAGTACCG
32	Ujcf7180001960636_13958	27.7893	B5	ATGCCTAATTTGGTGAGCATCTAGTAACTGCAGATGGGCGACGGATCATGTTACTTAGGGTTGACGAAAGTCCTTGCATAAGCAACATATTTCCTAAGCAGT
33	Ujcf7180002081560_276	27.7893	B5	TGCCAAATGATAATCTGATGCATGCGCTCACAAAAGACACCGGTTTAGTAGGTCCTTGATGGCAGAGAAGCACACGTCGACTAAAGGGTCAGCTTCTTTCTA
34	Ujcf7180002080246_15871	27.7893	B5	GTTCATTCTAATTGTGCAACACGAAAAGATTTATGGGACGGAGAAGAACGTGAAGGAGAACCAGATACTGAGGAAGAAAACGTTAAGGCATTCAAAGATATA
35	Ujcf7180002071733_1469	27.7893	B5	TTAATAAAGCCCTCTCTTTAGATAAAGAGGCTGCATGCTGTTGTTGTCGTCATATTCCATATGTCCCTTGGTCATCTCTGTCTCGCGCGCTGCGGGCCAGCA
36	Uscaffold_1516_21982	30.0303	B5	CCCTACTCCGTTCTGACATAAATACGTAGTTGACGATACTAACTGAACTAACCTCATTTGAAAAATGTATATAACACATATCGTTGATGTTAGCATGCTGAT
37	Ujcf7180002065901_9657	30.164	B5	GGAGCAAAAATACATACATGTGCTAGAGATGAATCTCAGCTTAATCAGTGTTTACAAGAATGAAAGATGAAAGGCTTTAACGTCACCGGCTCAGTATGTGAT
38	Ujcf7180002077028_14472	37.1785	B5	AGGGTTTGGGAATCTGGTAATCTCTAGTGTAGTTTAAGTATACATTTATTGGGAGTATTATTCAATAGCTGCTGAGCAATCTCTTTGGTAAAAGATAGTGAT
39	Ujcf7180002075859_7231	37.1785	B5	GGTAAATAAAGTTTAACTAATGACGCATGCTTCGTGAAAAGGATATGATGATAAGCAGGAAAAGAAATGAAAAAATAAAAACCAAGAACGTGCTTTGTTACG
40	Uscaffold_754_20427	37.7873	B5	TCTGATTTGGTGATAATGTTTTCCTTGTGCTATACGGCACTGTTCTATCGTTTTATAACGAGGTCTTTATGGATAATAATAGTAGTTTTTCTTTCTTTCTTT
41	Ujcf7180001960629_1172	40.528	B5	CTTTTACTTATTACGCACCACCTCACTTTTTAGCCGTTGGATCCTGTTAAGAGATCTTACAGAAATCACCTTAAATGGAAAGTTAATTTTGTGTATATATCT
42	Ujcf7180002064778_20481	40.528	B5	TCAGTGTTGGTGGGGATCTGATAGTCCACAACCTTGTATCTGGAGCAAGAACTTCTGAACTCAAAGATCCACACGGGCAGGTTGTTTGGTTAGTAAATGCAT
43	Ujcf7180002078406_23053	40.528	B5	CATACGAAAGCTACATGCCACCGATATTGCCTTCCCCAAAGCAACTCCGGGAATCTGGATCTCTGTTTCCCATGTGCAGCAGTAACATAAAGCAAGAATTCC
44	Ujcf7180002067815_19614	40.528	B5	CCCCCAAGCTGATACTGACATTTTCTGGAAACCAAGAGGAGAAAAACGGTGAAGAAACCGGAATGCCATCAGCATGAGCATCCACGGTGGGCATGCACAGCC
45	At3g11620a(3g16)	40.7174	B5
46	Ujcf7180002064535_18855	40.8757	B5	ATAACAATAATAATTAGTGAAGAACAAGTATACGTTTGAATATTATTTATTGTCTGATTTTTAAAAATAAATATACCAAAGTATCTTCAGTGCTTTTTGATG
47	Ujcf7180002077124_27420	43.3725	B5	GAAGGATTTGCATGCTGTGCACGTGTTTGATTCTGGTGGTGATCGCGATTGGGTTTCTATTCGGATTCGGAGTGTTCAAGGAAGGTTTCCACAAGATCCAAC
48	Ujcf7180002071863_1019	43.3725	B5	AAGCTTTGGCTTGAACAATGAAATGTACATGAATGGTCTATTTTTTGTCTCTAAAGTTTGCTCAAGATGCTTTGCCAAGAATGCATGCATGGAGTTCCTTTT
49	Uscaffold_1298_21412	43.3725	B5	TTAAGAAAACGTCTTCAACGTACAATAAACTGGTCGTTGTATGTTGTGTCGCTTTCTCTGCCTTGAGTTCTGTGTTGTTGCTGTCAAGTTGCTTCCACCTGC
50	Uscaffold_922_59401	43.3725	B5	GTCGAGGGAACAGTTCGTCGCCACGGGTTCTAAAGTTGAGGGGCTGCACAGATATTGGAAGATCAGGTTGCTGCGATCGCATGCAGGTGGTAGGTTACATTC
51	Ujcf7180002071050_26587	43.7276	B5	AATTTTTTGTTCTTATCTTTAAAAAAGAACTCGTGGTAGTAGGACGGTTTATTAAGGGCTCTTTGAAGGATCATAATATGGTAATCATTTTGGGTTTTTGAG
52	Ujcf7180002070490_41396	44.1946	B5	TAAGGTTAGTGGTGGACTGGTGGGAAGCGACGTAGGCGAAAATAAAAACGATATGAAAGTTAGATACCATTGTTTTTCTTGACTGAAAAAGAAGAATCACAC
53	Uscaffold_1558_20595	48.3026	B5	CTCTCCGTTCTCCGTCGGTGGAGATCGGGAGGGATTCTTTTGTTTTTGTCTTCTTTTTTTGCTTTGAGTTTTCTTCCGTGTTCTAATCTAGGTTGTTTGCAT
54	Uscaffold_1191_6164	48.3026	B5	CGGCGAATGTGATTCTGAGAAAGCATGCTAAGAGGTTTAAGATAGAGGCGATTACTCCTTTGTTACCTATGCAAGGGAGCGTTTTCTCGCCGAGTGTTGGAG
55	Ujcf7180001960705_18832	48.3026	B5	TCATAATTACAATTAGGGATAACCAGACACAAATGAGACTCTGGCAAGTTGCAACTAAATAAGGGAATCCTATAAGCCCAACGTTAAAATGCAAAAACGATA
56	Ujcf7180002079779_41299	49.3911	B5	TATTTGTTTCTCTATTTATCTATCTATGAAGTTATTTTCTTACCTTGTTGCTATGAATTGCTTGGGCATGTCAGAGTAGTTCCATTGTTAGATTTAGGGTTC
57	Uscaffold_1205_8954	49.3911	B5	AAAAGTCTCGAACCCCAATCTTCTCTGTCTCTTCTCTCAGCAAGTGGGAAACGCATTTTTCAATTTCACGTTCTCTGCACTCACTCTCTCTCTCTCCCTCAC
58	Uscaffold_259_53387	49.3911	B5	TTCCAGTAAGCAGCATCAAGCTTAAGAGGATAAAGATCGCTGGCGTTGGTCGTTGACGTAGAAGAAGACGTGAATGGTCCGTCGGTGCTAAAACTCTGATCA
59	Ujcf7180002081095_48292	49.3911	B5	AGGAAAGATGGATGGCCCATTCAAGCTACTCCACACGTTAGACTTTTAGCGAAGAGGGGACACGCACCCTAAAGTTAAAAAGCCACCATACTTCACTGGCAT
60	Ujcf7180002078159_12473	49.3911	B5	TTGTTGATTTTGAGCTGTCTTTACTCTTTAGATGATGATGCTTTTTTTTTGATGATAATGTTTTTTATTGGCAGTTCCACACATAAGAAAAGTGTACAAACT
61	Ujcf7180002070326_34319	49.3911	B5	AAGAAATCTTGGTAATGGTAAGTTCCGACTCTTGTTGAACACCAGTGGTCAAATCCTCAATAGCCTTGCGACATTTCAGCTGTGAGGATGTCCAGCTCCAGC
62	Ujcf7180002081247_44003	49.3911	B5	GGAGCCATACGTACAAATTGTACAGACTTCCTTGGTATGCAAGCTTCTTGTCTTCTTCTGATCTCTTCATCCCTTTAACCTCATTACTTCATGTTTTCTTAT
63	Ujcf7180001960783_4209	49.3911	B5	CAGTGGCGCATGCTTCCTGATTAGGGCAACCTGCGCAAGAATCTGACTTCCCAGCAGTTTCCGATTGAGGACCTGGGCAATCTATAAACCACCAAATAAGAC
64	Ujcf7180002067110_5106	49.3911	B5	ATTCTTTAGCCAAGCAAGATATCTTGCTCTCTTGAACAAGTTCCTGATTTCCCTGACGAGACTTATTTTACTTCTTCAACAAGAGAGGGTTTGGCATGCATC
65	Ujcf7180002068423_2815	49.3911	B5	GTGTTTGATGAAATGCTTGAACAAACCCAATATTGTCATTTTCATGTCTTGCTAACGGGAGTTGATACTTGAAATGTCTAATGGTTAGAAGACTTGTGGTTT
66	Ujcf7180002065558_885	49.3911	B5	TCATAAGGAGAGATATCCTTCAATACATTGGTGGGGATCCTGTTGATCAGATAGCATGCTGTCACCACAGCATCACTTCAGAATCTCTTAGGAACATTTGCA
67	Ujcf7180001970027_437	50.4232	B5	TTTGGTCGCTATAGCGACCGAGCTTTATCTGCAGCTCGGTCGCTATAGCAACCAAGCTTCGTTTCGCGATTCGATCGCTATAGCAACCAAACTCTTGTTTGT
68	Ujcf7180002081362_19903	53.7439	B5	TATATCGACCGATATTGCTGTTAAGCATCGATCGATATTGTCGGCATCACATCAATGGATGAAGATAGACTAGCGAAAGCTAGATATATTCATCTAAGAGTT
69	Ujcf7180002077947_13328	54.6001	B5	TAATTTCTAACAATAACTTAACATTTTTCCACGTTTTGAGTTATTGTCATCTAGTGACAAAGAACACCTGTTATTATCACCTTATTTTTTGTGTGTGGTATT
70	Ujcf7180001974742_780	58.0885	B5	TCTTTGGGTCTTCTCTCCAACTCTAAGAATCTCTAAAAACCTTAAACAATAAAACTAGAAAGTAATATAAGCATGCTTTGCCTTAAACACATAGACAAGCTA
71	Ujcf7180002079932_254	62.4554	B5	TTTTATATTACTTAATTTGATGATCATTATCGTTTTTTCAGATGAATCCTGTCACATAGCCGATTTCAACTGCGGCATTTAGTCAGTGTTAGTCCATATCTA
72	Ujcf7180002077218_4622	63.5402	B5	ATCACCTCCACGACTCCCGCCATTCACTCATACTTATAATATATATATAGAGAGACTAAACCCGAAAAACCACCAAGGCTAACCGAGCCTAGCGGGAAATAA
73	Ujcf7180001960509_535	63.5402	B5	AATTAGTTTCCAAGTCAAAGTGTTAAGTTTAAGCAATCACAAGTCTCTACAGGTCTAGATCTCATTCAATATACATTAATCCACTATCGTGGCAAAAACCCC
74	Ujcf7180002079130_29274	63.5402	B5	ACCCCGGTGAATGTACTGGCCAAACAACTAGAAGTAGATGTTCCGAACATCCCTGTCTTCTGAAGATGATAGAGTTCATTATGAATGTGCCCTTTTCCAATC
75	Ujcf7180002074855_16552	63.5402	B5	AGAATGCTTCGAATCGAGCAGAGATAAATTGAGATCCGTTATCTGTTACTATTTCGTATGGGACCCCATGTCTATTTATGATATGTTTCCAGACGAAGTTCT
76	Ujcf7180002066106_28627	63.5402	B5	GTCGCAGTTGGTCTGGGACTTCAGGTTGTGAGGTTAGTCTTTTATGGTTTCACTTTTAAACTTTATTATGTCCCCATGGTCCCTAATCTCTCTCTTTCTTTC
77	Ujcf7180002064691_15939	63.5402	B5	AGTGAGAGTGGCTTTGAAGTAAGGTTTTGGGCAGAAGCAGCTTCCACTGCGGTGTATTTAATAAATAAATCACCGTCTTCAGCCATAAATCTCGAGATACCG
78	Ujcf7180002076374_37835	63.5402	B5	AAGCGTTCCAATGCGGATTTTCTCCCCTGAGGTGCAGTTACTCCTTCTCTGGATCGCTGGAGTACTGACTCGTTTCCAACCAACGGCGTAGAAAACCGTGGT
79	At3g16190b(3g107)	63.5402	B5
80	At3g16565(3g108)	63.5402	B5
81	UGM0211	63.5402	B5
82	Ujcf7180002066369_14362	63.5402	B5	GGGAATGATGTAAAACATGTCATGGTTCTCATGCAGTTTGGTTGATCTGCACTGAACTTGGAACATAAGAGAAAGCATGCGGGAACACTTCGCATGTAGTAA
83	Ujcf7180002077943_10454	63.5402	B5	GCAGTTATCTATAAAGAAAACTAGCATGCATGTATGTCTATTACAAAAGACAAACAATCAAGTTCCTGATCGTAACGAAAAGTATATATTTTCTTAAATCAT
84	Ujcf7180002067909_24430	63.5402	B5	ACTGCTCCAGTCGCCGAGAACGCCCAACAACTTCCTATTTTTATCAACAGCAACCATCGCAATTTTCAACCGCACGAAAAAAAAATATAATGCACTATAAGA
85	Ujcf7180002070860_30196	63.5402	B5	CATTTATAATCATGTAAACATCTTATTGAAACACACGATGTAGTATGGTAAAAATAGAAAACAAATAAATGTTATCTTTCGTTGTTCAACAGTCAAATGTGT
86	Ujcf7180002075178_28422	63.5402	B5	GCCTTTTAAATGCTTTCTACTTTTCTTAGGTAATAAACATTTTTAAAAAAACACCAATGGCTAGAGATAACATCACATTTTATTTTGAAAGATAAAGGTTGA
87	Ujcf7180002064365_174	63.5402	B5	ATGCACGCACTCCATATCCATGAGCCACTCGAGTTTCAAACTGCTCCAAACAAAAATAATAAAATGTAAGTTCTTCTTGGAAATAAACTAAACTATTGTGAT
88	Ujcf7180002065259_15053	63.5402	B5	GAAAATGATTCAGATATTCTTGCATTGCATGCTTTCCTCTAACTGATATAGACTGCTGTCTTCCCAGAGGGCGAATGACTGGCAAAGCAGCACTTGATGGAA
89	Ujcf7180002068817_11014	63.5402	B5	CTTCTAGCTGATAATAGCCAATGTTTTGTTAGAGCTTTGGTTCGGTGAAACCTGAGTATGAGTGTACGATTGGTTCTCTTTTATGTATGTTAGTCCCAATGT
90	Ujcf7180002064615_3823	63.5402	B5	ATTGCTATTAGGACACGACCGGATGTCACTTCGCATTGTATACTTTAAAGATCAAGGTCAATTATAGATTGGTCTGCAGAGCTACAAGGCCTGGTAGAGCCT
91	Uscaffold_596_33500	63.5402	B5	ACTTGCAGAAATTCGACATATGGCCTGTTACTGTTCGAGTTGACTACAGCCCCCATCATGTTGATCTAGCAGCACTAACTGGAGGGAAATATGCAGAGCTTG
92	Ujcf7180002064319_7273	63.5402	B5	GGCTTTATGGTTTAGGTCAGGGCTAACCCTGGCAACACAAATCCGCACATAAACAGTTCGAAAAGCTTTTTATAGACTTTTTCCTACTCTCATGTTAGTTCC
93	Ujcf7180001971951_263	63.5402	B5	CATCATTAGGACTAAAGATAACTTTGCATTGAAGATCAGAGGTGCATCTTTTAACAGATAATAGATTAGAAGTAAACTCTGGCATGTAAAAGGCTTGCGAAT
94	Ujcf7180002056895_13874	63.5402	B5	GTGTGATGAACCGTCCTAGAACTCGAATGCAACAGTAAAATATCCAGTTCTTGCTGCGAGTCTAATCAGATGACTAAGTCCTATATTCCAGCTCTCGCATGC
95	Ujcf7180002077894_14526	63.5402	B5	GAGTCTTAGAGCTGCTGGGAGAGAGAGGAAGAGGCCATGCATAGGTGAATCTAGCGGTGGAGTCACCATCGCTGCTACAGCTGGTGGAGAAACTGTGGCGGT
96	Ujcf7180002079418_12160	63.5402	B5	TGAAGTTGATGCATTGTGGCGTCTGCTTTTGATTAGTTGCTGGAAAATGCCATTTTTTGTCAATATTGGTTGGTAGCGTCCTTGCCCCCCAAATGGCTTTTG
97	Ujcf7180002070067_10787	63.5402	B5	TAGAAAAATGATTTAGCTTATTACCAAGTTACCGCCTATTCTGCTTAGCGACACGTTGAGCAATATGGAGTCAGATTTTAGATTTGAACAGCTTTGACTATA
98	Ujcf7180002079809_16928	64.6273	B5	ATCTTCTTTGAGCTTAGGAATTTGCTGGAAACAAGCGGCAGCTGATTTGACAAACTCCTTAAGCGAACTGTTATCAACATTGCGCTTAAATCTTACTAGAGG
99	Ujcf7180002070886_1032	64.6273	B5	ACTATGAGACTTCTTGAAGCATGCCATGTCTAACTCAACTCATTGGGGCCATTCCTTCACCTAGTTACAGCTATACTACAAGATGGACCTAAACTAGCTCTG
100	Ujcf7180001962503_121	64.6273	B5	AGAAAAGAATTTAGATCTCACAAAGGAGATTACAAGAGTATATATAGGATGCTTGATAGCCCTTAAAAACATAAAGCTAAAAGTCTAAAAAGCCCTTGAGGT
101	Ujcf7180002069906_945	65.7145	B5	GATCACGTGGATTCGCTCTTTCTGGATTTAGAGCCTTCTACAATGTTAAAAATAACATCGATTTGGAAGCAACTTTAGATTTTGCCCAAAAGTTAGAAACTG
102	Ujcf7180002071912_4228	65.7145	B5	TACTGGCAGCGGACACTTTATTTCCAAGGACGATTCCACTAGTAACCATAAAGTGTCACTTTTCCCAATTCAGAACAAGATTCTTTTCTTCGCATCTTGCTA
103	Ujcf7180002079708_31611	67.8895	B5	CTGCTAAACTTTTGTGTGAGCTGAGAAAATATCGTTAGGCATTATTAGGCTATTCTCTAGCTGACGTTCCTGGCATATCACCTGACTTGTGCATGCATAGAT
104	Ujcf7180002064209_29281	67.8895	B5	CACACATTGCCCTTGAACGGAACATTATTACTCGGTTTAGGCAACGAACTAAGGCTAGAAACCGGTCTTGTCCCGCTGAAATCGATATCGTATATCTGCGTA
105	Ujcf7180001985172_256	68.9784	B5	CGGCTGAGACCAAATCAGGCTTTTCGTGCTTCAATATCGATCGATGGCAAAAGACGTGCATCGATCGATGGCACAAGACGTGCATCGATCGATGGCACAAGA
106	Ujcf7180002075933_11926	68.9784	B5	CTGGGACTTTATAGCGGTGGCTAGTCGGAAGATTACATCGTATTCCCCTCACACCACCGCCCATTTGGCAAGGCGCCCGCAGATTTCTGGTTTATGGAGTAC
107	Ujcf7180001974030_725	71.154	B5	TTCAACACTAAACAATACATGTGACCTTCGCATCTGAAGTCTATGATGACGTTGTTGCTCATTGGAACCTGCCAAAATCATTCAATACCATTCATTATACAT
108	Ujcf7180002071131_16024	71.154	B5	CCCGCTCCATGTTCGCAATCTTCGAGCATGCTGCCACAAGGTCGGCTTCTGCTGCGTCGGCCCGTTTCTGATGAAACCTTCTCCGGTCAATCGCCCTCTTCT
109	Ujcf7180002079191_1493	71.154	B5	AGAAGCTCTGCAACGATGTAGAGGCTCAGATTCAAGAGGTTCAGACTCAGCTGACGCAAGAAAATCCGGACGGTGCACCGATCGAGCTTTCTGCCATCGAAC
110	At3g20920(3g30)	71.154	B5
111	Ujcf7180001960595_3441	71.154	B5	GCATGCTACTACACTACACAGAGATTCTCTACTCGACGCGTAAGACCAATACAGATGTATGCCTTGTTAAACTCAACACCACGTCTAGACTCAATCCTAGAC
112	Ujcf7180002079080_9887	71.154	B5	CGTGTTCCAAAACTATAAACCAACATCAGATAACCAAACAATGTCGCACAAAATAGACCAATTCAACCATAAAAAAACTTGTCTTTTCCAACCCAATTCTCT
113	Ujcf7180002070798_21070	71.154	B5	ATAGTCTAAAGGTTTTATGTATATATAAGGTTTTAGATCGTCATAAATAGACCGTCATAAGATAAATAGAAAACTAACAATTCCTAGTTTAACTAGGAAAAG
114	Ujcf7180002077079_14922	71.154	B5	AGTTTTGTATTAAATATCCGTGTAGGGTTGACAAGGAATCAGTATCAACCGAGGACAGTGGAAATACAGATGTCGTGTCAGCTAAAAGCACAAATGTACTTT
115	Ujcf7180002064912_22090	71.154	B5	TAAATTGCTAGTTGAATAAAAAAAAATCTTTTCCCTCACACAAAATGAACAAGCTGTTACTACACGTAATATCAAGCGAAGCAAGAGGTTCAGAATCTAATA
116	Ujcf7180002068910_34647	71.154	B5	ATTGGACGAAAGGTTTCACTAACTTTCGACGACCATTGAGAATAACTGTAAATCAATCAACTGACATTTCATGAATCATTGTATGTTATTCATGCATGTTTT
117	Ujcf7180002080428_11987	71.154	B5	TAATGAGAAAATTGTATAACTCGATTTTGTTTTCTCTTGTATATAGCTTCTTGTACACCCACTCCCACAATCCCAAGGCCACTTCTGTTCCATGCGAGCTAA
118	Uscaffold_725_1211	71.154	B5	TTCGCTTATTCCAGATCCAATAGATGGAGGCTTGCCATGCTAGAAGAGTAAGCGATCTGGCAGATGATGGTAATGAAGAGGACAAGATCGACATCTGGTTTA
119	Ujcf7180002067600_16724	71.154	B5	GCAGCGTCAACATGTCTCCAAAGGAAAAAAAAAATCGAGGAACAAGTTACAAATATTAGAAAAGTTGCTTTGGATGGAATGAATAAGATTATTTTGGATGTT
120	Uscaffold_948_14112	71.154	B5	CATTTAAAAACTTGTAGTATAACTTTCTTTGATCAGTTTTTGCAAAACCCTTGACCAAACACGAATCAAAAATAGAGTTTGGTGTGTGGCTGGCTATGTTTA
121	Ujcf7180002067262_18649	71.154	B5	ATAACATTAGATTTCTTCTTCTCTTACGCTTGCGACCTTCCAGACGATCTGTCCTCCATAACATCTCAAACTTCCATTAATCAGTTATTAACTCCGACGAAA
122	Ujcf7180002078769_14599	71.154	B5	TCTGACTAATCACAATTATACAAACTAGAGTCACGTTTACTGCAGGGTTCGACTTCGGAAACAAATACGGATCTGAGCAAGAAGACATGAAGCGAATGAAGC
123	Ujcf7180002079502_22967	71.154	B5	AAACGGTCGGTACCACAATTCTTTTTCCCATTAGTAGTGGAAATTAGCTCTCTTAATCTAAAGTCTAAACTGATATATTGAACAAAAGAAAAATCTAAACTG
124	Ujcf7180002079696_35406	71.154	B5	TTGTTACAACAAATTTCTGAGTAACTTGCTTCCGCATGCTGCATTTGCTTAGACACAAAGTCCGTATAAGATTTAACATAAAAAGCCATCTTATGCTATCTT
125	Uscaffold_869_49959	71.154	B5	AACCCGAGATCGAAGTCCAGATCCCATGCATGCCTCTCTTGAAACACGACGAGATCCCTTCTTTCATTCATCCTTTTTCACCTTATTCTGGTTTAAGAGAAG
126	Ujcf7180001960510_5058	71.154	B5	ATCTCCAATCTCTCTGCTAGGCATCTGTGACTTCATAACTTGGATAGGACCATAGTGGATAGTAGGGTCAATGAGTGTGAGGCATAGTTGGTTGGTCTGCAT
127	Ujcf7180001961736_1442	71.154	B5	GGATACATCTTGAGGATGAATCAGTGACTTCTATTGAGCATCAAAGAAGTTTAAATCCTAACCTGAAGGATGTTGTAAAGAAGGAGATTCTTAAACTCTTAT
128	Ujcf7180001962891_749	71.154	B5	GGTGACTGCGGACCGGTCAGAATGAAGTTTCTGGAGATGCATGCACTTGTTAACCCTGCCCCAAGCATGGGAGGCATCACAGACAAAAACATCGACGACTTT
129	Ujcf7180001964025_259	71.154	B5	CCTTAGGAGGCATCTTAGCAGTCTTGCCATCAAGTCCACCTGCATCTTTCAAAATATCAAGTGTATATTTCCTTTGAAAAATGAACAAACCTTCCATGGATC
130	Ujcf7180001968699_735	71.154	B5	TTCAAAGCTTTTACATGAGGGTGTCCTAGTCTAGCATGCCACAATGCATTTTTATTCAGGGCAGAAGTAGAAGTAAATGAACAACTAAAATCAGAAACAGGG
131	Ujcf7180001975487_76	71.154	B5	AAATACTTTTCAGAGACTTTCAGTCATTGATTCCGTCGTGACCGATTTTGACCCCAACAGATGGGATAAATGTCAGTTTTGTGATGCACCAAGATGGAAGCC
132	Ujcf7180001984457_121	71.154	B5	TCCTTAGGGTAATTAGAGTGATATCAACTCGCCTGTGGGACAGGCCAATACTCCGGTTCAGGTGGCTAAAAGGGTGGCTGGTATTCCTAGACAGGTGGCTGA
133	Ujcf7180002065165_27986	71.154	B5	ACTTTGATTGTATTTGTTCAGTTGCATGCCAATAAACTTTGTTTTACCTCTGAAAACTCATTTGTTTATGTTTGTTTGTAGAAAAATGGTGAAAAAAGGAAC
134	Ujcf7180002067347_4746	71.154	B5	ATTGTGGAGCAGAGCACGATTCAGAAGCTGAAGAATCGATCAATGATCAGCATCATCCATCGATTGATCATGGTCATCCAAACGTGATCGACAACAACAAAG
135	Ujcf7180002067442_10977	71.154	B5	TCGTGTATGTGTATGTGGTTGAGATTCATAACTCAATATATCAGATCAGTCTGTGGTATGGTCAATGGAAAAGAAGGTCATGAGGCGCCAAACATCATTTAC
136	Ujcf7180002068001_2420	71.154	B5	CGAACCCAAACTCAACAAGAGCATGCTGGATCAGAGGAAACTGACAACTGTTATGAGCGCCACAACAGCTCTTCATCTAGAGACACCAGAAGGAGACAAAGG
137	Ujcf7180002069771_9316	71.154	B5	AGTGCCGAGTTACTGTCGATCGATTCTTCCCTGACGGTGTCGATCGATTTTCCTCTCTGAAGATCGATCGATTTATCCGTAATGTCATTGATCGATGATTCA
138	Ujcf7180002071243_6507	71.154	B5	CACATACCCAACAAAATTTCTGACTTGAAAATCATTAGAAACAATAACAAGTGCAGCCGTATTGATTGACTTGCGAGGCAAAAAACTTAACACGACACTACC
139	Ujcf7180002071697_8589	71.154	B5	AAGATCAGAAAATGAAGGCATGCGTGATATTAATGTTGGTGATTTGTGCTGCTGTGATTATGGAGCAATCAGAGGCGATAGAAAACAACCCCGTTTACAAAT
140	Ujcf7180002073341_273	71.154	B5	GGTGTTGGAGCATGCTTTGGTGTGATTTGAGGTGTTTGGCAGTCTTATGCCCCAAAAAGAGGTGAAGAATCAAGTTTGCCCATGAAAAGAGAAGTCAATCCA
141	Ujcf7180002073756_416	71.154	B5	TAATCAGCTACCTTGCATGCTGCCTTTTCACCCTTGGGAAGAGCCATAGAGCCTAGGGCTCCATAAGGTCCAAGGAAGTGCTTCTCACTGATATCAAAATCT
142	Ujcf7180002076214_10526	71.154	B5	ATCGACGTTGTTAATAATTATGCATGCAAAGTTGATGAAGATGAGGATAGCGAACCATCTATTGAAAAGTGTACACAAAGAAATGATTGGCCAAAATGGAAA
143	Ujcf7180002076404_10619	71.154	B5	CTCACTAGATACGGAATTTGCCGCCTCTCTGCTGGAAGCTCCAACACCCGTGTGATAGCTTCCTTCCCTTGAGAAAGGTCCAAACTAAGCACGTCTGCAAAA
144	Ujcf7180002076486_11560	71.154	B5	TTTCCTGATGCCCCTCATTCCCTTGAAGTAGCCGCATGACTCACCATTATTAGCAACAGAAAACCGTGTTGTTGTTAGGCACTTCTTGATCATGTTCCGGAA
145	Ujcf7180002076533_5800	71.154	B5	ATTTTCGTACCTTTCTGTCTCTTTCGTCGGTCGACGCTCTGACCTCTGTGTCGATCGACACATTAGTTGTTGTGTCGATCGATGACAAAAAGATAGGAACGT
146	Ujcf7180002076834_17531	71.154	B5	TTACCACACGTGCATCATTAGTCGGGCTGGCAATTGCTTCTACCCACTTGGAGACATAGTCTACTGCGACTAGAATGTATTCATTATTGTTAGAAGGTGGGA
147	Ujcf7180002077956_13220	71.154	B5	ATTAATTCATTCTAATCATTTGTTATGACAGTGATTCCTCCTTTATTAGGCACTACATGAACAGGGCTAACCCTATCAGATATGGCATAGATTACACCAGCT
148	Ujcf7180002078259_10934	71.154	B5	TGAACACTAGGATGGAGAATCTAGGAACTCAGGTTAGGAAGCTTGAGATGCAGGTTGTTCAGACTGGAGAAGCTGTTAAGAGGTAGGAAGCCTTGACTACAG
149	Ujcf7180002078618_10913	71.154	B5	CCAAGTGGAATTTCCAGCATGGTAACATGGTCGGATGTTCATTCATTTTATAAAGATGTCTCAGAGATATCTAAATGCTTTTTTTTTGCAGTGAAGAACCTT
150	Ujcf7180002078953_12707	71.154	B5	TAGGTGTGCAATAGCTGGAAACGTTAGGCAGATGTGAAGTTGATTGGAACCAGCAAGAACTCACATTTGTCTATCAAGGGAAGAGGGTCACTTTGCTAGGAG
151	Ujcf7180002079003_21160	71.154	B5	TTAGAAAGAACCAATCGAGCATGCTCCATGTTCTGGGTGCAAAGAGTTCGGTTGGAACCATTGTCTTGAGGCAAGACGTCAGCACCACTGGATTCGAGGACG
152	Ujcf7180002079379_271	71.154	B5	AACTTCTAAAACTCAACCTAAGGGTCCTATTTATAGCAAGGAAGAGGAGTGGGAGAACTTGACATGTGTAGTTCCCCTTGTCACTAAAATACACAAACTTTG
153	Ujcf7180002080316_37789	71.154	B5	CCATGCTGAAACTGCCGTAATATTGCAGAATAATACCAAATAACTAACAGACTCTTTTAGCTCAGTAGGCATGCTTTTCTGCGTTTCTTCTTGTGCAAACAA
154	Ujcf7180002080377_22052	71.154	B5	CAAATATATAATTCACAACTTTTCGGGTTACAACCCAAATAACCAGCACGTTCCTGTTTCTTCTTGCCAGGATTGCATCTTTGACTAGTCTGTCCAGCTCAC
155	Ujcf7180002080732_28918	71.154	B5	GAATTTGAGTTAAAGAATGTCGAGGTAATATATCCATCCACTGTAACAGGCTTATTCGACATTATTGTACTATATTCACATAATCAATACAAGTTCATGTTG
156	Ujcf7180002080759_2001	71.154	B5	CCGTTGAACTCACTACGGTTGTTTTGTTTTTTCGGGTAGGTATGTAATCTCTAATAGCTTGATCTTTACATTTGATGGATTTCATATTTATGTTGACAATAC
157	Ujcf7180002080916_41443	71.154	B5	CACAACGAATGGTTATTAGAAATTCCAAAAGGATTGAAGCCATCCGTACATAAACCAAGATAAACATTGCGAGGTTCTTCTGCAAAACGGGGATGTAGATCT
158	Ujcf7180002081321_17983	71.154	B5	ATGCATCAAACATCAAATTTCACCGGCCTAATGCAATCTAGCATGCATGAATCACAAGTCTACTAACCATCTAGCAATCCTAATGATAAATCCCTTTGGTTA
159	Ujcf7180002081340_4062	71.154	B5	CTAACTACACAAAATCCTTACCTTTCTGCATGCGATTTCACCAGCGATAGCATACTGGTGAATCCTGAAAGCTATTAAATCTTTGCTTCGAATAATGAATGA
160	Uscaffold_1185_39209	71.154	B5	TTCTGGAAATTTGTTATTATCCTCTTTAAAATGTTGGATGAACATTGCAGAGAAGGCTTGCAAGCTTGGAATACTTTTGATCTCAGTCCTCAGACAAAGTCT
161	Ujcf7180002066347_27917	71.154	B5	TGTGGTGGATATGGTTACTTGCATAGAGAGTCATTCCACCATCATTTTCCCTCCCGCGTCAATCAAAGCATGCTCTTTCGATCAGAAAACGCTGGTGAAGAA
162	Ujcf7180001974314_341	71.154	B5	AAATCAAATAAATTTGACAGTGCGAATTTCGGTTCCCACACTTTGTCTTTAACAAAACTTCATAGTTTAAATCCAAAAGCCTTAAGAAATGTTTCTAGGTTA
163	Ujcf7180002071808_24260	71.154	B5	AAGTAGATCGAGCTAAAATCGAAGTAATGACCGGTCTGTCGACACCTTCTAACGTGAAAGACGTGAGGAGTTTTCTTGGGCATGCTGGTTTCTACAGGAGAT
164	Uscaffold_735_10134	72.241	B5	GGTTTGCTTCACTCTTCTCTCATTACACGCTAATCTCTTACAGACCAAATGTTGTGTTTAGGTTACGTTTCCCTTTTGTTTGATCTGTTTTCAGTCTCTGAT
165	Ujcf7180002070932_19060	73.3295	B5	TTGGGATTAGTGTTAACCACGTGTATTTAGATTTTTCATAAATGGATTAGACATAATACTTATGAGATTCCCTAGATAAAGAAGGAGCAGTCCAAACATCTG
166	Ujcf7180001969240_154	73.3295	B5	GACACAGTTCTTACTCATTAATGCTCACAAATTCAGTGAAGGTGGAACACGACAGACAAGAGAACAATCAGTGAGAGTGTTCCGATACCAGAAAGAACAATG
167	Ujcf7180002080975_35734	73.3295	B5	CCTTTTGATTCAGTCAAGTTCAGTTTTTAGTTTTCTAGTTAGCTTCAAATGTTTTGGATTATGGGAAAACGATCTAAACAAAAACCGAACTTGATTATGTTT
168	Ujcf7180002079826_10384	73.3295	B5	AATATTAATTTTGAATAACAAACAATTATATGATAGTACTTTTTTTGGGATCCGCCGCAGACGGTTCCCATCAAATCTGCAAAAGGAACGGTGTTTCAAAAT
169	Ujcf7180002078476_11175	74.4153	B5	GTTCCCCAATACTCAACATCCATTGGAGACTGAATTGGGTAAGAGGCAGCTTTGTTTACATTGATGAGTGTGACTTTCTTGTTTGGAAAATCAATGCAAGCT
170	Ujcf7180002081036_13219	74.4153	B5	TTTCAACTCGTCCATTTTGTTGTGGTTTGTCAACACACGAGGTCTGGTGCAGAACCCCATGTTTTCTGAAGAACGATGAGAGCACCATAAACTCGGATCCAT
171	Ujcf7180002080620_12369	75.5032	B5	TATGTATACATATATGACTAAAGATGGTTGGAGAAATGATGGATGCAGGCCTGGATAGATGATAGACTTTCTTCCTTTGAATAAATGTATTTTAGCAACAAA
172	Ujcf7180002081219_12918	75.5032	B5	CACACCTTCTGAAGATCCCATCCTTGCCTTGCCGATACAAATATGGCTCATCCCAGAAGTAGTGCCTTGCTTCCCTTAGAAATTTCCTCTTATCATTCCCTG
173	Ujcf7180002080976_33108	75.5032	B5	NNNNNNNNNNNNNNNNNNAAGGCGACACACCATCTCCACATGTCGATCAGCATGCTTCGATCGCAGATACGATGACATCTCGTGCTTCTGGTGTGTCAAGCT
174	Ujcf7180002081142_40257	75.5032	B5	CATGTTTGAATCAATAAAAGCTCGCTTATGTAGAATTGAAGAAAACCTTGTTGGAATCTATCCTCAAGTGAATAAGGAAGAAGATGGTCTCACTTCCAGAAT
175	Ujcf7180002080280_11723	75.5032	B5	GTATGTCAGCTAGAGAATATCCTAATGCCTTACGATATTTTCTAAGTTCGCATAAAAGCATAGCAGTCTCAACATTTTTCAGATCCGCGTTCACGATGACAG
176	Ujcf7180002076823_13525	75.5032	B5	GTCTTCGAATCCCAGCCGCTTTGTGACTTTTTAAATGAATTTTGTTTCGTGTTTTATGAGCATGTTTGTATTCGTGTGAATGTAGAGGGAAGAGTATGAGTT
177	Ujcf7180001960513_23617	75.5032	B5	ATATACCGTTGTACTCTGCGGTCCCTGTGATTAAGACTACTGACTTTGGAGATTCTGGGTACCCTTCAAGTGATGCATCCTGAAATGGCAAAAGAATTGTAG
178	Ujcf7180002079347_22455	75.5032	B5	CAATCAATCTAATTCCTTATGCCTAGACAACAAAACTAAGCAAGCTCTATCTCTAGATGAATGCTCTTTTGCAATGATCACCCAAGTACACCAAATCTCTT
179	Ujcf7180002078494_14399	76.5912	B5	TTAAATAATTGATTATCAATGAAATAATTTATTTTAAATACGATGGTTCGGTTTTAGAAAACCAATATACCAAAACCTAAACAATACTGTACAAATCGGATT
180	Ujcf7180002065619_26717	76.5912	B5	GTCGTGAATACTTATGCATGCAATGTAGCAGTTGATGAGAATGAGGATCGTGAACCACCTATTGAAAAGTGTACACGAAGAAATGATTGGCCACAATAGAAG
181	Ujcf7180002067556_3848	77.6783	B5	AAGTGCTCAGACTATTGAGTGAAATTTTTGGGTTACCAGAATCTGCAGCAGTCGAGTCTGTATGGGTGGTGAACGCGAAAGCAAAAGCTGTAACAGAAACGC
182	At2g25100(2g144-2)	78.7655	B5
183	Ujcf7180002068734_27678	78.7655	B5	CACCACCACTATCCTTTGTTTTTGGTAAAGTTATATTTGCTTGAACAATGAAATCCTATGCCAGCTTTTACCTTTAGGTATTAGAATATTCGATAATCCGTA
184	Ujcf7180002078551_33033	78.7655	B5	TGCATCGATATATATTTTTCAACTTAACGTGCTTTGTTCAGGATAACTTTTTTTTTTTGAACTACAAGTTCATGCATTTCCGAGAGTTTTTTTGTTGTTGTC
185	Ujcf7180002080256_46871	78.7655	B5	ATGGTTTTGCCGTTGGTGCCCTAATGAACACCAAAGGAACTATGGCTTTAGTCATACTCAATGCAGGACGTGACAGGAAGGTATACATGAGCAGTTGTACAT
186	Ujcf7180002065946_15272	78.7655	B5	CTTCTTGTATTGTGTCCTCGAATTCCTTCAGTTTTTCATTCATTTCCTTGGTTACTTTCTTCAGCTCTTCATCCATTTCCTTGGTTACTTTCTTCAGCTCTT
187	Ujcf7180002066147_5781	78.7655	B5	GCATGCCGCCGGGAGGACCCGAGGCAATGCTTCAAATGCGGCGATGGGCTACGGGTTTGCTTGAAATCCTTTTTACCAAACAAAATCCATTGATCGGAAGTT
188	Ujcf7180002023897_1917	78.7655	B5	TGCTTCGGACAAGAGTTATTGCACAGGTTTGTTGCCTCCACGTTTAACATTCATAGCATTTACCTTTTCTAGTTTAATGATTTTTTTTCTATAATAAAAAGA
189	Ujcf7180002075746_17967	78.7655	B5	CTCACGATATATAAATACAACCAAAACCCTAATCTCATAAAAGTTGTCTATCTGATTTTTCTCCGTCCATGCAAGTAAGCCCAATCTCCCACTCTATACACG
190	Ujcf7180002077228_813	78.7655	B5	ATCCGATGTGACACATGTATCTGTTACAAAGAGCTTAAACAGTGGCGAAACTAGGCTGTAGGATGTGGCGGGCACCCACAATTATTTTAAAATTCTAAGTTT
191	At2g24090(2g46)	78.7655	B5
192	At2g25830(2g49)	78.7655	B5
193	At2g25910(2g147a)	78.7655	B5
194	At2g28430b(2g152)	78.7655	B5
195	At2g28950b(2g402)	78.7655	B5
196	UGM0917	78.7655	B5
197	Ujcf7180002070086_7456	78.7655	B5	TTGGACGACCCTTGCATGCTGATATCATTTACAATGGCCACACGCTTTCTTTATCCAAAGTGGGAAAGGTTGATTCAGGTTTATTGTTATGTCCTCATGATC
198	Ujcf7180002065551_24305	78.7655	B5	CATATATAGAGTTTAAGAGCTTTTTGTCCATTTTGATCTTCAATGTTTGTTTGACATGCTTTATGTCTTTGTGTACCACTATATGATAGCCCCTTGCAAGTG
199	Ujcf7180002070940_10863	78.7655	B5	TATTTTTTGTCAAGAGTTTGTAATCAGTATTTCAATTATTATTATCATGGGAAAGTAAGATACAAAAAGCGAAGAATCATGGTACACATCAAAACGAAAGGT
200	Ujcf7180002071617_10545	78.7655	B5	TGTTGGAACATTTTTATGGGGCGGGTTTTTGGAGAAGCCCGTCACAGAGGGATACGTCATCAGGAAAATTTTAAATCCTGTGAAGTTTGTGAGAGAATAATA
201	Ujcf7180002076974_14188	78.7655	B5	TGCTGAAAAGACATGGGAGAATCTATAAACAATCAAACTTGCTGTAAAAGCTCATTGATATCCACACGTATTTATTGTCTGGTTCTCTGGCCTGTTTAAACT
202	Uscaffold_271_21802	78.7655	B5	GATCAACTTATGTTTTCATTAAAACAGGAGTTGAGAAATTGGTTGAGGGGTCCAGGAAGCTAGACAGATCAAACGGAAGATGCATCATGCATCACCCAACAA
203	Ujcf7180002081523_27213	78.7655	B5	CCAGTGGTCTCTCTCGTTAATCTTTGTAGCGGAAGCAACAGCTACACTCATGTTGCCACTTTAAAGAGCCAGGTTGAATCGGACCTCTCGTCTTCTCCCACA
204	Uscaffold_1037_22731	78.7655	B5	GATACATAAGTACAAAAAATTACTCTCCGCGTATTCCCCGACTTTCTCCACTTTTCGATAAATCGCTAGTCCTGTATGTGCCGTATGTGTAGTGCCTAGCGA
205	UGM1409	78.7655	B5
206	Ujcf7180002079965_27384	78.7655	B5	TCATCTTCCTCTCCATATAATCTCGCACCTCTCTCAATTTCTGTATATTCTTCCCCAAAGACTTACACAAACATCTTTTGGTAAGTTCCTTTGTTTTTTTCT
207	Ujcf7180002077414_26785	78.7655	B5	TACTATTGGCTCACTAATGGAATCAGCAGCAGAGAATACTCAGCCTCCAGAACTTGGGATGTTTGTAGGCCGAGAGATACAGAGAAGGAGTGGCGAAGTTAG
208	Uscaffold_68_39806	78.7655	B5	TACTGAAGACAATCAAACAGTCTGTTGAGATGCGGAACAGTGTTTGCCACAGTGCTACAATATATGCTAATGCCATCATGCATGCTGGAACTACAGTGGACA
209	At5g15280a(5g431)	78.7655	B5
210	Ujcf7180002066788_10743	78.7655	B5	TACATCAAACACGGTCAGATGGGCGTGCTCTCCGGAGAAACGCCTCATCTGATCAACAATTGGTTTAGTCAAGTGGGAAGCGGACAAAAAAATATATCTCTT
211	Ujcf7180002080510_18779	78.7655	B5	AAAAAGTGTATTTTAAAATTTCTTGTGATCTTGCTATCTCTTTATGCACTGGAAGGAAGATACAAGCAGAAACTTAAGCTATTATCTCATGACGATCTCAAC
212	Ujcf7180002070396_43174	78.7655	B5	ATTGACAAATATTGAAACATATGTTGATAGAATGTAAAATTTGTGTCGTGAACATTTAAGATTTATGTCAGTTAGGTGGGTGGTATAATGTCATCGCTGGTT
213	Ujcf7180002064206_10346	79.8526	B5	TGTGAATACCAACCTGTTACTCTGCCAACAAAATCTGGGCGTTTGCGATGTAGATCAATTGGTACAGTGTGGAACGTGAAACCCGTCCAGGTTAGTGTGTCG
214	Uscaffold_27_104545	79.8526	B5	GTATGCTCAGAAGACTCTACCCACAAAGAAGAAGAAGCCCATCTCCAAATAGAAGCTCAAGCGTGAGAAGCTGAAGCAGGGAGTCTCTGTCCCTGGTGAATA
215	Uscaffold_113_25091	79.8526	B5	TATATAAAGCATATATCGTGATCGTACCAATAATCATTTGGGACAAAATGATAGTCTTGAGCCCCAAAAAAAACTTGCAGAGAAAAAAACTTATCGTATAAC
216	Ujcf7180002080619_1321	81.965	B5	TGACCCAAAATGCGCCCCTCCCCAGAGGGTGCTGCACCGGCGTTACTAAACTAAACAACATGGCCCGTACAACCCCGGACCGTCAGCAAGCTTGCCGTTGCC
217	Ujcf7180002078812_3497	81.965	B5	TCATACATGTGGATAAAGTGGTGAAGAGATTATAATCTCTTAGTAGTATTACCTTGTCACGTTTCTTCCTCATCTTGTCATCAACCACACATGTTCATTATT
218	Uscaffold_1202_27768	81.965	B5	ACTCCGGTAAAGAGATAAAGATGTCTGGAGCTTACAATGCGACCTTAACAAAGGTTCCTGAATGGCTCAACAAAGGAGACAACGCTTGGCAGCTCACGGCGG
219	Uscaffold_51_94218	81.965	B5	TGACGCACTTCTCAACCACTCTAATGCTTTCTCTCTTCTCCCCAAGAACGGGTGGCGTGACGCTGCCGTTATCCTCATGCTCATTCACCAAGTAAATTATAA
220	At2g14045(2g116b)	81.965	B5
221	Uscaffold_661_8752	81.965	B5	AGGACTTGATGAGTGTCCGTGTAAAAGAAAAGAAAGATGATTCTTCAAACGGCGAGCGAGAAGCTCTGAAACTGAAATCTTCAAAGAGAGTATATGAGAATG
222	Ujcf7180002067284_10163	81.965	B5	TATAGTTTAGAATATTGAACTGACATGACCACTATATATCTCTAGCGTAAACGGTCACACTAAGTATATTAATATATATATAAGCAAGCTGCTCCAATGGGA
223	Uscaffold_93_22368	81.965	B5	CCCGTCATTAACCTTTCACAAATCAGATTTTTTTTCAGTTTTTAAAATGGTGACACCACCACAACCCATCATCAATCAGAATTGCTAAACTTACAATCTTAT
224	Ujcf7180002064777_20347	88.4602	B5	ACGACTACTATATAAAAAAAATTTGAATATTAATATATATTGGTTAAAATGGTGCTACCTCTATGTAAAGGTTATAGAGACCAATAGCTAAAGACTGATGGT
225	Ujcf7180002071659_31624	88.4602	B5	AAAGCAGCTGGCTATTGCATCCTTCTAGTAAGCTGAAGAAGAAGGAGGCGATAACATGTGCCTGGACGCTAGCTTTCGTCGGCATATCTGTGGTGGTCATTG
226	Ujcf7180002076194_5766	88.4602	B5	GTTGCATGCTTTTAACATTAACATTGACTGGGACTGTGTATTTATAGGTATACCCTCATGTTGCTACTGGATTTGCTGACACATCTGCCTTTCTGCGAGAGC
227	At2g40765b(2g74)	88.4602	B5
228	Ujcf7180002068873_12846	89.5724	B5	CCTCTACAAATCAAGGAGCATGCAGAGCAACAGAAAAACAGATAAACCAGAAATCCAGAATAATCTTTAAAAAAACAAGAAATAGTAAAAAGCCAAAACAGA
229	Ujcf7180002070146_9954	90.8502	B5	TTCGTGGCTTAGAGCCACTGTCTACGGTTCACTTCTTATCCTTCCTCCGTCTGGTTCGTCTTACCCATTCCCAAACCCTCACCGCAACGTTCCACTCCTTCT
230	Ujcf7180001960579_25215	91.9312	B5	CATGCGCACGTTTTTTGCCTACTCCCTTTTTCACCGGAGGTTTTGAACTTGACCTGTTTTCAATCATTGCCATTTTGTAAATGAAACGTAAATCTAATAATA
231	UGM0329b	93.2768	B5
232	Uscaffold_563_15007	93.4623	B5	AGTTTTTCCGTTACCGTTTATACAACTTTACGGTGACCGGAAACTCCGACCCAACCATAAGCCCATCGTTTCTAACGCAGCTCAGGACTCTTTGTCCTCCTA
233	Ujcf7180002078127_17177	95.5206	B5	ACAAGTTCTCGCATGCTATTGATCTGTATACAAAAGCTATAGAACTCAATGGCAATAACGCTGTGTACTGGGCGAACCGTGCGTTTGCTCACACAAAGCTGG
234	Uscaffold_1313_17858	95.5206	B5	NNNNNNNNNNGAGAGAGAGAGAGAGAGAGAGAGAGAGAGAGAGAGAGAGAGAGAGAGAGAGTAATGGGGATATCGGGTTCAGAGCGAGTCAAGACGACTCTA
235	Uscaffold_1552_31887	95.5206	B5	TGTTGGAGATGTGTGCACTTTCAGACTCGTTAAACCCAAAGAGATTGTTATTGAAGTCATGCATGCCTCTCCACGAAGTGGCGTTTGATTAATAGCTCAGAA
236	At2g43430(2g451)	95.5206	B5
237	Ujcf7180001960949_2111	95.5206	B5	ATGAGATTTCTTGGGTGCATTCTGTCTTTGGTTATGTTCTACTCAAGTTGAAGACCATTATGGGAGAATCCCTTTGTTTTATAATCTCTCAAATAACAAGGA
238	Ujcf7180002066048_6702	95.5206	B5	TAATGTCCTGCTTGGGACCGGAGCGGAGCCAAATTCTCGAGGTAGGGAGATATAACACACGTATCCAAGGAGAGACAGCTAATCTCACCCGTCTCTGGATAA
239	Uscaffold_505_135457	97.2461	B5	TGGAGCTGTTAATCTCTTAGTTCCTGAAGGAAAGACTTATTTCCTTAAGTCTATTCTATTAAATGGCCCATGCAAATCAACTCTTACCGTTCAGGTAATTTA
240	Ujcf7180001960899_3025	98.9491	B5	TAGTCAATATATAATAATCCATAAATTCATAGTAGAATTACGTAAAGTAGGAGCTAGATAGAAATAAGATAAAGTGGCTTGCATGTGTATGTGGGTATTAAG
241	Ujcf7180002078397_22784	99.6245	B5	TGACATTCTTTCATAATATGTTTGTTTAAAGACAATTTTCTTTGATGAGGGAGGTTGAAACATACAGTGATGTTCTGTGTGATCAAAGCCATGATAAACGGA
242	Uscaffold_349_23228	99.9664	B5	TCCGGTTCCACAGACGCCACCTCAATAAAACGCATGCTATCCCTAACCTGCCAAAAAGAAAACCAAACCGTTTCAGTGATATCAATCCTACATTTGATTCTA
243	At2g43370(2g450-1)	99.9664	B5
244	Uscaffold_1233_1978	102.231	B5	TGTAGAACTGAAGCATGGATCCTGCTGCACCACCAGAGGCTCCTCCTCCACCACTTCCACTAGGCTTCCTCCTACGCATGCTTGCAGCTGCAGCTGCACTTC
245	At2g45200a(2g469a)	107.595	B5
246	At4g15530b(4C5)	107.595	B5
247	Ujcf7180002065814_3245	107.595	B5	ATAGTTCTGTTTTGTTTGTTTGTAGCTTTGTTACGTATTTCAAGTTTTCCGTTCACATTTGCGATAACTCGTTTGAAAATCGAGAACTCAATATATGTAACC
248	At1g14620(1g22LP-b)	108.696	B5
249	Ujcf7180001960533_1759	108.696	B5	AAACAAAACACAATAAGAAATTCATTAACACAAAAGATGTGAACTCAGGGTAGTGGTGTTGAAGAAAACGTGAAACAAGATTCAAATCCTCGTGAATCAAAA
250	Ujcf7180002070138_1087	108.696	B5	AAAAGGAAATTTGGTTATTCATCTACTGTGGGTGGTTTGGTGAGAGTGGTTCAGTGTAGAGAGAAACAAAACTAGAATGAAAAATGGAATGTTGCAAAGAGG
251	Uscaffold_1391_13801	108.696	B5	ATTTTATCGTCCCCTTATAAACTTTTTTTTTTGAAACTTAACCCCTTATGAACTTTTATCTTAACTTTTAGTATTAAATACAACTATTCCATTTAGCGCATG
252	Ujcf7180002064908_35025	109.782	B5	ATATATGAACTGGGGTTATAACTCAAATGGTACAAAATAAATTTATAAAGTTTATGTGAGAATCATCTAGAAAGACTATTACACTTATGTGGGAGGAACACC
1	Ujcf7180002072215_6905	0	B6	AGATATATGAAATATTAAGTTTACAGTATATTTAGAAAATAATAATATACTGTTTGATATCTCGTTTAGCATCTTTTTGAGATTCTCTTTTAACACATTTAA
2	Ujcf7180002078626_11893	3.11918	B6	AGGGACACGCGAGAGCCGGTCTATGATCTTGGCAAGATTTCACTCGATCGGAGCTATATTGATCGATACTCCTATAGAGTCATCGATCGACGACAACACATA
3	Ujcf7180002070806_2296	6.85133	B6	CGAGGTCAGACCGAGGGAAAGATTCGAAGAATCCATTGATTACAATGGGTCGACCTCAACTTTCTTCTTCGACCTAACCCTACCACCTATGGATGAAGAATT
4	Ujcf7180002078342_12909	8.09481	B6	TCTGTCTCGGCAATCAACTTGTCAAGTAATTTTTGCTTGTTAAGCTTCTCCTTCAAAGCAAAGTCTTTCTGCTTAATCTCCCACATGCTCTGAATCTCCCTT
5	Ujcf7180002077914_31411	8.63975	B6	CAACCTATATGCTCTACACTCAATCCTAAGAATGCAAGTGATGCAACTACATGATTCTTTTTGTATTTTTCAAAATTTTCAATTTTTTTGGTTTTTATGCAT
6	Ujcf7180001966507_1816	10.3157	B6	CTCTTTCTTCACCACATCTTTCAGGTTTGGGTTCAGTCTTCTTTGATGCTCAATATATGATTTCGACTCGTCTTCGAAGTGTATCTTATGCATGCATAAATC
7	Ujcf7180002068183_149	13.5864	B6	CCCCAATTGGCATAATCAAGGACTTCCCCTTGAAGATTGGATCCTGCACCATACCCATTGACCTCATTTTTTTGAAGATGAAATCTGAAGAGAGAGTCCCTT
8	Ujcf7180002079394_30662	15.9529	B6	ATGTTCTTGGTGCCCATGATCATCCCTGGGCAAGATTAGATAGTCAAGACAATAAGCAAAACAGTTCATCAGCATGCTAATGGTAGATTTGAGCAGCTAATG
9	Ujcf7180002067884_1808	16.151	B6	CATTGCTTCATTTTCTGACAAGCGAAGGGAAAATTAAAGTATTGTTATTTGTGTGGTTGGGTGAAGAAGGTTAGTGTGTATCTGTCTTTTATCTGATGAGGT
10	Ujcf7180001966886_506	16.151	B6	CTTTGACGAAGGAGATCCCTCTTGACGAAAAGATCACCATGCAAATGCGAAACAGCCTCGTTCTCTACAAAGCAAAACTTTTTGACTAAAAACTCGCACTT
11	Ujcf7180002066095_29914	17.1783	B6	TTTTAGAGGCGGTTGCTTCATAGGATCTCTAAATATGGCATGCATTTTTTGGACCTTCAGGTACCTTAAATGATATCAATGTTCTTGATCGCTCACATGTTT
12	Ujcf7180002065445_5624	17.3097	B6	CCAAAGTATAGAAGTATATATATATATATATTAAGATTTATTAAAATTATGAATGTTTATAGTCCCAAAATCTCAGATCTTTTCTGATCTGATTTGTAGTTA
13	Ujcf7180002077619_6238	17.5396	B6	AAATATATTTGACATCTTTATATTTATGAGGTGTAAATGTCCCACATCATAACTTTGTGAAACTCATTAACAAGAATGGTTACCATAAATATAGCATGCTAT
14	Ujcf7180002078448_4801	17.5396	B6	GGAAAATGCTAGACTTAGGGTTTCTATTCAGGTGTTCAGAGATTATAATGCTATAGATGCCTAACAGTTGCATGCATGATATATTAGAGCTCAACTTCTTTA
15	Ujcf7180002080615_41086	17.5396	B6	AAAACGGAGGTATTGGAAGAATAAAAAATTTCGAAGCACGACGGGAATCGAAGCACGACGGGAAAACCCGAAATCAAACAAAAACCCTGATTTCGGTATTTT
16	Ujcf7180001960573_13287	17.5396	B6	TCTGTGTTTGGCCTTATCCTAAAGCATCTTGGCGACACACAGAGGCACCTTACATTTTCTTTAGAAAGCATTATTGCTAATGAATCATAGCTTTCAACTTAT
17	Ujcf7180001960749_4310	17.5396	B6	TCAGCGTTTCTTGCAGATGTCTACCTAAAAGCGACATGGAGTGAGACAAGAAAGAGGGTTACACTGCCAGTTCCAGATCCCAAAGATGTTTTCGTACCGCCT
18	Ujcf7180001961108_13133	17.5396	B6	GAATCTACCATAACCGTTTATATCAATCCAGACAGTAAAGGAGTAGGGGAAAACAAAGAACAAGTGATCATATGTTTCATCGGGATCTCTACATTAATAACA
19	Ujcf7180001961112_10498	17.5396	B6	AAAGGTGTTTGAATTTATATTTGCATCATTCAGTGGGGATTGCCTACATGCCCTTCAGTGAGAGAACAAGTCGTTAATAGTTCACATTGTTGTGGGCACATA
20	Ujcf7180001962828_11777	17.5396	B6	TAGAGTGATTGGAGGTTTTGGGAGCATTGTGATCCAAAAGGGGGTGAAAGATGAACATGGACGGAGGCCTTAAATATATCTTTTGTTGCTAAGATTCTGTGA
21	Ujcf7180001962866_18424	17.5396	B6	ATTTGAGGTACGAAGATGAAATGTGATTCTATGTTGATCTTAACTTTTTGTTTTGATTTCCTTTATTCGTGGATTTTGTTTCTGCTTCCCACTTCTGCAGGA
22	Ujcf7180001963011_1562	17.5396	B6	GCATTGTGATCATATAGACTAGGATTCAGCCATGTTTAGGTTGCATTTTGCATACATAAGTTTTTATTAGGTATTGGAGGATTGCTAGATGGTTAGGAGACT
23	Ujcf7180001963106_337	17.5396	B6	ATGCTTGAAGATCTTGCTCCTGTTTCTGATTTTAGCTGCTATTTTACCTTTGTTTCTGCTTCAAGTTTGAATAAAAATGCATTGTGGCATGCTAGACTAGTA
24	Ujcf7180001964474_321	17.5396	B6	ACGAAAGCGAAACTATCTGTTGAAGGCCCCATCTTTAATCCTAATACTTCAGCAGTGTCTATAGCCACCAGTATCGCAGAGGGCGTTTGGCAAATCATGGTT
25	Ujcf7180001965899_705	17.5396	B6	AACGATGAACTGGTGTTGATGTCGATCGATGCGAAGCGTTTTTCTTTGCAGATTGAACGTTCCAAGCTCGAAGGATCTTCTGAGAATAGCAGCTGAGTTTCC
26	Ujcf7180001966957_1081	17.5396	B6	CACAATAAAATATCTGCTTATCCAGACGTGGAAAGCAGCAAAGCCTGGTGACTGGATCGCTGTTCCAAGTAGATCCACACTGGCACCCTTAAGTCTGATAGT
27	Ujcf7180001970231_284	17.5396	B6	AAAACTGAACGAAAAGAGAAACAGGAACTAGAAATAAGAGATAAGTCTTGAAGCATATAAAGATCTCCCTTGGTTGCTCCTTGTCCAATCAACTTACTGCTT
28	Ujcf7180001979706_206	17.5396	B6	GATGCCTAACAAGTTGCATGCATGATATTAAAGAGCTCAACATCTTATGTACAAATCGATCAGTGTTCGCTTTCTAGATTCGTCTGATGACTAGATCTAATG
29	Ujcf7180001992310_408	17.5396	B6	AAAGAGATGTATATTGAAGATGAAGTTCAACTCATGCTAGAGCACATGAAGGTGGGAAGTCTCTACACAATGGCTCACCCTACTTACAAAGAGGTCTCTTGC
30	Ujcf7180002001841_95	17.5396	B6	GTGTGCCATAGAGTGATTGGAGGTGTTTGGGAGCATTGTGATCCAAAAGAGGATAAAAGATGAACATGGACGGAGGCCTTAAATATATCTTCTGTTGCTAAT
31	Ujcf7180002023571_1153	17.5396	B6	ACTACTTCTAGTTTGGTTTCTTTCTCTGACAAATCATTCTTACGTTTTTTAGGCCTTTTCAAAACTACAACGACTTTTTCAGCTTTGAGCATGCGAGTTCAT
32	Ujcf7180002044422_449	17.5396	B6	GTTACCGAAAACGTATTAAAATAATAATATTGTTTTTTTTTTGCAAGTGATAGCATTGAGCTTGAACACAAAACAAATCGGATATGGAGACGAGTGTACCTA
33	Ujcf7180002044687_370	17.5396	B6	CCATCTCTTCCTTTATACATTAACAAACTCTAGCATGCAAACAAATATTTTCAAAAGTCATGGAGTCGGCTGACCCCTCCTCGTTGCCTAAATCTACCAAGC
34	Ujcf7180002046163_48	17.5396	B6	ACAAATTTTGCAATTATTTTTTTTTTTTGTCTGGCGTGCATGCAATCTCCTATGTTGATTCCTCCTTTCTAACTTTTGCTCGTTCTCCAGGGACAAAGGAAA
35	Ujcf7180002064383_1687	17.5396	B6	ATAGAAACCCTAAGTCTAGCGTTTACCAAAAAAGTTTCAACCCAATCATCTTGTTAGTCGAGCAACTACCTTGCTCACATAGGATTATTTATATTTTTTTAA
36	Ujcf7180002064670_14974	17.5396	B6	GTATCCTATGCATGCATAAATCGGGCAACATTCCAGGAATGTCATAAAATGAATACCCGAGAACTTTACGATACTTGCGCAGCTTATTAAGCAACAAAGTTA
37	Ujcf7180002065709_13774	17.5396	B6	TGTCTTGTGAGGTCCGGAGCAACCCCGAGAACGAGTGATCCACATGACAAGGCACCGTAAAAACGGTCATCACGTAAGTAATCACAAAGCAACATGGAATCA
38	Ujcf7180002066146_21155	17.5396	B6	TGGTCTCAAAGAATTGCTAGGGTTCAAGGGTATGGAGTGCCATTTGGGTGAACATGGAGTGGTAGAATGGAATAACATAACCCAAATGTGTATGAGAGCCAT
39	Ujcf7180002066872_26310	17.5396	B6	TATTTAACCATGTGTGCATGCATGGTGCATGAGAATAAGATTGATCATCGCCTTTTCTTTTTGACACGTCCCTTTCCGCCTTCTTTGTGATATGCTTTAACC
40	Ujcf7180002066891_10549	17.5396	B6	AGCAATGGTCTCACTTTCAGTCTTCTAACGCTTAAATAATGAAAGACACAAGAGGATGATGACAAGACACGAAGATATTAAGATAAGTGGTGTGTGGTAAAA
41	Ujcf7180002067355_25263	17.5396	B6	CAATATTTTTCTTTAGTTACAATACCTATAAAAACCTTCCCATGGAAATCAAAATAGTTTGAAGGTTTAGATGTCTTTTCTCAACAACCTTGACACATTGTT
42	Ujcf7180002068566_5091	17.5396	B6	CGTCCAGGTGATGAATGGAATACAGCCTTTAAGACTCGCGAGAGCCTTTATGAGTAGTTGGTCATGACTTTTGGATTGTATAATGCTCCTAACACCTTTACG
43	Ujcf7180002068945_12410	17.5396	B6	GGGATCATCTTAGCAAAGAAAGCGCAGAAATTCATCCCTTTTCAGTGGACGAGCTCAGAAACATTATCCATTATAGATTTCTAGCTGCTTTATTAGACGAGT
44	Ujcf7180002069160_228	17.5396	B6	TTCATCACGTTCGGACAGATTGCAGAGGTTATCGATGAAGGTGCAAGCAGTAAGTAACAGCGGAACATGTGTAGCATGCATTAATATAGATCATTGCGATTG
45	Ujcf7180002069231_6455	17.5396	B6	TCATCACAATGATACCACCCTTCTTTGGGACAACATGCACAGGAGATATGCATTTGCTATCAGAGATATGATATATCACATCAGCATCTAAGAGTTTCAGAA
46	Ujcf7180002070284_16682	17.5396	B6	TTTAAGAATGCTTAGACGCTCGAGAAGAGGTGAACTTGATAGCAAAGTCGTGATCTTTCCGAGTTTGATCCAACCAAAACAGAGACTTTTGAACGAAGACGG
47	Ujcf7180002070558_12884	17.5396	B6	TGAACGGAATTCAACTATACATGCACATACTGGAAAGCTTGGAAAGCCAAAGAACTAGCGATTGCGTCTACGCAAGGAACATAGGAGATGTCTTACAAGATG
48	Ujcf7180002070737_6573	17.5396	B6	GATCTTCAATAAACTAACAAAGTTTGTGTATTGCTTTTTACAGGGACTGGAGAATGCTGTGAAAGAAGAGCTTCCAGAAGCTGAACATCGGATGTGTGCAAG
49	Ujcf7180002071301_5590	17.5396	B6	TAAATAAGCAATAGATGTGAGATTAAATCTTTTGGAAAAAGAGTAGTATTCGGACTGGTAGTCCGTACACCTAATGGTGTAAAACCAGTGGCACATAAATGG
50	Ujcf7180002071545_9625	17.5396	B6	GCTTTCAGGGACATGAATGCATACTTGAACCTTGTTTTTCCTTCTTTGTTGATTTCGGTTTAATATCGGTGATTGTTCCAGGATTTGCAAGCTTAAGTACAT
51	Ujcf7180002071668_23667	17.5396	B6	TCGAAGAGCTAAAGATGGAAGAGAATTAATCTATTGGGGATTTCAGCTCCAAACTCAGCTCACTGGCACAAGAAGCACTTACCCTTGGGAAGAAATACAAGG
52	Ujcf7180002071824_14807	17.5396	B6	CAACAAACGTAGAGATCCAAAGTCAAACCAACCATAGCAAAGGTTTTAGACCATAATACTTAGGGAACAAGACGACGGAGTAAACAGAAATAGGGTACAAAC
53	Ujcf7180002072439_13356	17.5396	B6	AAGAACTCTCCTTGACGAAGGAAGCCTTCGCCTAGACCATCTGTTCTCCCGAAATCAAAGTCGAAAGCAGGTACCTCGCGTGGGGGTGAGCATGCAACCTCA
54	Ujcf7180002074538_383	17.5396	B6	GTTCCAGATGGGAACAAGGGATTGTCTTGTCATAGTGAATGCGGCCGGTAGGCAGGTTATGGATTCATTATGGCTGGTTAGAGACATCCCGGTATTGATCAC
55	Ujcf7180002076135_16364	17.5396	B6	TTTGGTCAAAGACACATAGGAAAAAAGTGATTATATTCACGGGCAGTTTATTACTTTTAGCTACAATGCATGCCACATGGTGTTACTTGAATAGTTTTTGAG
56	Ujcf7180002076689_18064	17.5396	B6	GATTTACCTCCAAAGATTCAACCGCTTCTTTCATGCATGCAGTCTGCACATCATGAATATTTCGAAGTTTATCACCAAAGAAGTGATCGTGACTTCATCAAT
57	Ujcf7180002077462_10625	17.5396	B6	CTAGTTGGTATCAATTCATCATTGTCATTTTTAACCACAGTGATACCACACTTCTTTGGGACAACATGCACAGGAGATACCCATTTAGAATCTGAAATAGGG
58	Ujcf7180002077629_16699	17.5396	B6	GCTGTTTTTATCGTAAAACCAGACCAAGGATTCCATTTGATTGGAAATCCAGAAATGGTTAAGTCGTGGTTTGCGGAAGGTTGTAATGAGGATAGTCGAGAC
59	Ujcf7180002077659_19047	17.5396	B6	CTTTTCGAGGTGTCTTTGAGCCAAAAGCTAAGCGAATTCGGACAGCCGGAACAGAGAGGTTGGTAACCATTGGCGTCCATCGAGATGTACCAACTTTGCTTG
60	Ujcf7180002077674_10719	17.5396	B6	TCCGAAGTCTTCCGAAATGACGATACGACATAAAACTATGTAGCCTCGAGTATCCTCATTGCAACCTTCTGCAAACCACGGCCCACTTGCTATTTTAGTTGA
61	Ujcf7180002077756_14056	17.5396	B6	TAATATTAGAAACAGGAGCAAGTTCTTCAAGCATGTATAAATCTCTTCTTGTTACTCCTTTCCCAATCATCTTGCTACGCTCAATATCCTGAAACTTCACAT
62	Ujcf7180002078458_16090	17.5396	B6	GATTTATGACTCAACATGGATTGATCAGATTAGAGCATGGTTGATGGTAGTACAGTCCGTGACCTACCAGTACTTTATCATGAGAGAGTATCCGTGAGGATG
63	Ujcf7180002078828_11735	17.5396	B6	AATTATCCTTAGAGAGATGCTCGATTCCAACCAGACAAGTCGTATAAGCCGAGAACCTATCGCGGACTATAAATCGGTATGGAATCAGGTTGAAAATATAAT
64	Ujcf7180002079198_20932	17.5396	B6	CACATGTATATAAATCCGATACCATAACAAAAGATTCTAAGCATGCATGGTTCGATTCCCTAGTTCATTCAATATTCCTAACTATTCCATCAAACTAAAAAA
65	Ujcf7180002079465_12996	17.5396	B6	TAGAATGGTTTTATCCAACGCCAGTGAGCCCAAACAATTTCACCTGTAACAGTTCCCCAGACCGATTTTATGTTCCAGAAAATGCTATCTGGGAAATACAAG
66	Ujcf7180002079832_22343	17.5396	B6	GTAACTCTTTCATCAGTTCAGTCCAATCCTCTCAGAAGCATGCTATCTGGGTCCGCTCTATATAGACAAAGAAGGCGCACAGCTTACTTCGTAGTCACCAAC
67	Ujcf7180002079833_31791	17.5396	B6	ATGGGTGGAAGCATTTGAGGAAGTTCCTTGTGGTGGACGGCACACATATCTTTGGGAAATACAAAGGGTGTTTACTAAGTGCCAGTGGACAAGACGCAGACA
68	Ujcf7180002079982_21180	17.5396	B6	ATTAATCTGCATGCCTGCATGCTATACAATAGCATTTAGTTTTCCTAGATCATCGACGCCCATACAATCTCTACACTCTATTTCTGAAAGTAGGGTCTAAAA
69	Ujcf7180002080024_18127	17.5396	B6	GGGTAATCATCTTTCCAATTTGTCGAGTTGCTGTCGATCGATTCATCTTCGAAGGTGTCGATCGATTCTCCTTGATGATGGTCGATCGATCTGTCCTTTGTG
70	Ujcf7180002080279_10803	17.5396	B6	GTTTCCTGACAAAAAAAAATTTTTCTTATTTTTTCAGGTGCATGCCCAGCAGTACCAGAAGCAACAAGGAAACTCAGCTGCTATTCTCAGAAGATCCTGCAA
71	Ujcf7180002080512_16745	17.5396	B6	TTTCGTTGAAATGCAGCCTTCAAATCAGAAACTTTACCCGAAGTAGTCGTTGTAGCAGTATACATAGCAATACGCATAGCAGTCACATTCTTCACACCAGTT
72	Ujcf7180002080575_9070	17.5396	B6	TTCCCTTGGGGCTCTAGCTTAGGGAGGAACCTTGGAGGGACAGGTGGATCAATCTTCAGAATGGAAATGTCCAAAAGCTATGCTACCTCTGATTGGTGGTCT
73	Ujcf7180002080780_12882	17.5396	B6	AGAAGTTAAGCATGCTTCAGGAGAGGTAACCTTACCTGTCTACACAGAGGGGATCAGTAAGCCATCCAAGTTCCTGGTCCTCGATTGTTCTTCTTCGTACAA
74	Ujcf7180002080804_25343	17.5396	B6	GAGGTCCAATCGTCTAACGAGGTGGGTTGTCGATCGATAGTATGTTGTATATATCGATCGATATCAATTCTAGACTCGTATGTGTCCTCTTCATCAGTTTCC
75	Ujcf7180002080885_7457	17.5396	B6	TTCCTTGATCGAAACAATCAATTCGTGTAAAGCCCGCAAAAGAATGCAGCAGAAGAAAAATACAACTTTTGGCACTGCAAGACGTCGCTACGTGTTCGAATA
76	Ujcf7180002080960_5517	17.5396	B6	AGTCTTCCGAAATGACGATACGACATAAAACTATGCAGTCTCGACTATCCGTGTTACAACCTTTCGCAAACCACGGCTTAACCATTTCTTGATTTCCAATCA
77	Ujcf7180002081108_21543	17.5396	B6	AATTGATCTGGATTGTCGAGTCGTATTCAGACCAAATGGAGTTGAGTTTCAAGATTTGAGGACTGGAAGAGTTATTGGAAGAGGGGAAAGCAAGCATCAGCT
78	Ujcf7180002081260_22670	17.5396	B6	AGGACTTCCGCGGGTTGATGGATTGTCGGCGCATGCCTTTGGCATTTTTTGCACTTTCGTGCGAACTTTTCACAGTCCTTGATCATAGTCGGCCAGTAATAA
79	Ujcf7180002081550_13302	17.5396	B6	AGAGCCTTTCTCTCTGTCTCGACGGTTCGGGAAGCCAGATTGCAAGTGTTTTTGTGGGCGGTGTAGAGCATGCAGAGTCTTAGATCGCAAAAGGTGGTTTTC
80	Ujcf7180002081594_101932	17.5396	B6	GCCAGGTGTATGTCGATTTTTCATGAGACATAATACTTATGAGATTCTCAAGATAAACAAGGAGCAGTCCAAGCATCTTAATGAATAAGATCAAAACATTTC
81	Uscaffold_1060_25138	17.5396	B6	CAACCCGAACTGTACAATCTCACCAAAGTCATCAAAAGTCGGGTTCGGATCGTTGCTAGTCCCAAAACGGATCCTGCATAGAACTTGCAAACACACTACCAA
82	Ujcf7180002070426_14331	17.5396	B6	TGTGTTCTGTGTCCGTGGTCTATGGATAAGCTCTGAACTATTGAAACTTCTCTTCAAGGTCTTTATATCTTCAAAATAACTTGCAAAGGCTAGCCATTCTTC
83	Ujcf7180002070471_7774	17.5396	B6	TTACGACACAAGATATCATTAACCTGAATAATTAAGGAAAATACCTATAGGCTTAACTAAAAGGAAAACATTAAATCTTGTAATCTAACGTAAAATAGAAAA
84	Ujcf7180001968484_792	17.5396	B6	GTCACTGATGCTGGATGCATTAGTCGTTACTACATAAGGCATGCGGAGTTGTGGGTTACCATGTGGATGCAGGATATGCTGAGATGGAGAAGGATAAACTGA
85	Ujcf7180002067742_9754	17.5396	B6	TGAAAGATCCTCTACTATTTATGAGAAGTGTTTTGATTTGATTCACTCTGATGTTTAGACAGCTCTCTGCTTATCTAGAGATAATTATAAATATCATGTCAC
86	Ujcf7180002079314_19967	17.5396	B6	GAAACAACAAATATACCAAGTTTTTGATTAAGAAATCGAAAGAGTTAAGCTTCCATATTAGGCTCACCCAGCTTGAACCAATCTATCTCACGAACCCTAAAA
87	Ujcf7180002079916_30893	17.5396	B6	GATAATTGGCCACAATGAATGATTATGAGGCATCCCAAATGGATTGAATCCATCTGTACATGATCCAAGATAAACGTTACGAGGTTCTTCGGCAAATCGGGG
88	Ujcf7180002042992_1086	17.5396	B6	TCTGAATAATAATAAGCAAGGCGATAAAACTAATTTCTATAAGCAAATATTAACACCATATATTAACATCTAGATAAAAGGATATCTTCATATAAAAAGAAA
89	Ujcf7180002071332_41102	17.5396	B6	TTTTTATGGCTGGTTCAAATGACGTGCAATATATTTTATGGAATCTTTACTTATCTCTTTATTGTATTTCAGCTAAATCTTAATCTTTGTATAGCAATAAAT
90	Ujcf7180002076588_25610	17.5396	B6	ACTCAGTTTAATATCAAACTACAAAGCGTGGTTTGCCAAAATCATAGAATAAAGGATAAGCTTTATATATATTATATTACCTGAACATGTAATATTATATTA
91	Ujcf7180002078589_10792	17.5396	B6	GGAAGGCGAGCGCACGGATCAAGGCGTCATAATTACGCCTAAAAAGGCCTAAATGGGCCTAATCACTACTGGCGCGTGCCGCGTGGTCGCGCCGGTTCGATT
92	Ujcf7180002078906_8323	17.5396	B6	GATTTCAGTCTCTAAGAATGAAGTATGAAGACTAGAAAACTAATGAGCATTACATTAAAAAGGAAAAACAAAGGGCTGAGATCATACACTTGCAATTTGTAA
93	Ujcf7180002079652_13323	17.5396	B6	GACCGTTTTTGACCCCAACAAAGATATGAATGGTATTAGCAGTTATAACATGTTCCTGTTGAGACCCCTCGATAAGCGCTTTTAGAGGATTTGACGTAGCTG
94	Ujcf7180002079991_34286	17.5396	B6	CTCCCAGTTCAGCACGAGTTTGGTGTCTTCACATCTCTGTAGGACCCTGTACAGATTTGACAAACAAGCAGAAAACGAAGATCCGTAGACAAAGAAGTCATC
95	Ujcf7180002080600_12377	17.5396	B6	CGATCGGCATGCCACTGCAAGGACGAAGATATAAACGCCCCTCTCCTCCGTGGAGGGGAGCCAGATGGTAAGCAAACAAGACCTCGTTAGTTGATATCTTGC
96	Ujcf7180002077872_23869	17.5396	B6	GCAAAATCAAATCGGCTGTAATAAACCAAAAACCTATATTTTTGATTGGTTTAAACAACATCTCCGTTTTGACATATTTATATAAAAATTACAAAGAAAAAG
97	Ujcf7180002079106_16028	17.5396	B6	AGGCCTAAATACATTCCTGCGCCACCTTCATTGTCAGTGCTAAAAATCTTCTCAATCAGTCTTCTTATTTTTGGATCTATATCTGCTCCATATGTTATCGGT
98	Ujcf7180002067255_46699	17.5396	B6	CCATTTGGTGAAGTAATCTGTCATGATCAGAATGTATTTGCGTTGGCGATAGCTTGGCATTGGTCCGATGAGATCCATCGCCCATCGCATGAATGGGTATGG
99	Ujcf7180002071576_7956	17.5396	B6	GTATAGTAATCAATCCATATTATTATTTTTTAATACTTTTGGCAAATATGTTCGATACATCATGCATAATGTATGAAATTTGGGAGTTGAGTTTTCAGAATA
100	Uscaffold_561_54826	17.5396	B6	ATCTGAATGGAGTAGCCGTATTTGATGAGGGGAAAGAGGAGGTACAGTTTATGATTAAGCGGCCCACATGTTTGATGATTGTATTCGAAGACCTGAATATGG
101	Uscaffold_850_34355	17.5396	B6	AGAACATTTTTCCAGCATGCCATATATCCACTACCCTCCCTACCTTGCTCAGAGCACTAACTTCTTGCGCCAGAACTGCAAAAGACCGAGAAGGTACGTGCA
102	Ujcf7180002064201_37179	17.5396	B6	AATCCCTTTCCAAGCATTCTATCTTGGGTCCGGGTGGACTCCGTGCACAGTGGCAGCCTCCGAAGACTGACATAAAGGTATTATTTGGCATGCTACTTTTTA
103	Ujcf7180002081202_29514	17.5396	B6	AGTCTTGTGAGCATGCAAAGTTTGGGTTTTTATATATTTTGTACAGATGACCGGAGAAAGGAGAAAACTTTGCTTTTGTTCCCGGAGAAGAGGGATTCGGTA
104	Ujcf7180002068474_17268	17.5396	B6	TCTCATTCAAACTACTTTCCAAAAAAATTGTTGGAAATAAGTTATGTTTGACTATGTTATTAACCATTTGTATGACGAAAATGAATGAGGACTGCATAGTTA
105	Ujcf7180002071345_34336	17.5396	B6	GGGCACAGTCAAGGATATTCCCAATAGTACTGACGATTTACTGCAAAAGGGAAGCAGGCACGATTTTTGTAATCAGAACTTCAAAATGGGAACATGTGAAAA
106	Uscaffold_1231_23809	17.5396	B6	CTTAATGTAAAGGAGAACAATGTGTTGGGCATGCTTGAGGAGCTTGGATGTGGAAGGAATAGTTCTCAGCCGTCCGACAACTCTTCCCACGTGTCCATTTTA
107	Ujcf7180002067942_37674	17.5396	B6	AATCCTAGGTTAACTCTCGTATGCGCCTAGGTATCTAATCCATTAGGGTTCGGGTTCTGTTAACACTCGTGCCTCTCAATTTTCCTATGATTCTAGGTTCAG
108	Ujcf7180002068518_17792	17.5396	B6	TTGATAGCTTCAACTGCAAAATCAAACATGTTTAAGATAAACAAAAAGTAATGAAGGGCCTGAGCTAGTGAAACTCTATCAGAAAGGTCATTATTACCGGTT
109	Uscaffold_1519_270	17.5396	B6	TGTATACCTATTGGTTTCATTTGCATGCTGGTCAACGCAAGAACAATCCTTTACATGTATTTAATGCAGATAAGAGCAAATGACGAATATGATAATGGTGAG
110	Ujcf7180002065459_32335	17.5396	B6	TTCTGAAAGCTTACCTCTGTTACCATTAGGCTCTCATTAAGAAAAGAAAAGAAAAGAAAAAATAGATCTTTTCATTGAAGGCTTCTTACATCCAGCTAATTC
111	Ujcf7180002076758_6540	17.5396	B6	CGTCATCCTTGCTTGTTTACCAAGTAGACACGAAGAGCACAAATCTTTACTAACGTTGACACTTAGTACTCCCTTAACTAGCTCTCTTTGCATCATTGCCTT
112	Ujcf7180002077012_23571	17.5396	B6	TTTGGTGATCGGAGTTCGGCTCTTTTCGCGAAGCTTTCCTTCGTCTTCGAAGTTTTGCTTTTTGGCTTTTGTCGTATTCGTTGGTTGTCTCTTTGGTCCTCA
113	Ujcf7180002077371_18370	17.5396	B6	GTCCCCATAAGTTGGATCTTTCCTATGTTGTCTTTCCAAACCCTATCAGCATCCACTGAATTGAGCTGTAGAAGTCCATGAGCCATCTACCATACATATATT
114	Uscaffold_1026_4507	17.5396	B6	GAAGTAGAAGCACTGCGATGGACAATGGAGAGCATGCTACAATATTCGTCATGTCAGCGCTTTGGGACAGATTGCAAGAATCTGATCGCGATGGTAAAAGGA
115	Uscaffold_530_28407	17.5396	B6	CCACTTCTCTTCGCCGCGGGTGTATATGTAATTCGATTCCAATGGCGATCGTGACGGGAGATCGCTACGTTGAGAAGCTACAGAAGTTTCTAGAAGAAGAAA
116	Uscaffold_15_19001	17.5396	B6	ATGATAAGGATCAAATGATAAAGCACAGCGAAAAGATAAACCGATTAAAAACCATTTGTATAATAAAAAAAAACATTTATATAGTAAACCCTTTCGCCAAAA
117	Uscaffold_1512_18426	17.5396	B6	TGCTTCTATGATATGGGGTAGCTTGTTATTTTTTTTTTCCTTTTGACAGTAAACGACTATTCTATTTCTCAAACTTGAAGTGTCTGGATAATCAGACCGGAT
118	Ujcf7180002070782_43652	17.5396	B6	CTTACTGATACTCCCCATTCTTTGGCATGCATTGCATCGTGATATGAAATCATGGGCATCCCTGAACATAGTAGGCCCCCAAAAACCGGCTTGGAGGACCTT
119	Ujcf7180002025429_194	17.5396	B6	CCAGACTCTCTCCACACACAGTAGGAAACCTTCAGTCAGATGCAGATTAAAAAATATTTCTTTAGTATAAACACACTAAACACACACAAAAAATAGAGGGAG
120	Ujcf7180002071410_35709	17.5396	B6	TATGCAAATTCCACATCCTTATGGCGCCCTTTTGGCATAAATTTATAACGGTCTTCTACTTCTCTTAGTCCACATCAAGCCGTTCCACATGTTCAGTAGTTT
121	Ujcf7180002071665_2611	17.5396	B6	TTAAGTTAAATTACTAACATTTTGTGTGGTTTATTCAGGGTTTTAGTGTGTTGGATGGTGCGGAGTATAATGCAAAACATGGAAAATCCATGGGCAATGTTA
122	Ujcf7180002075374_33661	17.5396	B6	TAGTTTTCCATCAGTGGAATTTTGCGTATCAGAAGATCTCCATGGATCAGAGGTTGCTGCATCTTCATTAATATCTTGAATGCAGATTCAAAGACTCAGTTG
123	Ujcf7180002080621_6349	17.5396	B6	AGATGTCTACGCATCCTTCAACGCAGCACAAATGAATTCAAAAAGAACCAGATTGGGTGATGTGTATTGTTGGAATGGAGTATTCCACAAACAAAGATCTAG
124	Ujcf7180002069471_242	17.5396	B6	AGAGAGAAGAAAAACCACTTATTGATGATATAGCTAGCTTACTTGACCAGAAATGTATGCATGCTCTCATGCAATGATGTACAATAGAAATACTGGGAATTG
125	Ujcf7180001960574_1384	17.5396	B6	GACTTGGAAAAGAATTTTCATGGTTTCATCTCTTACTCTTTCTCTTTATTTTGCAGATCTGCATTAGCCTTTGCTTTCTCCTTGTATTGATTACTTTCTGTC
126	Uscaffold_598_40266	17.5396	B6	ACTTCTTTTGCATGCCATTTCTCTTCTTCGGCTTTGTAAGTTTCCAGCTGAAGTTTCAAATCTTGGCAAAGCGCTTCCGTAGATTCCACCTTGGCCTCGAAA
127	Ujcf7180002066611_8174	17.5396	B6	TCCTAAGATTCGTATTTGATATTGTTTGAATCTTGTGGTGACATTCTGGCTTGGTTCCATCCTTTGTGCAGTTGGCCTATAACATTATCTGAGCTTGTCCCT
128	Ujcf7180002067902_37647	17.5396	B6	TCTAATCATTTATAGTACCTGAACAGATTGATAAATGTTGACTATCCTTGTAGAAATAAATCATATAATTAATAAGCTAACAACCTTACTAAAATAGAAGAA
129	Ujcf7180002076593_14479	17.5396	B6	TCACTCTCAGCTGTTTCTCAGCATAATCTGCCCTGTGCATCTTTATGAAAATCTGGACATTCAAAGCATGCCTAAAAAATATGCAGACACATAAAATCAGTC
130	Ujcf7180002079133_19590	17.5396	B6	CTTGCTAAACAGGTGATGGTTGTTTTTTTTTTTCATTTCTAAGTGTTTCGCAACTATTAACTATTTAGGATTCTACTGTTTTACTCACTTGAACCACTACTT
131	Ujcf7180002076050_11693	17.5396	B6	ATAACAATTTAAAGTCTTTGTGAGAACTCTTGTGCAAAAACTCTTTTTGCATCTCACAACTTTTCATCATGTCATTCATTCTTTCATATAACGACTCATTTA
132	Uscaffold_1344_1000	17.5396	B6	TGACGTCTTGCTGATATATTGGTGGGATATGCAGAAAAACAGTGACTGAAGAAATCAAACATAAACTTAACGTAATGGTTTAACCAAAACTCATTAGTATAT
133	Uscaffold_317_3392	17.5396	B6	ACGAATTAGTGCTTCAACTTCGGTCTCTGCACTGAGCATGATAGCTGCATCACCATTCTTGTTCTCTGCTACACTATCACCTTTGTCGAGAACAACATCATT
134	Ujcf7180002064498_14023	17.5396	B6	AATATTATTTGCTTTTTAAGGTATTTGTTTCTGCTTCTTTCCTTTGCTATTATGCATGCAATATTAAGAAGAATGCGTAGTTTGGTTTGTGATACTTCAACA
135	Ujcf7180002065015_3412	17.5396	B6	AAGACCGACGTTACAACAGTAACAATCATTAAAATGGCAAATCTCTCTTACTCTCTCTAATTATTTATATTTGTTGATGGTTGACATGCATGACACTATAAT
136	Ujcf7180002075927_13657	17.5396	B6	GATGCTCAATCACTATATCAATGGCAAACCTTATGCTTATAAAACATCTGTTTAATAGATGAATAATGAACTTCCAGTGCATATTTCAGTGGATATGGATAT
137	Ujcf7180002077627_24586	17.5396	B6	GTATCTTGAAGCTTGAAGCCTGTTCATTTATCCATCTATTTTTGTCTCTCTAGGTAATCAACAACAAAGGTTACGATGGAGCCAAGGCTGATCTGTGGTCTT
138	Ujcf7180002079871_2990	17.5396	B6	AGTCAGGAGAATTACAACGCTTGCATCGGGTATCAACGTTAATGTTTCTGATCGCCAGTAGCTCCCCTACTGGTATGGCATTTTGGAACACTTTCCACAAGA
139	Ujcf7180002081192_24274	17.5396	B6	AGTGCATGCCTAAACTAACTAACCTTCCAAACGATTCAAACCATAAAAACAAAGACTCAAATGTGTGGCGCAATAATCTATTGACAAACGGCACATCGTACA
140	Ujcf7180002076414_23284	17.5396	B6	TAAGTGTAAGATATTGTTCCTCGGTTGGAATACTAGCTCCTATGCACCTATAGGCAAGCAGTTGACACCAAGATCTCTCACTTTCAGGAATGACACCAAGCA
141	Uscaffold_1493_45004	17.5396	B6	ATGCAGTAGGCGGCTTATGGGTAGTTTTGATTCTCCTGGCATGCTATTTTACAACTGAAATACTTCGACTTTCAAGCTGCACATGGCTAAGTTATTGGGCTG
142	Ujcf7180002067053_23909	17.5396	B6	TCAATTTTCTGTATCTTCACAAAATCTTAGCAACAGAAGACTTCTCCAAAGTCTCTATCCATTCTTATATTTCACCCCCTTTCGGATCACAATGCTCTCAAA
143	Ujcf7180002024056_1242	17.5396	B6	ATCTGCAATGACGATCTCTTTTCTTTTTTAGTCATTTTTTCTTTCTTTTCTTTTATTTTCTTTTTACCTTTACGCATGCTATTAGTTTTAGGAACGTGATAT
144	Ujcf7180002065095_11358	17.5396	B6	ACCAAAACTGTTCATCTTCTCCCACATGCGACAGAGAATTACTTGAAACAAGATACGTACATGTTCTGACATCCTCATGACTATCGCTTTTGGAATCCGAGA
145	Ujcf7180002065131_14582	17.5396	B6	TGTAAGTCTGTAATGTAGTTATATAAGAAAAAGGTTGTAAAATAGACTAAAGATAAAAGTGTAGTAAAGAACCTTTTTTAGCATGCATGTTAGATGCGATCG
146	Ujcf7180002067656_16816	17.5396	B6	AAATATGTAGACAAGCATGGTCTTGGTGCAAGTAGGTGTATTTAAAGCTGTCGTTGCAGCACATTTCATTAGATTTGAGGTTCGTGTGTAAGGGTCAATTTT
147	Ujcf7180002070345_42250	17.5396	B6	AACAAATCCCTTCAGAGCTATAGTGTTTTGCGATAAAGATACTTCGTTCCTTTCTTTGATACTGCTGACGAGCAAATCGAAGGAAACTCGACCCCATGGATA
148	Ujcf7180002070785_19079	17.5396	B6	ATTGTTCTTCAAAGATCAGAGGAGTAAGTGAAACAACAAAAAATATGTAGTCCCTCGATTTATTTTCTGAATTGAAGAGGAGAAAAAGCGGATAAATATTCA
149	Ujcf7180002071289_2303	17.5396	B6	AAGAGACATAAACATAAACCGGAAAATAATCATAAAATCTGTTACCTTACACTTGATCTTATTAGATCATGTGCCTTCTCTTATTATGTTCGACCATTCCAG
150	Ujcf7180002071318_1019	17.5396	B6	TAAGATCGCTGATCTAGTATTAACATTTTATATCATTGAACTTTAATATAAAGATGAGAACTTCTCCAAATATTGTTGTTTTCTTTGAGCGTCAACAATCCT
151	Ujcf7180002075199_13383	17.5396	B6	AGATTATGTAAATATATTATACTCTTTCTAACTCGATACGCATGCACGATCATTAATATGGTTTATTCCTACACTTATATAATCAGATGATCACATTGTTGA
152	Ujcf7180002078548_4770	17.5396	B6	AAGGACATCGCTAAGAGAAAGAAATATCGAATTTCTAAAATCGAAGAGACAAGTGTATTTGATACATCACAAATAACACATAACGAAAATCTTACAAAATAA
153	Ujcf7180002078734_3178	17.5396	B6	AAAATGGAAGCCTAGGGACAAAAAACGCAGAACCAAAGTACCATATAGTCGTATGTGGTATCTACCTATAGTTGATAGACTGAAGAGAATGTATCAGAGCAA
154	Ujcf7180002080370_34212	17.5396	B6	GTGAGATAGATTGGTTCAAGCTGGATGAGCCCAATATGGGAGGTTAACCATTTCGATTTCTTAATCTTAAAAACTTGGTCTGTTTGTTGTTTCTGTTTAATT
155	Ujcf7180002080585_27337	17.5396	B6	ATATAGGTGGACCAGTCCAACCATTCCCTTCGTTAAAGAATTCAACAGAGTTCTCTAAGCTGTAAGTTATATTCCTTCTCGAAGCTGTTCCTTTCCATGCAT
156	Ujcf7180002080935_12169	17.5396	B6	GAAGTTTTATTGAGTTGGTTTGTTTATGTATGTGTGAACATGTTGGATGAATGGTGAGGGTCCTAGGTGAGGGCTAAGGACAAAGAAAGAAGAGATCAATAA
157	Ujcf7180002081367_48381	17.5396	B6	TTTCAATAGACTTTGTTTCATGATCCCTTTTTCTCATTTATCATATCAAAAGCTACTTTGCATGCATAAATATCATTGATGTCGATTTGCTTATCAGTTTCA
158	Ujcf7180002000394_485	17.5396	B6	GTGGAATATAAGCATTTTGGCATCCACGTCCAGTGCCAGGTACCTTTTTGTTTTCTTTACACAATACGAGGTATTTATAGAATATTTTATGATTTCCCCTGT
159	Ujcf7180002071769_1259	17.5396	B6	CGACCGCTTTCTCAGCTGTCAATCGAAAAATTCCCATATGGGTAGCCGTCTTCCCAATGTGCAGAGTTACCGTCAATCGATTCTTCCTTGGTGTTGTCGATC
160	Ujcf7180002024294_653	17.5396	B6	CGCGGGAAATGATTAATTTTCCCTCCATCACTCTCAAATCTATGAGGCCCAAACTTAAACAGTATATTACACTTTTATTGGGCTTTTTGGCCTAATCTAAAC
161	Ujcf7180002067195_19439	17.5396	B6	AGATTACCATCATGAAACTTGTTGATGGTTGTTCTTGAAATCTTGTCGACAGGTCGCTAAAATGTTTGCATGCATCACCTACAATGAGATTATTGTCGATTA
162	Uscaffold_1019_65467	17.5396	B6	CATATTTTGGACTAGAAAGGGAATCGGAAAATAAGAATGCATGCAGGGGGATACCAGGGATTTTCCAGAGAGGGATTCCCATACCGACAGCAACTTGGGCAG
163	Ujcf7180002071834_67670	17.5396	B6	GCGTTCTGTTCTGGGATTATAATTAAGCATGCAACAGTATAACATGAGGGCTACATCTAGGGGTGTCAAAATGGGTAAACCAAACCAAACCAATCCAAACCC
164	Uscaffold_564_10862	17.5396	B6	TAGTAACAGAAGACATCTTTAAGGCCTCCGTCCATGTTCATATTTTACCTCCTTTTGGATCACAATGCTCCTAAACACCTCCAATCACTCCATGGCACACTC
165	Ujcf7180002081226_32643	17.5396	B6	CAAGATAAGGAAATAATCTAATAAATAAGTTATCTCCTAATACAAGATAGAAAGTCCTAATTAATCCTATTGACACAAGGAAAGCTATTATAATCGAGATAA
166	Ujcf7180002070225_11377	17.5396	B6	CATTTGATCATTTCTAAATGATGATTATGCCATAGGATTTTGAAATCCATAAAGATCATAGACAAGCACTAATCTAATAGTGTTATCTGTCCGGTTTTTATC
167	Ujcf7180002081028_24541	17.5396	B6	CCAAGCTTGACATTCGCTCTTTGCATGCCTGACAAGCTCAAGAGGATCCATATCAATCCCCCTAAAGAGTTTGTCATTCTGAGCCTTCCAAATGTACCATAT
168	Ujcf7180002081189_7171	17.5396	B6	ACTCAACCGCGACATGCTTCTTGACGCTCTGGACGCCATCGAAGAGAAGTGCGACCAGGCACTCCTCCGTATCCAAAACTACCAACACCAAATCGAAAGCTA
169	Ujcf7180002076801_25889	17.5396	B6	AGATTTGAAAACAAGAAAAATCATCAATAATCATACACTTAGGAGTTCATTCTAGTAAGCAAACTAGATGCGTGCTGTATATGTAACTGCATGCACCTTGCT
170	Ujcf7180002081592_26807	17.5396	B6	CCTTGTTTTTCCCATCTCATCTTTTTCGGTTTTTATATCAGTTATTGACGCGGGATTTGCATGCTCCACCACATGGAAATATTTGGCAGAAGCTTGTAGGAG
171	Ujcf7180002077663_6303	17.5396	B6	GCATGCTACATCGATATACATTATATATATACTTACTTGTTGCGCCTTCGTCAGTAACTTCTGCGATTTGACCAAACGTGACGAACGGAAAGAAGCATGTGA
172	Ujcf7180002079460_28602	17.5396	B6	AAACTTAAAAACACGAGTGAAGAATAAAACTTGTTTATTGTATTTTTTTTAATATTTCATTTACTGAATCTAAATATGATCGTGTTTGATTTAATATGATGA
173	Ujcf7180002078213_25907	17.5396	B6	TTCTGTAAGCCTATCCAAGATAGAGTTTGCCTGTATATTTGCATCTTTGATCTTCCTTTCTTGTGTGTATTTACCAGGTGGATCTGCCACGTTTACTTGAGC
174	Ujcf7180002067147_9754	17.5396	B6	TTCTCACACATGAGTGCCAGAGGTCGTAGGTTCGACACTCTGTCGCCGGGGTGGTACTGTGCCTTACAAAAATCTTCTGCTCGCAGATGGTCTGGGTCTAAG
175	Ujcf7180002081069_30925	17.5396	B6	CCCCGGCAACGTTATGCTAGGAGTTTTCAAGGCTCCTAAGACAAATATTGTAGTATGAGTGAATGTCGAACCAGTTCTGAGGGATTCAAATCACCAAGAATA
176	Ujcf7180002068550_10245	18.5764	B6	AGCATACCTTGTACTCCCCACGGGATAGGATGCGGACTTTCCGCGGACGTCCAGGTGGGCGGCATACTGCCGGTGGAAGTAATGGAGCTCTAGTTCCAGATC
177	Uscaffold_1303_39854	18.5764	B6	TTAATAGCTGCATGCATTGCTAGAAATCAAGTCACAAAGGGCAAGACTGATGCTTTTAAGGCTAATCCCTTTTTCTTTTCTTATTGTTAACCTCTTGACTGG
178	Ujcf7180002076054_47141	18.8752	B6	ACGAGGAAACTATATGATAACCAGCGTGCATGCACAGAGTGAGTTTTTTCATACTATTGTTTGTTCATTAAATGGTTTTAACATTTTGCAACACTACAATCT
179	Ujcf7180002078118_14565	20.7734	B6	GCTTGGTCTGGTTGGCATGACGTAGTGGTCTGGACCAATGTAGACAGACGTACAGGCATGCTTCAATGGGCATGTGTTCGGTTGGAGTGATGACGGTTATGT
180	Ujcf7180001962247_460	22.42	B6	TGCGGATTGAACGTTCCAAAGCAGCTGGATCAGTAGACAAAAGTTTCTTTTTCTTTTTGCTTCTGGTTATGCTAGGCATGCACCTGAAAAGAAAAGAAAACA
181	Uscaffold_786_6683	24.6903	B6	CAGATTTCATTTCTCCTCTCCTCTTTTCTAAGTAGCATGCATTTTAACATCCTACACACAACAAAATATCATTTTTAACTAGTGTGTGATCATAAATAAAAC
182	Ujcf7180002080259_47986	27.0774	B6	AGTTATGGTTCTAGTTGGTATCAATTCATCCTTGTCATTTTTAACCATAGTGATACCACCTTTCTTTGGTACAACATGCACATGAGATATCCATTTAGAATC
183	Ujcf7180002073436_10538	30.7063	B6	AACAGTGATGTATTATGGCATGCTAGGCTAGGTCATCCTCATTCTAGAGCACTGAACCTATTGTTGCCTAATGTTTCTTTTAAAAGTGATGGCTGTAAAGCT
184	Uscaffold_1566_30642	33.7653	B6	CTACGGCTCATTTGATTTTACTCAAGCAAAAGAGCATGCTATATCTATATTAATCATTCTTGTTAATGGGTTTCACAAAGTTTTGATGTGAGACATTTACAC
185	Ujcf7180002081298_38523	35.4407	B6	TGCTATAACTTGTGATCTATTTCGAGAGTTTTCCGCAGCATGCAAGCTTGCGGGATTTCTAGAGATGCGCGAATAATAGCCAAGAGACAAAGTTTGGGATCT
186	Ujcf7180002067736_15903	36.5878	B6	TGTACAGTCAGGCCTAAGGGACGAGAGCATGCCTTGAGCAGATCAGGGACTCGGGGGTCGAGATCCCTCCGGAAACTATTGCCGCCTTCGCCGAGCAGGAAG
187	Ujcf7180002065135_1993	36.5878	B6	CGCCAAGATAGAGTGATCCACGTTATCTCGGGTGGTTCACAAGTGGGATTAGTCGCGCAGCCGCGAAGAGAAGCACCAGAAATGCCAAGAATGGCCAAGAGA
188	Ujcf7180002080546_11149	36.5878	B6	GTGGCATGCCGATACTGGAGGAACTACCCAAAGCTAACCGGAAAGGACCAGCCGTCAACAAGAAATGGATAGAGAGATAAGCTTTTATGTCGCTTCTGAGGT
189	Ujcf7180002069962_17463	38.7857	B6	CTCCAAGGACACTAACGTGACCCCAATTCCTTGCCAAAGTTGCAATGATCGAGCGGATGTTCTGTCTTCTCAACATCACAGGTCTCCCAATGAGTATGGAAC
190	Uscaffold_1477_80048	38.7857	B6	CACGTCAGAAATTCAACTCCAATACTCGCGACACGTGTCCGAATGATACTCTACGTTTTATTTAATAGTGTATTGACGGTTTGCCATATGTCCCTCCTCAAA
191	Uscaffold_25_13926	42.0583	B6	TGGTAAGAGACTGTTGGAACACACTTAAGGTCTCACACAACCTCTTTGGTGTTAATGTTGGTGTCTTGTTTTTTCTTTTCTGCAGCAAACAAAGAGAGAGCA
192	Ujcf7180001989890_113	42.0583	B6	GCAGTAATAGAACCAGTGTTTGTAGTCTCCTCTGATGGATCTAGAACACGGTGGACATGCAATCGTTGTTTCTGACAATGTGCAGCTTGGGACTTCTGCAAT
193	Ujcf7180002078888_1776	43.1566	B6	TATTCTTCCGGACTGCTGTTGGGTTGAAAGGTGAAGTTAGGATAGCATTTTTCTGGCAACTGTAGGTTGTCTTGCGAAGGTTCAATGTCGATTGACGTGCAT
194	Ujcf7180002001797_885	43.1566	B6	AAAAACCAAAAATCATGCTCAGGAAAAACCGAACCGAGCTGAGCTGAGCCAGCTCATGAGCTTTAACTTATTTTGACACCCCTACTGGGCATGCACCTGAAA
195	Ujcf7180002068023_5956	43.1566	B6	CAGGGCATCCATAACATATGAACAACACACGGCCTGCCTGTCCTAATGTGATCTAACCCATCAATCACACCAATCCAGACCCGGCCATGGCTGAATGCCCAA
196	Uscaffold_1276_57878	44.2468	B6	AATTCTCCAAGTACCATCACATAACACAAACACCCAAAGATCCTCATATGCTCCAAGGATGGCTTATACTTTTCAACACTTCAAATGGAGATTGTCCCCCCA
197	Ujcf7180002078966_17352	44.2468	B6	GCAAAGTCGTGATCTTTCCGAGTTCGATCCAACCAAAACAGAGACTTTTAAACGAAGACGGCTTCGGGATTCTTGATGGGTCAAAACCGCATGCGTATAGCT
198	Ujcf7180002079542_39893	44.7029	B6	TCAGTAAAGTTGTTATGAGCTGCATAATATAATATCCCGTTAATGCATACCCCCTTTCTGTAGTTCTGAGGAAAATGCGGTAACTCACAATCTATCTTTCTC
199	Ujcf7180001961535_43784	46.4632	B6	ATAAGCATGCTAGGAGTAAGCAAGGAGGCTTCTTGGATAAGAGGATACCGAGTCAAGAGTTTCAGCAAGGCTGCATACTTCTCAACGCTCACTAAAGGGGAA
200	Ujcf7180002071431_2043	48.4339	B6	TACTTCTATTATCTTTTAATGATTAGTCACAAAGATAATATTTTATAATGTGCTGTGATTAAGCCTTGCTTCCGGCTTTAAGTAACCACTATATATAAAGTA
201	Ujcf7180002065175_26004	48.4339	B6	CTCCACGCATTTGATGCATGCTCTCTAGGATATCGAGTTTAAGGACGTCCTATGTACTTTGGAGAGGTAGATATCTATTAATATAAAGAAAGGATTCCCTCC
202	Ujcf7180002075605_1527	48.4339	B6	AGAACGTTGCGTAGATGGCTTTACGTCCTTTTATGGTAATATAATGCTCGTCAACTTTTGTCCATATCTTCTTTTGTAGACGTCATCCCTTTTATTCTTTCT
203	Uscaffold_683_5857	48.4339	B6	CCATCTCAACATGCCTTGGATCCTTATTGGAGATTATAATACTATCCTAACTGCCTTTGAGCACTCGAGAATGCATGACTACCTGGGAGATCAGACGGGCAT
204	Ujcf7180002067004_209	48.4339	B6	TTTTTCTTTTTCAAAGTAGATATCGCATGCTATTAGGAGAATGATGATCACCTATAAAGATGGTCAATATACTTTAACATGTCTTGATGTCCCATGTAGACA
205	Uscaffold_697_1079	48.4339	B6	TGGAGAAATGGGTGTATGACTCAAGATCCACAATAATGAGACCCAATACTATGAACAGATTTGGTGTTGTCCTTGATGATTTCGGCTTTGAAAGCATGCTTC
206	Ujcf7180002077080_12758	48.4339	B6	GTTAATCTTCATAGATGGCTCAGTGGAACCAGTCCAATGTGTTCTTCAAGTCCTAAAAGAGTTTGAAGAACGTTCAAGATTGGCTGTCAGCATGCAAAAGTC
207	Uscaffold_678_36776	48.4339	B6	GGAGATGTCTCCATGTAGTAGCTCCAGGCATTTTGAGGCTCGAAACGAAATAGCCTTGGGAAAGACTTGCCTTGCTTGCTTCCCAAGTAAGCATGAACTACA
208	Ujcf7180002079304_23413	48.4339	B6	TAATATATAGCAAGGATGAAACAGAGCATGCGCAACACCTTCGTCGGGTCCTACAAGTGTTACGTGAACAAACATTGTATGCTAATCACAAGAAGTGTACAT
209	Ujcf7180002078588_13346	48.4339	B6	TCACAAGCGACTAGAGAATATATAGGAAACCGATTGTTACACTACAATAAAGAAAAAAAGTATAGGAAGGTATTTGAAACAATTACCGCTCTTTTTGTCTAA
210	Uscaffold_402_12622	48.4339	B6	ACAAGAGGGCTTCTGCTACCGGTTCACTAACCAACCGGGTTTTATCAGAGCATCTCGCTTGAAGTCACGGCCCGTTACTGACTTTGATTCACCCAGGCGTCG
211	Uscaffold_133_11315	48.4339	B6	TAATTTTCCAGAAGATGCATCATCTGGGGTTTCTACCTGATGAGGTTGCCGTTTCAAGTGTTCTTCCTTCTGTTGGAGACTCGGAGAGATTGGATATAGGGA
212	Ujcf7180002068583_18310	48.4339	B6	AACCCTATGTCTCCATTTTCTACATTATTAAAATTTTAACCAAATCAAAGACAAAATCTTAGGAGAGAAAGGTAAGTGGGGTCAATGGTGGGAGATCACTAG
213	Ujcf7180002080773_15845	48.4339	B6	ATGTGTATATATATCCAGTACGTAGATTAGGGGCATGCGATTTATGTGGTCGTGTTGAGTTGCTTTTGTCTCAAGGCTTCTCTCATCACACATTTTGAGATA
214	Uscaffold_352_32045	48.4339	B6	GTAATAGTTGCTTTCTGGGTTGGAATACGAGAGCAGATGGTGTTAATCAATGATACTGTGGAAAGACCAAATGTGTGTTGTTCCATGGTATACAATGTTTTC
215	Uscaffold_992_3524	48.4339	B6	TCTTGTCATGGAATCTATACATTCCACTCCTCAAAGTACTTGAATATCTCCCACGTGGTAGTCCTTCCGAAGCATGCTTGATGAAAATATTCGTTGCCACCG
216	Ujcf7180002067797_14364	48.4339	B6	GGCATGCATCTTTGCGTTCTATCATTGAAAGGACATTTGGATTTTGGAAAAAGAAATAGAGGATTATTTGTGACTTTCCAAGATATAATATTGAAGTGCAGA
217	Ujcf7180002080147_25447	48.4339	B6	AGAGTATCCAACAAATCTTTGGAAGTTTCAACCCCACTATAAACACTGAGCAGTTGGTTCACCAAATGGTTTTGAATGTAACTTTTGCATAAGAACTCACCA
218	Uscaffold_71_9768	48.4339	B6	GTGGGTCAACGTGGGCTTGCTTGTTTGACCAGAGCACAGTGAAAGTTAACACCGTACAAGTTTCAAACACGTTCTGGTTGTGGTCCTGTCGATCGACTCTGC
219	Ujcf7180002069583_38464	48.4339	B6	ATTAAGAAGGATTGTGTGTTTCTTTGATCGCATCTTTTCCAACAATATTCCAACAAGTATGATAAATCCTTGGTATTAAACCGTCGGTGCACAATCAGATTC
220	Ujcf7180002058468_422	48.4339	B6	ATTTTGTTCTTAGATTCTAGAAGATACAAAGAGATTTGTGATTGGAACTTCATTATTTGTTTCTCTATCTATCTATCTATTAGTTTCTTTCATCTTGTTGCT
221	Ujcf7180002071616_11347	48.4339	B6	TGTAATCGTGGAAGCATGTCTGCGCCAAACTTTCGTGAAATGTGCAAGAACGTGTATCAAATGTCAACGAACAGCTTGTTATCTTTATTTTCTCAAGTTCGT
222	Ujcf7180002072126_23918	48.4339	B6	TAGTAACGGATCGAAACCGAAGAGAATTCAAAGGCGAACACCATGGAATACAGAGAAATGCAAGCTTAGAGAGGAGTCACAATCACAACCGCTCAATCAAAG
223	Ujcf7180002078750_2259	48.4339	B6	CGTGTGAATGTAGAGGGAAGAGTACGAGTTGTTATCTCGTAATCTATCCTTGGGTGAACTGCTATAGTCGTGACCTGTTTCGAGAGTTTTTCGCAGCATGCA
224	Ujcf7180002070027_6598	48.4339	B6	ATTCCTTGTAAAAAGTGGAAAACGTGGCTGTGTTATTGATTTGGAACATGGAAAGTGTGACTGTGGTGTCTATCCAGTTGAGAAGATACCTTGCTCGCATGC
225	Ujcf7180002076282_11533	48.4339	B6	GAATCGTGCCCTGCTCCACAATAGCATGCTGCTATTAATCCTGGATCATCCCCAATCTCTATGTAGGGCATCTATGTCTTGACAACTCAAACTGGATCATAG
226	Ujcf7180002079545_25443	48.4339	B6	ATTCATGTTTGTATTACAATAATACATGTTTAACCTTTTCATATAAATATGCATGAGCACATTACGATAAGCATGCTTTTGGCAATAAACAACATATGCAAT
227	Ujcf7180002064421_19263	48.4339	B6	ACATGATCCGATCCATAAGAGCATGCAAAACAGCTGCGGAGGAGCGTGGCGTTGTGAGAAAAGAGTGTGCTGATATCAGAGCATCCATTAATGAAAACGACC
228	Uscaffold_894_7088	48.4339	B6	TGAACTGGCGGCCAATAAAAGATATTACACATAAAAACGACATACAGTTGGTTATTCTAGACTCTAAACGACATCAAATGAAACCGCATGCAGTAGAGTTGC
229	Ujcf7180002078048_25874	48.4339	B6	CGACAAAAGTCATTGATTCATCTTCTAGATTTATTCTATGCATGCACTAATCAGGTGATAAGCTAGGAATGTCAGCTAGAGAATACTCTAATGTCTTACGAT
230	Ujcf7180002077764_14945	48.4339	B6	CCCTTTGACTGTTTCAGCTCAGTCTTCACAACACGGACGCTATAGAAAATCTAAATATGTGAACTTTGAAACTAACTTAAATGTGTGCCAAAAATCCAATGC
231	Ujcf7180002069302_219	48.4339	B6	GAGCGGCAGAATGCGAGTTCCGAACAGGTACCGCGAGCAGTCTCGCCTAGGGAGACGAAGTACTGTCTCTGCAAAACTATAATCCAGGTTTACGAGGTCCAG
232	Ujcf7180002065203_20444	52.3316	B6	AAAGACCATAAACCGGCTCATCAGGAATCCAATTATTTCGCTGCATCTCAGTGAAAAAAGCCTCTGCTTCCTCGAGATATCCACAGTGTCCAAGCACCTCCA
233	Ujcf7180002070553_22637	52.3316	B6	ACATTATTTTGAAACAGAAATAGTATATCATAATACATAGATAAGAGTAAAAAAAAATGGAAAGTAGCAGAGATGGAAAAAAAGATAAGCATGCAGAGTTAT
234	Uscaffold_144_31003	52.3316	B6	AAACTAGCTTAGATCAAAGCACAGGAAATTAATGGACTAAGGGATCAAAGGTAACTAGAAGGATTGTTTGGTTTTAAGTCTTAGATTTCTTCACCACTTTCC
235	Ujcf7180002070188_42537	56.7356	B6	ACATTGGAGATACCCTACTTAACAACTGTGGTCCTTGGTCGTTGATAGCAGCCTTGTAAGAATAATCCATTTGCTTTTGAGTTTATGATGGACCTAAAAAAG
236	Uscaffold_1465_11849	56.7356	B6	TTTCTCTATTAATCCTGAATTTATCTTGCCAACACGAAATTTATCATGAATCGGACTAAGTAAGAGTTCAAGTTGCTAGCCTAGAACACAATGGCAGACTTT
237	Uscaffold_292_26403	56.7356	B6	TGATTCCTTGTTCATTGAGATATATCCGACCACGTATATTCAAATCCTGTAATGTTAAAATAACAAAAAAGAAAAGAAAAGATTTCAATTAAATGAAACAAA
238	Ujcf7180002075320_20285	56.7356	B6	CGTGAGCATGCGCATACACTCTTCGGCATCTTGCCACAAGGCTTGTCTCGTGGCTAGTCACCTAAATATGCAGAACGAACCATTATTCCAAGCCAAGTAACA
239	At1g17330(1g136AJ)	61.0944	B6
240	Ujcf7180002077239_9026	61.0944	B6	CCCATAATTTTGTCATACAGACCGGTGAAAGTTTCCCTTATTTTCTTATGTAGGTTGTCCAGTTGATGTTGCTTGATTGCAAGCGTGCCACTGCCTTATTTA
241	Ujcf7180001961097_12788	61.0944	B6	CATACAAAAAGCGATAAGTGAATACAGGTAACTCATTTTCCTGATTACAGTAGTGCAACCTGTTTATGTTTTCTATGACTTGATGAACCCATAGTTTTTCTA
242	Ujcf7180002071372_28330	61.0944	B6	GATATTTTCTCCTCTTTATATATATCATATATAGTATTTATTTTGCATACGTATTTTATTATAGTTTTCAAAAGATTAAAATGCGCCGCCACATGACAGCAT
243	Uscaffold_914_21666	61.0944	B6	CTAGACCAAACGGATCCATAATCATGTCGGAACGCCTCGGTTTCCAGTCGAGCATCATCCACTGTTTCTCAGCCGCTAGGAAGACGGTCGTAATGGCGGCGA
244	Uscaffold_194_32907	64.3485	B6	CAATTATCTGAGCATAGAGATTCACCCCACCGTTTAACCCCATCTCCTTATCAGCCTCACCAATCTTGAGAATGTTCTCAAGCCCCTCTAAGCACACTGTCA
245	Uscaffold_1217_30681	64.3485	B6	AAATCTACAAACATAACTACCTCCGCAGGAGTTCCCGAGCTGGAAGTGAAAGTTGAAGGCATCCCGCAGCCTAGCACAAGCATGCAATGGCCACCTTATCCA
246	Ujcf7180002080122_16436	65.4356	B6	TAAAACTTGTCACAAAGTGGGAAATAATTGACTAAAAATAGTGAGTTAGTAACATGTTGGATATTAGTTTGTAATATTCTCCCTCATGACTTCTCCTTAAGT
247	Ujcf7180002080187_49104	65.4356	B6	TAACAGAATTAGGACTCAGCAAAGAAACTGCCACATGTTATAATTTTCTTTTGAAACAGGGAGATACAGATGAGCTTACTAGCAGGTTTTGAGGCTTAATAT
248	Ujcf7180002064339_20212	65.4356	B6	ACTAAATGTTTACTTTGTTTTCAATATTTAGTGATTTTCCAAAGTTATACGTGTTTCGATTAAGATCATACATGCAAATAATTTGAGAATGATTAATTTCCG
249	Ujcf7180002065109_12280	67.5981	B6	AAGTAGAGATTGCTCCTCGCGCATGCACGGGATGTGTTCAACTTTTTTTAAAAAAAATCATATTTTTTATGGGTATGTATGTTTTCCTTCTTAAATGTTAAA
250	Ujcf7180002080116_9191	67.7195	B6	CCGGTGAAGAGACGGTTTCTCCGTCGTAGGATTGAATCAGATCCATCTCTCGATTTTGATTGATAGATTTGCGCCACACTGTTTTTCTGAGAGTTTTTTTTA
251	Ujcf7180002068593_10585	67.7195	B6	CTGAGTCGATGTATGCCTTCCGGAAGCATGCGTGTTCACTATCTCACCCCCACACTCCACTGTTTCGGCATATTCGGTTAGGAGGGTGAAAAGGAATGATGG
252	Ujcf7180001960765_4002	67.7195	B6	TCGACTTTTACCAATTAACTAAAGTTTGACCTTATTCAAACATATATGACCGAAAACTTATGCTGTCTTTTATCCAATCATCCACTGTGTTGTTTCTCCCTT
253	Ujcf7180002071257_13674	67.7195	B6	TCCCTGAGACAAGAAAGTACACAAAGTAAGATAATGACATATTACAGATGGACTGGTAAACAGAACTCAAGACTAGTTTTATTTTACCAGCAACATTGGCGA
254	Uscaffold_679_47113	67.7195	B6	TGGAGCATGGAAGCTGGCAACTAGGAACAGGCGTCCCACATGGTAGTGGTGGAGGAATTGAAGTATTTCCACACGCACACGTTAGATCTGTGAATATCATCT
255	Ujcf7180002069686_218	67.842	B6	AAAAAGAATAATTTTCAACTTTTAAACAAAAATTGAACACCTAAAATGTGTTAAATCTGAAAACATTATTAAATATCTTGTGGAACACCAGCTTTTCATAAT
[truncated: 937 more rows]
