# Supplementary material for: A chromosome‐scale assembly of allotetraploid Brassica juncea (AABB) elucidates comparative architecture of the A and B genomes
Source: Plant Biotechnol J. 2020 Dec 30;19(3):602–14. doi: 10.1111/pbi.13492 (PMC7955877; doi:10.1111/pbi.13492)
Supplement: Supplementary file 6 — Table S18. A catalogue of the genes predicted on different pseudochromosomes of Brassica juncea Varuna and their orthologues in Arabidopsis thaliana (along with their respective gene blocks) and B. rapa Chiifu, and homoeologs in the A or the B genome of B. juncea. Table S19. Blockwise number of genes retained in the three constituent paleogenomes of the A and B genomes of Brassica juncea. Table S20. Divergence analysis between A. thaliana and the constituent paleogenomes of the A and B genomes of Brassica juncea, based on synonymous nucleotide substitutions in genes. Table S21. Genomic block fragmentation patterns in the A and B genomes of Brassica juncea Varuna. Table S22. Ancient gene block associations described in the published studies as summarized by Lysak et al. (2016). The gene block associations in the A and B genomes of Brassica juncea reported in this study and C genome of B. oleracea using the assembly of Belsar et al (2018). Table S23. Gene block associations between the ancestral paleogenomes that constituted the A, B genomes of B. juncea, and the C genome of B. oleracea. Red, green and blue colour represents the LF, MF1 and MF2 paleogenomes, respectively. [file PBI-19-602-s001.xlsx]

## Sheet: Sheet1
Table S18 | A catalogue of the genes predicted on different pseudochromosomes of Brassica juncea Varuna and their orthologs in Arabidopsis thaliana (along with their respective gene blocks) and B. rapa Chiifu, and homoeologs in the A or the B genome of B. juncea.
Column A – gene blocks as identified in A. thaliana; Column B – A. thaliana orthologs with gene ids; Column C – predicted B. juncea genes with the assigned gene id; Column D – physical belongs (LF, MF1, MF2); Column F – expression status of the predicted B. juncea genes. position of the genes on the pseudochromosomes;
Column E – paleogenome to which the gene (“Expressed” means that the gene was found in the transcriptome analysis carried out in this study or the other studies – blank box represents – expression not reported); Column G – homoeolog of the gene described in Column C in the A or the B genome of B. juncea.
	A. thalina ortholog	Gene name	Physical position	Paleogenome belongs to	B.rapa ortholog	Expression pattern	Homoeologous gene
-		A01_g1.t1	A01|1849-5281|-	LF	-	expressed	-
-	-	A01_g2.t1	A01|6114-11021|-	LF	-	expressed	-
U	AT4G38220	A01_g3.t1	A01|11854-15561|-	LF	Bra011902	expressed	B02_g7.t1
U	AT4G38210	A01_g4.t1	A01|15666-17190|+	LF	Bra011901	expressed	-
U	AT4G38190	A01_g5.t1	A01|19886-23600|+	LF	Bra011900	expressed	-
U	AT4G38400	A01_g6.t1	A01|24296-26141|-	LF	Bra011899	expressed	B02_g11.t1
U	AT4G38460	A01_g7.t1	A01|27026-28864|+	LF	Bra011898	expressed	B02_g12.t1
-	-	A01_g8.t1	A01|29016-30617|+	LF	-	expressed	-
U	AT4G38470	A01_g9.t1	A01|33426-37120|+	LF	Bra011897	expressed	B02_g13.t1
-	-	A01_g10.t1	A01|37139-37861|-	LF	-	expressed	B02_g14.t1
U	AT4G38660	A01_g11.t1	A01|38609-40921|-	LF	Bra011896	expressed	B02_g15.t1
U	AT4G38700	A01_g12.t1	A01|71937-72691|-	LF	Bra011895	expressed	B02_g16.t1
U	AT4G38770	A01_g13.t1	A01|76103-77951|-	LF	Bra011893	expressed	-
-	-	A01_g14.t1	A01|87456-88554|+	LF	-	expressed	-
-	AT4G38880	A01_g15.t1	A01|92956-94777|+	LF	Bra011888	expressed	B02_g18.t1
-	AT4G38890	A01_g16.t1	A01|94826-97771|-	LF	Bra011887	expressed	B02_g19.t1
-	AT4G38910	A01_g17.t1	A01|97840-105361|-	LF	Bra011886	expressed	B02_g20.t1
-	AT4G38970	A01_g18.t1	A01|105522-111211|-	LF	Bra011884	expressed	B02_g22.t1
-	-	A01_g19.t1	A01|112549-115791|-	LF	Bra011881	expressed	B02_g24.t1
-	-	A01_g20.t1	A01|117136-118650|+	LF	-		-
-	AT4G39030	A01_g21.t1	A01|122946-126213|+	LF	Bra011880	expressed	B02_g25.t1
-	AT4G39070	A01_g22.t1	A01|127587-129401|-	LF	Bra011879	expressed	B02_g28.t1
-	AT4G39080	A01_g23.t1	A01|132876-139970|+	LF	Bra011878	expressed	B02_g29.t1
-	AT4G39090	A01_g24.t1	A01|140914-147831|-	LF	Bra011877	expressed	B02_g30.t1
-	AT4G39130	A01_g25.t1	A01|147931-152821|-	LF	Bra011874	expressed	B02_g32.t1
-	AT4G39150	A01_g26.t1	A01|153325-155741|-	LF	Bra011872	expressed	B02_g34.t1
-	AT4G39200	A01_g27.t1	A01|155946-156883|+	LF	Bra011871	expressed	B02_g36.t1
-	AT4G39250	A01_g28.t1	A01|157292-157951|-	LF	Bra011870		B02_g37.t1
-	AT4G39260	A01_g29.t1	A01|160226-161261|-	LF	Bra011869	expressed	B02_g38.t1
-	AT4G39300	A01_g30.t1	A01|161696-163250|+	LF	Bra011868	expressed	B02_g39.t1
-	AT4G39320	A01_g31.t1	A01|163936-164890|+	LF	Bra011867	expressed	B02_g40.t1
-	AT4G39340	A01_g32.t1	A01|164967-165531|-	LF	Bra011866		B02_g42.t1
-	AT4G39350	A01_g33.t1	A01|173193-174101|+	LF	Bra011865	expressed	B02_g45.t1
-	AT4G39360	A01_g34.t1	A01|175053-175606|+	LF	Bra011864	expressed	B02_g46.t1
-	-	A01_g35.t1	A01|176933-185094|+	LF	-	expressed	-
-	AT4G39390	A01_g36.t1	A01|186663-188715|+	LF	Bra011863	expressed	B02_g47.t1
-	-	A01_g37.t1	A01|192393-193243|+	LF	-	expressed	-
-	AT4G39400	A01_g38.t1	A01|194783-201312|+	LF	Bra011862	expressed	B02_g48.t1
-	AT4G39410	A01_g39.t1	A01|203763-206408|-	LF	Bra011861	expressed	B02_g49.t1
-	AT4G39450	A01_g40.t1	A01|212603-228201|+	LF	Bra011860	expressed	B02_g50.t1
-	AT4G39480	A01_g41.t1	A01|228425-230738|-	LF	Bra011859	expressed	B02_g51.t1
-	AT4G39520	A01_g42.t1	A01|231312-234368|-	LF	Bra011858	expressed	B02_g53.t1
-	AT4G39540	A01_g43.t1	A01|235373-237372|+	LF	Bra011857	expressed	B02_g54.t1
-	-	A01_g44.t1	A01|250473-251074|+	LF	Bra011850	expressed	-
-	-	A01_g45.t1	A01|251683-256473|+	LF	Bra011849	expressed	B02_g55.t1
-	-	A01_g46.t1	A01|258003-259141|+	LF	Bra011848	expressed	B02_g56.t1
-	-	A01_g47.t1	A01|259263-260836|+	LF	Bra011847	expressed	-
-	AT4G39640	A01_g48.t1	A01|260963-264972|+	LF	Bra011846	expressed	B02_g57.t1
-	AT4G39630	A01_g49.t1	A01|265043-265918|-	LF	Bra011845		B02_g58.t1
-	-	A01_g50.t1	A01|266573-269767|+	LF	-	expressed	-
-	AT4G39660	A01_g51.t1	A01|270923-273440|+	LF	Bra011843	expressed	B02_g61.t1
-	-	A01_g52.t1	A01|275673-276158|+	LF	-	expressed	B02_g62.t1
-	AT4G39680	A01_g53.t1	A01|276219-279008|-	LF	Bra011842	expressed	B02_g63.t1
-	AT4G39690	A01_g54.t1	A01|279133-280784|+	LF	Bra011841	expressed	B02_g64.t1
-	AT4G39700	A01_g55.t1	A01|282503-283568|+	LF	Bra011840	expressed	B02_g65.t1
-	AT4G39710	A01_g56.t1	A01|283769-285878|-	LF	Bra011839	expressed	B02_g66.t1
-	AT4G39720	A01_g57.t1	A01|287586-288798|-	LF	Bra011838	expressed	B02_g67.t1
-	AT4G39740	A01_g58.t1	A01|298376-299848|-	LF	Bra011837	expressed	B02_g68.t1
-	AT4G39770	A01_g59.t1	A01|306614-308908|-	LF	Bra011835	expressed	B02_g70.t1
-	AT4G39780	A01_g60.t1	A01|320932-322138|-	LF	Bra011833	expressed	B02_g72.t1
-	AT4G39790	A01_g61.t1	A01|324845-330944|-	LF	Bra011832	expressed	B02_g73.t1
-	AT4G39795	A01_g62.t1	A01|333679-334698|+	LF	Bra011831	expressed	B02_g74.t1
-	AT4G39800	A01_g63.t1	A01|335835-338714|-	LF	Bra011830	expressed	B02_g75.t1
-	-	A01_g64.t1	A01|340309-341464|+	LF	-		-
-	-	A01_g65.t1	A01|342649-343624|+	LF	-	expressed	-
-	AT4G39820	A01_g66.t1	A01|344641-348024|-	LF	Bra011829	expressed	B02_g76.t1
-	AT4G39840	A01_g67.t1	A01|350669-352318|+	LF	Bra011828	expressed	B02_g78.t1
-	AT4G39860	A01_g68.t1	A01|353269-355273|+	LF	Bra011827	expressed	B02_g79.t1
-	AT4G39870	A01_g69.t1	A01|355739-357771|+	LF	Bra011826	expressed	B02_g80.t1
-	AT4G39880	A01_g70.t1	A01|357889-358808|+	LF	Bra011825	expressed	B02_g81.t1
-	AT4G39900	A01_g71.t1	A01|359021-360614|-	LF	Bra011824	expressed	B02_g82.t1
-	AT4G39910	A01_g72.t1	A01|361738-364244|-	LF	Bra011823	expressed	B02_g83.t1
-	AT4G39940	A01_g73.t1	A01|365059-366863|+	LF	Bra011822	expressed	B02_g84.t1
-	AT4G39950	A01_g74.t1	A01|371679-373845|+	LF	Bra011821	expressed	B02_g85.t1
-	-	A01_g75.t1	A01|374169-376565|+	LF	-	expressed	B02_g86.t1
-	AT4G39960	A01_g76.t1	A01|377289-380003|+	LF	Bra011820	expressed	B02_g88.t1
-	-	A01_g77.t1	A01|380053-381304|-	LF	-	expressed	-
-	AT4G39980	A01_g78.t1	A01|390839-393157|+	LF	Bra011819	expressed	B02_g89.t1
-	AT4G39990	A01_g79.t1	A01|393689-394574|+	LF	Bra011818	expressed	B02_g90.t1
-	-	A01_g80.t1	A01|401589-402305|+	LF	-	expressed	-
-	AT4G40000	A01_g81.t1	A01|402342-405904|-	LF	Bra011817		B02_g91.t1
-	-	A01_g82.t1	A01|406427-410024|-	LF	-		-
-	-	A01_g83.t1	A01|410546-417284|-	LF	Bra011816	expressed	-
-	AT4G40020	A01_g84.t1	A01|418701-420854|-	LF	Bra011814	expressed	B02_g102.t1
-	-	A01_g85.t1	A01|420993-422634|-	LF	-	expressed	B02_g103.t1
-	AT4G40042	A01_g86.t1	A01|423099-423583|+	LF	Bra011812	expressed	B02_g104.t1
-	AT4G40045	A01_g87.t1	A01|423604-424574|-	LF	Bra011811	expressed	B02_g105.t1
-	AT4G40050	A01_g88.t1	A01|424777-427664|-	LF	Bra011810	expressed	-
-	AT4G38940	A01_g89.t1	A01|431279-432250|+	LF	Bra011809	expressed	-
-	AT4G40060	A01_g90.t1	A01|436582-438154|-	LF	Bra011808	expressed	B02_g107.t1
-	AT4G40080	A01_g91.t1	A01|440339-441806|+	LF	Bra011807	expressed	B02_g108.t1
-	AT4G40090	A01_g92.t1	A01|442031-442644|-	LF	Bra011806	expressed	B02_g109.t1
U	AT4G38060	A01_g93.t1	A01|445799-447257|+	LF	Bra011805	expressed	B02_g110.t1
U	AT4G38050	A01_g94.t1	A01|447479-450992|+	LF	Bra011804	expressed	B02_g112.t1
U	AT4G38040	A01_g95.t1	A01|451019-452874|-	LF	Bra011803	expressed	B02_g113.t1
U	AT4G38030	A01_g96.t1	A01|455519-459249|+	LF	Bra011802	expressed	B02_g114.t1
U	AT4G38020	A01_g97.t1	A01|459356-460674|-	LF	Bra011801	expressed	B02_g115.t1
U	AT4G38000	A01_g98.t1	A01|463867-464784|-	LF	Bra011800	expressed	B02_g118.t1
U	AT4G37970	A01_g99.t1	A01|467708-469424|-	LF	Bra011799	expressed	B02_g119.t1
-	-	A01_g100.t1	A01|471018-474074|-	LF	Bra011798	expressed	B02_g120.t1
U	AT4G37930	A01_g101.t1	A01|481789-488449|+	LF	Bra011796	expressed	B02_g121.t1
U	AT4G37920	A01_g102.t1	A01|488629-490583|+	LF	Bra011795	expressed	B02_g122.t1
U	AT4G37910	A01_g103.t1	A01|490679-493383|+	LF	Bra011794	expressed	B02_g123.t1
U	AT4G37880	A01_g104.t1	A01|493599-495114|-	LF	Bra011793	expressed	B02_g124.t1
U	AT4G37870	A01_g105.t1	A01|498399-502228|+	LF	Bra011792	expressed	B02_g125.t1
U	AT4G37860	A01_g106.t1	A01|502489-504458|+	LF	Bra011791	expressed	B02_g126.t1
U	AT4G37850	A01_g107.t1	A01|513316-515241|+	LF	Bra011790	expressed	B02_g127.t1
U	AT4G37840	A01_g108.t1	A01|519996-523362|+	LF	Bra011789	expressed	B02_g128.t1
-	-	A01_g109.t1	A01|524334-526411|-	LF	-	expressed	-
U	AT4G37830	A01_g110.t1	A01|527206-528420|+	LF	Bra011788	expressed	B02_g129.t1
U	AT4G37810	A01_g111.t1	A01|532059-532881|-	LF	Bra011787	expressed	B02_g130.t1
-	-	A01_g112.t1	A01|537436-538252|+	LF	-	expressed	-
U	AT4G37790	A01_g113.t1	A01|547015-548481|-	LF	Bra011786	expressed	B02_g131.t1
U	AT4G37780	A01_g114.t1	A01|559106-560494|+	LF	Bra011785	expressed	B02_g132.t1
U	AT4G37770	A01_g115.t1	A01|566186-568131|-	LF	Bra011784	expressed	B02_g133.t1
U	AT4G37760	A01_g116.t1	A01|575840-578471|-	LF	Bra011783	expressed	B02_g134.t1
U	AT4G37750	A01_g117.t1	A01|580955-583851|-	LF	Bra011782	expressed	B02_g135.t1
U	AT4G37740	A01_g118.t1	A01|599656-602013|+	LF	Bra011781	expressed	B02_g136.t1
U	AT4G37730	A01_g119.t1	A01|602632-603511|-	LF	Bra011780	expressed	B02_g137.t1
U	AT4G37680	A01_g120.t1	A01|607191-609411|-	LF	Bra011779	expressed	B02_g138.t1
U	AT4G37670	A01_g121.t1	A01|610646-613348|+	LF	Bra011778	expressed	B02_g139.t1
U	AT4G37650	A01_g122.t1	A01|615038-617311|-	LF	Bra011777	expressed	B02_g141.t1
U	AT4G37610	A01_g123.t1	A01|622556-624381|+	LF	Bra011776	expressed	B02_g142.t1
U	AT4G37580	A01_g124.t1	A01|627624-629661|-	LF	Bra011775	expressed	B02_g143.t1
U	AT4G37550	A01_g125.t1	A01|637824-640341|-	LF	Bra011774	expressed	B02_g145.t1
-	-	A01_g126.t1	A01|640494-642831|-	LF	-	expressed	-
U	AT4G37540	A01_g127.t1	A01|646296-647544|+	LF	Bra011772	expressed	B02_g147.t1
U	AT4G37520	A01_g128.t1	A01|649810-652261|-	LF	Bra011771		-
-	-	A01_g129.t1	A01|653136-654711|-	LF	-	expressed	B02_g148.t1
U	AT4G37510	A01_g130.t1	A01|658256-659612|+	LF	Bra011770	expressed	B02_g150.t1
-	-	A01_g131.t1	A01|659796-661146|+	LF	-	expressed	-
U	AT4G37490	A01_g132.t1	A01|661526-663554|+	LF	Bra011769	expressed	B02_g151.t1
-	-	A01_g133.t1	A01|663637-664271|-	LF	-		B02_g152.t1
U	AT4G37460	A01_g134.t1	A01|666966-675004|+	LF	Bra011768	expressed	B02_g153.t1
U	AT4G37450	A01_g135.t1	A01|676496-677417|+	LF	Bra011767	expressed	B02_g154.t1
U	AT4G37445	A01_g136.t1	A01|679686-684766|+	LF	Bra011766	expressed	-
U	AT4G37440	A01_g137.t1	A01|684807-685631|-	LF	Bra011764		-
-	-	A01_g138.t1	A01|685826-687435|+	LF	-	expressed	-
-	-	A01_g139.t1	A01|689969-691961|-	LF	-	expressed	-
-	-	A01_g140.t1	A01|694786-696468|+	LF	Bra011763		-
U	AT4G37420	A01_g141.t1	A01|705273-707251|-	LF	Bra011760	expressed	B02_g156.t1
-	-	A01_g142.t1	A01|733444-735871|-	LF	-	expressed	-
-	-	A01_g143.t1	A01|737966-738921|+	LF	-		-
-	-	A01_g144.t1	A01|739816-746778|+	LF	Bra011757	expressed	B02_g158.t1
U	AT4G37300	A01_g145.t1	A01|757070-757921|-	LF	Bra011754	expressed	B02_g159.t1
U	AT4G37295	A01_g146.t1	A01|758583-759141|-	LF	Bra011753	expressed	-
U	AT4G37290	A01_g147.t1	A01|762606-763168|+	LF	Bra011752	expressed	B02_g160.t1
U	AT4G37280	A01_g148.t1	A01|763396-770467|+	LF	Bra011751	expressed	B02_g161.t1
U	AT4G37260	A01_g149.t1	A01|770573-771731|-	LF	Bra011749	expressed	B02_g162.t1
U	AT4G37250	A01_g150.t1	A01|790746-793687|+	LF	Bra011747	expressed	B02_g163.t1
U	AT4G36880	A01_g151.t1	A01|793864-795981|-	LF	Bra011746	expressed	B02_g164.t1
U	AT4G36890	A01_g152.t1	A01|799207-803461|-	LF	Bra011745	expressed	B02_g165.t1
U	AT4G36900	A01_g153.t1	A01|811016-811971|+	LF	Bra011744	expressed	B02_g166.t1
U	AT4G36910	A01_g154.t1	A01|814593-819191|-	LF	Bra011743		-
U	AT4G36920	A01_g155.t1	A01|821276-823956|+	LF	Bra011741	expressed	B02_g168.t1
-	-	A01_g156.t1	A01|832126-833843|+	LF	-	expressed	-
U	AT4G36930	A01_g157.t1	A01|838696-839693|+	LF	Bra011740	expressed	B02_g169.t1
-	-	A01_g158.t1	A01|843747-845681|-	LF	-		-
-	-	A01_g159.t1	A01|845826-847485|+	LF	-	expressed	-
U	AT4G36950	A01_g160.t1	A01|848559-849951|-	LF	Bra011739	expressed	B02_g170.t1
-	-	A01_g161.t1	A01|852874-856981|-	LF	-		-
U	AT4G36960	A01_g162.t1	A01|857096-858444|+	LF	Bra011738		B02_g172.t1
U	AT4G36970	A01_g163.t1	A01|858707-860741|-	LF	Bra011737	expressed	B02_g173.t1
U	AT4G36980	A01_g164.t1	A01|862583-866001|-	LF	Bra011736	expressed	B02_g174.t1
U	AT4G36990	A01_g165.t1	A01|870286-871557|+	LF	Bra011735	expressed	B02_g175.t1
-	-	A01_g166.t1	A01|872215-873581|-	LF	-		-
U	AT4G37000	A01_g167.t1	A01|874006-876970|+	LF	Bra011734	expressed	B02_g176.t1
U	AT4G37040	A01_g168.t1	A01|878766-880932|+	LF	Bra011733	expressed	B02_g177.t1
U	AT4G37050	A01_g169.t1	A01|880935-883571|-	LF	Bra011732	expressed	B02_g178.t1
-	-	A01_g170.t1	A01|885164-887831|-	LF	Bra011731	expressed	B02_g179.t1
-	-	A01_g171.t1	A01|888411-892111|-	LF	-	expressed	-
-	-	A01_g172.t1	A01|898468-899611|+	LF	-		-
U	AT4G37080	A01_g173.t1	A01|899738-903161|+	LF	Bra011729	expressed	B02_g182.t1
U	AT4G37090	A01_g174.t1	A01|903228-904837|+	LF	Bra011728	expressed	B02_g184.t1
-	-	A01_g175.t1	A01|904908-906247|+	LF	Bra011727	expressed	-
U	AT4G37100	A01_g176.t1	A01|906312-909413|-	LF	Bra011726	expressed	B02_g185.t1
U	AT4G37110	A01_g177.t1	A01|911048-912893|-	LF	Bra011725	expressed	B02_g186.t1
-	-	A01_g178.t1	A01|914318-916284|+	LF	Bra011724	expressed	B02_g187.t1
U	AT4G37130	A01_g179.t1	A01|916898-919162|+	LF	Bra011723	expressed	B02_g188.t1
U	AT4G37140	A01_g180.t1	A01|919285-920463|-	LF	Bra011722	expressed	B02_g189.t1
U	AT4G37170	A01_g181.t1	A01|922076-925293|-	LF	Bra011721	expressed	B02_g190.t1
-	-	A01_g182.t1	A01|925448-931726|+	LF	-		-
U	AT4G37180	A01_g183.t1	A01|934758-936343|+	LF	Bra011720	expressed	B02_g191.t1
U	AT4G37200	A01_g184.t1	A01|937451-938983|-	LF	Bra011719	expressed	B02_g192.t1
U	AT4G37210	A01_g185.t1	A01|939158-941385|+	LF	Bra011718	expressed	B02_g193.t1
U	AT4G37235	A01_g186.t1	A01|941548-943279|+	LF	Bra011717	expressed	B02_g194.t1
-	-	A01_g187.t1	A01|948609-950683|-	LF	-		-
U	AT4G37240	A01_g188.t1	A01|951138-953003|+	LF	Bra011715	expressed	B02_g195.t1
U	AT4G35910	A01_g189.t1	A01|953708-956647|+	LF	Bra011714	expressed	B02_g196.t1
U	AT4G36870	A01_g190.t1	A01|956669-963403|-	LF	Bra011713	expressed	B02_g197.t1
U	AT4G36860	A01_g191.t1	A01|968148-973128|+	LF	Bra011712	expressed	B02_g198.t1
U	AT4G36850	A01_g192.t1	A01|978198-981963|+	LF	Bra011711	expressed	B02_g199.t1
U	AT4G36820	A01_g193.t1	A01|982655-983903|-	LF	Bra011710	expressed	B02_g200.t1
U	AT4G36810	A01_g194.t1	A01|985672-987113|-	LF	Bra011709	expressed	B02_g201.t1
U	AT4G36800	A01_g195.t1	A01|987888-989432|+	LF	Bra011708	expressed	B02_g202.t1
U	AT4G36790	A01_g196.t1	A01|989434-991953|-	LF	Bra011707	expressed	B02_g203.t1
U	AT4G36780	A01_g197.t1	A01|993968-995686|+	LF	Bra011706	expressed	B02_g204.t1
U	AT4G36770	A01_g198.t1	A01|996678-998336|+	LF	Bra011705	expressed	B02_g205.t1
-	-	A01_g199.t1	A01|998918-1000389|+	LF	-		-
U	AT4G36760	A01_g200.t1	A01|1000432-1005543|-	LF	Bra011704	expressed	B02_g206.t1
-	-	A01_g201.t1	A01|1006078-1007385|+	LF	-		-
-	-	A01_g202.t1	A01|1010575-1011723|-	LF	-	expressed	-
-	-	A01_g203.t1	A01|1011928-1012612|+	LF	-	expressed	-
-	-	A01_g204.t1	A01|1014820-1015313|-	LF	-		-
-	-	A01_g205.t1	A01|1018305-1023063|-	LF	-	expressed	-
-	-	A01_g206.t1	A01|1030032-1033213|-	LF	-	expressed	-
-	-	A01_g207.t1	A01|1033798-1036278|+	LF	-	expressed	B02_g208.t1
-	-	A01_g208.t1	A01|1036499-1042183|-	LF	-		-
U	AT4G36730	A01_g209.t1	A01|1043858-1046791|+	LF	Bra011701	expressed	B02_g209.t1
U	AT4G36710	A01_g210.t1	A01|1046920-1049763|-	LF	Bra011700	expressed	B02_g210.t1
-	-	A01_g211.t1	A01|1054398-1058508|+	LF	-	expressed	B02_g212.t1
U	AT4G36670	A01_g212.t1	A01|1060588-1067910|+	LF	Bra011699	expressed	B02_g213.t1
-	-	A01_g213.t1	A01|1068838-1071519|+	LF	-	expressed	-
U	AT4G36640	A01_g214.t1	A01|1074208-1075793|+	LF	Bra011696	expressed	B02_g217.t1
U	AT4G36620	A01_g215.t1	A01|1083838-1085540|+	LF	Bra011695	expressed	B02_g218.t1
U	AT4G36610	A01_g216.t1	A01|1087478-1090287|+	LF	Bra011694	expressed	B02_g219.t1
-	-	A01_g217.t1	A01|1090688-1092349|+	LF	Bra011693	expressed	B02_g220.t1
U	AT4G36580	A01_g218.t1	A01|1092381-1095203|-	LF	Bra011692	expressed	-
-	-	A01_g219.t1	A01|1099540-1100163|-	LF	Bra011691	expressed	B02_g221.t1
U	AT4G36550	A01_g220.t1	A01|1105808-1109263|+	LF	Bra011690	expressed	B02_g222.t1
U	AT4G36530	A01_g221.t1	A01|1109968-1113139|+	LF	Bra011689	expressed	B02_g223.t1
U	AT4G36520	A01_g222.t1	A01|1118268-1123522|+	LF	Bra011688	expressed	B02_g224.t1
-	-	A01_g223.t1	A01|1124568-1125209|+	LF	Bra011686	expressed	B02_g225.t1
U	AT4G36470	A01_g224.t1	A01|1125397-1127143|-	LF	Bra011685	expressed	B02_g227.t1
U	AT4G36480	A01_g225.t1	A01|1129748-1133034|+	LF	Bra011684	expressed	-
-	-	A01_g226.t1	A01|1133388-1136514|+	LF	-	expressed	B02_g228.t1
U	AT4G36430	A01_g227.t1	A01|1137558-1139057|+	LF	Bra011683	expressed	-
U	AT4G36440	A01_g228.t1	A01|1140478-1143629|+	LF	Bra011682	expressed	B02_g229.t1
-	-	A01_g229.t1	A01|1144718-1147712|+	LF	-	expressed	-
U	AT4G36410	A01_g230.t1	A01|1147735-1148863|-	LF	Bra011680	expressed	B02_g231.t1
U	AT4G36390	A01_g231.t1	A01|1150878-1154400|+	LF	Bra011679	expressed	B02_g233.t1
U	AT4G36380	A01_g232.t1	A01|1157668-1161944|+	LF	Bra011678	expressed	B02_g234.t1
U	AT4G36360	A01_g233.t1	A01|1168178-1173131|+	LF	Bra011677	expressed	B02_g235.t1
U	AT4G36270	A01_g234.t1	A01|1174728-1182749|+	LF	Bra011676	expressed	B02_g236.t1
U	AT4G36260	A01_g235.t1	A01|1187608-1189613|+	LF	Bra011675	expressed	B02_g238.t1
U	AT4G36250	A01_g236.t1	A01|1191730-1194843|-	LF	Bra011674	expressed	B02_g239.t1
U	AT4G36240	A01_g237.t1	A01|1200608-1201627|+	LF	Bra011673	expressed	B02_g240.t1
U	AT4G36230	A01_g238.t1	A01|1201681-1202783|-	LF	Bra011672	expressed	B02_g241.t1
-	-	A01_g239.t1	A01|1204928-1206243|-	LF	-	expressed	-
U	AT4G36220	A01_g240.t1	A01|1212398-1214706|+	LF	Bra011671	expressed	B02_g242.t1
-	-	A01_g241.t1	A01|1215518-1216297|+	LF	-		-
U	AT4G36210	A01_g242.t1	A01|1222495-1227053|-	LF	Bra011670	expressed	B02_g243.t1
U	AT4G36190	A01_g243.t1	A01|1227210-1229883|-	LF	Bra011669	expressed	B02_g244.t1
U	AT4G36180	A01_g244.t1	A01|1230038-1234183|+	LF	Bra011668	expressed	B02_g245.t1
U	AT4G36160	A01_g245.t1	A01|1238028-1246111|+	LF	Bra011667	expressed	B02_g246.t1
U	AT4G36140	A01_g246.t1	A01|1249612-1254903|-	LF	Bra011666	expressed	-
-	-	A01_g247.t1	A01|1255338-1260409|+	LF	Bra011665	expressed	-
U	AT4G36130	A01_g248.t1	A01|1260796-1262363|-	LF	Bra011664	expressed	B02_g247.t1
U	AT4G36120	A01_g249.t1	A01|1262858-1267150|+	LF	Bra011663	expressed	B02_g248.t1
U	AT4G36110	A01_g250.t1	A01|1270364-1271343|-	LF	Bra011662	expressed	-
U	AT4G36105	A01_g251.t1	A01|1276228-1278418|-	LF	Bra011661	expressed	B02_g249.t1
U	AT4G36090	A01_g252.t1	A01|1278513-1280710|+	LF	Bra011660	expressed	B02_g250.t1
U	AT4G36080	A01_g253.t1	A01|1282333-1299509|+	LF	Bra011659	expressed	B02_g251.t1
U	AT4G36060	A01_g254.t1	A01|1299553-1300248|-	LF	Bra011658		-
U	AT4G36050	A01_g255.t1	A01|1300513-1303577|+	LF	Bra011657	expressed	-
U	AT4G36040	A01_g256.t1	A01|1305013-1305681|+	LF	Bra011656	expressed	B02_g254.t1
U	AT4G36020	A01_g257.t1	A01|1308233-1309513|+	LF	Bra011655	expressed	B02_g255.t1
U	AT4G36000	A01_g258.t1	A01|1311033-1312945|+	LF	Bra011654	expressed	B02_g256.t1
U	AT4G35987	A01_g259.t1	A01|1313153-1315008|-	LF	Bra011653	expressed	B02_g257.t1
U	AT4G35980	A01_g260.t1	A01|1316303-1316962|+	LF	Bra011652	expressed	B02_g258.t1
-	-	A01_g261.t1	A01|1317006-1318528|-	LF	-	expressed	B02_g259.t1
U	AT4G35950	A01_g262.t1	A01|1319373-1321052|+	LF	Bra011651	expressed	B02_g260.t1
U	AT4G35940	A01_g263.t1	A01|1321212-1323538|-	LF	Bra011650	expressed	B02_g261.t1
U	AT4G35920	A01_g264.t1	A01|1327013-1330370|+	LF	Bra011649	expressed	B02_g262.t1
-	-	A01_g265.t1	A01|1331373-1335487|+	LF	-	expressed	-
U	AT4G35900	A01_g266.t1	A01|1335682-1337088|-	LF	Bra011648	expressed	B02_g263.t1
U	AT4G35890	A01_g267.t1	A01|1341746-1345878|-	LF	Bra011647	expressed	B02_g264.t1
U	AT4G35880	A01_g268.t1	A01|1346443-1349168|-	LF	Bra011646	expressed	B02_g265.t1
U	AT4G35860	A01_g269.t1	A01|1350273-1351930|+	LF	Bra011645	expressed	B02_g266.t1
U	AT4G35850	A01_g270.t1	A01|1351933-1355158|-	LF	Bra011644	expressed	B02_g267.t1
U	AT4G35840	A01_g271.t1	A01|1356509-1358148|-	LF	Bra011643	expressed	B02_g268.t1
U	AT4G35830	A01_g272.t1	A01|1359943-1366109|+	LF	Bra011642	expressed	B02_g269.t1
U	AT4G35810	A01_g273.t1	A01|1366167-1370408|-	LF	Bra011641	expressed	B02_g270.t1
-	-	A01_g274.t1	A01|1370984-1379548|-	LF	-	expressed	-
-	-	A01_g275.t1	A01|1379703-1381958|-	LF	Bra011639	expressed	B02_g273.t1
U	AT4G35790	A01_g276.t1	A01|1382553-1394937|+	LF	Bra011638	expressed	B02_g274.t1
U	AT4G35785	A01_g277.t1	A01|1395073-1397196|+	LF	Bra011637	expressed	B02_g276.t1
U	AT4G35770	A01_g278.t1	A01|1400495-1401588|-	LF	Bra011636	expressed	B02_g277.t1
-	-	A01_g279.t1	A01|1403498-1404908|-	LF	-		-
-	-	A01_g280.t1	A01|1405038-1406128|-	LF	-		-
U	AT4G35760	A01_g281.t1	A01|1406523-1409653|+	LF	Bra011635	expressed	B02_g278.t1
-	-	A01_g282.t1	A01|1409993-1410947|+	LF	-	expressed	B02_g279.t1
U	AT4G35730	A01_g283.t1	A01|1411680-1413838|-	LF	Bra011633	expressed	B02_g280.t1
U	AT4G35690	A01_g284.t1	A01|1415064-1416138|-	LF	Bra011632		B02_g281.t1
U	AT4G35700	A01_g285.t1	A01|1417626-1418568|-	LF	Bra011631	expressed	B02_g282.t1
-	-	A01_g286.t1	A01|1419212-1420308|-	LF	-	expressed	-
U	AT4G35660	A01_g287.t1	A01|1421051-1428008|-	LF	Bra011629	expressed	B02_g285.t1
U	AT4G35610	A01_g288.t1	A01|1433065-1434142|+	LF	Bra011628	expressed	-
-	-	A01_g289.t1	A01|1434271-1437940|-	LF	-	expressed	B02_g290.t1
U	AT4G35590	A01_g290.t1	A01|1439052-1441370|-	LF	Bra011626	expressed	B02_g332.t1
-	-	A01_g291.t1	A01|1442045-1442452|+	LF	Bra011625	expressed	-
U	AT4G35570	A01_g292.t1	A01|1446085-1447690|+	LF	Bra011624	expressed	B02_g330.t1
U	AT4G35550	A01_g293.t1	A01|1450125-1451699|+	LF	Bra011623	expressed	B02_g329.t1
U	AT4G35540	A01_g294.t1	A01|1451707-1453300|-	LF	Bra011622	expressed	B02_g328.t1
U	AT4G35530	A01_g295.t1	A01|1456875-1458917|+	LF	Bra011621	expressed	-
U	AT4G35510	A01_g296.t1	A01|1459645-1461128|+	LF	Bra011620	expressed	B02_g327.t1
U	AT4G35500	A01_g297.t1	A01|1463667-1465970|-	LF	Bra011619	expressed	B02_g326.t1
U	AT4G35480	A01_g298.t1	A01|1470425-1471279|+	LF	Bra011618	expressed	B02_g325.t1
U	AT4G35470	A01_g299.t1	A01|1474462-1477550|-	LF	Bra011617	expressed	B02_g324.t1
U	AT4G35450	A01_g300.t1	A01|1479650-1481620|-	LF	Bra011616	expressed	B02_g322.t1
U	AT4G35440	A01_g301.t1	A01|1482005-1487511|+	LF	Bra011615	expressed	B02_g320.t1
-	-	A01_g302.t1	A01|1487576-1489360|-	LF	Bra011614	expressed	B02_g318.t1
U	AT4G35410	A01_g303.t1	A01|1490055-1491360|-	LF	Bra011613	expressed	B02_g317.t1
U	AT4G35390	A01_g304.t1	A01|1492565-1494060|-	LF	Bra011612	expressed	B02_g316.t1
U	AT4G35380	A01_g305.t1	A01|1496710-1503440|-	LF	Bra011611	expressed	B02_g315.t1
U	AT4G35370	A01_g306.t1	A01|1504526-1508100|-	LF	Bra011610	expressed	B02_g314.t1
U	AT4G35360	A01_g307.t1	A01|1512765-1515111|+	LF	Bra011609	expressed	B02_g313.t1
U	AT4G35350	A01_g308.t1	A01|1515198-1516730|-	LF	Bra011608	expressed	B02_g312.t1
U	AT4G35335	A01_g309.t1	A01|1516972-1519740|-	LF	Bra011607	expressed	-
U	AT4G35320	A01_g310.t1	A01|1520265-1521049|+	LF	Bra011606	expressed	B02_g311.t1
U	AT4G35310	A01_g311.t1	A01|1521854-1527290|-	LF	Bra011605	expressed	B02_g310.t1
U	AT4G35300	A01_g312.t1	A01|1531335-1534730|+	LF	Bra011604	expressed	B02_g309.t1
U	AT4G35290	A01_g313.t1	A01|1535104-1539200|-	LF	Bra011603	expressed	B02_g308.t1
-	-	A01_g314.t1	A01|1539535-1545026|+	LF	Bra011602	expressed	B02_g307.t1
U	AT4G35280	A01_g315.t1	A01|1545115-1546173|+	LF	Bra011601	expressed	B02_g306.t1
U	AT4G35270	A01_g316.t1	A01|1554015-1560500|+	LF	Bra011600	expressed	B02_g305.t1
U	AT4G35260	A01_g317.t1	A01|1561645-1563953|+	LF	Bra011599	expressed	B02_g304.t1
-	-	A01_g318.t1	A01|1564013-1566770|-	LF	Bra011598	expressed	B02_g303.t1
U	AT4G35240	A01_g319.t1	A01|1580035-1583204|+	LF	Bra011597	expressed	B02_g302.t1
U	AT4G35230	A01_g320.t1	A01|1585005-1588336|+	LF	Bra011596	expressed	B02_g299.t1
-	-	A01_g321.t1	A01|1588374-1589050|-	LF	Bra011595	expressed	B02_g298.t1
U	AT4G35220	A01_g322.t1	A01|1589226-1590670|-	LF	Bra011593	expressed	B02_g297.t1
U	AT4G35190	A01_g323.t1	A01|1596153-1597780|-	LF	Bra011592	expressed	-
U	AT4G35180	A01_g324.t1	A01|1604587-1606896|+	LF	Bra011590	expressed	B02_g296.t1
U	AT4G35140	A01_g325.t1	A01|1607447-1609679|+	LF	Bra011589	expressed	B02_g295.t1
U	AT4G35130	A01_g326.t1	A01|1610167-1621712|+	LF	Bra011588	expressed	B02_g294.t1
U	AT4G35110	A01_g327.t1	A01|1621997-1623862|+	LF	Bra011586	expressed	B02_g292.t1
U	AT4G35100	A01_g328.t1	A01|1625358-1626982|-	LF	Bra011585	expressed	B02_g291.t1
U	AT4G35090	A01_g329.t1	A01|1634087-1636876|+	LF	Bra011584	expressed	B02_g335.t1
U	AT4G35080	A01_g330.t1	A01|1636930-1639162|-	LF	Bra011583	expressed	B02_g336.t1
U	AT4G35070	A01_g331.t1	A01|1641662-1642942|-	LF	Bra011582	expressed	B02_g337.t1
U	AT4G35060	A01_g332.t1	A01|1652457-1653367|+	LF	Bra011581	expressed	B02_g338.t1
U	AT4G35040	A01_g333.t1	A01|1654336-1657192|-	LF	Bra011580	expressed	B02_g339.t1
U	AT4G35030	A01_g334.t1	A01|1664485-1667832|-	LF	Bra011579	expressed	B02_g341.t1
U	AT4G35020	A01_g335.t1	A01|1671892-1673692|-	LF	Bra011578	expressed	B02_g342.t1
U	AT4G35010	A01_g336.t1	A01|1675107-1678837|+	LF	Bra011577	expressed	B02_g343.t1
U	AT4G34990	A01_g337.t1	A01|1681277-1682825|+	LF	Bra011576	expressed	B02_g344.t1
U	AT4G34970	A01_g338.t1	A01|1684287-1685242|-	LF	Bra011575	expressed	B02_g345.t1
U	AT4G34960	A01_g339.t1	A01|1691293-1697542|-	LF	Bra011574	expressed	B02_g346.t1
U	AT4G34950	A01_g340.t1	A01|1712127-1714741|+	LF	Bra011573	expressed	B02_g347.t1
U	AT4G34940	A01_g341.t1	A01|1715020-1717512|-	LF	Bra011572	expressed	B02_g348.t1
U	AT4G34910	A01_g342.t1	A01|1718552-1721802|-	LF	Bra011571	expressed	B02_g349.t1
U	AT4G34890	A01_g343.t1	A01|1722707-1729156|+	LF	Bra011570	expressed	B02_g350.t1
U	AT4G34880	A01_g344.t1	A01|1729183-1731422|-	LF	Bra011569	expressed	B02_g351.t1
U	AT4G34870	A01_g345.t1	A01|1732258-1733262|-	LF	Bra011568	expressed	B02_g352.t1
U	AT4G34860	A01_g346.t1	A01|1734817-1739468|+	LF	Bra011567	expressed	B02_g353.t1
U	AT4G34850	A01_g347.t1	A01|1739589-1741022|-	LF	Bra011566	expressed	B02_g354.t1
U	AT4G34830	A01_g348.t1	A01|1741687-1748333|+	LF	Bra011565	expressed	B02_g355.t1
U	AT4G34750	A01_g349.t1	A01|1780087-1781200|-	LF	Bra011559	expressed	B02_g358.t1
U	AT4G34740	A01_g350.t1	A01|1782095-1784138|+	LF	Bra011558	expressed	B02_g359.t1
U	AT4G34730	A01_g351.t1	A01|1784205-1785815|+	LF	Bra011557	expressed	B02_g360.t1
-	-	A01_g352.t1	A01|1786105-1787315|+	LF	-	expressed	B02_g361.t1
U	AT4G34710	A01_g353.t1	A01|1790275-1794193|+	LF	Bra011555	expressed	B02_g362.t1
-	-	A01_g354.t1	A01|1795615-1799398|+	LF	-	expressed	-
U	AT4G34700	A01_g355.t1	A01|1799490-1801570|-	LF	Bra011553	expressed	-
U	AT4G34680	A01_g356.t1	A01|1802081-1803440|-	LF	Bra011552	expressed	B02_g364.t1
U	AT4G34670	A01_g357.t1	A01|1805569-1807160|-	LF	Bra011551	expressed	B02_g365.t1
U	AT4G34660	A01_g358.t1	A01|1807395-1810375|+	LF	Bra011550	expressed	B02_g366.t1
U	AT4G34640	A01_g359.t1	A01|1810422-1813410|-	LF	Bra011549	expressed	B02_g367.t1
-	-	A01_g360.t1	A01|1814085-1815038|+	LF	-		-
-	-	A01_g361.t1	A01|1815446-1819260|-	LF	Bra011548	expressed	B02_g368.t1
U	AT4G34630	A01_g362.t1	A01|1820085-1821515|+	LF	Bra011547	expressed	B02_g370.t1
U	AT4G34620	A01_g363.t1	A01|1821975-1823879|+	LF	Bra011546	expressed	B02_g371.t1
U	AT4G34590	A01_g364.t1	A01|1831108-1832450|-	LF	Bra011545	expressed	B02_g372.t1
U	AT4G34580	A01_g365.t1	A01|1834818-1838740|-	LF	Bra011544	expressed	B02_g373.t1
U	AT4G34570	A01_g366.t1	A01|1839515-1842680|+	LF	Bra011543	expressed	B02_g374.t1
U	AT4G34560	A01_g367.t1	A01|1844988-1846130|-	LF	Bra011542	expressed	B02_g375.t1
U	AT4G34540	A01_g368.t1	A01|1848910-1853200|-	LF	Bra011541	expressed	B02_g376.t1
-	-	A01_g369.t1	A01|1855415-1856783|+	LF	-		-
U	AT4G34500	A01_g370.t1	A01|1858735-1861757|+	LF	Bra011539	expressed	B02_g379.t1
U	AT4G34490	A01_g371.t1	A01|1861965-1865193|+	LF	Bra011538	expressed	B02_g380.t1
U	AT4G34480	A01_g372.t1	A01|1865965-1869173|+	LF	Bra011537	expressed	B02_g381.t1
U	AT4G34460	A01_g373.t1	A01|1869665-1872389|+	LF	Bra011536	expressed	B02_g382.t1
U	AT4G34450	A01_g374.t1	A01|1872491-1877380|-	LF	Bra011535	expressed	B02_g383.t1
U	AT4G34440	A01_g375.t1	A01|1877965-1881390|-	LF	Bra011534	expressed	B02_g384.t1
U	AT4G34430	A01_g376.t1	A01|1881500-1887960|-	LF	Bra011533	expressed	B02_g385.t1
U	AT4G34420	A01_g377.t1	A01|1888682-1889400|-	LF	Bra011531	expressed	B02_g386.t1
U	AT4G34412	A01_g378.t1	A01|1892665-1894021|+	LF	Bra011530	expressed	B02_g387.t1
U	AT4G34410	A01_g379.t1	A01|1894035-1895120|-	LF	Bra011529	expressed	B02_g388.t1
U	AT4G34390	A01_g380.t1	A01|1897413-1904290|-	LF	Bra011527	expressed	B02_g389.t1
-	-	A01_g381.t1	A01|1906896-1910580|-	LF	-	expressed	-
U	AT4G34380	A01_g382.t1	A01|1910871-1912860|-	LF	Bra011525	expressed	B02_g390.t1
U	AT4G34370	A01_g383.t1	A01|1913628-1917020|-	LF	Bra011524	expressed	B02_g391.t1
U	AT4G34360	A01_g384.t1	A01|1918840-1920900|-	LF	Bra011523	expressed	B02_g392.t1
U	AT4G34350	A01_g385.t1	A01|1921615-1924163|+	LF	Bra011522	expressed	B02_g393.t1
U	AT4G34340	A01_g386.t1	A01|1925785-1927203|+	LF	Bra011521	expressed	B02_g394.t1
U	AT4G34310	A01_g387.t1	A01|1927231-1932390|-	LF	Bra011520	expressed	B02_g395.t1
-	-	A01_g388.t1	A01|1932709-1937030|-	LF	-	expressed	-
U	AT4G34290	A01_g389.t1	A01|1937146-1938300|-	LF	Bra011519	expressed	B02_g396.t1
U	AT4G34280	A01_g390.t1	A01|1938492-1942700|-	LF	Bra011518	expressed	B02_g397.t1
-	-	A01_g391.t1	A01|1942905-1944292|+	LF	Bra011517	expressed	B02_g398.t1
U	AT4G34270	A01_g392.t1	A01|1944605-1946785|+	LF	Bra011516	expressed	B02_g399.t1
U	AT4G34265	A01_g393.t1	A01|1946814-1948320|-	LF	Bra011515	expressed	B02_g400.t1
U	AT4G34260	A01_g394.t1	A01|1950402-1954480|-	LF	Bra011514	expressed	B02_g401.t1
U	AT4G34250	A01_g395.t1	A01|1960344-1962100|-	LF	Bra011513	expressed	B02_g402.t1
U	AT4G34240	A01_g396.t1	A01|1964976-1967900|-	LF	Bra011511	expressed	B02_g403.t1
U	AT4G34230	A01_g397.t1	A01|1968945-1970957|+	LF	Bra011510	expressed	-
-	-	A01_g398.t1	A01|1971965-1973074|+	LF	Bra011509	expressed	-
-	-	A01_g399.t1	A01|1973265-1975219|+	LF	-	expressed	B02_g404.t1
U	AT4G34220	A01_g400.t1	A01|1977295-1979991|+	LF	Bra011508	expressed	B02_g405.t1
U	AT4G34215	A01_g401.t1	A01|1981915-1984061|+	LF	Bra011507	expressed	B02_g406.t1
U	AT4G34200	A01_g402.t1	A01|1987315-1990077|+	LF	Bra011506	expressed	B02_g407.t1
U	AT4G34190	A01_g403.t1	A01|1991485-1992494|+	LF	Bra011505	expressed	B02_g408.t1
-	-	A01_g404.t1	A01|1992633-1996690|-	LF	Bra011504	expressed	B02_g409.t1
-	-	A01_g405.t1	A01|1997425-1999289|+	LF	Bra011503		B02_g410.t1
U	AT4G34160	A01_g406.t1	A01|2013585-2015440|-	LF	Bra011501	expressed	B02_g411.t1
U	AT4G34150	A01_g407.t1	A01|2015879-2021190|-	LF	Bra011500	expressed	B02_g412.t1
-	-	A01_g408.t1	A01|2021565-2023579|+	LF	Bra011496	expressed	B02_g413.t1
-	-	A01_g409.t1	A01|2024185-2025887|+	LF	Bra011495	expressed	B02_g414.t1
U	AT4G34131	A01_g410.t1	A01|2029555-2031419|+	LF	Bra011490	expressed	B02_g415.t1
U	AT4G34120	A01_g411.t1	A01|2031559-2033210|-	LF	Bra011489	expressed	B02_g416.t1
U	AT4G34110	A01_g412.t1	A01|2033407-2037590|-	LF	Bra011488	expressed	B02_g418.t1
U	AT4G34100	A01_g413.t1	A01|2038616-2043050|-	LF	Bra011487	expressed	B02_g419.t1
-	-	A01_g414.t1	A01|2043465-2050120|-	LF	-	expressed	B02_g420.t1
U	AT4G34020	A01_g415.t1	A01|2051175-2053355|+	LF	Bra011486	expressed	B02_g422.t1
U	AT4G34000	A01_g416.t1	A01|2053361-2058350|-	LF	Bra011485	expressed	B02_g423.t1
U	AT4G33980	A01_g417.t1	A01|2060665-2062393|+	LF	Bra011484	expressed	B02_g424.t1
U	AT4G33970	A01_g418.t1	A01|2063835-2066137|+	LF	Bra011483	expressed	B02_g425.t1
U	AT4G33960	A01_g419.t1	A01|2069949-2070400|-	LF	Bra011482	expressed	B02_g426.t1
U	AT4G33950	A01_g420.t1	A01|2073421-2076100|-	LF	Bra011481	expressed	B02_g427.t1
U	AT4G33945	A01_g421.t1	A01|2077089-2079930|-	LF	Bra011480	expressed	B02_g429.t1
-	-	A01_g422.t1	A01|2079986-2080560|-	LF	-		-
-	-	A01_g423.t1	A01|2080621-2081200|-	LF	-		-
U	AT4G33940	A01_g424.t1	A01|2081256-2082730|-	LF	Bra011479	expressed	B02_g430.t1
U	AT4G33925	A01_g425.t1	A01|2083069-2085280|-	LF	Bra011478	expressed	B02_g431.t1
U	AT4G33880	A01_g426.t1	A01|2091835-2093801|+	LF	Bra011476	expressed	B02_g434.t1
U	AT4G33870	A01_g427.t1	A01|2096425-2098188|+	LF	Bra011475	expressed	B02_g435.t1
-	-	A01_g428.t1	A01|2100285-2102500|-	LF	-	expressed	-
-	-	A01_g429.t1	A01|2102632-2104980|-	LF	-		-
U	AT4G33800	A01_g430.t1	A01|2106155-2115839|+	LF	Bra011474	expressed	B02_g436.t1
-	-	A01_g431.t1	A01|2119910-2121380|-	LF	-	expressed	-
U	AT4G33780	A01_g432.t1	A01|2121785-2126180|+	LF	Bra011469	expressed	B02_g439.t1
U	AT4G33770	A01_g433.t1	A01|2129585-2132484|+	LF	Bra011468	expressed	B02_g440.t1
U	AT4G33760	A01_g434.t1	A01|2132785-2136754|+	LF	Bra011467	expressed	B02_g441.t1
U	AT4G33740	A01_g435.t1	A01|2138258-2140450|-	LF	Bra011466	expressed	B02_g442.t1
U	AT4G33710	A01_g436.t1	A01|2141377-2142090|-	LF	Bra011465	expressed	B02_g443.t1
-	-	A01_g437.t1	A01|2143760-2144540|-	LF	Bra011464	expressed	B02_g444.t1
U	AT4G33700	A01_g438.t1	A01|2147975-2150985|+	LF	Bra011463	expressed	B02_g445.t1
U	AT4G33690	A01_g439.t1	A01|2151021-2152430|-	LF	Bra011462	expressed	B02_g446.t1
U	AT4G33680	A01_g440.t1	A01|2152665-2157309|+	LF	Bra011461	expressed	B02_g447.t1
U	AT4G33666	A01_g441.t1	A01|2157325-2157780|-	LF	Bra011460	expressed	B02_g448.t1
-	-	A01_g442.t1	A01|2158515-2159217|+	LF	-	expressed	-
U	AT4G33650	A01_g443.t1	A01|2159800-2165140|-	LF	Bra011458	expressed	B02_g450.t1
U	AT4G33640	A01_g444.t1	A01|2166175-2166927|+	LF	Bra011457	expressed	B02_g451.t1
U	AT4G33625	A01_g445.t1	A01|2167425-2168958|+	LF	Bra011456	expressed	B02_g452.t1
U	AT4G33620	A01_g446.t1	A01|2168961-2174350|-	LF	Bra011455	expressed	B02_g453.t1
-	-	A01_g447.t1	A01|2175055-2175751|+	LF	-		-
U	AT4G33580	A01_g448.t1	A01|2175766-2180860|-	LF	Bra011454	expressed	B02_g456.t1
U	AT4G33530	A01_g449.t1	A01|2181665-2185499|+	LF	Bra011451	expressed	B02_g459.t1
U	AT4G33520	A01_g450.t1	A01|2185545-2190760|-	LF	Bra011450	expressed	B02_g460.t1
U	AT4G33510	A01_g451.t1	A01|2192671-2194690|-	LF	Bra011449	expressed	B02_g461.t1
-	-	A01_g452.t1	A01|2194775-2196430|-	LF	-	expressed	-
U	AT4G33500	A01_g453.t1	A01|2198245-2201995|+	LF	Bra011448	expressed	B02_g462.t1
U	AT4G33495	A01_g454.t1	A01|2202765-2204343|+	LF	Bra011447	expressed	B02_g463.t1
U	AT4G33490	A01_g455.t1	A01|2204415-2206489|+	LF	Bra011446	expressed	B02_g464.t1
U	AT4G33480	A01_g456.t1	A01|2206965-2209612|+	LF	Bra011445	expressed	B02_g465.t1
U	AT4G33470	A01_g457.t1	A01|2209685-2213491|+	LF	Bra011444	expressed	B02_g466.t1
U	AT4G33460	A01_g458.t1	A01|2213565-2217400|+	LF	Bra011442	expressed	B02_g468.t1
U	AT4G33440	A01_g459.t1	A01|2218942-2222210|-	LF	Bra011440	expressed	B02_g470.t1
-	-	A01_g460.t1	A01|2223225-2226706|+	LF	-	expressed	B02_g471.t1
U	AT4G33420	A01_g461.t1	A01|2226736-2228660|-	LF	Bra011438	expressed	B02_g472.t1
U	AT4G33410	A01_g462.t1	A01|2230023-2232690|-	LF	Bra011437	expressed	B02_g474.t1
U	AT4G33400	A01_g463.t1	A01|2233375-2235799|+	LF	Bra011436	expressed	B02_g475.t1
U	AT4G33390	A01_g464.t1	A01|2235855-2241530|-	LF	Bra011435	expressed	B02_g476.t1
U	AT4G33350	A01_g465.t1	A01|2241795-2243917|+	LF	Bra011434	expressed	B02_g478.t1
U	AT4G33330	A01_g466.t1	A01|2245415-2249213|+	LF	Bra011433	expressed	B02_g479.t1
U	AT4G33300	A01_g467.t1	A01|2258115-2263800|+	LF	Bra011432	expressed	B02_g480.t1
U	AT4G33260	A01_g468.t1	A01|2264735-2267013|+	LF	Bra011430	expressed	B02_g481.t1
-	-	A01_g469.t1	A01|2267305-2269179|+	LF	-	expressed	B02_g482.t1
U	AT4G33240	A01_g470.t1	A01|2270095-2277466|+	LF	Bra011429	expressed	B02_g483.t1
U	AT4G33220	A01_g471.t1	A01|2277566-2282310|-	LF	Bra011428	expressed	B02_g484.t1
U	AT4G33210	A01_g472.t1	A01|2282715-2288166|+	LF	Bra011427	expressed	B02_g485.t1
U	AT4G33200	A01_g473.t1	A01|2288705-2301531|+	LF	Bra011426	expressed	B02_g486.t1
U	AT4G33180	A01_g474.t1	A01|2301966-2303960|-	LF	Bra011425	expressed	B02_g487.t1
U	AT4G33170	A01_g475.t1	A01|2304325-2307349|+	LF	Bra011424	expressed	B02_g488.t1
U	AT4G33160	A01_g476.t1	A01|2307352-2309180|-	LF	Bra011423	expressed	B02_g489.t1
U	AT4G33150	A01_g477.t1	A01|2312542-2318874|+	LF	Bra011422	expressed	B02_g490.t1
U	AT4G33145	A01_g478.t1	A01|2319052-2319427|+	LF	Bra011421		B02_g492.t1
-	-	A01_g479.t1	A01|2320532-2320968|+	LF	Bra011420		B02_g494.t1
-	-	A01_g480.t1	A01|2321404-2322977|-	LF	-	expressed	-
-	-	A01_g481.t1	A01|2323242-2323613|+	LF	Bra011419		-
-	-	A01_g482.t1	A01|2324602-2324968|+	LF	-		-
U	AT4G33140	A01_g483.t1	A01|2325354-2327427|-	LF	Bra011417	expressed	B02_g495.t1
U	AT4G33130	A01_g484.t1	A01|2328382-2330173|+	LF	Bra011416	expressed	B02_g496.t1
-	-	A01_g485.t1	A01|2330962-2334834|+	LF	Bra011415	expressed	B02_g497.t1
U	AT4G33110	A01_g486.t1	A01|2335932-2338454|+	LF	Bra011414	expressed	B02_g498.t1
U	AT4G33100	A01_g487.t1	A01|2338486-2339717|-	LF	Bra011413	expressed	B02_g499.t1
U	AT4G33090	A01_g488.t1	A01|2339842-2344548|+	LF	Bra011412	expressed	B02_g500.t1
U	AT4G33080	A01_g489.t1	A01|2346066-2350897|-	LF	Bra011411	expressed	B02_g501.t1
U	AT4G33060	A01_g490.t1	A01|2352365-2355807|-	LF	Bra011410	expressed	B02_g502.t1
U	AT4G33050	A01_g491.t1	A01|2356422-2359055|+	LF	Bra011409	expressed	B02_g504.t1
U	AT4G33040	A01_g492.t1	A01|2362992-2363634|+	LF	Bra011408	expressed	B02_g505.t1
U	AT4G33030	A01_g493.t1	A01|2366652-2369227|-	LF	Bra011407	expressed	B02_g506.t1
U	AT4G33020	A01_g494.t1	A01|2370202-2372631|+	LF	Bra011406	expressed	B02_g507.t1
U	AT4G33010	A01_g495.t1	A01|2374192-2378816|+	LF	Bra011405	expressed	B02_g508.t1
U	AT4G33000	A01_g496.t1	A01|2378989-2380747|-	LF	Bra011404	expressed	B02_g509.t1
-	-	A01_g497.t1	A01|2382735-2385167|-	LF	-		-
U	AT4G32980	A01_g498.t1	A01|2388652-2390816|+	LF	Bra011403	expressed	B02_g510.t1
-	-	A01_g499.t1	A01|2390823-2393527|-	LF	Bra011402	expressed	-
-	-	A01_g500.t1	A01|2394254-2395297|-	LF	Bra011401	expressed	-
-	-	A01_g501.t1	A01|2395551-2399607|-	LF	-		-
-	-	A01_g502.t1	A01|2399794-2400777|-	LF	-	expressed	-
-	-	A01_g503.t1	A01|2400972-2402239|+	LF	-		-
U	AT4G32940	A01_g504.t1	A01|2411282-2414011|+	LF	Bra011398	expressed	B02_g511.t1
U	AT4G32930	A01_g505.t1	A01|2414014-2415247|-	LF	Bra011397	expressed	B02_g512.t1
U	AT4G32920	A01_g506.t1	A01|2417312-2424557|+	LF	Bra011396	expressed	B02_g513.t1
U	AT4G32910	A01_g507.t1	A01|2424658-2429137|-	LF	Bra011395	expressed	B02_g514.t1
U	AT4G32900	A01_g508.t1	A01|2429342-2431506|+	LF	Bra011394	expressed	B02_g515.t1
U	AT4G32890	A01_g509.t1	A01|2433851-2435217|-	LF	Bra011393	expressed	B02_g516.t1
U	AT4G32880	A01_g510.t1	A01|2442932-2447552|+	LF	Bra011392	expressed	B02_g517.t1
U	AT4G32870	A01_g511.t1	A01|2449814-2450497|-	LF	Bra011391	expressed	B02_g518.t1
U	AT4G32860	A01_g512.t1	A01|2458562-2459417|+	LF	Bra011389	expressed	B02_g519.t1
U	AT4G32850	A01_g513.t1	A01|2460529-2465507|-	LF	Bra011388	expressed	B02_g520.t1
U	AT4G32840	A01_g514.t1	A01|2467662-2471037|+	LF	Bra011387	expressed	B02_g521.t1
U	AT4G32830	A01_g515.t1	A01|2471094-2473087|-	LF	Bra011386	expressed	B02_g522.t1
U	AT4G32820	A01_g516.t1	A01|2475172-2484955|+	LF	Bra011385	expressed	B02_g523.t1
U	AT4G32810	A01_g517.t1	A01|2484984-2488597|-	LF	Bra011384	expressed	B02_g524.t1
U	AT4G32800	A01_g518.t1	A01|2496405-2497554|-	LF	Bra011383	expressed	B02_g525.t1
U	AT4G32780	A01_g519.t1	A01|2504513-2507974|-	LF	Bra011382	expressed	B02_g526.t1
-	-	A01_g520.t1	A01|2509197-2511504|-	LF	Bra011381	expressed	-
-	-	A01_g521.t1	A01|2511699-2516264|-	LF	Bra011380		-
-	-	A01_g522.t1	A01|2516396-2517644|-	LF	Bra011379	expressed	B02_g528.t1
U	AT4G32760	A01_g523.t1	A01|2517842-2522404|-	LF	Bra011378	expressed	B02_g529.t1
-	-	A01_g524.t1	A01|2523829-2524824|+	LF	-	expressed	B02_g530.t1
U	AT4G32750	A01_g525.t1	A01|2525039-2531102|+	LF	Bra011377	expressed	-
U	AT4G32730	A01_g526.t1	A01|2531168-2536824|-	LF	Bra011376	expressed	B02_g531.t1
U	AT4G32720	A01_g527.t1	A01|2536972-2539414|-	LF	Bra011375	expressed	B02_g532.t1
-	-	A01_g528.t1	A01|2545429-2552027|+	LF	-		-
U	AT4G32710	A01_g529.t1	A01|2553218-2556514|-	LF	Bra011374	expressed	B02_g534.t1
U	AT4G32700	A01_g530.t1	A01|2557160-2568384|-	LF	Bra011372	expressed	B02_g536.t1
-	-	A01_g531.t1	A01|2571327-2572964|-	LF	-	expressed	B02_g537.t1
U	AT4G32680	A01_g532.t1	A01|2573209-2575258|+	LF	Bra011371	expressed	B02_g538.t1
U	AT4G32670	A01_g533.t1	A01|2575739-2579072|+	LF	Bra011370	expressed	-
-	-	A01_g534.t1	A01|2579389-2583135|+	LF	Bra011369	expressed	-
U	AT4G32660	A01_g535.t1	A01|2583164-2586324|-	LF	Bra011368	expressed	B02_g541.t1
-	-	A01_g536.t1	A01|2586619-2588238|+	LF	-	expressed	-
U	AT4G32650	A01_g537.t1	A01|2588979-2592882|+	LF	Bra011367	expressed	B02_g542.t1
U	AT4G32640	A01_g538.t1	A01|2593307-2601244|-	LF	Bra011366	expressed	B02_g543.t1
U	AT4G32630	A01_g539.t1	A01|2601720-2611434|-	LF	Bra011365	expressed	B02_g544.t1
-	-	A01_g540.t1	A01|2612719-2614503|+	LF	-		-
-	-	A01_g541.t1	A01|2619239-2621028|+	LF	Bra011363		-
-	-	A01_g542.t1	A01|2632058-2635104|-	LF	Bra011362	expressed	-
U	AT4G32610	A01_g543.t1	A01|2639099-2641408|+	LF	Bra011361	expressed	B02_g546.t1
U	AT4G32605	A01_g544.t1	A01|2641829-2642984|+	LF	Bra011360	expressed	B02_g547.t1
U	AT4G32600	A01_g545.t1	A01|2643334-2645904|-	LF	Bra011359	expressed	B02_g548.t1
U	AT4G32590	A01_g546.t1	A01|2646340-2647674|-	LF	Bra011358	expressed	B02_g549.t1
U	AT4G32570	A01_g547.t1	A01|2648499-2650836|+	LF	Bra011357	expressed	B02_g550.t1
U	AT4G32560	A01_g548.t1	A01|2651764-2660094|-	LF	Bra011356	expressed	B02_g551.t1
U	AT4G32540	A01_g549.t1	A01|2666560-2668684|-	LF	Bra011354	expressed	B02_g553.t1
-	-	A01_g550.t1	A01|2675580-2677750|-	LF	Bra011353	expressed	B02_g555.t1
U	AT4G32530	A01_g551.t1	A01|2678285-2679949|+	LF	Bra011352	expressed	B02_g556.t1
-	-	A01_g552.t1	A01|2680155-2683189|+	LF	-	expressed	B02_g557.t1
-	-	A01_g553.t1	A01|2683315-2687063|+	LF	-	expressed	B02_g558.t1
U	AT4G32500	A01_g554.t1	A01|2687204-2691380|-	LF	Bra011351	expressed	B02_g559.t1
-	-	A01_g555.t1	A01|2692255-2694425|+	LF	-	expressed	B02_g560.t1
U	AT4G32460	A01_g556.t1	A01|2700585-2703178|+	LF	Bra011349	expressed	B02_g561.t1
U	AT4G32450	A01_g557.t1	A01|2703320-2705250|-	LF	Bra011348	expressed	B02_g562.t1
-	-	A01_g558.t1	A01|2705414-2710260|-	LF	-	expressed	B02_g563.t1
U	AT4G32430	A01_g559.t1	A01|2712526-2715570|-	LF	Bra011347	expressed	B02_g564.t1
U	AT4G32420	A01_g560.t1	A01|2715685-2720459|+	LF	Bra011346	expressed	B02_g565.t1
U	AT4G32410	A01_g561.t1	A01|2721845-2727130|+	LF	Bra011345	expressed	-
U	AT4G32400	A01_g562.t1	A01|2727161-2729090|-	LF	Bra011344	expressed	B02_g567.t1
U	AT4G32390	A01_g563.t1	A01|2730266-2731870|-	LF	Bra011343	expressed	B02_g568.t1
U	AT4G32370	A01_g564.t1	A01|2734691-2737040|-	LF	Bra011341		-
U	AT4G32350	A01_g565.t1	A01|2737895-2740820|-	LF	Bra011340	expressed	B02_g569.t1
U	AT4G32340	A01_g566.t1	A01|2741745-2743499|+	LF	Bra011339	expressed	B02_g570.t1
U	AT4G32330	A01_g567.t1	A01|2743713-2746950|-	LF	Bra011338	expressed	B02_g571.t1
U	AT4G32300	A01_g568.t1	A01|2752406-2755380|-	LF	Bra011337	expressed	-
-	-	A01_g569.t1	A01|2755506-2758480|-	LF	-	expressed	B02_g578.t1
-	-	A01_g570.t1	A01|2762728-2765270|-	LF	Bra011336	expressed	-
U	AT4G32295	A01_g571.t1	A01|2768230-2769780|-	LF	Bra011335	expressed	B02_g579.t1
U	AT4G32290	A01_g572.t1	A01|2771305-2772661|+	LF	Bra011334	expressed	B02_g580.t1
U	AT4G32285	A01_g573.t1	A01|2773077-2775990|-	LF	Bra011333	expressed	B02_g581.t1
U	AT4G32280	A01_g574.t1	A01|2777965-2779250|-	LF	Bra011332	expressed	B02_g582.t1
U	AT4G32270	A01_g575.t1	A01|2784555-2787559|+	LF	Bra011331	expressed	B02_g584.t1
U	AT4G32250	A01_g576.t1	A01|2787605-2790460|-	LF	Bra011330	expressed	B02_g585.t1
U	AT4G32260	A01_g577.t1	A01|2791123-2792170|-	LF	Bra011329	expressed	B02_g586.t1
U	AT4G32190	A01_g578.t1	A01|2792844-2796070|-	LF	Bra011328	expressed	B02_g587.t1
U	AT4G32180	A01_g579.t1	A01|2797895-2803719|+	LF	Bra011327	expressed	B02_g588.t1
U	AT4G32160	A01_g580.t1	A01|2803753-2808080|-	LF	Bra011326	expressed	B02_g589.t1
U	AT4G32150	A01_g581.t1	A01|2809495-2810913|+	LF	Bra011325	expressed	B02_g590.t1
-	-	A01_g582.t1	A01|2811415-2813989|+	LF	-	expressed	B02_g591.t1
U	AT4G32120	A01_g583.t1	A01|2814605-2817157|+	LF	Bra011324	expressed	B02_g594.t1
-	-	A01_g584.t1	A01|2819355-2820323|+	LF	Bra011323		-
-	-	A01_g585.t1	A01|2823605-2824314|+	LF	-		B02_g595.t1
-	-	A01_g586.t1	A01|2825695-2826597|+	LF	Bra011321		B02_g596.t1
U	AT4G32070	A01_g587.t1	A01|2827205-2830221|+	LF	Bra011320	expressed	-
U	AT4G32060	A01_g588.t1	A01|2830355-2832810|-	LF	Bra011319	expressed	B02_g597.t1
U	AT4G32050	A01_g589.t1	A01|2832996-2837710|-	LF	Bra011318	expressed	B02_g598.t1
U	AT4G32040	A01_g590.t1	A01|2838042-2840530|-	LF	Bra011317	expressed	B02_g600.t1
U	AT4G32030	A01_g591.t1	A01|2841412-2843870|-	LF	Bra011316	expressed	B02_g603.t1
U	AT4G32020	A01_g592.t1	A01|2847203-2848450|-	LF	Bra011315	expressed	B02_g604.t1
-	-	A01_g593.t1	A01|2851165-2851782|+	LF	-		-
U	AT4G31990	A01_g594.t1	A01|2855746-2861574|+	LF	Bra011314	expressed	B02_g606.t1
-	-	A01_g595.t1	A01|2861587-2864211|-	LF	Bra011313	expressed	-
U	AT4G31980	A01_g596.t1	A01|2864417-2866411|-	LF	Bra011312	expressed	B02_g608.t1
U	AT4G31900	A01_g597.t1	A01|2868843-2879711|-	LF	Bra011311	expressed	-
-	-	A01_g598.t1	A01|2880896-2886191|-	LF	-		-
-	-	A01_g599.t1	A01|2892276-2893879|+	LF	Bra011309	expressed	B02_g611.t1
U	AT4G31890	A01_g600.t1	A01|2897456-2899841|+	LF	Bra011308	expressed	B02_g613.t1
U	AT4G31880	A01_g601.t1	A01|2903016-2909805|+	LF	Bra011307	expressed	B02_g614.t1
U	AT4G31875	A01_g602.t1	A01|2914126-2920849|+	LF	Bra011306	expressed	B02_g615.t1
-	-	A01_g603.t1	A01|2923895-2930641|-	LF	-	expressed	-
-	-	A01_g604.t1	A01|2930695-2933111|-	LF	Bra011304	expressed	B02_g616.t1
U	AT4G31840	A01_g605.t1	A01|2933378-2934241|-	LF	Bra011303	expressed	B02_g617.t1
U	AT4G31830	A01_g606.t1	A01|2934776-2935278|+	LF	Bra011302	expressed	B02_g618.t1
-	-	A01_g607.t1	A01|2938056-2940189|+	LF	-	expressed	-
U	AT4G31820	A01_g608.t1	A01|2943216-2947310|+	LF	Bra011301	expressed	B02_g619.t1
U	AT4G31800	A01_g609.t1	A01|2949454-2951101|-	LF	Bra011299	expressed	B02_g620.t1
U	AT4G31790	A01_g610.t1	A01|2955374-2957651|-	LF	Bra011298	expressed	B02_g621.t1
U	AT4G31780	A01_g611.t1	A01|2958499-2961081|-	LF	Bra011297	expressed	B02_g622.t1
U	AT4G31750	A01_g612.t1	A01|2962696-2965249|+	LF	Bra011296	expressed	B02_g623.t1
-	-	A01_g613.t1	A01|2965304-2967571|-	LF	Bra011295	expressed	B02_g624.t1
U	AT4G31730	A01_g614.t1	A01|2968676-2969641|-	LF	Bra011294	expressed	B02_g625.t1
U	AT4G31720	A01_g615.t1	A01|2975696-2977860|+	LF	Bra011293	expressed	B02_g626.t1
-	-	A01_g616.t1	A01|2977864-2979571|-	LF	Bra011292	expressed	-
U	AT4G31700	A01_g617.t1	A01|2980466-2982033|+	LF	Bra011291	expressed	B02_g627.t1
U	AT4G31670	A01_g618.t1	A01|2982636-2985676|+	LF	Bra011290	expressed	B02_g628.t1
U	AT4G31610	A01_g619.t1	A01|2989940-2993061|-	LF	Bra011289	expressed	-
-	-	A01_g620.t1	A01|2993866-2996156|+	LF	Bra011288	expressed	B02_g630.t1
-	-	A01_g621.t1	A01|3000116-3005024|+	LF	-	expressed	-
-	-	A01_g622.t1	A01|3005484-3006991|-	LF	Bra011285		B02_g631.t1
-	-	A01_g623.t1	A01|3007317-3009641|-	LF	-	expressed	B02_g632.t1
-	-	A01_g624.t1	A01|3010416-3012831|-	LF	-	expressed	-
U	AT4G31590	A01_g625.t1	A01|3012936-3013940|+	LF	Bra011284		-
-	-	A01_g626.t1	A01|3016956-3020112|+	LF	-	expressed	B02_g634.t1
U	AT4G31570	A01_g627.t1	A01|3020776-3029141|-	LF	Bra011283	expressed	B02_g635.t1
U	AT4G31550	A01_g628.t1	A01|3034878-3039148|+	LF	Bra011282	expressed	B02_g637.t1
U	AT4G31540	A01_g629.t1	A01|3040608-3043486|+	LF	Bra011281	expressed	B02_g638.t1
-	-	A01_g630.t1	A01|3043747-3046013|-	LF	Bra011280	expressed	B02_g639.t1
U	AT4G32090	A01_g631.t1	A01|3046507-3054593|-	LF	Bra011279		-
U	AT4G32100	A01_g632.t1	A01|3055848-3058123|-	LF	Bra011278		-
-	-	A01_g633.t1	A01|3059964-3060493|-	LF	Bra011277		-
-	-	A01_g634.t1	A01|3060740-3061553|-	LF	-		-
-	-	A01_g635.t1	A01|3062145-3064373|-	LF	-	expressed	-
-	-	A01_g636.t1	A01|3066024-3067063|-	LF	-		-
-	-	A01_g637.t1	A01|3068321-3070423|-	LF	-		-
-	-	A01_g638.t1	A01|3072443-3074033|-	LF	-		-
-	-	A01_g639.t1	A01|3074624-3077243|-	LF	-	expressed	-
-	-	A01_g640.t1	A01|3077528-3081613|-	LF	-	expressed	B02_g640.t1
U	AT4G31460	A01_g641.t1	A01|3081828-3083533|+	LF	Bra011275	expressed	B02_g641.t1
-	-	A01_g642.t1	A01|3089548-3091361|+	LF	Bra011274		-
-	-	A01_g643.t1	A01|3091734-3093293|-	LF	Bra011273	expressed	-
U	AT4G31440	A01_g644.t1	A01|3094157-3097113|-	LF	Bra011272	expressed	B02_g642.t1
U	AT4G31430	A01_g645.t1	A01|3097785-3101403|-	LF	Bra011271	expressed	B02_g643.t1
U	AT4G31420	A01_g646.t1	A01|3102208-3103984|+	LF	Bra011270	expressed	B02_g644.t1
U	AT4G31410	A01_g647.t1	A01|3104184-3105873|-	LF	Bra011269	expressed	B02_g645.t1
U	AT4G31390	A01_g648.t1	A01|3106618-3110133|-	LF	Bra011268	expressed	B02_g647.t1
U	AT4G31380	A01_g649.t1	A01|3112224-3112913|-	LF	Bra011267	expressed	B02_g648.t1
U	AT4G31360	A01_g650.t1	A01|3116100-3117873|-	LF	Bra011263	expressed	B02_g649.t1
U	AT4G31350	A01_g651.t1	A01|3118109-3120933|-	LF	Bra011262	expressed	B02_g650.t1
-	-	A01_g652.t1	A01|3121808-3123102|+	LF	Bra011261	expressed	B02_g651.t1
U	AT4G31340	A01_g653.t1	A01|3123120-3126913|-	LF	Bra011260	expressed	B02_g652.t1
-	-	A01_g654.t1	A01|3129438-3130468|+	LF	-	expressed	-
U	AT4G31330	A01_g655.t1	A01|3136231-3137223|-	LF	Bra011259	expressed	B02_g653.t1
U	AT4G31320	A01_g656.t1	A01|3146578-3147375|+	LF	Bra011258	expressed	B02_g654.t1
U	AT4G31300	A01_g657.t1	A01|3148646-3152293|-	LF	Bra011257	expressed	B02_g655.t1
U	AT4G31290	A01_g658.t1	A01|3153147-3155503|-	LF	Bra011256	expressed	B02_g656.t1
U	AT4G31250	A01_g659.t1	A01|3156968-3164785|+	LF	Bra011255	expressed	B02_g657.t1
U	AT4G31240	A01_g660.t1	A01|3164898-3166550|+	LF	Bra011254	expressed	B02_g658.t1
U	AT4G31210	A01_g661.t1	A01|3166559-3173463|-	LF	Bra011253	expressed	B02_g659.t1
U	AT4G31200	A01_g662.t1	A01|3173578-3176319|+	LF	Bra011252	expressed	B02_g660.t1
U	AT4G31180	A01_g663.t1	A01|3176329-3179023|-	LF	Bra011251	expressed	B02_g661.t1
U	AT4G31170	A01_g664.t1	A01|3179168-3181586|+	LF	Bra011250	expressed	B02_g662.t1
U	AT4G31140	A01_g665.t1	A01|3182300-3183703|-	LF	Bra011249	expressed	B02_g663.t1
-	-	A01_g666.t1	A01|3184138-3186176|+	LF	-	expressed	-
-	-	A01_g667.t1	A01|3186702-3187643|-	LF	-	expressed	-
U	AT4G31130	A01_g668.t1	A01|3192098-3193427|+	LF	Bra011248	expressed	B02_g664.t1
-	-	A01_g669.t1	A01|3193648-3194361|+	LF	-	expressed	B02_g665.t1
U	AT4G31100	A01_g670.t1	A01|3200586-3202684|-	LF	Bra011247	expressed	B02_g666.t1
-	-	A01_g671.t1	A01|3205638-3207714|-	LF	-		-
-	-	A01_g672.t1	A01|3209509-3216863|+	LF	-	expressed	B02_g670.t1
U	AT4G31050	A01_g673.t1	A01|3219006-3220694|-	LF	Bra011244	expressed	B02_g671.t1
-	-	A01_g674.t1	A01|3220852-3222344|-	LF	-	expressed	B02_g672.t1
U	AT4G31040	A01_g675.t1	A01|3222479-3224535|+	LF	Bra011243	expressed	B02_g673.t1
U	AT4G31020	A01_g676.t1	A01|3226689-3228399|+	LF	Bra011242	expressed	B02_g674.t1
U	AT4G31000	A01_g677.t1	A01|3228413-3231374|-	LF	Bra011241	expressed	B02_g675.t1
U	AT4G30996	A01_g678.t1	A01|3231421-3232954|-	LF	Bra011240	expressed	B02_g676.t1
-	-	A01_g679.t1	A01|3233145-3235254|-	LF	Bra011239	expressed	-
U	AT4G30993	A01_g680.t1	A01|3236417-3240274|-	LF	Bra011238	expressed	B02_g677.t1
U	AT4G30980	A01_g681.t1	A01|3241299-3243935|+	LF	Bra011237	expressed	B02_g678.t1
U	AT4G30960	A01_g682.t1	A01|3258451-3260604|-	LF	Bra011236	expressed	B02_g679.t1
U	AT4G30950	A01_g683.t1	A01|3274459-3277032|+	LF	Bra011235	expressed	B02_g680.t1
U	AT4G30930	A01_g684.t1	A01|3278079-3281098|+	LF	Bra011233	expressed	-
U	AT4G30910	A01_g685.t1	A01|3281419-3284133|+	LF	Bra011232	expressed	B02_g685.t1
U	AT4G30900	A01_g686.t1	A01|3284175-3286274|-	LF	Bra011231	expressed	B02_g686.t1
U	AT4G30890	A01_g687.t1	A01|3287069-3290362|+	LF	Bra011230	expressed	B02_g687.t1
U	AT4G30880	A01_g688.t1	A01|3290392-3290994|-	LF	Bra011229	expressed	B02_g688.t1
U	AT4G30850	A01_g689.t1	A01|3295159-3298672|+	LF	Bra011228	expressed	B02_g689.t1
U	AT4G30830	A01_g690.t1	A01|3299439-3300692|+	LF	Bra011226	expressed	B02_g690.t1
U	AT4G30825	A01_g691.t1	A01|3300728-3303774|-	LF	Bra011225	expressed	B02_g691.t1
U	AT4G30810	A01_g692.t1	A01|3303998-3307924|-	LF	Bra011224	expressed	B02_g692.t1
-	-	A01_g693.t1	A01|3308147-3310454|-	LF	-	expressed	-
-	-	A01_g694.t1	A01|3311169-3312184|-	LF	-		-
-	-	A01_g695.t1	A01|3312281-3315124|-	LF	-	expressed	-
-	-	A01_g696.t1	A01|3316779-3322139|+	LF	-		-
U	AT4G30790	A01_g697.t1	A01|3331249-3335831|+	LF	Bra011222	expressed	B02_g696.t1
-	-	A01_g698.t1	A01|3335903-3338434|-	LF	Bra011221	expressed	B02_g697.t1
U	AT4G30770	A01_g699.t1	A01|3338689-3340282|+	LF	Bra011220	expressed	B02_g698.t1
U	AT4G30710	A01_g700.t1	A01|3344699-3348555|+	LF	Bra011213	expressed	B02_g699.t1
U	AT4G30700	A01_g701.t1	A01|3348619-3351488|+	LF	Bra011212	expressed	B02_g700.t1
U	AT4G30680	A01_g702.t1	A01|3351759-3355483|+	LF	Bra011211	expressed	B02_g702.t1
-	-	A01_g703.t1	A01|3355869-3357564|-	LF	Bra011210	expressed	B02_g703.t1
-	-	A01_g704.t1	A01|3361089-3361795|+	LF	-	expressed	B02_g704.t1
-	-	A01_g705.t1	A01|3371120-3371727|+	LF	-	expressed	B02_g705.t1
U	AT4G30650	A01_g706.t1	A01|3372861-3373785|-	LF	Bra011209	expressed	B02_g706.t1
-	-	A01_g707.t1	A01|3374028-3374585|-	LF	Bra011208	expressed	B02_g707.t1
U	AT4G30640	A01_g708.t1	A01|3374915-3376115|-	LF	Bra011207	expressed	B02_g708.t1
-	-	A01_g709.t1	A01|3381080-3382557|+	LF	Bra011206	expressed	-
U	AT4G30630	A01_g710.t1	A01|3382589-3384555|-	LF	Bra011204	expressed	B02_g712.t1
-	-	A01_g711.t1	A01|3386450-3387032|+	LF	-	expressed	-
U	AT4G30600	A01_g712.t1	A01|3388220-3391578|+	LF	Bra011203	expressed	B02_g713.t1
U	AT4G30530	A01_g713.t1	A01|3392226-3397085|-	LF	Bra011201	expressed	B02_g715.t1
-	-	A01_g714.t1	A01|3397878-3399035|-	LF	-		-
U	AT4G30520	A01_g715.t1	A01|3405250-3408160|+	LF	Bra011200	expressed	B02_g717.t1
-	-	A01_g716.t1	A01|3409140-3410723|+	LF	Bra011199		-
U	AT4G30500	A01_g717.t1	A01|3413594-3415085|-	LF	Bra011198	expressed	-
U	AT4G30480	A01_g718.t1	A01|3419856-3423145|-	LF	Bra011197	expressed	-
-	-	A01_g719.t1	A01|3423770-3424581|+	LF	-	expressed	B02_g722.t1
U	AT4G30450	A01_g720.t1	A01|3426400-3427137|+	LF	Bra011195	expressed	-
U	AT4G30440	A01_g721.t1	A01|3429860-3431463|+	LF	Bra011194	expressed	B02_g724.t1
U	AT4G30430	A01_g722.t1	A01|3434530-3436264|+	LF	Bra011193	expressed	B02_g725.t1
-	-	A01_g723.t1	A01|3436266-3437725|-	LF	Bra011192	expressed	B02_g726.t1
U	AT4G30410	A01_g724.t1	A01|3443970-3445276|+	LF	Bra011190	expressed	B02_g727.t1
U	AT4G30400	A01_g725.t1	A01|3446955-3448635|-	LF	Bra011189	expressed	B02_g728.t1
U	AT4G30380	A01_g726.t1	A01|3453858-3454675|-	LF	Bra011188		B02_g729.t1
U	AT4G30370	A01_g727.t1	A01|3456160-3457659|+	LF	Bra011187	expressed	B02_g730.t1
U	AT4G30360	A01_g728.t1	A01|3457880-3461934|+	LF	Bra011186	expressed	B02_g731.t1
U	AT4G30350	A01_g729.t1	A01|3465586-3468715|-	LF	Bra011185	expressed	B02_g732.t1
-	-	A01_g730.t1	A01|3476845-3479395|-	LF	-		-
U	AT4G30340	A01_g731.t1	A01|3481650-3484588|+	LF	Bra011184	expressed	B02_g734.t1
U	AT4G30320	A01_g732.t1	A01|3485062-3485825|-	LF	Bra011183	expressed	B02_g735.t1
U	AT4G30270	A01_g733.t1	A01|3492880-3494118|+	LF	Bra011181	expressed	B02_g737.t1
-	-	A01_g734.t1	A01|3495230-3496625|+	LF	-	expressed	-
-	-	A01_g735.t1	A01|3502640-3503884|+	LF	Bra011179	expressed	B02_g739.t1
U	AT4G30260	A01_g736.t1	A01|3504090-3505862|+	LF	Bra011178	expressed	-
U	AT4G30250	A01_g737.t1	A01|3509230-3511066|+	LF	Bra011177	expressed	B02_g741.t1
U	AT4G30240	A01_g738.t1	A01|3512550-3514000|+	LF	Bra011176	expressed	B02_g742.t1
U	AT4G30230	A01_g739.t1	A01|3515302-3516385|-	LF	Bra011175	expressed	B02_g743.t1
U	AT4G30210	A01_g740.t1	A01|3519408-3523535|-	LF	Bra011174	expressed	B02_g744.t1
U	AT4G30200	A01_g741.t1	A01|3533340-3537020|+	LF	Bra011173	expressed	B02_g746.t1
U	AT4G30190	A01_g742.t1	A01|3553603-3558378|+	LF	Bra011172	expressed	-
U	AT4G30180	A01_g743.t1	A01|3559418-3560158|-	LF	Bra011171	expressed	B02_g747.t1
U	AT4G30170	A01_g744.t1	A01|3566137-3568258|-	LF	Bra011170	expressed	B02_g748.t1
-	-	A01_g745.t1	A01|3571839-3574368|-	LF	Bra011169	expressed	-
U	AT4G30160	A01_g746.t1	A01|3574729-3580948|-	LF	Bra011168	expressed	B02_g750.t1
-	-	A01_g747.t1	A01|3585246-3586338|-	LF	-		-
-	-	A01_g748.t1	A01|3587640-3589218|-	LF	-		-
U	AT4G30150	A01_g749.t1	A01|3590410-3597258|-	LF	Bra011167	expressed	B02_g751.t1
U	AT4G30130	A01_g750.t1	A01|3598126-3606228|-	LF	Bra011166	expressed	B02_g752.t1
U	AT4G30110	A01_g751.t1	A01|3608283-3611587|+	LF	Bra011165	expressed	B02_g753.t1
-	-	A01_g752.t1	A01|3618513-3623419|+	LF	Bra011164	expressed	B02_g754.t1
U	AT4G30090	A01_g753.t1	A01|3624363-3627136|+	LF	Bra011163	expressed	B02_g755.t1
U	AT4G30080	A01_g754.t1	A01|3634013-3637701|+	LF	Bra011162	expressed	B02_g756.t1
-	-	A01_g755.t1	A01|3640550-3641278|-	LF	-		-
U	AT4G30030	A01_g756.t1	A01|3643743-3645117|+	LF	Bra011161	expressed	B02_g757.t1
U	AT4G30020	A01_g757.t1	A01|3647243-3653538|-	LF	Bra011160	expressed	B02_g758.t1
-	-	A01_g758.t1	A01|3655228-3656828|-	LF	Bra011159	expressed	B02_g759.t1
-	-	A01_g759.t1	A01|3658902-3662478|-	LF	-		-
U	AT4G30010	A01_g760.t1	A01|3662809-3664298|-	LF	Bra011158		-
U	AT4G30000	A01_g761.t1	A01|3665613-3667722|+	LF	Bra011157	expressed	B02_g762.t1
U	AT4G29990	A01_g762.t1	A01|3669023-3672706|+	LF	Bra011156		-
U	AT4G29960	A01_g763.t1	A01|3673863-3675374|+	LF	Bra011155	expressed	B02_g763.t1
U	AT4G29950	A01_g764.t1	A01|3675888-3679068|-	LF	Bra011154	expressed	B02_g764.t1
-	-	A01_g765.t1	A01|3680273-3683402|+	LF	-		-
U	AT4G29940	A01_g766.t1	A01|3686373-3690564|+	LF	Bra011153	expressed	B02_g765.t1
U	AT4G29930	A01_g767.t1	A01|3690623-3693538|-	LF	Bra011152	expressed	B02_g766.t1
U	AT4G29920	A01_g768.t1	A01|3714163-3717671|+	LF	Bra011150	expressed	B02_g767.t1
-	-	A01_g769.t1	A01|3721438-3723305|-	LF	-	expressed	-
-	-	A01_g770.t1	A01|3723630-3736526|+	LF	-	expressed	B02_g768.t1
-	-	A01_g771.t1	A01|3738996-3742495|-	LF	Bra011149	expressed	B02_g769.t1
-	-	A01_g772.t1	A01|3743668-3745785|-	LF	-	expressed	-
-	-	A01_g773.t1	A01|3745930-3749844|+	LF	Bra011148	expressed	-
-	-	A01_g774.t1	A01|3749904-3751215|-	LF	-	expressed	-
-	-	A01_g775.t1	A01|3751310-3753885|+	LF	-	expressed	-
-	-	A01_g776.t1	A01|3754150-3760145|-	LF	-		-
-	-	A01_g777.t1	A01|3760280-3762536|+	LF	-	expressed	-
U	AT4G29905	A01_g778.t1	A01|3762680-3763303|+	LF	Bra011145	expressed	B02_g770.t1
U	AT4G29900	A01_g779.t1	A01|3768230-3776439|+	LF	Bra011144	expressed	B02_g771.t1
U	AT4G29870	A01_g780.t1	A01|3777591-3778635|-	LF	Bra011143	expressed	B02_g772.t1
U	AT4G29860	A01_g781.t1	A01|3778740-3781451|+	LF	Bra011142	expressed	B02_g773.t1
U	AT4G29850	A01_g782.t1	A01|3781580-3782680|+	LF	Bra011141	expressed	B02_g774.t1
U	AT4G29840	A01_g783.t1	A01|3783110-3784834|+	LF	Bra011140	expressed	B02_g775.t1
U	AT4G29830	A01_g784.t1	A01|3784837-3786155|-	LF	Bra011139	expressed	B02_g776.t1
U	AT4G29820	A01_g785.t1	A01|3786320-3787811|+	LF	Bra011138	expressed	B02_g777.t1
U	AT4G29810	A01_g786.t1	A01|3789150-3791546|+	LF	Bra011137	expressed	B02_g778.t1
-	-	A01_g787.t1	A01|3791910-3793810|+	LF	-	expressed	B02_g779.t1
U	AT4G29790	A01_g788.t1	A01|3793850-3801645|-	LF	Bra011136	expressed	B02_g780.t1
U	AT4G29780	A01_g789.t1	A01|3804423-3806305|-	LF	Bra011135	expressed	B02_g781.t1
-	-	A01_g790.t1	A01|3808940-3811334|+	LF	-		-
U	AT4G29735	A01_g791.t1	A01|3816820-3820068|+	LF	Bra011134	expressed	B02_g782.t1
-	-	A01_g792.t1	A01|3821746-3822795|-	LF	-	expressed	-
U	AT4G29730	A01_g793.t1	A01|3823600-3830077|+	LF	Bra011133	expressed	B02_g784.t1
U	AT4G29720	A01_g794.t1	A01|3833140-3835061|+	LF	Bra011132	expressed	B02_g785.t1
-	-	A01_g795.t1	A01|3841000-3849715|+	LF	-	expressed	-
-	-	A01_g796.t1	A01|3849780-3850904|+	LF	-	expressed	-
-	-	A01_g797.t1	A01|3851063-3851645|-	LF	Bra011131	expressed	-
U	AT4G29680	A01_g798.t1	A01|3854340-3855863|+	LF	Bra011130	expressed	B02_g786.t1
-	-	A01_g799.t1	A01|3856900-3858484|+	LF	-	expressed	B02_g787.t1
-	-	A01_g800.t1	A01|3859930-3863773|+	LF	Bra011128	expressed	B02_g788.t1
U	AT4G29660	A01_g801.t1	A01|3865280-3866238|+	LF	Bra011126	expressed	B02_g790.t1
U	AT4G29658	A01_g802.t1	A01|3866300-3867152|+	LF	Bra011125	expressed	B02_g791.t1
U	AT4G29550	A01_g803.t1	A01|3876058-3879815|-	LF	Bra011124	expressed	B02_g793.t1
-	-	A01_g804.t1	A01|3882068-3883845|-	LF	-	expressed	-
-	-	A01_g805.t1	A01|3890797-3893553|+	LF	Bra011122		-
U	AT4G29540	A01_g806.t1	A01|3893823-3894912|-	LF	Bra011121	expressed	B02_g794.t1
U	AT4G29530	A01_g807.t1	A01|3895003-3896302|-	LF	Bra011120	expressed	B02_g795.t1
U	AT4G29520	A01_g808.t1	A01|3896567-3898351|+	LF	Bra011119	expressed	B02_g796.t1
U	AT4G29510	A01_g809.t1	A01|3898368-3900432|-	LF	Bra011118	expressed	B02_g797.t1
U	AT4G29490	A01_g810.t1	A01|3900530-3904592|-	LF	Bra011117	expressed	B02_g798.t1
U	AT4G29480	A01_g811.t1	A01|3904687-3905677|+	LF	Bra011116	expressed	B02_g800.t1
-	-	A01_g812.t1	A01|3906457-3908776|+	LF	Bra011113	expressed	B02_g801.t1
U	AT4G29450	A01_g813.t1	A01|3909527-3916022|+	LF	Bra011111	expressed	B02_g803.t1
U	AT4G29440	A01_g814.t1	A01|3917937-3921771|+	LF	Bra011109	expressed	B02_g806.t1
U	AT4G29430	A01_g815.t1	A01|3921790-3923032|-	LF	Bra011108	expressed	B02_g807.t1
U	AT4G29420	A01_g816.t1	A01|3924177-3926322|+	LF	Bra011107	expressed	B02_g808.t1
U	AT4G29410	A01_g817.t1	A01|3926577-3928433|+	LF	Bra011106	expressed	B02_g809.t1
U	AT4G29400	A01_g818.t1	A01|3931028-3932662|-	LF	Bra011105	expressed	B02_g810.t1
-	-	A01_g819.t1	A01|3932847-3933921|+	LF	-	expressed	B02_g811.t1
U	AT4G29380	A01_g820.t1	A01|3934085-3940272|-	LF	Bra011104	expressed	B02_g812.t1
-	-	A01_g821.t1	A01|3945296-3950982|-	LF	Bra011102	expressed	-
U	AT4G29360	A01_g822.t1	A01|3957267-3959499|+	LF	Bra011100	expressed	B02_g815.t1
U	AT4G29340	A01_g823.t1	A01|3959560-3960722|-	LF	Bra011099	expressed	B02_g816.t1
-	-	A01_g824.t1	A01|3964243-3965482|-	LF	Bra011098	expressed	B02_g817.t1
U	AT4G29330	A01_g825.t1	A01|3966171-3968542|-	LF	Bra011097	expressed	B02_g818.t1
U	AT4G29310	A01_g826.t1	A01|3974657-3977426|+	LF	Bra011096	expressed	B02_g819.t1
-	-	A01_g827.t1	A01|3987867-3990206|+	LF	-	expressed	-
-	-	A01_g828.t1	A01|3991928-3992852|-	LF	Bra011093	expressed	-
U	AT4G29260	A01_g829.t1	A01|4001297-4002983|+	LF	Bra011091	expressed	B02_g820.t1
U	AT4G29230	A01_g830.t1	A01|4004071-4009432|-	LF	Bra011090	expressed	B02_g823.t1
U	AT4G29220	A01_g831.t1	A01|4014887-4017735|+	LF	Bra011089	expressed	B02_g825.t1
U	AT4G29210	A01_g832.t1	A01|4017790-4023602|-	LF	Bra011088	expressed	B02_g826.t1
U	AT4G29190	A01_g833.t1	A01|4032247-4033818|+	LF	Bra011087	expressed	B02_g828.t1
-	-	A01_g834.t1	A01|4036718-4039132|-	LF	Bra011086	expressed	B02_g829.t1
U	AT4G29160	A01_g835.t1	A01|4039453-4041392|-	LF	Bra011085	expressed	B02_g830.t1
U	AT4G29140	A01_g836.t1	A01|4049978-4051892|-	LF	Bra011084	expressed	B02_g831.t1
-	-	A01_g837.t1	A01|4061309-4066287|+	LF	-	expressed	-
-	-	A01_g838.t1	A01|4077370-4085044|-	LF	-	expressed	-
-	-	A01_g839.t1	A01|4090219-4091839|+	LF	-	expressed	-
U	AT4G29100	A01_g840.t1	A01|4097092-4100294|-	LF	Bra011083	expressed	B02_g833.t1
-	-	A01_g841.t1	A01|4109072-4110634|-	LF	-	expressed	-
-	-	A01_g842.t1	A01|4113238-4117864|-	LF	-		-
-	-	A01_g843.t1	A01|4121457-4125264|-	LF	-		-
U	AT4G29080	A01_g844.t1	A01|4135019-4136737|+	LF	Bra011082	expressed	B02_g835.t1
U	AT4G29060	A01_g845.t1	A01|4136873-4145454|-	LF	Bra011081	expressed	B02_g836.t1
U	AT4G29050	A01_g846.t1	A01|4146419-4148386|+	LF	Bra011080	expressed	B02_g837.t1
U	AT4G29040	A01_g847.t1	A01|4148449-4150914|-	LF	Bra011079	expressed	B02_g838.t1
-	-	A01_g848.t1	A01|4158011-4158684|-	LF	-	expressed	-
-	-	A01_g849.t1	A01|4160954-4166084|-	LF	-		-
U	AT4G29020	A01_g850.t1	A01|4166547-4167244|-	LF	Bra011077	expressed	B02_g841.t1
U	AT4G29010	A01_g851.t1	A01|4168969-4173528|+	LF	Bra011076	expressed	B02_g842.t1
U	AT4G29000	A01_g852.t1	A01|4173575-4176734|-	LF	Bra011075	expressed	B02_g843.t1
U	AT4G28990	A01_g853.t1	A01|4177213-4178994|-	LF	Bra011074	expressed	B02_g846.t1
U	AT4G28980	A01_g854.t1	A01|4179056-4181494|-	LF	Bra011073	expressed	B02_g847.t1
U	AT4G28950	A01_g855.t1	A01|4181702-4183304|-	LF	Bra011072	expressed	-
-	-	A01_g856.t1	A01|4186340-4192624|-	LF	Bra011071	expressed	B02_g848.t1
U	AT4G28940	A01_g857.t1	A01|4195082-4197824|-	LF	Bra011070	expressed	B02_g850.t1
-	-	A01_g858.t1	A01|4206939-4208085|+	LF	-		-
U	AT4G28910	A01_g859.t1	A01|4209649-4212856|+	LF	Bra011069	expressed	B02_g853.t1
U	AT4G28890	A01_g860.t1	A01|4214019-4217357|+	LF	Bra011068	expressed	B02_g854.t1
U	AT4G28860	A01_g861.t1	A01|4217462-4220384|-	LF	Bra011067	expressed	B02_g857.t1
U	AT4G28850	A01_g862.t1	A01|4220777-4222484|-	LF	Bra011066	expressed	B02_g858.t1
U	AT4G28840	A01_g863.t1	A01|4228714-4230714|-	LF	Bra011065	expressed	B02_g859.t1
U	AT4G28830	A01_g864.t1	A01|4241442-4242961|-	LF	Bra011064	expressed	B02_g862.t1
U	AT4G28820	A01_g865.t1	A01|4243156-4244488|+	LF	Bra011063	expressed	B02_g863.t1
U	AT4G28790	A01_g866.t1	A01|4244525-4251961|-	LF	Bra011062	expressed	B02_g864.t1
-	-	A01_g867.t1	A01|4252286-4253129|+	LF	-	expressed	-
-	-	A01_g868.t1	A01|4253334-4255461|-	LF	-	expressed	B02_g865.t1
-	-	A01_g869.t1	A01|4255616-4257230|+	LF	-		-
-	-	A01_g870.t1	A01|4262296-4265541|-	LF	-	expressed	-
U	AT4G28780	A01_g871.t1	A01|4269592-4272131|-	LF	Bra011060	expressed	B02_g866.t1
U	AT4G28770	A01_g872.t1	A01|4274086-4276650|+	LF	Bra011059	expressed	B02_g867.t1
U	AT4G28760	A01_g873.t1	A01|4276671-4280381|-	LF	Bra011058	expressed	B02_g868.t1
-	-	A01_g874.t1	A01|4281996-4282991|-	LF	-	expressed	-
-	-	A01_g875.t1	A01|4283409-4286511|-	LF	-	expressed	-
U	AT4G28750	A01_g876.t1	A01|4294446-4295480|+	LF	Bra011057	expressed	B02_g869.t1
U	AT4G28730	A01_g877.t1	A01|4295512-4297251|-	LF	Bra011056	expressed	B02_g870.t1
U	AT4G28720	A01_g878.t1	A01|4302222-4304221|-	LF	Bra011055	expressed	B02_g871.t1
-	-	A01_g879.t1	A01|4318286-4319611|-	LF	Bra011054	expressed	B02_g872.t1
U	AT4G28710	A01_g880.t1	A01|4321968-4325641|-	LF	Bra011053	expressed	B02_g873.t1
-	-	A01_g881.t1	A01|4332468-4335311|-	LF	-	expressed	B02_g874.t1
U	AT4G28703	A01_g882.t1	A01|4338762-4339561|-	LF	Bra011052	expressed	B02_g875.t1
U	AT4G28700	A01_g883.t1	A01|4342230-4343891|-	LF	Bra011051	expressed	B02_g876.t1
U	AT4G28690	A01_g884.t1	A01|4344418-4345861|-	LF	Bra011050	expressed	B02_g877.t1
U	AT4G28680	A01_g885.t1	A01|4347188-4358611|-	LF	Bra011049	expressed	B02_g878.t1
-	-	A01_g886.t1	A01|4359146-4361731|-	LF	Bra011048	expressed	B02_g879.t1
U	AT4G28660	A01_g887.t1	A01|4361837-4363101|-	LF	Bra011047	expressed	B02_g880.t1
U	AT4G28650	A01_g888.t1	A01|4364846-4368303|+	LF	Bra011046	expressed	B02_g881.t1
U	AT4G28640	A01_g889.t1	A01|4368363-4370111|-	LF	Bra011045	expressed	B02_g882.t1
U	AT4G28620	A01_g890.t1	A01|4371056-4374213|+	LF	Bra011043	expressed	B02_g883.t1
U	AT4G28610	A01_g891.t1	A01|4374716-4377287|+	LF	Bra011042	expressed	B02_g884.t1
U	AT4G28600	A01_g892.t1	A01|4377293-4380381|-	LF	Bra011041	expressed	B02_g885.t1
U	AT4G28560	A01_g893.t1	A01|4382606-4385012|+	LF	Bra011040	expressed	B02_g886.t1
U	AT4G28540	A01_g894.t1	A01|4385583-4390751|-	LF	Bra011038	expressed	B02_g887.t1
U	AT4G28530	A01_g895.t1	A01|4410833-4414441|+	LF	Bra011037	expressed	B02_g888.t1
U	AT4G28520	A01_g896.t1	A01|4417709-4419938|-	LF	Bra011036	expressed	B02_g889.t1
U	AT4G28510	A01_g897.t1	A01|4422693-4424718|+	LF	Bra011035	expressed	B02_g890.t1
U	AT4G28500	A01_g898.t1	A01|4424891-4427458|-	LF	Bra011034	expressed	B02_g891.t1
U	AT4G28490	A01_g899.t1	A01|4429861-4433178|-	LF	Bra011033	expressed	B02_g892.t1
U	AT4G28485	A01_g900.t1	A01|4433663-4435830|+	LF	Bra011032	expressed	B02_g893.t1
U	AT4G28480	A01_g901.t1	A01|4435881-4437738|-	LF	Bra011031	expressed	B02_g894.t1
U	AT4G28470	A01_g902.t1	A01|4437833-4443427|+	LF	Bra011030	expressed	B02_g895.t1
U	AT4G28460	A01_g903.t1	A01|4443717-4444298|-	LF	Bra011029	expressed	B02_g896.t1
U	AT4G28440	A01_g904.t1	A01|4446810-4448348|-	LF	Bra011028	expressed	B02_g897.t1
U	AT4G28430	A01_g905.t1	A01|4448568-4450628|-	LF	Bra011027	expressed	B02_g898.t1
U	AT4G28410	A01_g906.t1	A01|4450932-4453058|-	LF	Bra011026	expressed	B02_g899.t1
-	-	A01_g907.t1	A01|4667103-4668080|+	LF	-	expressed	-
-	-	A01_g908.t1	A01|4669433-4669993|+	LF	-		B02_g901.t1
-	-	A01_g909.t1	A01|4670009-4672048|-	LF	Bra040155	expressed	B02_g902.t1
-	-	A01_g910.t1	A01|4673173-4674373|+	LF	-		-
-	-	A01_g911.t1	A01|4676417-4679008|-	LF	-	expressed	-
U	AT4G17490	A01_g912.t1	A01|4679253-4680298|-	LF	Bra040158	expressed	B02_g2969.t1
-	-	A01_g913.t1	A01|4684883-4685833|+	LF	Bra040159	expressed	B02_g2970.t1
U	AT4G17510	A01_g914.t1	A01|4685987-4688068|-	LF	Bra040160	expressed	B02_g2971.t1
U	AT4G17540	A01_g915.t1	A01|4691833-4695018|+	LF	Bra040163	expressed	B02_g2972.t1
U	AT4G17550	A01_g916.t1	A01|4695034-4700998|-	LF	Bra040164	expressed	B02_g2973.t1
U	AT4G17565	A01_g917.t1	A01|4701527-4702938|-	LF	Bra040165	expressed	B02_g2974.t1
-	-	A01_g918.t1	A01|4703603-4704840|+	LF	-	expressed	-
U	AT4G17570	A01_g919.t1	A01|4712638-4715538|-	LF	Bra040167	expressed	B02_g2978.t1
-	-	A01_g920.t1	A01|4719497-4723628|-	LF	-	expressed	B02_g2979.t1
U	AT4G17610	A01_g921.t1	A01|4723992-4733088|-	LF	Bra040168	expressed	B02_g2981.t1
U	AT4G17615	A01_g922.t1	A01|4740470-4743171|+	LF	Bra040169	expressed	B02_g2984.t1
U	AT4G17620	A01_g923.t1	A01|4744270-4747555|+	LF	Bra040170	expressed	B02_g2985.t1
U	AT4G17640	A01_g924.t1	A01|4747650-4751531|+	LF	Bra040171	expressed	B02_g2986.t1
U	AT4G17670	A01_g925.t1	A01|4752442-4753865|-	LF	Bra040173	expressed	B02_g2988.t1
-	-	A01_g926.t1	A01|4760952-4765185|-	LF	-		-
-	-	A01_g927.t1	A01|4765380-4767049|+	LF	Bra040174	expressed	-
-	-	A01_g928.t1	A01|4767073-4769515|-	LF	-	expressed	-
-	-	A01_g929.t1	A01|4773050-4775182|+	LF	-		-
-	-	A01_g930.t1	A01|4776053-4777915|-	LF	-		-
U	AT4G17690	A01_g931.t1	A01|4779410-4780973|+	LF	Bra040175	expressed	B02_g2991.t1
U	AT4G17695	A01_g932.t1	A01|4781579-4784735|-	LF	Bra040176	expressed	B02_g2994.t1
U	AT4G17720	A01_g933.t1	A01|4795419-4797375|-	LF	Bra040177	expressed	B02_g2997.t1
U	AT4G17730	A01_g934.t1	A01|4798060-4799773|+	LF	Bra040178	expressed	B02_g2998.t1
U	AT4G17750	A01_g935.t1	A01|4799943-4801665|-	LF	Bra040179	expressed	B02_g3000.t1
U	AT4G17770	A01_g936.t1	A01|4806570-4808461|+	LF	Bra040180		-
U	AT4G17785	A01_g937.t1	A01|4808751-4810605|-	LF	Bra040181	expressed	B02_g3003.t1
U	AT4G17790	A01_g938.t1	A01|4822720-4824206|+	LF	Bra040182	expressed	B02_g3004.t1
U	AT4G17800	A01_g939.t1	A01|4829660-4831175|-	LF	Bra040183	expressed	B02_g3005.t1
-	-	A01_g940.t1	A01|4832720-4833641|+	LF	-	expressed	-
U	AT4G17810	A01_g941.t1	A01|4851530-4852314|+	LF	Bra013257	expressed	B02_g3007.t1
U	AT4G17830	A01_g942.t1	A01|4856870-4859394|+	LF	Bra013258	expressed	-
U	AT4G17840	A01_g943.t1	A01|4859418-4861295|-	LF	Bra013259	expressed	B02_g3008.t1
U	AT4G17850	A01_g944.t1	A01|4866170-4867702|+	LF	Bra013260		B02_g3009.t1
-	-	A01_g945.t1	A01|4871020-4872212|+	LF	-		-
-	-	A01_g946.t1	A01|4873280-4875204|+	LF	-		-
-	-	A01_g947.t1	A01|4880300-4883597|+	LF	Bra013261	expressed	B02_g3010.t1
U	AT4G17870	A01_g948.t1	A01|4891900-4892795|+	LF	Bra013262	expressed	-
-	-	A01_g949.t1	A01|4897747-4899935|-	LF	Bra013263	expressed	B02_g3015.t1
U	AT4G17890	A01_g950.t1	A01|4903040-4907446|+	LF	Bra013265	expressed	B02_g3016.t1
U	AT4G17900	A01_g951.t1	A01|4911920-4913460|+	LF	Bra013266	expressed	B02_g3017.t1
U	AT4G17905	A01_g952.t1	A01|4914597-4915885|-	LF	Bra013267	expressed	B02_g3018.t1
-	-	A01_g953.t1	A01|4926480-4927500|-	LF	-		-
U	AT4G17920	A01_g954.t1	A01|4927629-4928760|-	LF	Bra013268	expressed	B02_g3019.t1
U	AT4G17940	A01_g955.t1	A01|4930845-4931936|+	LF	Bra013269	expressed	B02_g3020.t1
U	AT4G17950	A01_g956.t1	A01|4931996-4933870|-	LF	Bra013270	expressed	B02_g3021.t1
U	AT4G17960	A01_g957.t1	A01|4936215-4937914|+	LF	Bra013271	expressed	B02_g3022.t1
U	AT4G17980	A01_g958.t1	A01|4941789-4943630|-	LF	Bra013272	expressed	B02_g3023.t1
U	AT4G17660	A01_g959.t1	A01|4950140-4952980|-	LF	Bra013274	expressed	B02_g3024.t1
U	AT4G18010	A01_g960.t1	A01|4958219-4961250|-	LF	Bra013275	expressed	B02_g3025.t1
-	-	A01_g961.t1	A01|4963103-4964640|-	LF	Bra013276		-
-	-	A01_g962.t1	A01|4965240-4966470|-	LF	-		-
U	AT4G18020	A01_g963.t1	A01|4978066-4982080|-	LF	Bra013277	expressed	B02_g3026.t1
U	AT4G18030	A01_g964.t1	A01|4989126-4992800|-	LF	Bra013282	expressed	B02_g3027.t1
U	AT4G18040	A01_g965.t1	A01|4993711-4995180|-	LF	Bra013283	expressed	B02_g3028.t1
U	AT4G18100	A01_g966.t1	A01|4995408-4996540|-	LF	Bra013284	expressed	B02_g3029.t1
U	AT4G18120	A01_g967.t1	A01|4997705-5000756|+	LF	Bra013285	expressed	B02_g3030.t1
U	AT4G18130	A01_g968.t1	A01|5000794-5004460|-	LF	Bra013286	expressed	B02_g3031.t1
U	AT4G18150	A01_g969.t1	A01|5007645-5011441|+	LF	Bra013287	expressed	B02_g3032.t1
U	AT4G18160	A01_g970.t1	A01|5012765-5014561|+	LF	Bra013288	expressed	B02_g3033.t1
-	-	A01_g971.t1	A01|5014945-5016931|+	LF	-		-
-	-	A01_g972.t1	A01|5018615-5019480|-	LF	-		-
U	AT4G18170	A01_g973.t1	A01|5027445-5029007|+	LF	Bra013289	expressed	B02_g3034.t1
U	AT4G18190	A01_g974.t1	A01|5031935-5036504|+	LF	Bra013290	expressed	B02_g3035.t1
-	-	A01_g975.t1	A01|5036915-5040245|+	LF	Bra013291	expressed	-
U	AT4G18230	A01_g976.t1	A01|5040322-5042000|-	LF	Bra013293	expressed	B02_g3037.t1
-	-	A01_g977.t1	A01|5045425-5046553|+	LF	-	expressed	-
-	-	A01_g978.t1	A01|5047865-5057265|+	LF	Bra013294	expressed	-
U	AT4G18250	A01_g979.t1	A01|5057327-5060520|-	LF	Bra013295	expressed	B02_g3038.t1
-	-	A01_g980.t1	A01|5062984-5064970|-	LF	-		B02_g3039.t1
U	AT4G18290	A01_g981.t1	A01|5080425-5084078|+	LF	Bra013296	expressed	B02_g3040.t1
-	-	A01_g982.t1	A01|5084395-5085107|+	LF	-	expressed	B02_g3041.t1
U	AT4G18340	A01_g983.t1	A01|5085838-5087770|-	LF	Bra013297	expressed	B02_g3042.t1
-	-	A01_g984.t1	A01|5098002-5101808|+	LF	-		-
U	AT4G18350	A01_g985.t1	A01|5110552-5115168|+	LF	Bra013298	expressed	B02_g3046.t1
-	-	A01_g986.t1	A01|5116012-5116738|+	LF	-	expressed	-
U	AT4G18360	A01_g987.t1	A01|5123718-5126077|-	LF	Bra013299	expressed	-
-	-	A01_g988.t1	A01|5126612-5127526|+	LF	-		-
-	-	A01_g989.t1	A01|5127562-5128357|-	LF	-		-
U	AT4G18370	A01_g990.t1	A01|5138992-5141262|+	LF	Bra013300	expressed	B02_g3047.t1
U	AT4G18375	A01_g991.t1	A01|5142172-5144738|+	LF	Bra013302	expressed	B02_g3049.t1
U	AT4G18380	A01_g992.t1	A01|5147072-5149032|+	LF	Bra013303	expressed	B02_g3050.t1
U	AT4G18390	A01_g993.t1	A01|5153892-5155237|-	LF	Bra013304	expressed	B02_g3051.t1
U	AT4G18400	A01_g994.t1	A01|5161798-5162817|-	LF	Bra013306	expressed	B02_g3052.t1
-	-	A01_g995.t1	A01|5163583-5164107|-	LF	-	expressed	B02_g3053.t1
U	AT4G18425	A01_g996.t1	A01|5167018-5169217|-	LF	Bra013307	expressed	B02_g3054.t1
U	AT4G18430	A01_g997.t1	A01|5171652-5173047|-	LF	Bra013308	expressed	B02_g3055.t1
U	AT4G18440	A01_g998.t1	A01|5174323-5178097|-	LF	Bra013309	expressed	B02_g3056.t1
U	AT4G18470	A01_g999.t1	A01|5189552-5192200|+	LF	Bra013311	expressed	B02_g3059.t1
U	AT4G18460	A01_g1000.t1	A01|5196805-5197997|-	LF	Bra013312	expressed	B02_g3060.t1
U	AT4G18465	A01_g1001.t1	A01|5198262-5202940|+	LF	Bra013313	expressed	B02_g3061.t1
U	AT4G18480	A01_g1002.t1	A01|5202970-5204687|-	LF	Bra013314	expressed	B02_g3062.t1
-	-	A01_g1003.t1	A01|5207218-5210987|-	LF	Bra013315	expressed	-
-	-	A01_g1004.t1	A01|5216195-5218137|-	LF	Bra013316	expressed	-
-	-	A01_g1005.t1	A01|5220152-5226456|+	LF	Bra013317	expressed	-
U	AT4G18490	A01_g1006.t1	A01|5227402-5232381|+	LF	Bra013318	expressed	B02_g3063.t1
-	-	A01_g1007.t1	A01|5232982-5233649|+	LF	-	expressed	-
-	-	A01_g1008.t1	A01|5238892-5240609|+	LF	-		-
U	AT4G18510	A01_g1009.t1	A01|5241952-5242414|+	LF	Bra013319		B02_g3064.t1
U	AT4G18530	A01_g1010.t1	A01|5255042-5258936|+	LF	Bra013320	expressed	B02_g3066.t1
U	AT4G18540	A01_g1011.t1	A01|5259337-5261407|-	LF	Bra013321	expressed	B02_g3067.t1
U	AT4G18550	A01_g1012.t1	A01|5265281-5267977|-	LF	Bra013322	expressed	B02_g3069.t1
-	-	A01_g1013.t1	A01|5269474-5275927|-	LF	Bra013323	expressed	-
-	-	A01_g1014.t1	A01|5280689-5281627|+	LF	-		-
U	AT4G18570	A01_g1015.t1	A01|5284249-5287229|+	LF	Bra013324	expressed	B02_g3070.t1
U	AT4G18580	A01_g1016.t1	A01|5287273-5288654|-	LF	Bra013325	expressed	B02_g3071.t1
U	AT4G18590	A01_g1017.t1	A01|5288759-5293657|+	LF	Bra013326	expressed	B02_g3072.t1
U	AT4G18596	A01_g1018.t1	A01|5293939-5294627|+	LF	Bra013328	expressed	B02_g3074.t1
U	AT4G18600	A01_g1019.t1	A01|5294763-5302914|-	LF	Bra013329	expressed	B02_g3075.t1
U	AT4G18610	A01_g1020.t1	A01|5308699-5309571|+	LF	Bra013330	expressed	B02_g3076.t1
-	-	A01_g1021.t1	A01|5310078-5311274|-	LF	Bra013331		-
-	-	A01_g1022.t1	A01|5315854-5316754|-	LF	-		-
U	AT4G18620	A01_g1023.t1	A01|5318199-5319147|+	LF	Bra013334		B02_g3078.t1
U	AT4G18630	A01_g1024.t1	A01|5321659-5323660|+	LF	Bra013335	expressed	B02_g3079.t1
U	AT4G18640	A01_g1025.t1	A01|5324869-5328142|+	LF	Bra013336	expressed	B02_g3080.t1
U	AT4G18650	A01_g1026.t1	A01|5330512-5331744|-	LF	Bra013337		B02_g3081.t1
-	-	A01_g1027.t1	A01|5332281-5338034|-	LF	-	expressed	-
U	AT4G18660	A01_g1028.t1	A01|5348149-5351136|+	LF	Bra013338	expressed	B02_g3082.t1
U	AT4G18670	A01_g1029.t1	A01|5354995-5357744|-	LF	Bra013339	expressed	B02_g3083.t1
-	-	A01_g1030.t1	A01|5359139-5360528|+	LF	-	expressed	-
U	AT4G18700	A01_g1031.t1	A01|5362284-5364804|-	LF	Bra013340	expressed	B02_g3084.t1
U	AT4G18710	A01_g1032.t1	A01|5369719-5373124|+	LF	Bra013341	expressed	B02_g3085.t1
-	-	A01_g1033.t1	A01|5373189-5374333|+	LF	-	expressed	B02_g3086.t1
U	AT4G18740	A01_g1034.t1	A01|5374350-5375494|-	LF	Bra013343	expressed	B02_g3087.t1
U	AT4G18750	A01_g1035.t1	A01|5375599-5378261|+	LF	Bra013344	expressed	B02_g3088.t1
U	AT4G18760	A01_g1036.t1	A01|5378424-5379164|-	LF	Bra013345	expressed	B02_g3089.t1
-	-	A01_g1037.t1	A01|5379269-5380477|+	LF	-	expressed	-
U	AT4G18770	A01_g1038.t1	A01|5383159-5385203|+	LF	Bra013346		B02_g3091.t1
U	AT4G18800	A01_g1039.t1	A01|5393358-5394554|-	LF	Bra013349	expressed	B02_g3092.t1
U	AT4G18810	A01_g1040.t1	A01|5406100-5409684|-	LF	Bra013352	expressed	B02_g3094.t1
U	AT4G18820	A01_g1041.t1	A01|5414769-5419433|+	LF	Bra013353	expressed	B02_g3095.t1
U	AT4G18830	A01_g1042.t1	A01|5421529-5422835|+	LF	Bra013354	expressed	B02_g3096.t1
U	AT4G18840	A01_g1043.t1	A01|5422883-5433774|-	LF	Bra013355	expressed	B02_g3097.t1
-	-	A01_g1044.t1	A01|5436991-5438884|-	LF	Bra013358	expressed	B02_g3098.t1
U	AT4G18890	A01_g1045.t1	A01|5444269-5447233|+	LF	Bra013359	expressed	B02_g3099.t1
U	AT4G18900	A01_g1046.t1	A01|5448499-5452025|+	LF	Bra013360	expressed	B02_g3101.t1
U	AT4G18910	A01_g1047.t1	A01|5458429-5460792|+	LF	Bra013361	expressed	B02_g3102.t1
U	AT4G18920	A01_g1048.t1	A01|5461269-5465342|+	LF	Bra013362	expressed	B02_g3103.t1
U	AT4G18950	A01_g1049.t1	A01|5466739-5469402|+	LF	Bra013363	expressed	B02_g3105.t1
U	AT4G18960	A01_g1050.t1	A01|5477188-5482212|+	LF	Bra013364	expressed	B02_g3106.t1
U	AT4G18975	A01_g1051.t1	A01|5483013-5486263|-	LF	Bra013365	expressed	B02_g3107.t1
U	AT4G18980	A01_g1052.t1	A01|5490298-5491208|+	LF	Bra013366	expressed	B02_g3108.t1
U	AT4G18990	A01_g1053.t1	A01|5491600-5494053|-	LF	Bra013367	expressed	B02_g3109.t1
U	AT4G19003	A01_g1054.t1	A01|5494673-5495973|-	LF	Bra013368	expressed	B02_g3110.t1
U	AT4G19010	A01_g1055.t1	A01|5496416-5499053|-	LF	Bra013369	expressed	B02_g3111.t1
U	AT4G19020	A01_g1056.t1	A01|5505348-5511442|+	LF	Bra013370	expressed	B02_g3112.t1
U	AT4G19040	A01_g1057.t1	A01|5511855-5517813|-	LF	Bra013371	expressed	B02_g3113.t1
U	AT4G19050	A01_g1058.t1	A01|5518897-5526203|-	LF	Bra013372	expressed	B02_g3115.t1
U	AT4G19060	A01_g1059.t1	A01|5526814-5528363|-	LF	Bra013373	expressed	B02_g3119.t1
-	-	A01_g1060.t1	A01|5529368-5529922|+	LF	-		-
U	AT4G19120	A01_g1061.t1	A01|5530592-5534183|-	LF	Bra013374	expressed	B02_g3121.t1
U	AT4G19140	A01_g1062.t1	A01|5537288-5538926|+	LF	Bra013375	expressed	B02_g3122.t1
U	AT4G19150	A01_g1063.t1	A01|5538992-5540363|-	LF	Bra013376	expressed	B02_g3123.t1
U	AT4G19160	A01_g1064.t1	A01|5548008-5550686|+	LF	Bra013377	expressed	B02_g3124.t1
U	AT4G19170	A01_g1065.t1	A01|5554058-5556073|+	LF	Bra013378	expressed	B02_g3126.t1
U	AT4G19180	A01_g1066.t1	A01|5559519-5562963|-	LF	Bra013379	expressed	B02_g3127.t1
U	AT4G19185	A01_g1067.t1	A01|5563521-5566303|-	LF	Bra013380	expressed	B02_g3128.t1
U	AT4G19190	A01_g1068.t1	A01|5566418-5569307|+	LF	Bra013381	expressed	B02_g3129.t1
-	-	A01_g1069.t1	A01|5570498-5572194|+	LF	-	expressed	-
U	AT4G20340	A01_g1070.t1	A01|5572270-5575083|-	LF	Bra013383	expressed	B02_g3131.t1
U	AT4G20330	A01_g1071.t1	A01|5575838-5577885|+	LF	Bra013384	expressed	B02_g3132.t1
U	AT4G19210	A01_g1072.t1	A01|5578058-5581730|+	LF	Bra013385	expressed	B02_g3133.t1
-	-	A01_g1073.t1	A01|5595674-5599123|-	LF	-		-
-	-	A01_g1074.t1	A01|5601328-5601736|+	LF	-		-
U	AT4G19230	A01_g1075.t1	A01|5604638-5607872|+	LF	Bra013386	expressed	B02_g3134.t1
U	AT4G19350	A01_g1076.t1	A01|5612112-5613973|-	LF	Bra013387	expressed	B02_g3139.t1
U	AT4G19360	A01_g1077.t1	A01|5614238-5615701|+	LF	Bra013388	expressed	B02_g3140.t1
-	-	A01_g1078.t1	A01|5623518-5626374|+	LF	-	expressed	B02_g3141.t1
U	AT4G19370	A01_g1079.t1	A01|5634195-5641015|-	LF	Bra013390	expressed	B02_g3143.t1
U	AT4G19390	A01_g1080.t1	A01|5646811-5648645|-	LF	Bra013392	expressed	B02_g3145.t1
U	AT4G19400	A01_g1081.t1	A01|5653807-5654905|-	LF	Bra013393	expressed	B02_g3146.t1
U	AT4G19410	A01_g1082.t1	A01|5656172-5659335|-	LF	Bra013394	expressed	B02_g3147.t1
-	-	A01_g1083.t1	A01|5660200-5662474|+	LF	-	expressed	-
-	-	A01_g1084.t1	A01|5664194-5667535|-	LF	Bra013395	expressed	B02_g3148.t1
U	AT4G19430	A01_g1085.t1	A01|5680525-5681265|-	LF	Bra013396	expressed	B02_g3151.t1
-	-	A01_g1086.t1	A01|5684644-5685535|-	LF	-		-
U	AT4G19450	A01_g1087.t1	A01|5690200-5694564|+	LF	Bra013398	expressed	B02_g3153.t1
U	AT4G19460	A01_g1088.t1	A01|5694762-5696485|-	LF	Bra013399	expressed	B02_g3154.t1
-	-	A01_g1089.t1	A01|5704429-5707585|-	LF	-	expressed	-
U	AT4G19500	A01_g1090.t1	A01|5707780-5724073|+	LF	Bra013400	expressed	B02_g3155.t1
U	AT4G19540	A01_g1091.t1	A01|5724340-5726149|+	LF	Bra013401	expressed	B02_g3157.t1
U	AT4G19560	A01_g1092.t1	A01|5726630-5729356|+	LF	Bra013402	expressed	-
-	-	A01_g1093.t1	A01|5729853-5736265|-	LF	-		-
U	AT4G19570	A01_g1094.t1	A01|5736590-5739304|+	LF	Bra013403	expressed	B02_g3158.t1
-	-	A01_g1095.t1	A01|5740070-5742108|+	LF	-	expressed	B02_g3161.t1
U	AT4G19610	A01_g1096.t1	A01|5742530-5750555|+	LF	Bra013405	expressed	B02_g3162.t1
U	AT4G19630	A01_g1097.t1	A01|5751063-5754845|-	LF	Bra013406	expressed	B02_g3166.t1
U	AT4G19645	A01_g1098.t1	A01|5756192-5758305|-	LF	Bra013411	expressed	B02_g3169.t1
U	AT4G19620	A01_g1099.t1	A01|5768498-5770355|-	LF	Bra013413	expressed	-
U	AT4G19650	A01_g1100.t1	A01|5774520-5776481|+	LF	Bra013414	expressed	B02_g3171.t1
-	-	A01_g1101.t1	A01|5776790-5779875|-	LF	Bra013415	expressed	B02_g3172.t1
U	AT4G19660	A01_g1102.t1	A01|5781374-5784925|-	LF	Bra013416	expressed	B02_g3174.t1
-	-	A01_g1103.t1	A01|5785130-5786346|+	LF	-	expressed	-
U	AT4G19670	A01_g1104.t1	A01|5786772-5790065|-	LF	Bra013417	expressed	B02_g3175.t1
U	AT4G19680	A01_g1105.t1	A01|5792520-5794040|+	LF	Bra013418	expressed	B02_g3176.t1
-	-	A01_g1106.t1	A01|5802690-5804182|+	LF	Bra013419		-
-	-	A01_g1107.t1	A01|5806540-5808888|+	LF	Bra013420		B02_g3177.t1
-	-	A01_g1108.t1	A01|5812870-5814974|+	LF	-		-
-	-	A01_g1109.t1	A01|5818190-5819771|+	LF	Bra013422	expressed	B02_g3179.t1
U	AT4G19700	A01_g1110.t1	A01|5828367-5829660|-	LF	Bra013423	expressed	B02_g3180.t1
U	AT4G19710	A01_g1111.t1	A01|5844505-5849523|+	LF	Bra013425	expressed	B02_g3181.t1
U	AT4G19800	A01_g1112.t1	A01|5851498-5853530|-	LF	Bra013426	expressed	B02_g3182.t1
-	-	A01_g1113.t1	A01|5857367-5858530|-	LF	-	expressed	-
-	-	A01_g1114.t1	A01|5861065-5861574|+	LF	-		-
-	-	A01_g1115.t1	A01|5864497-5865440|-	LF	Bra013427	expressed	-
U	AT4G19840	A01_g1116.t1	A01|5867415-5869339|+	LF	Bra013428	expressed	B02_g3183.t1
-	-	A01_g1117.t1	A01|5870395-5871550|+	LF	Bra013429	expressed	-
U	AT4G19860	A01_g1118.t1	A01|5873149-5875770|-	LF	Bra013430	expressed	B02_g3184.t1
-	-	A01_g1119.t1	A01|5878595-5888780|-	LF	Bra013431	expressed	B02_g3185.t1
U	AT4G19900	A01_g1120.t1	A01|5889097-5891760|-	LF	Bra013432	expressed	B02_g3186.t1
U	AT4G19960	A01_g1121.t1	A01|5896775-5903818|+	LF	Bra013433	expressed	B02_g3189.t1
U	AT4G19970	A01_g1122.t1	A01|5911165-5913897|+	LF	Bra013434	expressed	B02_g3190.t1
U	AT4G19980	A01_g1123.t1	A01|5918726-5919370|-	LF	Bra013435	expressed	B02_g3191.t1
U	AT4G19985	A01_g1124.t1	A01|5922890-5924560|-	LF	Bra013436	expressed	B02_g3192.t1
U	AT4G19990	A01_g1125.t1	A01|5924875-5928011|+	LF	Bra013437	expressed	B02_g3193.t1
U	AT4G20000	A01_g1126.t1	A01|5932865-5933732|+	LF	Bra013438	expressed	B02_g3194.t1
U	AT4G20020	A01_g1127.t1	A01|5937139-5939320|-	LF	Bra013439	expressed	B02_g3195.t1
U	AT4G20030	A01_g1128.t1	A01|5939515-5941929|+	LF	Bra013440	expressed	-
U	AT4G20040	A01_g1129.t1	A01|5941964-5944540|-	LF	Bra013441	expressed	-
-	-	A01_g1130.t1	A01|5945427-5947890|-	LF	Bra013442	expressed	B02_g3196.t1
-	-	A01_g1131.t1	A01|5953782-5955360|-	LF	-	expressed	-
U	AT4G20060	A01_g1132.t1	A01|5955743-5960590|-	LF	Bra013443	expressed	B02_g3197.t1
U	AT4G20090	A01_g1133.t1	A01|5960851-5963550|-	LF	Bra013444	expressed	B02_g3198.t1
U	AT4G20110	A01_g1134.t1	A01|5970145-5973470|+	LF	Bra013445	expressed	B02_g3199.t1
U	AT4G20140	A01_g1135.t1	A01|5976305-5981256|+	LF	Bra013446	expressed	B02_g3200.t1
-	-	A01_g1136.t1	A01|5981512-5982460|-	LF	-	expressed	B02_g3202.t1
U	AT4G20160	A01_g1137.t1	A01|5986947-5991479|+	LF	Bra013447	expressed	B02_g3204.t1
-	-	A01_g1138.t1	A01|5994847-5997283|+	LF	-	expressed	B02_g3205.t1
U	AT4G20190	A01_g1139.t1	A01|5999915-6001602|-	LF	Bra013448	expressed	B02_g3206.t1
U	AT4G20235	A01_g1140.t1	A01|6001809-6005072|-	LF	Bra013449	expressed	B02_g3207.t1
-	-	A01_g1141.t1	A01|6005775-6010002|-	LF	-		-
U	AT4G20260	A01_g1142.t1	A01|6027037-6029590|+	LF	Bra013450	expressed	B02_g3208.t1
U	AT4G20270	A01_g1143.t1	A01|6035567-6039318|+	LF	Bra013451	expressed	B02_g3209.t1
U	AT4G20280	A01_g1144.t1	A01|6040487-6041802|+	LF	Bra013452	expressed	B02_g3210.t1
U	AT4G20300	A01_g1145.t1	A01|6042677-6046257|+	LF	Bra013453	expressed	B02_g3211.t1
U	AT4G20310	A01_g1146.t1	A01|6046347-6049001|+	LF	Bra013454	expressed	B02_g3213.t1
U	AT4G20320	A01_g1147.t1	A01|6069117-6073445|+	LF	Bra013456	expressed	B02_g3217.t1
U	AT4G20325	A01_g1148.t1	A01|6073677-6077911|+	LF	Bra013457	expressed	B02_g3221.t1
U	AT4G20360	A01_g1149.t1	A01|6077977-6079643|+	LF	Bra013458	expressed	-
-	-	A01_g1150.t1	A01|6080577-6082955|+	LF	-		-
-	-	A01_g1151.t1	A01|6082967-6085292|-	LF	Bra013459	expressed	-
U	AT4G20380	A01_g1152.t1	A01|6087447-6089860|+	LF	Bra013460	expressed	B02_g3223.t1
U	AT4G20400	A01_g1153.t1	A01|6089957-6095292|+	LF	Bra013461	expressed	B02_g3224.t1
U	AT4G20410	A01_g1154.t1	A01|6095315-6098432|-	LF	Bra013462	expressed	B02_g3225.t1
-	-	A01_g1155.t1	A01|6098880-6099522|-	LF	-		-
U	AT4G20420	A01_g1156.t1	A01|6100167-6100815|+	LF	Bra013463	expressed	B02_g3226.t1
U	AT4G20430	A01_g1157.t1	A01|6100821-6104552|-	LF	Bra013464	expressed	B02_g3227.t1
U	AT4G20440	A01_g1158.t1	A01|6106170-6107422|-	LF	Bra013465	expressed	B02_g3228.t1
U	AT4G20460	A01_g1159.t1	A01|6107916-6110952|-	LF	Bra013466	expressed	B02_g3230.t1
-	-	A01_g1160.t1	A01|6113898-6116102|-	LF	-	expressed	-
U	AT4G20740	A01_g1161.t1	A01|6118027-6120681|+	LF	Bra013467	expressed	B02_g3231.t1
U	AT4G20760	A01_g1162.t1	A01|6120927-6122537|+	LF	Bra013468	expressed	B02_g3232.t1
U	AT4G20770	A01_g1163.t1	A01|6122555-6124942|-	LF	Bra013469	expressed	B02_g3233.t1
U	AT4G20780	A01_g1164.t1	A01|6128225-6129312|-	LF	Bra013470	expressed	B02_g3234.t1
U	AT4G20790	A01_g1165.t1	A01|6136668-6138522|-	LF	Bra013471	expressed	B02_g3235.t1
U	AT4G20800	A01_g1166.t1	A01|6142489-6146861|+	LF	Bra013472		B02_g3236.t1
-	-	A01_g1167.t1	A01|6147154-6149384|-	LF	Bra013474	expressed	-
-	-	A01_g1168.t1	A01|6150280-6151544|-	LF	-		-
-	-	A01_g1169.t1	A01|6153319-6155201|+	LF	-	expressed	-
-	-	A01_g1170.t1	A01|6160399-6162673|+	LF	Bra013476	expressed	B02_g3237.t1
-	-	A01_g1171.t1	A01|6166287-6167004|-	LF	-	expressed	-
U	AT4G20850	A01_g1172.t1	A01|6171092-6180114|-	LF	Bra013477	expressed	B02_g3239.t1
-	-	A01_g1173.t1	A01|6183554-6184194|-	LF	-	expressed	-
-	-	A01_g1174.t1	A01|6185799-6186380|+	LF	-		-
U	AT4G20870	A01_g1175.t1	A01|6189484-6191724|-	LF	Bra013479	expressed	B02_g3243.t1
U	AT4G20880	A01_g1176.t1	A01|6192903-6197404|-	LF	Bra013480	expressed	B02_g3245.t1
-	-	A01_g1177.t1	A01|6199509-6201294|+	LF	-	expressed	-
U	AT4G20910	A01_g1178.t1	A01|6201441-6209284|-	LF	Bra013482	expressed	B02_g3247.t1
-	-	A01_g1179.t1	A01|6209353-6213354|-	LF	-	expressed	-
U	AT4G20940	A01_g1180.t1	A01|6215359-6220077|+	LF	Bra013485	expressed	B02_g3250.t1
U	AT4G20970	A01_g1181.t1	A01|6221859-6223223|+	LF	Bra013486	expressed	B02_g3252.t1
U	AT4G20990	A01_g1182.t1	A01|6224409-6227226|+	LF	Bra013487		B02_g3253.t1
-	-	A01_g1183.t1	A01|6228409-6229984|+	LF	Bra013488	expressed	B02_g3255.t1
U	AT4G21020	A01_g1184.t1	A01|6230769-6232228|+	LF	Bra013489	expressed	B02_g3256.t1
-	-	A01_g1185.t1	A01|6240949-6242047|+	LF	Bra013490		B02_g3257.t1
-	-	A01_g1186.t1	A01|6253239-6254384|+	LF	Bra013492		-
-	-	A01_g1187.t1	A01|6259599-6260594|+	LF	-		-
-	-	A01_g1188.t1	A01|6262909-6263814|+	LF	Bra013494		B02_g3260.t1
-	-	A01_g1189.t1	A01|6269069-6269605|+	LF	Bra013495	expressed	B02_g3261.t1
-	-	A01_g1190.t1	A01|6274258-6275074|-	LF	Bra013497		-
U	AT4G21060	A01_g1191.t1	A01|6277569-6280962|+	LF	Bra013498	expressed	B02_g3262.t1
U	AT4G21070	A01_g1192.t1	A01|6281579-6288505|+	LF	Bra013499	expressed	B02_g3263.t1
U	AT4G21090	A01_g1193.t1	A01|6288589-6290234|-	LF	Bra013500	expressed	B02_g3264.t1
-	-	A01_g1194.t1	A01|6291419-6292732|+	LF	-	expressed	-
-	-	A01_g1195.t1	A01|6296589-6297224|+	LF	-	expressed	-
U	AT4G21110	A01_g1196.t1	A01|6299939-6301883|+	LF	Bra013502	expressed	B02_g3265.t1
U	AT4G21140	A01_g1197.t1	A01|6301955-6303754|-	LF	Bra013503	expressed	B02_g3267.t1
-	-	A01_g1198.t1	A01|6305985-6307374|-	LF	Bra013504	expressed	-
-	-	A01_g1199.t1	A01|6307862-6310144|-	LF	Bra013505		-
U	AT4G21150	A01_g1200.t1	A01|6312569-6317770|+	LF	Bra013507	expressed	B02_g3269.t1
U	AT4G21160	A01_g1201.t1	A01|6317999-6320429|+	LF	Bra013508	expressed	-
-	-	A01_g1202.t1	A01|6321229-6323432|+	LF	-	expressed	-
U	AT4G21170	A01_g1203.t1	A01|6323441-6325264|-	LF	Bra013509	expressed	B02_g3270.t1
U	AT4G21180	A01_g1204.t1	A01|6325579-6328802|+	LF	Bra013510	expressed	B02_g3271.t1
U	AT4G21190	A01_g1205.t1	A01|6328943-6335204|-	LF	Bra013511	expressed	B02_g3272.t1
-	-	A01_g1206.t1	A01|6339761-6340537|+	LF	-	expressed	B02_g3273.t1
U	AT4G21210	A01_g1207.t1	A01|6343181-6352271|+	LF	Bra013513	expressed	B02_g3275.t1
U	AT4G21215	A01_g1208.t1	A01|6353303-6356616|-	LF	Bra013514	expressed	B02_g3276.t1
-	-	A01_g1209.t1	A01|6374821-6376536|-	LF	-		-
-	-	A01_g1210.t1	A01|6379429-6382286|-	LF	-		B02_g3277.t1
-	-	A01_g1211.t1	A01|6383631-6385556|+	LF	-		B02_g3278.t1
-	-	A01_g1212.t1	A01|6385721-6387001|+	LF	-		B02_g3279.t1
-	-	A01_g1213.t1	A01|6387351-6390120|+	LF	-		B02_g3280.t1
-	-	A01_g1214.t1	A01|6390147-6390896|-	LF	-		B02_g3281.t1
-	-	A01_g1215.t1	A01|6408292-6410266|-	LF	-		-
U	AT4G21230	A01_g1216.t1	A01|6413159-6415176|-	LF	Bra013515		-
-	-	A01_g1217.t1	A01|6415223-6415956|-	LF	-		-
U	AT4G21250	A01_g1218.t1	A01|6417371-6419307|+	LF	Bra013516	expressed	-
U	AT4G21280	A01_g1219.t1	A01|6419461-6420743|+	LF	Bra013517		-
U	AT4G21300	A01_g1220.t1	A01|6421101-6424065|+	LF	Bra013518	expressed	-
-	-	A01_g1221.t1	A01|6424073-6424896|-	LF	-	expressed	-
-	-	A01_g1222.t1	A01|6426601-6427179|+	LF	-		B02_g3283.t1
U	AT4G21330	A01_g1223.t1	A01|6427361-6428593|+	LF	Bra013519	expressed	B02_g3284.t1
U	AT4G21340	A01_g1224.t1	A01|6430781-6432658|+	LF	Bra013520	expressed	B02_g3285.t1
U	AT4G21350	A01_g1225.t1	A01|6433396-6435606|-	LF	Bra013521	expressed	B02_g3286.t1
U	AT4G21366	A01_g1226.t1	A01|6437718-6440546|-	LF	Bra013522	expressed	B02_g3287.t1
-	-	A01_g1227.t1	A01|6443330-6447016|-	LF	Bra013523	expressed	B02_g3288.t1
-	-	A01_g1228.t1	A01|6448314-6451766|-	LF	Bra013524	expressed	B02_g3289.t1
-	-	A01_g1229.t1	A01|6453131-6454062|+	LF	-	expressed	B02_g1525.t1
U	AT4G21430	A01_g1230.t1	A01|6454161-6458606|-	LF	Bra013525	expressed	B02_g1524.t1
U	AT4G21440	A01_g1231.t1	A01|6470242-6471736|-	LF	Bra013526	expressed	B02_g1523.t1
U	AT4G21450	A01_g1232.t1	A01|6483271-6485387|+	LF	Bra013528	expressed	B02_g1521.t1
-	-	A01_g1233.t1	A01|6485571-6487712|+	LF	-	expressed	-
U	AT4G21480	A01_g1234.t1	A01|6487794-6491216|-	LF	Bra013529	expressed	B02_g1520.t1
U	AT4G21500	A01_g1235.t1	A01|6492917-6495076|-	LF	Bra013530	expressed	B02_g1519.t1
-	-	A01_g1236.t1	A01|6499891-6501426|-	LF	-		-
U	AT4G21510	A01_g1237.t1	A01|6501579-6506086|-	LF	Bra013532	expressed	B02_g1518.t1
U	AT4G21530	A01_g1238.t1	A01|6506271-6511792|+	LF	Bra013534	expressed	B02_g1517.t1
U	AT4G21550	A01_g1239.t1	A01|6512691-6518455|+	LF	Bra013535	expressed	B02_g1516.t1
U	AT4G21560	A01_g1240.t1	A01|6518533-6520346|-	LF	Bra013536	expressed	B02_g1515.t1
U	AT4G21570	A01_g1241.t1	A01|6521196-6522886|-	LF	Bra013537	expressed	B02_g1513.t1
U	AT4G21240	A01_g1242.t1	A01|6526231-6528298|+	LF	Bra013538	expressed	B02_g1512.t1
-	-	A01_g1243.t1	A01|6528660-6530916|-	LF	Bra013539	expressed	B02_g1511.t1
U	AT4G21580	A01_g1244.t1	A01|6532231-6534067|+	LF	Bra013540	expressed	B02_g1510.t1
U	AT4G21585	A01_g1245.t1	A01|6534581-6536951|+	LF	Bra013541	expressed	B02_g1508.t1
-	-	A01_g1246.t1	A01|6538931-6542961|+	LF	-	expressed	B02_g1507.t1
U	AT4G21630	A01_g1247.t1	A01|6543869-6547226|-	LF	Bra013544	expressed	B02_g1506.t1
U	AT4G21660	A01_g1248.t1	A01|6548374-6552936|-	LF	Bra013545	expressed	B02_g1505.t1
U	AT4G21670	A01_g1249.t1	A01|6556351-6561744|+	LF	Bra013546	expressed	B02_g1504.t1
U	AT4G21680	A01_g1250.t1	A01|6561880-6564266|-	LF	Bra013547	expressed	B02_g1503.t1
-	-	A01_g1251.t1	A01|6592481-6596775|+	LF	Bra013548		-
U	AT4G21700	A01_g1252.t1	A01|6599981-6603051|+	LF	Bra013549	expressed	B02_g1501.t1
-	-	A01_g1253.t1	A01|6604936-6606426|-	LF	-	expressed	-
-	-	A01_g1254.t1	A01|6610648-6615316|-	LF	-		-
-	-	A01_g1255.t1	A01|6617651-6618294|+	LF	-		B02_g1500.t1
U	AT4G21710	A01_g1256.t1	A01|6618339-6624866|-	LF	Bra013550	expressed	B02_g1499.t1
U	AT4G21720	A01_g1257.t1	A01|6625051-6626810|+	LF	Bra013551	expressed	B02_g1498.t1
U	AT4G21740	A01_g1258.t1	A01|6627021-6628540|+	LF	Bra013552	expressed	B02_g1497.t1
-	-	A01_g1259.t1	A01|6630106-6632256|-	LF	-	expressed	-
-	-	A01_g1260.t1	A01|6635881-6636840|+	LF	Bra013555		B02_g1496.t1
-	-	A01_g1261.t1	A01|6643305-6646456|-	LF	-		-
U	AT4G21750	A01_g1262.t1	A01|6647391-6651660|+	LF	Bra013556	expressed	B02_g1495.t1
-	-	A01_g1263.t1	A01|6652031-6655380|+	LF	-	expressed	B02_g1494.t1
U	AT4G21770	A01_g1264.t1	A01|6655391-6657926|-	LF	Bra013558	expressed	B02_g1493.t1
-	-	A01_g1265.t1	A01|6658875-6660216|-	LF	-		-
U	AT4G21780	A01_g1266.t1	A01|6661061-6661815|+	LF	Bra013559	expressed	B02_g1492.t1
-	-	A01_g1267.t1	A01|6664081-6673785|+	LF	-	expressed	-
-	-	A01_g1268.t1	A01|6681763-6682474|-	LF	-		-
-	-	A01_g1269.t1	A01|6686571-6687154|-	LF	-		-
U	AT4G21790	A01_g1270.t1	A01|6687709-6690506|+	LF	Bra013560	expressed	B02_g1490.t1
U	AT4G21800	A01_g1271.t1	A01|6690619-6692762|+	LF	Bra013562	expressed	B02_g1489.t1
U	AT4G21810	A01_g1272.t1	A01|6692800-6694684|-	LF	Bra013563	expressed	B02_g1488.t1
U	AT4G21820	A01_g1273.t1	A01|6695779-6702533|+	LF	Bra013564	expressed	B02_g1487.t1
U	AT4G21830	A01_g1274.t1	A01|6703043-6704194|-	LF	Bra013565	expressed	B02_g1485.t1
U	AT4G21870	A01_g1275.t1	A01|6704892-6705634|-	LF	Bra013566	expressed	B02_g1484.t1
U	AT4G21880	A01_g1276.t1	A01|6706269-6711022|+	LF	Bra013567	expressed	B02_g1483.t1
U	AT4G21890	A01_g1277.t1	A01|6711053-6713264|-	LF	Bra013568	expressed	B02_g1477.t1
U	AT4G21895	A01_g1278.t1	A01|6713712-6715164|-	LF	Bra013569	expressed	B02_g1472.t1
-	-	A01_g1279.t1	A01|6717599-6725894|-	LF	-		-
-	-	A01_g1280.t1	A01|6727868-6731614|-	LF	-		-
-	-	A01_g1281.t1	A01|6733716-6737464|-	LF	-		-
-	-	A01_g1282.t1	A01|6739571-6740904|-	LF	-		-
U	AT4G21900	A01_g1283.t1	A01|6742820-6747044|-	LF	Bra013572	expressed	B02_g1471.t1
-	-	A01_g1284.t1	A01|6747389-6750232|+	LF	-		-
U	AT4G21902	A01_g1285.t1	A01|6753519-6754126|+	LF	Bra013573	expressed	B02_g1470.t1
-	-	A01_g1286.t1	A01|6755960-6759924|-	LF	-	expressed	B02_g1469.t1
-	-	A01_g1287.t1	A01|6760227-6762434|-	LF	-		-
U	AT4G21930	A01_g1288.t1	A01|6783399-6787048|+	LF	Bra013574	expressed	B02_g1466.t1
U	AT4G21960	A01_g1289.t1	A01|6792375-6794524|-	LF	Bra013576	expressed	B02_g1465.t1
U	AT4G21970	A01_g1290.t1	A01|6799919-6801376|+	LF	Bra013577	expressed	B02_g1464.t1
U	AT4G21980	A01_g1291.t1	A01|6805739-6806903|+	LF	Bra013578	expressed	B02_g1463.t1
U	AT4G21990	A01_g1292.t1	A01|6806910-6808724|-	LF	Bra013579	expressed	B02_g1462.t1
U	AT4G22000	A01_g1293.t1	A01|6809230-6810474|-	LF	Bra013580	expressed	B02_g1461.t1
-	-	A01_g1294.t1	A01|6811040-6813734|-	LF	-		-
U	AT4G22010	A01_g1295.t1	A01|6819139-6822863|+	LF	Bra013582	expressed	B02_g1460.t1
-	-	A01_g1296.t1	A01|6830049-6832873|+	LF	Bra013583	expressed	B02_g1456.t1
U	AT4G22070	A01_g1297.t1	A01|6836100-6839434|-	LF	Bra013584	expressed	B02_g1455.t1
-	-	A01_g1298.t1	A01|6851856-6854210|+	LF	-		-
U	AT4G22110	A01_g1299.t1	A01|6858263-6860991|-	LF	Bra013586	expressed	B02_g1454.t1
U	AT4G22120	A01_g1300.t1	A01|6863107-6867061|-	LF	Bra013587	expressed	B02_g1452.t1
-	-	A01_g1301.t1	A01|6875158-6878551|-	LF	Bra013588	expressed	-
-	-	A01_g1302.t1	A01|6882616-6888082|+	LF	Bra013590	expressed	-
-	-	A01_g1303.t1	A01|6888776-6892907|+	LF	Bra013591	expressed	B02_g1451.t1
U	AT4G22140	A01_g1304.t1	A01|6892929-6895401|-	LF	Bra013592	expressed	B02_g1450.t1
U	AT4G22150	A01_g1305.t1	A01|6895921-6899441|-	LF	Bra013593	expressed	B02_g1449.t1
U	AT4G22160	A01_g1306.t1	A01|6899756-6900555|+	LF	Bra013594	expressed	B02_g1448.t1
-	-	A01_g1307.t1	A01|6900933-6902691|-	LF	Bra013595	expressed	-
-	-	A01_g1308.t1	A01|6902906-6904439|+	LF	-	expressed	B02_g1444.t1
-	-	A01_g1309.t1	A01|6904806-6907270|+	LF	-		-
-	-	A01_g1310.t1	A01|6911296-6913237|+	LF	-		B02_g1443.t1
U	AT4G22130	A01_g1311.t1	A01|6913836-6917840|+	LF	Bra013596	expressed	-
U	AT4G22165	A01_g1312.t1	A01|6917986-6919349|+	LF	Bra013597	expressed	-
U	AT4G22190	A01_g1313.t1	A01|6920233-6921431|-	LF	Bra013598	expressed	B02_g1442.t1
U	AT4G22200	A01_g1314.t1	A01|6926427-6930481|-	LF	Bra013599	expressed	B02_g1441.t1
-	-	A01_g1315.t1	A01|6931036-6933158|+	LF	-	expressed	B02_g1439.t1
-	-	A01_g1316.t1	A01|6936774-6937551|-	LF	Bra013600	expressed	-
-	-	A01_g1317.t1	A01|6942416-6943280|+	LF	-	expressed	-
-	-	A01_g1318.t1	A01|6952746-6953333|+	LF	-	expressed	-
U	AT4G22220	A01_g1319.t1	A01|6953445-6954421|-	LF	Bra013601	expressed	B02_g1438.t1
U	AT4G22240	A01_g1320.t1	A01|6955861-6957151|-	LF	Bra013602	expressed	B02_g1437.t1
U	AT4G22250	A01_g1321.t1	A01|6958044-6962021|-	LF	Bra013603	expressed	B02_g1436.t1
U	AT4G22270	A01_g1322.t1	A01|6963326-6967057|+	LF	Bra013606	expressed	B02_g1435.t1
U	AT4G22290	A01_g1323.t1	A01|6967375-6969511|-	LF	Bra013607	expressed	B02_g1434.t1
U	AT4G22310	A01_g1324.t1	A01|6977976-6979338|+	LF	Bra013608	expressed	B02_g1433.t1
-	-	A01_g1325.t1	A01|6982616-6984488|+	LF	-		-
-	-	A01_g1326.t1	A01|6986646-6988049|+	LF	-	expressed	-
U	AT4G22320	A01_g1327.t1	A01|6988237-6990331|-	LF	Bra013610	expressed	B02_g1432.t1
-	-	A01_g1328.t1	A01|6997473-6998701|-	LF	-	expressed	-
U	AT4G22330	A01_g1329.t1	A01|7001696-7002778|+	LF	Bra013611	expressed	B02_g1430.t1
U	AT4G22340	A01_g1330.t1	A01|7002903-7005671|-	LF	Bra013612	expressed	B02_g1429.t1
U	AT4G22350	A01_g1331.t1	A01|7007019-7010451|-	LF	Bra013613	expressed	-
U	AT4G22360	A01_g1332.t1	A01|7010666-7012919|+	LF	Bra013614	expressed	B02_g1428.t1
U	AT4G22370	A01_g1333.t1	A01|7012974-7014341|-	LF	Bra013615	expressed	B02_g1427.t1
U	AT4G22380	A01_g1334.t1	A01|7014557-7015391|-	LF	Bra013616	expressed	B02_g1426.t1
-	-	A01_g1335.t1	A01|7015496-7017511|+	LF	Bra013617	expressed	B02_g1423.t1
-	-	A01_g1336.t1	A01|7019491-7021201|-	LF	Bra013618	expressed	B02_g1422.t1
U	AT4G22460	A01_g1337.t1	A01|7023762-7024441|-	LF	Bra013619	expressed	B02_g1421.t1
U	AT4G22485	A01_g1338.t1	A01|7029579-7030638|-	LF	Bra013620	expressed	B02_g1416.t1
-	-	A01_g1339.t1	A01|7031323-7032840|+	LF	-	expressed	-
-	-	A01_g1340.t1	A01|7033143-7034808|-	LF	-	expressed	-
-	-	A01_g1341.t1	A01|7036193-7038049|+	LF	-		-
U	AT4G22520	A01_g1342.t1	A01|7043033-7043603|+	LF	Bra013622	expressed	B02_g1415.t1
U	AT4G22530	A01_g1343.t1	A01|7044090-7045148|-	LF	Bra013623	expressed	B02_g1414.t1
U	AT4G22540	A01_g1344.t1	A01|7045691-7050728|-	LF	Bra013624	expressed	B02_g1413.t1
-	-	A01_g1345.t1	A01|7051743-7058095|+	LF	-		-
U	AT4G22550	A01_g1346.t1	A01|7068733-7070258|-	LF	Bra013625	expressed	B02_g1412.t1
U	AT4G22580	A01_g1347.t1	A01|7072278-7074528|-	LF	Bra013627	expressed	B02_g1407.t1
U	AT4G22590	A01_g1348.t1	A01|7075276-7078338|-	LF	Bra013628	expressed	B02_g1406.t1
U	AT4G22600	A01_g1349.t1	A01|7090830-7092158|-	LF	Bra013629	expressed	B02_g1405.t1
-	-	A01_g1350.t1	A01|7097282-7099668|-	LF	-		-
U	AT4G22620	A01_g1351.t1	A01|7102673-7103507|+	LF	Bra013630	expressed	B02_g1404.t1
U	AT4G22640	A01_g1352.t1	A01|7110883-7113145|+	LF	Bra013631	expressed	B02_g1403.t1
-	-	A01_g1353.t1	A01|7113268-7114498|-	LF	-	expressed	-
U	AT4G22670	A01_g1354.t1	A01|7116203-7118639|+	LF	Bra013632	expressed	B02_g1402.t1
U	AT4G22680	A01_g1355.t1	A01|7120136-7121638|-	LF	Bra013633	expressed	B02_g1401.t1
U	AT4G22690	A01_g1356.t1	A01|7129043-7130837|+	LF	Bra013634	expressed	B02_g1399.t1
U	AT4G22720	A01_g1357.t1	A01|7131843-7133467|+	LF	Bra013635	expressed	-
U	AT4G22730	A01_g1358.t1	A01|7136163-7139137|+	LF	Bra013636	expressed	B02_g1398.t1
-	-	A01_g1359.t1	A01|7139563-7141548|+	LF	Bra013637		-
-	-	A01_g1360.t1	A01|7150763-7152776|+	LF	-		-
U	AT4G22740	A01_g1361.t1	A01|7154628-7157438|-	LF	Bra013640		B02_g1396.t1
U	AT4G22750	A01_g1362.t1	A01|7158927-7160498|-	LF	Bra013641		-
-	-	A01_g1363.t1	A01|7161340-7164168|-	LF	-		-
-	-	A01_g1364.t1	A01|7166901-7171558|-	LF	-		-
-	-	A01_g1365.t1	A01|7174203-7175228|-	LF	-		-
-	-	A01_g1366.t1	A01|7176075-7178898|-	LF	-		-
-	-	A01_g1367.t1	A01|7181292-7184598|-	LF	-	expressed	B02_g1394.t1
-	-	A01_g1368.t1	A01|7184913-7185619|+	LF	-	expressed	-
U	AT4G22753	A01_g1369.t1	A01|7194548-7196844|-	LF	Bra013643	expressed	B02_g1392.t1
U	AT4G22760	A01_g1370.t1	A01|7200839-7202266|+	LF	Bra013644	expressed	B02_g1391.t1
-	-	A01_g1371.t1	A01|7202729-7204772|+	LF	Bra013645	expressed	-
U	AT4G22770	A01_g1372.t1	A01|7204820-7206344|-	LF	Bra013646	expressed	B02_g1390.t1
U	AT4G22780	A01_g1373.t1	A01|7212001-7216834|-	LF	Bra013647	expressed	B02_g1388.t1
-	-	A01_g1374.t1	A01|7218849-7219872|+	LF	-		-
-	-	A01_g1375.t1	A01|7232073-7233864|-	LF	-	expressed	-
U	AT4G22790	A01_g1376.t1	A01|7234762-7247214|-	LF	Bra013648	expressed	B02_g1386.t1
U	AT4G22810	A01_g1377.t1	A01|7259249-7261155|+	LF	Bra013649	expressed	B02_g1385.t1
U	AT4G22830	A01_g1378.t1	A01|7263872-7265384|-	LF	Bra013650	expressed	B02_g1384.t1
U	AT4G22860	A01_g1379.t1	A01|7266329-7272660|+	LF	Bra013651	expressed	B02_g1383.t1
U	AT4G22870	A01_g1380.t1	A01|7272708-7274384|-	LF	Bra013652	expressed	B02_g1382.t1
U	AT4G22890	A01_g1381.t1	A01|7275869-7277881|+	LF	Bra013653	expressed	B02_g1381.t1
U	AT4G22900	A01_g1382.t1	A01|7278949-7279440|+	LF	Bra013654	expressed	-
U	AT4G22910	A01_g1383.t1	A01|7280689-7283066|+	LF	Bra013655	expressed	B02_g1379.t1
U	AT4G22920	A01_g1384.t1	A01|7283522-7284934|-	LF	Bra013656	expressed	B02_g1378.t1
-	-	A01_g1385.t1	A01|7286546-7289454|-	LF	-	expressed	B02_g1377.t1
-	-	A01_g1386.t1	A01|7298159-7300013|+	LF	-	expressed	-
-	-	A01_g1387.t1	A01|7300579-7301459|+	LF	-	expressed	-
-	-	A01_g1388.t1	A01|7318529-7321116|+	LF	Bra013661	expressed	B02_g1375.t1
U	AT4G22940	A01_g1389.t1	A01|7321127-7323194|-	LF	Bra013662	expressed	B02_g1374.t1
-	-	A01_g1390.t1	A01|7324157-7324934|-	LF	-		-
-	-	A01_g1391.t1	A01|7325200-7328864|-	LF	-	expressed	B02_g1372.t1
-	-	A01_g1392.t1	A01|7330781-7331754|-	LF	Bra013663	expressed	-
U	AT4G22960	A01_g1393.t1	A01|7332869-7335445|+	LF	Bra013664	expressed	B02_g1371.t1
U	AT4G22970	A01_g1394.t1	A01|7335614-7346054|-	LF	Bra013665	expressed	B02_g1370.t1
-	-	A01_g1395.t1	A01|7354507-7354974|-	LF	-	expressed	-
-	-	A01_g1396.t1	A01|7357728-7365064|-	LF	Bra013666	expressed	-
U	AT4G22980	A01_g1397.t1	A01|7367602-7369574|-	LF	Bra013667	expressed	B02_g1369.t1
U	AT4G22990	A01_g1398.t1	A01|7371851-7375934|-	LF	Bra013668	expressed	B02_g1368.t1
U	AT4G23010	A01_g1399.t1	A01|7379103-7383514|-	LF	Bra013669	expressed	B02_g1367.t1
U	AT4G23020	A01_g1400.t1	A01|7387812-7390004|-	LF	Bra013670	expressed	-
U	AT4G23030	A01_g1401.t1	A01|7395509-7397130|+	LF	Bra013671	expressed	B02_g1363.t1
U	AT4G23060	A01_g1402.t1	A01|7412189-7415401|+	LF	Bra013672	expressed	B02_g1361.t1
U	AT4G23070	A01_g1403.t1	A01|7415565-7416954|-	LF	Bra013673	expressed	B02_g1360.t1
-	-	A01_g1404.t1	A01|7419906-7421174|-	LF	-		-
-	-	A01_g1405.t1	A01|7422989-7424214|+	LF	Bra013674	expressed	B02_g1359.t1
-	-	A01_g1406.t1	A01|7426987-7428624|-	LF	-	expressed	-
-	-	A01_g1407.t1	A01|7429159-7433450|+	LF	-		-
U	AT4G23100	A01_g1408.t1	A01|7433522-7436794|-	LF	Bra013675	expressed	B02_g1357.t1
U	AT4G23220	A01_g1409.t1	A01|7449462-7451194|-	LF	Bra013676	expressed	B02_g1354.t1
-	-	A01_g1410.t1	A01|7453819-7455364|-	LF	-	expressed	-
-	-	A01_g1411.t1	A01|7456649-7458388|+	LF	Bra013678	expressed	B02_g1353.t1
-	-	A01_g1412.t1	A01|7463041-7463454|-	LF	Bra013680		-
-	-	A01_g1413.t1	A01|7465179-7466673|+	LF	Bra013681	expressed	-
-	-	A01_g1414.t1	A01|7468559-7474976|+	LF	-	expressed	-
-	-	A01_g1415.t1	A01|7477505-7484564|-	LF	-		-
-	-	A01_g1416.t1	A01|7489543-7499624|-	LF	Bra013682	expressed	-
-	-	A01_g1417.t1	A01|7502892-7505264|-	LF	-	expressed	-
-	-	A01_g1418.t1	A01|7514279-7529583|+	LF	Bra013683	expressed	B02_g1348.t1
-	-	A01_g1419.t1	A01|7529819-7532882|+	LF	-		-
-	-	A01_g1420.t1	A01|7551908-7555513|+	LF	-	expressed	-
-	-	A01_g1421.t1	A01|7555619-7561113|-	LF	-		-
-	-	A01_g1422.t1	A01|7563748-7566985|+	LF	-	expressed	-
-	-	A01_g1423.t1	A01|7593408-7601294|+	LF	-	expressed	-
-	-	A01_g1424.t1	A01|7613679-7614513|-	LF	-		-
-	-	A01_g1425.t1	A01|7618361-7620153|-	LF	-	expressed	-
-	-	A01_g1426.t1	A01|7620658-7623352|+	LF	-		-
-	-	A01_g1427.t1	A01|7627219-7631213|-	LF	-		-
U	AT4G23330	A01_g1428.t1	A01|7648338-7649581|+	LF	Bra013685	expressed	B02_g1347.t1
U	AT4G23350	A01_g1429.t1	A01|7649711-7652133|-	LF	Bra013686	expressed	-
-	-	A01_g1430.t1	A01|7653198-7655233|-	LF	Bra013687	expressed	B02_g1345.t1
-	-	A01_g1431.t1	A01|7657246-7661513|-	LF	Bra013688	expressed	-
-	-	A01_g1432.t1	A01|7661662-7664293|-	LF	-		-
U	AT4G23410	A01_g1433.t1	A01|7667588-7669080|+	LF	Bra013689	expressed	B02_g1344.t1
U	AT4G23420	A01_g1434.t1	A01|7670738-7673331|+	LF	Bra013690	expressed	B02_g1343.t1
U	AT4G23440	A01_g1435.t1	A01|7677648-7682037|+	LF	Bra013691	expressed	B02_g1342.t1
-	-	A01_g1436.t1	A01|7682129-7684003|-	LF	-	expressed	B02_g1341.t1
-	-	A01_g1437.t1	A01|7691218-7693883|+	LF	Bra013692		B02_g1340.t1
-	-	A01_g1438.t1	A01|7694998-7697954|+	LF	-	expressed	-
-	-	A01_g1439.t1	A01|7704184-7707903|+	LF	-	expressed	-
U	AT4G23470	A01_g1440.t1	A01|7715944-7718071|+	LF	Bra013693	expressed	B02_g1339.t1
U	AT4G23490	A01_g1441.t1	A01|7718255-7720759|-	LF	Bra013694	expressed	B02_g1338.t1
U	AT4G23493	A01_g1442.t1	A01|7724976-7725839|-	LF	Bra013695	expressed	B02_g1337.t1
U	AT4G23496	A01_g1443.t1	A01|7726972-7727729|-	LF	Bra013696	expressed	-
U	AT4G23500	A01_g1444.t1	A01|7742934-7745856|+	LF	Bra013697	expressed	B02_g1336.t1
-	-	A01_g1445.t1	A01|7746029-7749219|-	LF	Bra013698	expressed	-
U	AT4G22660	A01_g1446.t1	A01|7750695-7752519|-	LF	Bra013699	expressed	-
-	-	A01_g1447.t1	A01|7753927-7755189|-	LF	-	expressed	-
-	-	A01_g1448.t1	A01|7755620-7757159|-	LF	-	expressed	-
-	-	A01_g1449.t1	A01|7758210-7761509|-	LF	-		B02_g1335.t1
-	-	A01_g1450.t1	A01|7764135-7765589|-	LF	-		-
-	-	A01_g1451.t1	A01|7768554-7774559|-	LF	-		-
U	AT4G23520	A01_g1452.t1	A01|7779933-7782319|-	LF	Bra013705		B02_g1333.t1
U	AT4G23530	A01_g1453.t1	A01|7787714-7789019|+	LF	Bra013706	expressed	B02_g1332.t1
U	AT4G23540	A01_g1454.t1	A01|7789083-7794689|-	LF	Bra013707	expressed	B02_g1331.t1
U	AT4G23550	A01_g1455.t1	A01|7807914-7809487|+	LF	Bra013708	expressed	B02_g1329.t1
U	AT4G23560	A01_g1456.t1	A01|7810941-7813569|-	LF	Bra013709	expressed	B02_g1328.t1
-	-	A01_g1457.t1	A01|7818024-7819038|+	LF	-	expressed	B02_g1326.t1
-	-	A01_g1458.t1	A01|7822004-7825599|+	LF	Bra013711		-
-	-	A01_g1459.t1	A01|7826294-7826652|+	LF	-		-
-	-	A01_g1460.t1	A01|7832244-7836505|+	LF	-		-
-	-	A01_g1461.t1	A01|7842554-7844779|+	LF	Bra013712		B02_g1325.t1
-	-	A01_g1462.t1	A01|7847013-7850809|-	LF	-		-
U	AT4G23590	A01_g1463.t1	A01|7854214-7856550|+	LF	Bra013714	expressed	B02_g1324.t1
U	AT4G23610	A01_g1464.t1	A01|7862154-7862974|+	LF	Bra013715	expressed	B02_g1323.t1
U	AT4G23620	A01_g1465.t1	A01|7863005-7864599|-	LF	Bra013716	expressed	B02_g1322.t1
U	AT4G23630	A01_g1466.t1	A01|7865764-7867856|+	LF	Bra013717	expressed	B02_g1321.t1
U	AT4G23640	A01_g1467.t1	A01|7868249-7871859|-	LF	Bra013718	expressed	B02_g1320.t1
U	AT4G23650	A01_g1468.t1	A01|7872701-7875569|-	LF	Bra013719	expressed	B02_g1319.t1
U	AT4G23660	A01_g1469.t1	A01|7875755-7879179|-	LF	Bra013720	expressed	B02_g1318.t1
U	AT4G23670	A01_g1470.t1	A01|7885927-7887576|-	LF	Bra013721	expressed	B02_g1317.t1
U	AT4G23690	A01_g1471.t1	A01|7899428-7900236|-	LF	Bra013723	expressed	B02_g1315.t1
-	-	A01_g1472.t1	A01|7909571-7914302|+	LF	-		-
U	AT4G23700	A01_g1473.t1	A01|7914659-7918356|-	LF	Bra013724	expressed	B02_g1314.t1
-	-	A01_g1474.t1	A01|7919100-7921736|-	LF	Bra013725		-
U	AT4G23710	A01_g1475.t1	A01|7955631-7958733|+	LF	Bra013726	expressed	B02_g1313.t1
U	AT4G23740	A01_g1476.t1	A01|7980111-7982748|+	LF	Bra013728	expressed	B02_g1311.t1
-	-	A01_g1477.t1	A01|7984251-7986927|+	LF	-	expressed	B02_g1310.t1
U	AT4G23750	A01_g1478.t1	A01|8000521-8002235|+	LF	Bra013730	expressed	B02_g1309.t1
U	AT4G23800	A01_g1479.t1	A01|8009471-8011735|+	LF	Bra013731	expressed	B02_g1308.t1
U	AT4G23810	A01_g1480.t1	A01|8011738-8013106|-	LF	Bra013732	expressed	B02_g1307.t1
-	-	A01_g1481.t1	A01|8017605-8018286|-	LF	Bra013733	expressed	B02_g1306.t1
U	AT4G23820	A01_g1482.t1	A01|8021134-8024636|-	LF	Bra013734	expressed	B02_g1305.t1
U	AT4G23850	A01_g1483.t1	A01|8025235-8029716|-	LF	Bra013735	expressed	B02_g1304.t1
-	-	A01_g1484.t1	A01|8032139-8035516|-	LF	Bra013736		-
U	AT4G23860	A01_g1485.t1	A01|8037701-8040028|+	LF	Bra013737	expressed	B02_g1303.t1
U	AT4G23870	A01_g1486.t1	A01|8042461-8043360|+	LF	Bra013738	expressed	B02_g1301.t1
U	AT4G23880	A01_g1487.t1	A01|8048082-8048976|-	LF	Bra013739	expressed	B02_g1300.t1
-	-	A01_g1488.t1	A01|8050891-8057188|+	LF	-		-
U	AT4G23885	A01_g1489.t1	A01|8057511-8058556|+	LF	Bra013740	expressed	-
U	AT4G23890	A01_g1490.t1	A01|8058630-8059506|-	LF	Bra013741	expressed	B02_g1299.t1
U	AT4G23900	A01_g1491.t1	A01|8060951-8066636|+	LF	Bra013742	expressed	B02_g1297.t1
U	AT4G23920	A01_g1492.t1	A01|8070861-8073562|+	LF	Bra013744	expressed	B02_g1296.t1
U	AT4G23930	A01_g1493.t1	A01|8073564-8074356|-	LF	Bra013745	expressed	B02_g1295.t1
-	-	A01_g1494.t1	A01|8079592-8081146|-	LF	Bra013746	expressed	-
-	-	A01_g1495.t1	A01|8082342-8083996|-	LF	-		-
U	AT4G23940	A01_g1496.t1	A01|8084391-8092922|+	LF	Bra013747	expressed	B02_g1294.t1
U	AT4G23980	A01_g1497.t1	A01|8103921-8108319|+	LF	Bra013748	expressed	B02_g1293.t1
-	-	A01_g1498.t1	A01|8109345-8112686|-	LF	-		-
U	AT4G23990	A01_g1499.t1	A01|8113891-8118354|+	LF	Bra013749	expressed	B02_g1291.t1
-	-	A01_g1500.t1	A01|8118891-8122059|+	LF	-	expressed	-
U	AT4G24015	A01_g1501.t1	A01|8122090-8123386|-	LF	Bra013751	expressed	-
-	-	A01_g1502.t1	A01|8133523-8135516|-	LF	-		-
-	-	A01_g1503.t1	A01|8141900-8142986|-	LF	Bra013753	expressed	-
U	AT4G24020	A01_g1504.t1	A01|8144721-8148477|+	LF	Bra013754	expressed	-
U	AT4G24026	A01_g1505.t1	A01|8149241-8150234|+	LF	Bra013755	expressed	B02_g1289.t1
U	AT4G24040	A01_g1506.t1	A01|8151091-8154135|+	LF	Bra013756	expressed	B02_g1288.t1
U	AT4G24050	A01_g1507.t1	A01|8159971-8162638|+	LF	Bra013757	expressed	B02_g1287.t1
U	AT4G24060	A01_g1508.t1	A01|8163471-8171725|+	LF	Bra013758	expressed	B02_g1286.t1
U	AT4G24070	A01_g1509.t1	A01|8180005-8187526|-	LF	Bra013759	expressed	B02_g1284.t1
-	-	A01_g1510.t1	A01|8187661-8188747|+	LF	-	expressed	-
-	-	A01_g1511.t1	A01|8189171-8190508|+	LF	-	expressed	-
-	-	A01_g1512.t1	A01|8191101-8191778|+	LF	-		-
-	-	A01_g1513.t1	A01|8191891-8193538|+	LF	-	expressed	-
U	AT4G24090	A01_g1514.t1	A01|8194541-8201674|+	LF	Bra013761	expressed	B02_g1283.t1
U	AT4G24110	A01_g1515.t1	A01|8202025-8203036|-	LF	Bra013763	expressed	B02_g1282.t1
U	AT4G24120	A01_g1516.t1	A01|8208031-8210775|+	LF	Bra013764	expressed	B02_g1281.t1
U	AT4G24130	A01_g1517.t1	A01|8218571-8219395|+	LF	Bra013765	expressed	B02_g1280.t1
-	-	A01_g1518.t1	A01|8226726-8227486|-	LF	-	expressed	-
U	AT4G24140	A01_g1519.t1	A01|8228977-8232666|-	LF	Bra013766	expressed	B02_g1279.t1
U	AT4G24150	A01_g1520.t1	A01|8240333-8242976|+	LF	Bra013767	expressed	B02_g1278.t1
-	-	A01_g1521.t1	A01|8243043-8244748|+	LF	Bra013769	expressed	-
U	AT4G24160	A01_g1522.t1	A01|8248483-8250801|+	LF	Bra013770	expressed	B02_g1277.t1
U	AT4G24170	A01_g1523.t1	A01|8251643-8256142|+	LF	Bra013771	expressed	B02_g1276.t1
U	AT4G24175	A01_g1524.t1	A01|8261793-8267044|+	LF	Bra013772	expressed	B02_g1275.t1
U	AT4G24180	A01_g1525.t1	A01|8267625-8268768|-	LF	Bra013773	expressed	B02_g1274.t1
U	AT4G24190	A01_g1526.t1	A01|8269145-8273268|-	LF	Bra013774	expressed	B02_g1273.t1
U	AT4G24204	A01_g1527.t1	A01|8273477-8274928|-	LF	Bra013775	expressed	-
U	AT4G24210	A01_g1528.t1	A01|8279503-8280203|+	LF	Bra013776	expressed	B02_g1272.t1
U	AT4G24220	A01_g1529.t1	A01|8280853-8282629|+	LF	Bra013777	expressed	B02_g1271.t1
U	AT4G24230	A01_g1530.t1	A01|8282658-8284698|-	LF	Bra013778	expressed	B02_g1270.t1
U	AT4G24240	A01_g1531.t1	A01|8285193-8287234|+	LF	Bra013779	expressed	B02_g1269.t1
U	AT4G24250	A01_g1532.t1	A01|8287270-8290088|-	LF	Bra013780	expressed	B02_g1268.t1
U	AT4G24260	A01_g1533.t1	A01|8290199-8293548|-	LF	Bra013781	expressed	B02_g1267.t1
-	-	A01_g1534.t1	A01|8293893-8296101|+	LF	-	expressed	-
-	-	A01_g1535.t1	A01|8296303-8300689|+	LF	Bra013783	expressed	-
U	AT4G24270	A01_g1536.t1	A01|8303134-8310638|-	LF	Bra013784	expressed	-
-	-	A01_g1537.t1	A01|8311683-8314415|+	LF	-	expressed	-
-	-	A01_g1538.t1	A01|8314893-8316028|+	LF	-	expressed	-
U	AT4G24275	A01_g1539.t1	A01|8322583-8326567|+	LF	Bra013785	expressed	B02_g1266.t1
U	AT4G24280	A01_g1540.t1	A01|8328153-8331472|+	LF	Bra013786	expressed	B02_g1264.t1
-	-	A01_g1541.t1	A01|8331593-8336789|+	LF	-	expressed	-
U	AT4G24290	A01_g1542.t1	A01|8338183-8341627|+	LF	Bra013789	expressed	B02_g1262.t1
U	AT4G24310	A01_g1543.t1	A01|8342243-8343215|+	LF	Bra013790	expressed	B02_g1261.t1
U	AT4G24320	A01_g1544.t1	A01|8343411-8344698|-	LF	Bra013791	expressed	B02_g1260.t1
U	AT4G24330	A01_g1545.t1	A01|8345119-8347588|-	LF	Bra013792	expressed	B02_g1259.t1
U	AT4G24340	A01_g1546.t1	A01|8357493-8358023|+	LF	Bra013793	expressed	B02_g1257.t1
-	-	A01_g1547.t1	A01|8365493-8366637|+	LF	-	expressed	-
-	-	A01_g1548.t1	A01|8367303-8370105|+	LF	-	expressed	-
U	AT4G24370	A01_g1549.t1	A01|8370627-8371428|-	LF	Bra013796	expressed	B02_g1256.t1
U	AT4G24380	A01_g1550.t1	A01|8371763-8372933|+	LF	Bra013797	expressed	B02_g1255.t1
U	AT4G24390	A01_g1551.t1	A01|8372938-8373988|-	LF	Bra013798	expressed	B02_g1254.t1
-	-	A01_g1552.t1	A01|8374373-8378399|+	LF	-		-
-	-	A01_g1553.t1	A01|8379033-8379563|+	LF	-		-
-	-	A01_g1554.t1	A01|8379574-8384118|-	LF	-	expressed	-
U	AT4G24400	A01_g1555.t1	A01|8385683-8389263|+	LF	Bra013799	expressed	B02_g1253.t1
U	AT4G24430	A01_g1556.t1	A01|8400616-8407046|+	LF	Bra013800	expressed	B02_g1250.t1
U	AT4G24450	A01_g1557.t1	A01|8408636-8417969|+	LF	Bra013803	expressed	-
U	AT4G24460	A01_g1558.t1	A01|8418686-8421406|+	LF	Bra013804	expressed	B02_g1249.t1
U	AT4G24470	A01_g1559.t1	A01|8422066-8427460|+	LF	Bra013805	expressed	B02_g1248.t1
U	AT4G24480	A01_g1560.t1	A01|8435046-8439556|+	LF	Bra013806	expressed	B02_g1246.t1
U	AT4G24490	A01_g1561.t1	A01|8439645-8443691|-	LF	Bra013807	expressed	B02_g1245.t1
U	AT4G24500	A01_g1562.t1	A01|8443876-8446050|+	LF	Bra013808	expressed	B02_g1244.t1
U	AT4G24510	A01_g1563.t1	A01|8446156-8449894|+	LF	Bra013809	expressed	B02_g1243.t1
U	AT4G24520	A01_g1564.t1	A01|8451356-8455401|+	LF	Bra013810	expressed	B02_g1242.t1
-	-	A01_g1565.t1	A01|8455683-8460071|-	LF	-	expressed	B02_g1241.t1
U	AT4G24530	A01_g1566.t1	A01|8460127-8468611|-	LF	Bra013812	expressed	B02_g1239.t1
-	-	A01_g1567.t1	A01|8468708-8470221|-	LF	-		-
U	AT4G24550	A01_g1568.t1	A01|8473856-8477100|+	LF	Bra013813	expressed	B02_g1238.t1
U	AT4G24560	A01_g1569.t1	A01|8477132-8482321|-	LF	Bra013814	expressed	B02_g1237.t1
U	AT4G24570	A01_g1570.t1	A01|8483256-8484420|+	LF	Bra013815	expressed	B02_g1236.t1
U	AT4G24580	A01_g1571.t1	A01|8484518-8491151|-	LF	Bra013816	expressed	B02_g1235.t1
U	AT4G24590	A01_g1572.t1	A01|8495716-8497511|+	LF	Bra013817	expressed	B02_g1234.t1
U	AT4G24610	A01_g1573.t1	A01|8497599-8504831|-	LF	Bra013818	expressed	B02_g1233.t1
U	AT4G24620	A01_g1574.t1	A01|8505225-8508751|-	LF	Bra013819	expressed	B02_g1232.t1
U	AT4G24630	A01_g1575.t1	A01|8512426-8515463|+	LF	Bra013820	expressed	B02_g1231.t1
U	AT4G24640	A01_g1576.t1	A01|8520876-8522045|+	LF	Bra013821	expressed	B02_g1225.t1
U	AT4G24660	A01_g1577.t1	A01|8527787-8528801|-	LF	Bra013822	expressed	B02_g1224.t1
U	AT4G24670	A01_g1578.t1	A01|8530894-8538341|-	LF	Bra013823	expressed	B02_g1223.t1
U	AT4G24680	A01_g1579.t1	A01|8538516-8545192|+	LF	Bra013824	expressed	B02_g1222.t1
U	AT4G24690	A01_g1580.t1	A01|8546326-8549602|+	LF	Bra013825	expressed	B02_g1221.t1
U	AT4G24700	A01_g1581.t1	A01|8549761-8553181|-	LF	Bra013826	expressed	B02_g1220.t1
U	AT4G24710	A01_g1582.t1	A01|8555784-8559221|-	LF	Bra013827	expressed	-
-	-	A01_g1583.t1	A01|8561406-8567801|-	LF	-	expressed	-
U	AT4G24740	A01_g1584.t1	A01|8568373-8576311|-	LF	Bra013829	expressed	B02_g1218.t1
U	AT4G24760	A01_g1585.t1	A01|8576985-8579261|-	LF	Bra013831	expressed	B02_g1217.t1
U	AT4G24770	A01_g1586.t1	A01|8581625-8585351|-	LF	Bra013832	expressed	B02_g1216.t1
U	AT4G24780	A01_g1587.t1	A01|8589335-8589676|-	LF	Bra013833	expressed	-
U	AT4G24790	A01_g1588.t1	A01|8597971-8600972|+	LF	Bra013835	expressed	B02_g1214.t1
U	AT4G24800	A01_g1589.t1	A01|8601881-8604451|+	LF	Bra013836	expressed	B02_g1213.t1
U	AT4G24805	A01_g1590.t1	A01|8604511-8605545|+	LF	Bra013837	expressed	B02_g1212.t1
U	AT4G24820	A01_g1591.t1	A01|8605978-8608636|-	LF	Bra013838	expressed	B02_g1211.t1
U	AT4G24830	A01_g1592.t1	A01|8608757-8611496|-	LF	Bra013839	expressed	-
U	AT4G24840	A01_g1593.t1	A01|8611684-8617166|-	LF	Bra013840	expressed	-
-	-	A01_g1594.t1	A01|8617831-8622739|+	LF	Bra013842		-
U	AT4G24890	A01_g1595.t1	A01|8622804-8625746|-	LF	Bra013843	expressed	B02_g1210.t1
U	AT4G24900	A01_g1596.t1	A01|8627581-8629681|+	LF	Bra013844	expressed	B02_g1209.t1
U	AT4G24910	A01_g1597.t1	A01|8629754-8630846|-	LF	Bra013845	expressed	B02_g1208.t1
U	AT4G24920	A01_g1598.t1	A01|8631566-8632646|-	LF	Bra013846	expressed	B02_g1207.t1
U	AT4G24930	A01_g1599.t1	A01|8633186-8634276|-	LF	Bra013847	expressed	B02_g1206.t1
U	AT4G24940	A01_g1600.t1	A01|8634931-8637990|+	LF	Bra013848	expressed	B02_g1205.t1
U	AT4G24950	A01_g1601.t1	A01|8638151-8638697|+	LF	Bra013849	expressed	B02_g1204.t1
-	-	A01_g1602.t1	A01|8643581-8644544|+	LF	-		-
U	AT4G24970	A01_g1603.t1	A01|8645391-8649740|+	LF	Bra013851	expressed	B02_g1203.t1
U	AT4G24972	A01_g1604.t1	A01|8651511-8653395|+	LF	Bra013852	expressed	B02_g1201.t1
U	AT4G24990	A01_g1605.t1	A01|8654188-8660276|-	LF	Bra013853	expressed	B02_g1196.t1
-	-	A01_g1606.t1	A01|8664461-8667926|+	LF	-		-
-	-	A01_g1607.t1	A01|8667944-8668646|-	LF	Bra013855	expressed	B02_g1194.t1
U	AT4G25030	A01_g1608.t1	A01|8669411-8671086|+	LF	Bra013856	expressed	B02_g1192.t1
-	-	A01_g1609.t1	A01|8671341-8673125|+	LF	Bra013857		-
-	-	A01_g1610.t1	A01|8679246-8681556|-	LF	-		-
-	-	A01_g1611.t1	A01|8681612-8685896|-	LF	-		-
U	AT4G25040	A01_g1612.t1	A01|8690871-8692309|+	LF	Bra013858	expressed	B02_g1191.t1
-	-	A01_g1613.t1	A01|8692851-8696447|+	LF	-	expressed	-
-	-	A01_g1614.t1	A01|8696718-8698606|-	LF	-		-
-	-	A01_g1615.t1	A01|8699522-8701946|-	LF	-		-
U	AT4G25070	A01_g1616.t1	A01|8703881-8709231|+	LF	Bra013860	expressed	B02_g1189.t1
-	-	A01_g1617.t1	A01|8709303-8713086|-	LF	Bra013861	expressed	B02_g1188.t1
U	AT4G25100	A01_g1618.t1	A01|8713626-8718916|-	LF	Bra013863	expressed	B02_g1187.t1
U	AT4G25130	A01_g1619.t1	A01|8719284-8720756|-	LF	Bra013865	expressed	B02_g1186.t1
U	AT4G25140	A01_g1620.t1	A01|8720871-8722196|+	LF	Bra013866	expressed	B02_g1185.t1
U	AT4G25150	A01_g1621.t1	A01|8722340-8728186|-	LF	Bra013867	expressed	B02_g1183.t1
U	AT4G25170	A01_g1622.t1	A01|8737621-8740027|+	LF	Bra013869	expressed	B02_g1182.t1
-	-	A01_g1623.t1	A01|8742213-8743876|-	LF	Bra013870	expressed	B02_g1181.t1
-	-	A01_g1624.t1	A01|8744464-8746016|-	LF	-		-
U	AT4G25180	A01_g1625.t1	A01|8748539-8750966|-	LF	Bra013871	expressed	B02_g1180.t1
-	-	A01_g1626.t1	A01|8751141-8753919|+	LF	-	expressed	-
-	-	A01_g1627.t1	A01|8754561-8756466|-	LF	-	expressed	B02_g1179.t1
U	AT4G25200	A01_g1628.t1	A01|8757321-8758309|+	LF	Bra013872	expressed	B02_g1178.t1
U	AT4G25210	A01_g1629.t1	A01|8760021-8763000|+	LF	Bra013873	expressed	B02_g1177.t1
-	-	A01_g1630.t1	A01|8763240-8764476|-	LF	-		-
U	AT4G25240	A01_g1631.t1	A01|8766331-8769171|+	LF	Bra013877	expressed	B02_g1174.t1
U	AT4G25250	A01_g1632.t1	A01|8776404-8777405|+	LF	Bra013878	expressed	B02_g1171.t1
-	-	A01_g1633.t1	A01|8778464-8779177|+	LF	-		-
-	-	A01_g1634.t1	A01|8781324-8782093|+	LF	Bra013880	expressed	-
-	-	A01_g1635.t1	A01|8783567-8784379|-	LF	Bra013881	expressed	B02_g1170.t1
U	AT4G25270	A01_g1636.t1	A01|8784463-8788719|-	LF	Bra013882	expressed	B02_g1169.t1
-	-	A01_g1637.t1	A01|8790064-8792163|+	LF	-	expressed	-
U	AT4G25300	A01_g1638.t1	A01|8792434-8796582|+	LF	Bra013884	expressed	B02_g1166.t1
U	AT4G25315	A01_g1639.t1	A01|8796602-8797889|-	LF	Bra013885	expressed	B02_g1165.t1
U	AT4G25320	A01_g1640.t1	A01|8798754-8800991|+	LF	Bra013886	expressed	B02_g1164.t1
U	AT4G25340	A01_g1641.t1	A01|8801090-8804349|-	LF	Bra013887	expressed	B02_g1163.t1
U	AT4G25360	A01_g1642.t1	A01|8805924-8808440|+	LF	Bra013888	expressed	B02_g1162.t1
-	-	A01_g1643.t1	A01|8811454-8812497|+	LF	-	expressed	-
U	AT4G25400	A01_g1644.t1	A01|8823294-8824374|+	LF	Bra013889	expressed	B02_g1160.t1
U	AT4G25420	A01_g1645.t1	A01|8833460-8835069|-	LF	Bra013890	expressed	B02_g1159.t1
-	-	A01_g1646.t1	A01|8838474-8839389|-	LF	-		-
-	-	A01_g1647.t1	A01|8847764-8848848|+	LF	-		-
U	AT4G24540	A01_g1648.t1	A01|8851396-8853549|-	LF	Bra013891	expressed	B02_g1158.t1
-	-	A01_g1649.t1	A01|8854734-8855758|+	LF	-		-
-	-	A01_g1650.t1	A01|8856413-8856869|-	LF	-		-
U	AT4G25433	A01_g1651.t1	A01|8861579-8862179|-	LF	Bra013892	expressed	B02_g1157.t1
U	AT4G25434	A01_g1652.t1	A01|8868685-8870829|-	LF	Bra013893	expressed	B02_g1156.t1
U	AT4G25440	A01_g1653.t1	A01|8871400-8873699|-	LF	Bra013894	expressed	B02_g1154.t1
U	AT4G25500	A01_g1654.t1	A01|8876144-8879038|+	LF	Bra013895	expressed	B02_g1153.t1
-	-	A01_g1655.t1	A01|8882527-8884989|-	LF	Bra013896	expressed	-
U	AT4G25515	A01_g1656.t1	A01|8885514-8890341|+	LF	Bra013897	expressed	B02_g1152.t1
U	AT4G25530	A01_g1657.t1	A01|8891214-8895246|+	LF	Bra013898	expressed	B02_g1151.t1
-	-	A01_g1658.t1	A01|8895674-8896862|+	LF	-		-
U	AT4G25550	A01_g1659.t1	A01|8898294-8901030|+	LF	Bra013899	expressed	B02_g1150.t1
U	AT4G25560	A01_g1660.t1	A01|8901864-8905479|+	LF	Bra013900	expressed	B02_g1149.t1
U	AT4G25590	A01_g1661.t1	A01|8906266-8908789|-	LF	Bra013901	expressed	B02_g1147.t1
U	AT4G25600	A01_g1662.t1	A01|8909074-8911314|+	LF	Bra013902	expressed	B02_g1146.t1
U	AT4G25610	A01_g1663.t1	A01|8911924-8915527|+	LF	Bra013903	expressed	B02_g1145.t1
U	AT4G25620	A01_g1664.t1	A01|8915537-8917409|-	LF	Bra013904	expressed	B02_g1144.t1
U	AT4G25630	A01_g1665.t1	A01|8924164-8926590|+	LF	Bra013905	expressed	B02_g1143.t1
U	AT4G25640	A01_g1666.t1	A01|8927105-8929269|-	LF	Bra013906	expressed	B02_g1142.t1
-	-	A01_g1667.t1	A01|8930904-8931862|+	LF	-	expressed	-
-	-	A01_g1668.t1	A01|8932447-8933019|-	LF	-	expressed	-
U	AT4G25650	A01_g1669.t1	A01|8933944-8936679|-	LF	Bra013907	expressed	B02_g1138.t1
U	AT4G25660	A01_g1670.t1	A01|8936994-8938518|+	LF	Bra013908	expressed	B02_g1135.t1
U	AT4G25690	A01_g1671.t1	A01|8938599-8940479|-	LF	Bra013909	expressed	B02_g1134.t1
-	-	A01_g1672.t1	A01|8940854-8942486|+	LF	Bra013910	expressed	-
-	-	A01_g1673.t1	A01|8942495-8943289|-	LF	-	expressed	-
U	AT4G25700	A01_g1674.t1	A01|8943473-8954229|-	LF	Bra013912	expressed	B02_g1133.t1
U	AT4G25740	A01_g1675.t1	A01|8954891-8956809|-	LF	Bra013915	expressed	B02_g1132.t1
U	AT4G25750	A01_g1676.t1	A01|8961811-8964049|-	LF	Bra013916	expressed	B02_g1131.t1
U	AT4G25760	A01_g1677.t1	A01|8970076-8970721|+	LF	Bra013917	expressed	B02_g1130.t1
U	AT4G25770	A01_g1678.t1	A01|8971589-8974031|-	LF	Bra013918	expressed	B02_g1129.t1
-	-	A01_g1679.t1	A01|8975146-8977251|+	LF	-		-
-	-	A01_g1680.t1	A01|8984220-8985671|-	LF	Bra013920	expressed	B02_g1127.t1
U	AT4G25800	A01_g1681.t1	A01|8987336-8990006|+	LF	Bra013921	expressed	B02_g1126.t1
U	AT4G25810	A01_g1682.t1	A01|8991006-8992544|+	LF	Bra013922	expressed	B02_g1125.t1
-	-	A01_g1683.t1	A01|8997726-8999497|+	LF	Bra013923	expressed	B02_g1124.t1
-	-	A01_g1684.t1	A01|9001824-9008211|-	LF	-		-
U	AT4G25830	A01_g1685.t1	A01|9008706-9009945|+	LF	Bra013924	expressed	B02_g1123.t1
U	AT4G25835	A01_g1686.t1	A01|9012076-9014150|+	LF	Bra013925	expressed	B02_g1122.t1
U	AT4G25850	A01_g1687.t1	A01|9017716-9018317|+	LF	Bra013926		B02_g1121.t1
-	-	A01_g1688.t1	A01|9020896-9023950|+	LF	-	expressed	B02_g1119.t1
-	-	A01_g1689.t1	A01|9024966-9028231|+	LF	-	expressed	-
U	AT4G25870	A01_g1690.t1	A01|9028293-9031061|-	LF	Bra013927	expressed	B02_g1118.t1
U	AT4G25880	A01_g1691.t1	A01|9033756-9037617|+	LF	Bra013928	expressed	B02_g1117.t1
-	-	A01_g1692.t1	A01|9037771-9045751|-	LF	Bra013929	expressed	B02_g1116.t1
U	AT4G25900	A01_g1693.t1	A01|9051086-9053075|+	LF	Bra013931	expressed	B02_g1114.t1
-	-	A01_g1694.t1	A01|9053796-9056114|+	LF	-	expressed	-
-	-	A01_g1695.t1	A01|9057136-9057604|+	LF	-		-
U	AT4G25910	A01_g1696.t1	A01|9063136-9064278|+	LF	Bra013933	expressed	-
U	AT4G25940	A01_g1697.t1	A01|9064386-9071911|-	LF	Bra013934	expressed	B02_g1113.t1
U	AT4G25960	A01_g1698.t1	A01|9073426-9080472|+	LF	Bra013936	expressed	B02_g1112.t1
U	AT4G25970	A01_g1699.t1	A01|9081226-9086268|+	LF	Bra013937	expressed	-
U	AT4G25980	A01_g1700.t1	A01|9086316-9088555|+	LF	Bra013938	expressed	-
U	AT4G25990	A01_g1701.t1	A01|9088698-9090991|-	LF	Bra013939	expressed	B02_g1111.t1
U	AT4G26000	A01_g1702.t1	A01|9101816-9104183|+	LF	Bra013940		B02_g1110.t1
-	-	A01_g1703.t1	A01|9104376-9109551|-	LF	-		-
-	-	A01_g1704.t1	A01|9112776-9120291|+	LF	Bra013941	expressed	B02_g1109.t1
-	-	A01_g1705.t1	A01|9130337-9132855|-	LF	-		-
-	-	A01_g1706.t1	A01|9134700-9142240|+	LF	-	expressed	-
U	AT4G26010	A01_g1707.t1	A01|9142740-9144482|+	LF	Bra013943	expressed	B02_g1108.t1
U	AT4G26050	A01_g1708.t1	A01|9169100-9172448|+	LF	Bra013944	expressed	B02_g1107.t1
U	AT4G26080	A01_g1709.t1	A01|9172727-9174905|-	LF	Bra013945	expressed	B02_g1106.t1
-	-	A01_g1710.t1	A01|9176650-9180510|+	LF	-	expressed	-
-	-	A01_g1711.t1	A01|9182320-9183161|+	LF	Bra013946	expressed	-
U	AT4G26090	A01_g1712.t1	A01|9183310-9186172|+	LF	Bra013947	expressed	B02_g1105.t1
-	-	A01_g1713.t1	A01|9186366-9188205|-	LF	Bra013948	expressed	B02_g1104.t1
U	AT4G26100	A01_g1714.t1	A01|9188389-9191405|-	LF	Bra013949	expressed	B02_g1103.t1
U	AT4G26120	A01_g1715.t1	A01|9191580-9195039|+	LF	Bra013950	expressed	B02_g1102.t1
U	AT4G26110	A01_g1716.t1	A01|9204140-9207267|+	LF	Bra013951	expressed	B02_g1101.t1
-	-	A01_g1717.t1	A01|9210190-9218331|+	LF	Bra013952	expressed	-
U	AT4G26130	A01_g1718.t1	A01|9221471-9222575|-	LF	Bra013955	expressed	B02_g1099.t1
U	AT4G26140	A01_g1719.t1	A01|9225228-9232245|-	LF	Bra013956	expressed	B02_g1098.t1
U	AT4G26150	A01_g1720.t1	A01|9237350-9239501|+	LF	Bra026461	expressed	B02_g1097.t1
U	AT4G26160	A01_g1721.t1	A01|9239870-9241314|+	LF	Bra026460	expressed	B02_g1096.t1
-	-	A01_g1722.t1	A01|9241559-9243735|-	LF	Bra026459	expressed	B02_g1095.t1
U	AT4G26170	A01_g1723.t1	A01|9245420-9246963|+	LF	Bra026458	expressed	B02_g1094.t1
U	AT4G26180	A01_g1724.t1	A01|9246972-9248915|-	LF	Bra026457	expressed	B02_g1093.t1
U	AT4G26200	A01_g1725.t1	A01|9267730-9269669|+	LF	Bra026456		B02_g1092.t1
-	-	A01_g1726.t1	A01|9273754-9287165|-	LF	-	expressed	B02_g1088.t1
U	AT4G26220	A01_g1727.t1	A01|9287542-9288665|-	LF	Bra026454		-
-	-	A01_g1728.t1	A01|9290579-9293865|-	LF	-	expressed	-
-	-	A01_g1729.t1	A01|9297263-9298832|-	LF	-		-
U	AT4G26270	A01_g1730.t1	A01|9299051-9302062|-	LF	Bra026452		-
-	-	A01_g1731.t1	A01|9303533-9304782|-	LF	-		-
-	-	A01_g1732.t1	A01|9307691-9313262|-	LF	-		-
-	-	A01_g1733.t1	A01|9314469-9314922|-	LF	-		-
-	-	A01_g1734.t1	A01|9315492-9315862|-	LF	-		-
-	-	A01_g1735.t1	A01|9317588-9318132|-	LF	-		-
-	-	A01_g1736.t1	A01|9320951-9323272|-	LF	-	expressed	-
-	-	A01_g1737.t1	A01|9339147-9341083|+	LF	-		-
-	-	A01_g1738.t1	A01|9345168-9359932|-	LF	-		-
-	-	A01_g1739.t1	A01|9361843-9365132|-	LF	-	expressed	B02_g1084.t1
-	-	A01_g1740.t1	A01|9368527-9370092|-	LF	-		-
-	-	A01_g1741.t1	A01|9370315-9373332|-	LF	-		B02_g1082.t1
U	AT4G26280	A01_g1742.t1	A01|9374797-9376032|-	LF	Bra026450		B02_g1081.t1
U	AT4G26300	A01_g1743.t1	A01|9378955-9384502|-	LF	Bra026449		B02_g1080.t1
U	AT4G26320	A01_g1744.t1	A01|9385733-9386192|-	LF	Bra026448		B02_g1079.t1
-	-	A01_g1745.t1	A01|9386756-9387122|-	LF	-		-
-	-	A01_g1746.t1	A01|9388852-9389402|-	LF	Bra026447		B02_g1078.t1
-	-	A01_g1747.t1	A01|9392214-9395422|-	LF	-	expressed	-
U	AT4G26340	A01_g1748.t1	A01|9395677-9398813|+	LF	Bra026446	expressed	-
U	AT4G26370	A01_g1749.t1	A01|9400022-9402522|-	LF	Bra026445	expressed	B02_g1077.t1
U	AT4G26400	A01_g1750.t1	A01|9402711-9404202|-	LF	Bra026444	expressed	B02_g1076.t1
U	AT4G26410	A01_g1751.t1	A01|9404457-9406734|+	LF	Bra026443	expressed	B02_g1075.t1
U	AT4G26420	A01_g1752.t1	A01|9406833-9410222|-	LF	Bra026440	expressed	B02_g1073.t1
U	AT4G26430	A01_g1753.t1	A01|9416017-9418249|+	LF	Bra026439	expressed	B02_g1072.t1
U	AT4G26440	A01_g1754.t1	A01|9418256-9420422|-	LF	Bra026438	expressed	B02_g1071.t1
-	-	A01_g1755.t1	A01|9424427-9426733|+	LF	Bra026437		-
-	-	A01_g1756.t1	A01|9428578-9430882|-	LF	-		-
U	AT4G26450	A01_g1757.t1	A01|9433207-9436106|+	LF	Bra026435	expressed	-
U	AT4G26455	A01_g1758.t1	A01|9436387-9438611|+	LF	Bra026434	expressed	B02_g1070.t1
-	-	A01_g1759.t1	A01|9453980-9456132|-	LF	Bra026433	expressed	-
U	AT4G26470	A01_g1760.t1	A01|9457287-9458917|+	LF	Bra026432	expressed	B02_g1069.t1
U	AT4G26480	A01_g1761.t1	A01|9458922-9462302|-	LF	Bra026431	expressed	B02_g1068.t1
-	-	A01_g1762.t1	A01|9465591-9466742|-	LF	-	expressed	B02_g1067.t1
-	-	A01_g1763.t1	A01|9469265-9470932|-	LF	Bra026430		-
U	AT4G26490	A01_g1764.t1	A01|9471437-9472634|+	LF	Bra026429	expressed	B02_g1066.t1
U	AT4G26500	A01_g1765.t1	A01|9472688-9474862|-	LF	Bra026428	expressed	B02_g1065.t1
U	AT4G26510	A01_g1766.t1	A01|9475107-9479247|+	LF	Bra026427	expressed	B02_g1064.t1
U	AT4G26520	A01_g1767.t1	A01|9479667-9481349|+	LF	Bra026426	expressed	-
U	AT4G26540	A01_g1768.t1	A01|9483074-9486742|-	LF	Bra026425	expressed	B02_g1063.t1
-	-	A01_g1769.t1	A01|9493489-9500533|-	LF	-		-
-	-	A01_g1770.t1	A01|9508408-9510168|+	LF	-	expressed	-
-	-	A01_g1771.t1	A01|9511338-9513059|+	LF	-	expressed	-
U	AT4G26550	A01_g1772.t1	A01|9515229-9517043|-	LF	Bra026423	expressed	B02_g1061.t1
U	AT4G26560	A01_g1773.t1	A01|9517679-9522893|-	LF	Bra026422		B02_g1059.t1
-	-	A01_g1774.t1	A01|9522944-9524723|-	LF	-	expressed	-
U	AT4G26580	A01_g1775.t1	A01|9525824-9527583|-	LF	Bra026420	expressed	B02_g1058.t1
U	AT4G26590	A01_g1776.t1	A01|9528991-9532103|-	LF	Bra026419	expressed	B02_g1057.t1
U	AT4G26600	A01_g1777.t1	A01|9534488-9538246|+	LF	Bra026418	expressed	B02_g1056.t1
U	AT4G26610	A01_g1778.t1	A01|9540138-9542772|+	LF	Bra026417	expressed	B02_g1055.t1
U	AT4G26620	A01_g1779.t1	A01|9542796-9545323|-	LF	Bra026416	expressed	B02_g1054.t1
U	AT4G26630	A01_g1780.t1	A01|9546351-9551483|-	LF	Bra026415	expressed	B02_g1053.t1
U	AT4G26640	A01_g1781.t1	A01|9554586-9557723|-	LF	Bra026414	expressed	B02_g1052.t1
-	-	A01_g1782.t1	A01|9560268-9565389|+	LF	-		-
-	-	A01_g1783.t1	A01|9565538-9567938|+	LF	-		-
U	AT4G26650	A01_g1784.t1	A01|9573508-9580470|+	LF	Bra026413	expressed	B02_g1051.t1
U	AT4G26670	A01_g1785.t1	A01|9592758-9594180|+	LF	Bra026412	expressed	-
U	AT4G26680	A01_g1786.t1	A01|9594828-9597793|+	LF	Bra026410	expressed	B02_g1050.t1
-	-	A01_g1787.t1	A01|9598748-9602361|+	LF	-	expressed	-
U	AT4G26690	A01_g1788.t1	A01|9602470-9605763|-	LF	Bra026409	expressed	B02_g1049.t1
U	AT4G26700	A01_g1789.t1	A01|9616118-9620386|+	LF	Bra026408	expressed	B02_g1048.t1
-	-	A01_g1790.t1	A01|9624328-9628992|+	LF	-	expressed	B02_g1047.t1
-	-	A01_g1791.t1	A01|9635668-9638512|+	LF	-	expressed	B02_g1046.t1
U	AT4G26740	A01_g1792.t1	A01|9638859-9641343|-	LF	Bra026407	expressed	B02_g1045.t1
U	AT4G26750	A01_g1793.t1	A01|9641453-9647843|-	LF	Bra026406	expressed	B02_g1043.t1
U	AT4G26770	A01_g1794.t1	A01|9648018-9650222|+	LF	Bra026404	expressed	B02_g1042.t1
U	AT4G26780	A01_g1795.t1	A01|9650224-9651823|-	LF	Bra026403	expressed	B02_g1041.t1
U	AT4G26790	A01_g1796.t1	A01|9654218-9656182|+	LF	Bra026402	expressed	B02_g1040.t1
-	-	A01_g1797.t1	A01|9662248-9664165|+	LF	Bra026401	expressed	B02_g1039.t1
U	AT4G26810	A01_g1798.t1	A01|9664469-9665363|-	LF	Bra026400	expressed	B02_g1038.t1
U	AT4G26840	A01_g1799.t1	A01|9665758-9667584|+	LF	Bra026399	expressed	B02_g1037.t1
U	AT4G26850	A01_g1800.t1	A01|9677749-9680387|-	LF	Bra026398	expressed	B02_g1036.t1
U	AT4G26860	A01_g1801.t1	A01|9682966-9684657|-	LF	Bra026396	expressed	B02_g1035.t1
-	-	A01_g1802.t1	A01|9685562-9687236|+	LF	-		-
-	-	A01_g1803.t1	A01|9687558-9688257|-	LF	-	expressed	B02_g1034.t1
U	AT4G26890	A01_g1804.t1	A01|9693832-9695423|+	LF	Bra026395	expressed	B02_g1033.t1
-	-	A01_g1805.t1	A01|9707251-9709587|-	LF	Bra026394		-
U	AT4G26900	A01_g1806.t1	A01|9712602-9717866|+	LF	Bra026393	expressed	B02_g1030.t1
U	AT4G26940	A01_g1807.t1	A01|9719975-9721507|-	LF	Bra026392	expressed	-
U	AT4G26800	A01_g1808.t1	A01|9721621-9724627|-	LF	Bra026391	expressed	B02_g1029.t1
U	AT4G26965	A01_g1809.t1	A01|9724922-9727256|+	LF	Bra026389	expressed	B02_g1028.t1
U	AT4G26990	A01_g1810.t1	A01|9727276-9730477|-	LF	Bra026388	expressed	B02_g1027.t1
U	AT4G27000	A01_g1811.t1	A01|9730550-9733567|-	LF	Bra026387	expressed	-
U	AT4G27010	A01_g1812.t1	A01|9733742-9743489|+	LF	Bra026386	expressed	B02_g1026.t1
U	AT4G27020	A01_g1813.t1	A01|9743540-9746167|-	LF	Bra026385	expressed	B02_g1025.t1
U	AT4G27030	A01_g1814.t1	A01|9746792-9747855|+	LF	Bra026384	expressed	B02_g1024.t1
U	AT4G27040	A01_g1815.t1	A01|9747873-9749507|-	LF	Bra026383	expressed	B02_g1023.t1
U	AT4G27060	A01_g1816.t1	A01|9749592-9753517|-	LF	Bra026382	expressed	B02_g1022.t1
-	-	A01_g1817.t1	A01|9753662-9754321|+	LF	-		-
U	AT4G27090	A01_g1818.t1	A01|9754583-9755847|-	LF	Bra026380	expressed	B02_g1021.t1
U	AT4G27100	A01_g1819.t1	A01|9756392-9759353|+	LF	Bra026379	expressed	B02_g1020.t1
U	AT4G27110	A01_g1820.t1	A01|9759456-9762867|-	LF	Bra026378	expressed	B02_g1019.t1
U	AT4G27120	A01_g1821.t1	A01|9763510-9766507|-	LF	Bra026377	expressed	B02_g1017.t1
U	AT4G27130	A01_g1822.t1	A01|9766613-9768317|-	LF	Bra026376	expressed	-
U	AT4G27140	A01_g1823.t1	A01|9768912-9769639|+	LF	Bra026375	expressed	B02_g1015.t1
-	-	A01_g1824.t1	A01|9771462-9775066|+	LF	-		-
-	-	A01_g1825.t1	A01|9775822-9776560|+	LF	-	expressed	-
-	-	A01_g1826.t1	A01|9780422-9781181|+	LF	-	expressed	-
-	-	A01_g1827.t1	A01|9794922-9795731|+	LF	-	expressed	-
-	-	A01_g1828.t1	A01|9799112-9802887|-	LF	-		-
-	-	A01_g1829.t1	A01|9805252-9806014|+	LF	Bra026373	expressed	-
-	-	A01_g1830.t1	A01|9812132-9814817|-	LF	-	expressed	-
U	AT4G27180	A01_g1831.t1	A01|9816928-9821177|-	LF	Bra026371	expressed	B02_g1014.t1
-	-	A01_g1832.t1	A01|9821272-9823197|+	LF	-	expressed	-
-	-	A01_g1833.t1	A01|9824812-9825870|+	LF	Bra026370		-
-	-	A01_g1834.t1	A01|9828948-9830937|-	LF	-		-
-	-	A01_g1835.t1	A01|9834139-9840492|+	LF	-	expressed	-
U	AT4G27190	A01_g1836.t1	A01|9840939-9844508|+	LF	Bra026368	expressed	B02_g1011.t1
U	AT4G27230	A01_g1837.t1	A01|9844581-9845424|-	LF	Bra026367	expressed	B02_g1010.t1
U	AT4G27240	A01_g1838.t1	A01|9847779-9849479|+	LF	Bra026366	expressed	B02_g1009.t1
U	AT4G27260	A01_g1839.t1	A01|9876519-9879201|+	LF	Bra026365	expressed	B02_g1007.t1
U	AT4G27270	A01_g1840.t1	A01|9886828-9889314|-	LF	Bra026364	expressed	B02_g1006.t1
U	AT4G27290	A01_g1841.t1	A01|9891189-9895622|+	LF	Bra026363	expressed	B02_g1005.t1
-	-	A01_g1842.t1	A01|9896697-9899014|-	LF	-	expressed	B02_g1004.t1
-	-	A01_g1843.t1	A01|9902582-9905234|-	LF	-		-
-	-	A01_g1844.t1	A01|9905769-9906918|+	LF	-	expressed	-
-	-	A01_g1845.t1	A01|9907972-9910084|-	LF	-	expressed	-
U	AT4G27310	A01_g1846.t1	A01|9911859-9913516|+	LF	Bra026361	expressed	B02_g1002.t1
U	AT4G27320	A01_g1847.t1	A01|9915164-9919974|-	LF	Bra026360	expressed	B02_g1000.t1
U	AT4G27340	A01_g1848.t1	A01|9923553-9926874|-	LF	Bra026358	expressed	B02_g999.t1
U	AT4G27350	A01_g1849.t1	A01|9926989-9929384|-	LF	Bra026357	expressed	B02_g997.t1
U	AT4G27360	A01_g1850.t1	A01|9931879-9932778|+	LF	Bra026356	expressed	B02_g996.t1
U	AT4G27370	A01_g1851.t1	A01|9932788-9943764|-	LF	Bra026355	expressed	B02_g995.t1
U	AT4G27380	A01_g1852.t1	A01|9944099-9944930|+	LF	Bra026354	expressed	B02_g994.t1
U	AT4G27410	A01_g1853.t1	A01|9945460-9946664|-	LF	Bra026353	expressed	B02_g993.t1
U	AT4G27420	A01_g1854.t1	A01|9949145-9952284|-	LF	Bra026352	expressed	B02_g992.t1
-	-	A01_g1855.t1	A01|9962395-9964464|-	LF	-		-
U	AT4G27430	A01_g1856.t1	A01|9964599-9965394|+	LF	Bra026351	expressed	-
-	-	A01_g1857.t1	A01|9971359-9971797|+	LF	-		B02_g991.t1
-	-	A01_g1858.t1	A01|9975099-9979682|+	LF	-	expressed	-
U	AT4G27435	A01_g1859.t1	A01|9980849-9982205|+	LF	Bra026350	expressed	B02_g989.t1
U	AT4G27440	A01_g1860.t1	A01|9982779-9984644|+	LF	Bra026349	expressed	B02_g988.t1
U	AT4G27450	A01_g1861.t1	A01|9984919-9986514|-	LF	Bra026348	expressed	B02_g987.t1
U	AT4G27460	A01_g1862.t1	A01|10004041-10007404|+	LF	Bra026347	expressed	B02_g985.t1
U	AT4G27480	A01_g1863.t1	A01|10007422-10009986|-	LF	Bra026345	expressed	B02_g984.t1
U	AT4G27490	A01_g1864.t1	A01|10012131-10014178|+	LF	Bra026344	expressed	B02_g983.t1
-	-	A01_g1865.t1	A01|10016021-10016616|-	LF	-		-
U	AT4G27500	A01_g1866.t1	A01|10018471-10021729|+	LF	Bra026343	expressed	-
U	AT4G27510	A01_g1867.t1	A01|10021731-10024626|-	LF	Bra026342	expressed	B02_g982.t1
U	AT4G27520	A01_g1868.t1	A01|10028698-10029996|-	LF	Bra026341	expressed	B02_g981.t1
U	AT4G27540	A01_g1869.t1	A01|10032490-10034146|-	LF	Bra026340	expressed	B02_g980.t1
U	AT4G27580	A01_g1870.t1	A01|10037447-10041326|-	LF	Bra026339	expressed	B02_g978.t1
U	AT4G27590	A01_g1871.t1	A01|10053211-10053871|+	LF	Bra026336	expressed	B02_g977.t1
U	AT4G27600	A01_g1872.t1	A01|10057200-10059666|-	LF	Bra026335	expressed	B02_g975.t1
U	AT4G27610	A01_g1873.t1	A01|10060006-10062446|-	LF	Bra026334	expressed	B02_g973.t1
-	-	A01_g1874.t1	A01|10064631-10065440|+	LF	-	expressed	-
-	-	A01_g1875.t1	A01|10067271-10071629|+	LF	Bra026333	expressed	-
-	-	A01_g1876.t1	A01|10076948-10080776|-	LF	-		-
-	-	A01_g1877.t1	A01|10083451-10085068|+	LF	-	expressed	-
-	-	A01_g1878.t1	A01|10085075-10087746|-	LF	-	expressed	-
U	AT4G27630	A01_g1879.t1	A01|10088097-10092276|-	LF	Bra026330	expressed	B02_g972.t1
U	AT4G27640	A01_g1880.t1	A01|10092449-10097846|-	LF	Bra026329	expressed	B02_g971.t1
U	AT4G27650	A01_g1881.t1	A01|10098614-10102656|-	LF	Bra026328	expressed	B02_g967.t1
-	-	A01_g1882.t1	A01|10104081-10105951|+	LF	Bra026327		B02_g966.t1
-	-	A01_g1883.t1	A01|10111781-10113075|+	LF	-		-
-	-	A01_g1884.t1	A01|10128361-10128860|+	LF	-	expressed	-
-	-	A01_g1885.t1	A01|10132481-10137213|+	LF	Bra026325	expressed	-
-	-	A01_g1886.t1	A01|10142441-10143246|+	LF	-	expressed	-
-	-	A01_g1887.t1	A01|10148191-10148695|+	LF	-		-
-	-	A01_g1888.t1	A01|10150391-10153732|+	LF	Bra026322	expressed	-
-	-	A01_g1889.t1	A01|10156691-10158120|+	LF	-		-
U	AT4G27660	A01_g1890.t1	A01|10158138-10160076|-	LF	Bra026321	expressed	B02_g963.t1
-	-	A01_g1891.t1	A01|10165091-10167504|+	LF	-		-
-	-	A01_g1892.t1	A01|10173311-10175109|+	LF	Bra026320	expressed	-
U	AT4G27670	A01_g1893.t1	A01|10184492-10185461|-	LF	Bra026317	expressed	B02_g958.t1
U	AT4G27680	A01_g1894.t1	A01|10185756-10190316|+	LF	Bra026316	expressed	B02_g955.t1
U	AT4G27700	A01_g1895.t1	A01|10190330-10191611|-	LF	Bra026314	expressed	B02_g954.t1
U	AT4G27720	A01_g1896.t1	A01|10194126-10196550|+	LF	Bra026313	expressed	B02_g953.t1
-	-	A01_g1897.t1	A01|10201946-10204302|+	LF	-	expressed	-
U	AT4G27730	A01_g1898.t1	A01|10204365-10207391|-	LF	Bra026311	expressed	B02_g952.t1
U	AT4G27740	A01_g1899.t1	A01|10212346-10213157|+	LF	Bra026310	expressed	B02_g949.t1
-	-	A01_g1900.t1	A01|10213546-10215137|+	LF	-	expressed	-
U	AT4G27750	A01_g1901.t1	A01|10215276-10217135|+	LF	Bra026309	expressed	B02_g948.t1
U	AT4G27760	A01_g1902.t1	A01|10217866-10220958|+	LF	Bra026308	expressed	B02_g947.t1
U	AT4G27780	A01_g1903.t1	A01|10221436-10223519|+	LF	Bra026307	expressed	B02_g946.t1
U	AT4G27790	A01_g1904.t1	A01|10223646-10225352|+	LF	Bra026306	expressed	B02_g945.t1
U	AT4G27810	A01_g1905.t1	A01|10228758-10229791|-	LF	Bra026305	expressed	B02_g944.t1
U	AT4G27860	A01_g1906.t1	A01|10239016-10242303|+	LF	Bra026304		B02_g942.t1
-	-	A01_g1907.t1	A01|10242466-10244938|+	LF	Bra026303	expressed	B02_g940.t1
-	-	A01_g1908.t1	A01|10247806-10252000|+	LF	-	expressed	-
U	AT4G27880	A01_g1909.t1	A01|10252346-10254038|+	LF	Bra026301	expressed	B02_g939.t1
U	AT4G27890	A01_g1910.t1	A01|10254616-10255912|+	LF	Bra026300	expressed	B02_g938.t1
-	-	A01_g1911.t1	A01|10257479-10258281|-	LF	-	expressed	-
U	AT4G27920	A01_g1912.t1	A01|10262206-10263490|+	LF	Bra026299	expressed	B02_g937.t1
U	AT4G27940	A01_g1913.t1	A01|10269166-10277508|+	LF	Bra026298	expressed	B02_g936.t1
-	-	A01_g1914.t1	A01|10282886-10292023|+	LF	-		-
U	AT4G27950	A01_g1915.t1	A01|10294838-10296341|-	LF	Bra026295	expressed	B02_g935.t1
-	-	A01_g1916.t1	A01|10304055-10305461|-	LF	-	expressed	-
U	AT4G27970	A01_g1917.t1	A01|10308099-10313091|-	LF	Bra026294	expressed	B02_g933.t1
-	-	A01_g1918.t1	A01|10321396-10324034|+	LF	-		-
-	-	A01_g1919.t1	A01|10325126-10330104|+	LF	-	expressed	B02_g932.t1
-	-	A01_g1920.t1	A01|10330336-10337591|+	LF	Bra026291	expressed	-
-	-	A01_g1921.t1	A01|10339256-10339883|+	LF	-	expressed	-
U	AT4G28025	A01_g1922.t1	A01|10340348-10343821|-	LF	Bra026290	expressed	B02_g931.t1
U	AT4G28040	A01_g1923.t1	A01|10345866-10348962|+	LF	Bra026289	expressed	B02_g930.t1
U	AT4G28060	A01_g1924.t1	A01|10349107-10350141|-	LF	Bra026287	expressed	B02_g928.t1
U	AT4G28070	A01_g1925.t1	A01|10350326-10353843|+	LF	Bra026286	expressed	B02_g926.t1
U	AT4G28085	A01_g1926.t1	A01|10356946-10357446|+	LF	Bra026285	expressed	-
U	AT4G28088	A01_g1927.t1	A01|10357730-10359981|-	LF	Bra026283	expressed	B02_g925.t1
U	AT4G28100	A01_g1928.t1	A01|10360707-10362581|-	LF	Bra026282	expressed	B02_g924.t1
U	AT4G28110	A01_g1929.t1	A01|10363822-10365251|-	LF	Bra026281	expressed	B02_g923.t1
U	AT4G28140	A01_g1930.t1	A01|10367173-10368351|-	LF	Bra026280	expressed	B02_g922.t1
-	-	A01_g1931.t1	A01|10372236-10374650|+	LF	-		-
U	AT4G28160	A01_g1932.t1	A01|10378890-10379405|+	LF	Bra026279		B02_g921.t1
U	AT4G28170	A01_g1933.t1	A01|10381990-10383361|+	LF	Bra026278	expressed	B02_g920.t1
U	AT4G28180	A01_g1934.t1	A01|10383373-10384325|-	LF	Bra026277	expressed	B02_g919.t1
U	AT4G28190	A01_g1935.t1	A01|10385990-10387891|+	LF	Bra026276	expressed	B02_g918.t1
U	AT4G28210	A01_g1936.t1	A01|10389230-10391765|+	LF	Bra026275	expressed	B02_g916.t1
U	AT4G28230	A01_g1937.t1	A01|10392900-10394305|-	LF	Bra026274	expressed	B02_g915.t1
U	AT4G28240	A01_g1938.t1	A01|10394740-10395315|-	LF	Bra026273	expressed	B02_g914.t1
U	AT4G28250	A01_g1939.t1	A01|10408861-10411355|-	LF	Bra026272	expressed	B02_g913.t1
U	AT4G28270	A01_g1940.t1	A01|10422720-10424545|-	LF	Bra026271	expressed	B02_g912.t1
U	AT4G28280	A01_g1941.t1	A01|10428690-10429859|+	LF	Bra026270	expressed	B02_g911.t1
U	AT4G28290	A01_g1942.t1	A01|10431781-10435795|-	LF	Bra026269	expressed	B02_g910.t1
U	AT4G28300	A01_g1943.t1	A01|10437550-10439755|+	LF	Bra026268	expressed	B02_g909.t1
U	AT4G28310	A01_g1944.t1	A01|10441170-10441827|+	LF	Bra026267	expressed	-
U	AT4G28320	A01_g1945.t1	A01|10441834-10443635|-	LF	Bra026266	expressed	B02_g908.t1
U	AT4G28330	A01_g1946.t1	A01|10449617-10450675|-	LF	Bra026265	expressed	B02_g907.t1
-	-	A01_g1947.t1	A01|10458320-10460777|+	LF	-	expressed	-
-	-	A01_g1948.t1	A01|10463884-10465475|-	LF	-	expressed	-
-	-	A01_g1949.t1	A01|10472020-10473426|+	LF	Bra026262	expressed	B02_g905.t1
U	AT4G28365	A01_g1950.t1	A01|10480331-10481285|-	LF	Bra026261	expressed	B02_g904.t1
U	AT4G28380	A01_g1951.t1	A01|10482278-10483745|-	LF	Bra026260	expressed	B02_g903.t1
U	AT4G28400	A01_g1952.t1	A01|10484130-10487713|+	LF	Bra026259	expressed	-
-	-	A01_g1953.t1	A01|10487778-10488445|-	LF	-	expressed	-
U	AT4G17470	A01_g1954.t1	A01|10489350-10491072|+	LF	Bra026258	expressed	B02_g2967.t1
-	-	A01_g1955.t1	A01|10492120-10493873|+	LF	-	expressed	-
U	AT4G17460	A01_g1956.t1	A01|10498743-10500255|-	LF	Bra026255	expressed	B02_g2966.t1
U	AT4G17440	A01_g1957.t1	A01|10510831-10513185|-	LF	Bra026254		B02_g2964.t1
-	-	A01_g1958.t1	A01|10520340-10522002|+	LF	Bra026253	expressed	B02_g2963.t1
-	-	A01_g1959.t1	A01|10526800-10528722|+	LF	-		B02_g2962.t1
U	AT4G17420	A01_g1960.t1	A01|10528810-10530837|+	LF	Bra026252	expressed	B02_g2961.t1
-	-	A01_g1961.t1	A01|10537250-10539220|+	LF	-	expressed	-
-	-	A01_g1962.t1	A01|10539320-10541367|+	LF	-	expressed	-
-	-	A01_g1963.t1	A01|10543289-10544895|-	LF	-		-
-	-	A01_g1964.t1	A01|10547304-10549375|-	LF	-	expressed	-
-	-	A01_g1965.t1	A01|10552065-10553895|-	LF	-	expressed	B02_g2954.t1
-	-	A01_g1966.t1	A01|10554330-10558904|+	LF	-		-
-	-	A01_g1967.t1	A01|10571231-10573293|-	LF	-		-
-	-	A01_g1968.t1	A01|10575714-10577783|-	LF	-	expressed	-
-	-	A01_g1969.t1	A01|10578218-10580117|+	LF	-	expressed	-
-	-	A01_g1970.t1	A01|10585619-10587663|-	LF	-	expressed	-
U	AT4G17410	A01_g1971.t1	A01|10592795-10597733|-	LF	Bra026248	expressed	B02_g2951.t1
-	-	A01_g1972.t1	A01|10598008-10601376|+	LF	-	expressed	-
U	AT4G17360	A01_g1973.t1	A01|10602208-10604125|+	LF	Bra026247	expressed	B02_g2949.t1
U	AT4G17350	A01_g1974.t1	A01|10604182-10606503|-	LF	Bra026246	expressed	B02_g2948.t1
U	AT4G17340	A01_g1975.t1	A01|10608055-10609143|-	LF	Bra026245	expressed	B02_g2945.t1
-	-	A01_g1976.t1	A01|10615408-10617510|+	LF	-	expressed	-
-	-	A01_g1977.t1	A01|10626028-10628385|+	LF	-		-
U	AT4G17300	A01_g1978.t1	A01|10629826-10633043|-	LF	Bra026243	expressed	B02_g2943.t1
U	AT4G17280	A01_g1979.t1	A01|10635238-10642612|+	LF	Bra026242	expressed	B02_g2942.t1
U	AT4G17270	A01_g1980.t1	A01|10642629-10645033|-	LF	Bra026241	expressed	B02_g2941.t1
U	AT4G17260	A01_g1981.t1	A01|10645977-10650043|-	LF	Bra026240	expressed	B02_g2940.t1
-	-	A01_g1982.t1	A01|10650288-10652725|+	LF	Bra026239	expressed	B02_g2939.t1
U	AT4G17240	A01_g1983.t1	A01|10655098-10661272|+	LF	Bra026238	expressed	B02_g2937.t1
-	-	A01_g1984.t1	A01|10664008-10665034|+	LF	-		-
U	AT4G17230	A01_g1985.t1	A01|10666188-10673516|+	LF	Bra026237	expressed	B02_g2935.t1
U	AT4G17220	A01_g1986.t1	A01|10674898-10677512|+	LF	Bra026236	expressed	B02_g2934.t1
U	AT4G17215	A01_g1987.t1	A01|10677546-10678443|-	LF	Bra026235	expressed	B02_g2933.t1
-	-	A01_g1988.t1	A01|10680538-10682420|+	LF	Bra026234	expressed	B02_g2932.t1
U	AT4G17210	A01_g1989.t1	A01|10682628-10684350|+	LF	Bra026233	expressed	-
U	AT4G17180	A01_g1990.t1	A01|10684369-10686093|-	LF	Bra026232	expressed	B02_g2931.t1
U	AT4G17160	A01_g1991.t1	A01|10687028-10689794|+	LF	Bra026231	expressed	-
U	AT4G17090	A01_g1992.t1	A01|10691978-10694080|+	LF	Bra026230	expressed	B02_g2929.t1
-	-	A01_g1993.t1	A01|10694848-10697131|+	LF	-	expressed	-
U	AT4G17080	A01_g1994.t1	A01|10697184-10699533|-	LF	Bra040112	expressed	B02_g2928.t1
-	-	A01_g1995.t1	A01|10703628-10704675|+	LF	-		-
U	AT4G17070	A01_g1996.t1	A01|10709948-10712680|+	LF	Bra040111	expressed	B02_g2927.t1
[truncated: 99,963 more rows]
